# Supplementary material for: Changes in the Metabolome of Different Tissues in Response to Streptozotocin Diabetes and Mildronate Exposure: A Metabolomic Assessment
Source: Metabolites. 2026 Jan 9;16(1):61. doi: 10.3390/metabo16010061 (PMC12843979; doi:10.3390/metabo16010061)
Supplement: Supplementary file 1 [file metabolites-16-00061-s001.zip]

Archive with 4 entries (4 files):
- SUPPLEMENTAL DATA-STZ&Mildronate-Nov2025.pdf
- Data S1. Brain-RAW DATA-STZ+Mildronate-Nov2025.xlsx
- Data S2. Liver-RAW DATA-STZ+Mildronate-Nov2025.xlsx
- Data S2. Plasma-RAW DATA-STZ+Mildronate-Nov2025.xlsx
