# Supplementary material for: Changes in the Metabolome of Different Tissues in Response to Streptozotocin Diabetes and Mildronate Exposure: A Metabolomic Assessment
Source: Metabolites. 2026 Jan 9;16(1):61. doi: 10.3390/metabo16010061 (PMC12843979; doi:10.3390/metabo16010061)
Supplement: Supplementary file 1 [file metabolites-16-00061-s001.zip › Data S1. Brain-RAW DATA-STZ+Mildronate-Nov2025.xlsx]

## Sheet: Ion Exchange
															Normalised abundance																														Raw abundance
															Control												Mildronate						STZ Diabetes						STZ+Mildronate						Control
Compound	Neutral mass (Da)	m/z	Charge	Retention time (min)	Chromatographic peak width (min)	Identifications	Anova (p)	q Value	Max Fold Change	Highest Mean	Lowest Mean	Isotope Distribution	Maximum Abundance	Minimum CV%	B1	B2	B3	B4	B5	B6	B7	B8	B9	B10	B11	B12	B13	B14	B15	B16	B17	B18	B19	B20	B21_190108155155	B22	B23	B24	B25	B26	B27	B28	B29	B30	B1	B2	B3	B4	B5
9.13_213.0171m/z		213.017	1	9.13208	1.49477	3	0.602158	1	1.57297	STZ Diabetes	STZ+Mildronate	100 - 5.26 - 1.29	334.02	29.25	266.163	338.537	734.608	288.123	157.272	227.871	319.747	190.136	421.061	214.59	78.5483	295.475	253.372	439.189	236.288	461.859	224.332	271.8	75.8283	445.203	310.978	445.463	187.262	539.388	136.666	129.312	245.503	251.605	267.813	243.197	380.989	463.425	924.001	304.983	162.453
8.70_171.0411m/z		171.041	1	8.70495	0.500417	1	0.0679771	0.416858	1.57951	STZ Diabetes	Control	100 - 4.56	99.754	21.29	48.2369	63.3037	43.5109	57.1512	32.5502	99.409	76.771	58.7172	37.7539	62.4766	109.875	68.1045	72.0145	80.9155	175.435	89.1455	26.0882	81.0856	86.4302	133.618	73.625	91.0838	100.891	112.877	58.7441	95.2857	173.872	75.3768	123.67	70.0818	69.0468	86.6568	54.7287	60.4954	33.6225
7.46_171.0418m/z		171.042	1	7.46148	0.42065	1	0.172225	0.664063	1.37351	Mildronate	STZ Diabetes	100	23.9098	14.41	25.258	21.5797	23.4693	26.9771	11.2898	21.3579	17.2094	25.8926	22.2017	17.1448	12.4303	26.4044	24.0338	28.1138	27.3209	23.9207	20.1608	19.9089	19.3875	18.3944	17.1892	17.3833	10.1759	21.9167	13.6937	21.3949	19.0575	16.6461	18.9775	28.0205	36.1546	29.5406	29.52	28.5556	11.6617
5.57_159.0662m/z		159.066	1	5.56935	1.1845	1	0.360338	0.866251	1.1673	Control	STZ+Mildronate	100 - 7.25 - 0.709	36.2095	11.35	31.6162	32.387	34.0105	39.0185	40.9339	42.9168	29.3856	32.8943	31.9839	45.8069	43.6909	29.869	31.0984	35.9412	36.6704	32.6919	37.7973	27.8123	35.7201	38.2597	30.5814	32.5851	43.1509	20.977	36.365	28.9143	38.2639	25.6402	28.9329	28.0034	45.2557	44.3348	42.7789	41.3017	42.2823
4.43_159.0662m/z		159.066	1	4.43485	1.03183	1	0.500594	0.964183	1.49232	STZ Diabetes	STZ+Mildronate	100 - 6.01	8.85566	37.92	8.27205	14.664	12.5795	4.69863	11.7967	7.68171	3.64131	0	7.07324	4.28089	4.54411	2.64589	4.35469	10.6863	8.43336	7.22342	7.47744	13.9647	14.1054	10.1657	5.99799	4.53482	14.4798	3.85032	7.31088	3.03442	9.17983	4.79346	3.74136	7.54497	11.8407	20.0737	15.8226	4.97357	12.1853
19.89_166.0509m/z		166.051	1	19.8859	3.21117	1	0.989184	1	1.01716	Control	STZ Diabetes	100	58.3499	10.5	55.8637	62.0147	58.4267	52.688	62.7651	65.1898	62.5155	52.6587	59.2106	46.5173	54.5274	67.8214	47.0872	53.3357	65.2885	71.4621	66.3593	43.6023	50.1143	54.4683	63.0756	67.5185	53.5023	55.5153	53.517	54.1206	59.3148	47.9902	61.4341	69.584	79.9639	84.8923	73.49	55.7711	64.8326
2.94_100.0402m/z		100.04	1	2.93502	4.09453	1	0.0176058	0.195402	1.23041	STZ+Mildronate	Control	100	56.4249	9.96	32.8051	39.1226	45.4225	51.3718	50.7255	47.2888	38.0139	49.4039	44.848	57.4905	50.4497	43.3595	55.4242	45.629	45.8694	48.6389	54.9311	56.8961	56.9709	55.1907	50.0017	50.221	68.1518	43.3284	62.6105	51.3309	54.5462	64.8094	52.7604	52.4922	46.9576	53.5552	57.133	54.3779	52.3964
8.43_257.0780m/z		257.078	1	8.43162	0.418217	1	0.00280048	0.0518345	1.8367	Control	STZ Diabetes	100 - 9.5	64.2229	18.36	45.7463	60.4316	58.3724	56.3247	62.8482	46.9273	117.172	68.5707	37.0526	42.8786	83.3517	90.9984	38.6242	42.2255	59.5468	55.4266	39.6767	49.8485	17.2982	59.1249	33.6706	35.4858	28.1684	36.0511	22.5614	33.3742	43.3086	31.5603	34.6265	64.3341	65.4818	82.7252	73.4216	59.6206	64.9185
28.17_521.9844m/z		521.984	1	28.1732	0.9193	1	0.162897	0.654931	1.61896	Control	STZ+Mildronate	100 - 11.7 - 3.28 - 0.102	13556.8	23.88	18373.5	29526.8	12796.1	9978.36	14864.2	14962.2	12710.9	9617.4	13594.2	10803.4	3321.69	12132.8	9869.96	12834.1	9026.38	12238.8	7051.79	7782.52	6505.57	5658.51	11178.6	11959.3	6748	13165	5898.08	5596.19	6977.61	5993.97	10806.5	14970.2	26300.1	40419.5	16095.2	10562.3	15353.8
11.26_259.0224m/z		259.022	1	11.264	2.08215	7	2.84219e-06	0.000168231	3.13651	STZ Diabetes	Mildronate	100 - 6.67 - 1.76	210119	11.67	119370	70651.1	45010.9	87517.7	51198	53183.2	129949	48732.1	67280.9	59065	27645.4	148812	76727.7	74380.7	58968	64982.7	57839.7	69050.4	166809	150049	241969	226814	154623	320452	147423	147318	128130	194719	106242	162933	170867	96714.8	56615.4	92638.9	52884.6
9.82_101.0241m/z		101.024	1	9.8153	1.18477	1	0.361118	0.867227	1.11483	STZ Diabetes	Mildronate	100 - 3.32	329.828	6.85	259.076	260.983	284.757	369.259	354.597	344.382	304.992	321.592	290.985	313.106	404.167	324.939	279.76	286.76	292.94	301.201	333.819	280.658	339.18	359.83	310.896	286.7	352.216	330.146	296.622	350.664	319.576	321.481	286.359	288.561	370.844	357.262	358.172	390.867	366.278
6.91_101.0241m/z		101.024	1	6.90753	3.10758	2	0.328745	0.826765	1.08658	Control	STZ+Mildronate	100 - 3.29 - 0.314 - 0.164	571.533	3.87	471.685	554.074	583.953	586.411	556.222	644.294	515.731	562.682	543.221	653.787	666.647	519.69	597.004	558.511	556.468	568.267	562.569	529.476	574.941	549.568	538.737	520.784	623.118	463.418	577.489	524.395	567.13	549.936	466.829	470.179	675.175	758.476	734.504	620.725	574.544
6.63_227.0675m/z		227.067	1	6.62623	2.31622	1	1.55294e-05	0.000663937	1.66566	Control	STZ Diabetes	100 - 2.05 - 0.759	163.012	8.62	185.932	182.753	194.75	150.943	108.503	131.463	156.622	196.565	174.405	99.7557	202.87	171.586	119.483	167.253	160.861	142.286	175.519	170.65	120.05	107.516	68.3625	99.1083	81.7564	110.406	94.3313	114.333	109.39	109.525	102.443	92.2445	266.145	250.172	244.96	159.775	112.077
3.89_131.0469m/z		131.047	1	3.89263	1.53632	1	0.0434644	0.341902	1.19023	Mildronate	STZ Diabetes	100 - 0.8	125.519	9.4	88.2189	81.1659	110.605	118.479	105.458	114.948	102.737	98.437	114.871	117.151	104.753	121.288	126.264	118.246	118.213	103.238	143.144	144.006	113.153	117.14	95.6813	105.969	109.03	91.7728	120.47	119.361	98.0778	109.393	89.2052	106.85	126.277	111.109	139.12	125.412	108.932
17.01_134.0473m/z		134.047	1	17.0149	1.77905	1	0.166471	0.657974	1.28955	STZ+Mildronate	STZ Diabetes	100 - 2	1946.45	11.59	1840.13	1800.42	3042.81	1810.37	1662.56	1353.85	1659.81	1661.38	2168.41	1250.68	1256.61	2497.91	1315.23	1620.15	1807.53	1621.44	1406.96	1688.75	1451.3	2168.12	1314.06	1445.12	1014.98	1662.79	1571.21	2240.84	2426.79	1889.99	1939.34	1610.52	2633.98	2464.61	3827.29	1916.31	1717.33
11.13_175.0246m/z		175.025	1	11.1265	1.47657	1	0.4625	0.931852	1.07716	STZ Diabetes	Control	100 - 6.74 - 1.13	78830.5	8.74	98293.3	60423.3	75992.7	76175.8	69310.5	73160.8	60322.3	68213.9	75237.9	62218	72058.1	86793.7	70923.8	71280.5	77445.9	73150.7	84532.3	87324.8	80928.2	72922.3	74295.8	73046.5	81009.8	90780.6	71464.2	81542.8	64090.1	69358.4	78458.8	76238.5	140698	82713.8	95584.8	80633.2	71593.7
12.70_346.0555m/z		346.055	1	12.6968	3.03192	2	0.45035	0.919325	1.14281	Control	STZ Diabetes	100 - 10.6	971771	9.5	1.28523e+06	966251	1.06691e+06	1.16958e+06	952602	807188	929455	924819	907044	734955	727041	1.19017e+06	1.03012e+06	913451	933682	935421	772875	857786	835168	558962	987175	941775	660865	1.11808e+06	856823	1.12531e+06	992829	850850	916550	830577	1.83969e+06	1.32271e+06	1.34198e+06	1.23802e+06	983982
3.89_88.0403m/z		88.0403	1	3.89263	1.20327	1	0.463766	0.931984	1.11151	Mildronate	STZ Diabetes	100 - 2.54	117.952	8.82	89.0151	85.2381	121.449	116.863	108.932	107.985	102.112	111.686	115.086	119.627	118.858	124.688	121.556	109.189	112.946	101.808	126.453	135.758	112.351	121.179	95.6849	101.447	106.397	99.6501	136.595	135.199	98.5837	116.853	94.5183	106.212	127.417	116.683	152.76	123.702	112.521
13.42_328.0452m/z		328.045	1	13.4231	1.0971	1	0.817309	1	1.16418	STZ+Mildronate	Mildronate	100 - 10.5 - 1.17	1164.44	19.54	1648.42	1076.64	600.444	1098.56	1069.46	1219.4	941.115	793.377	818.863	861.934	1726.28	1066.42	790.157	1061.67	1249.65	1192.94	871.321	835.594	585.089	572.7	1123.78	1643.45	610.924	1617.39	767.301	881.733	995.438	940.953	1604.87	1796.36	2359.57	1473.82	755.247	1162.84	1104.69
17.90_173.0090m/z		173.009	1	17.9022	1.26343	1	0.261315	0.759247	1.10753	STZ Diabetes	STZ+Mildronate	100 - 6.57 - 1.08	625.44	4.66	663.502	576.664	551.771	550.22	626.078	562.496	561.833	587.76	638.943	527.433	542.944	531.9	633.528	570.122	565.801	580.891	558.89	573.336	649.854	589.967	655.72	604.794	503.245	749.062	517.541	563.218	544.26	504.179	601.198	657.89	949.743	789.399	694.026	582.417	646.702
16.63_173.0090m/z		173.009	1	16.6288	3.20588	1	0.694984	1	1.06979	Control	STZ+Mildronate	100 - 6.21 - 0.781	4633.2	7.93	6029.97	4998.28	3794.22	4270	5138.59	4461.04	4531.95	3690.63	4469.68	4485.16	4766.76	4962.18	3985.24	4501.34	4673.53	4826.49	4401.57	3989.77	4005.23	3949.44	4778.85	4901.08	4231.68	5915.11	3715.74	3991.06	4237.53	4406.5	5001.47	4633.3	8631.36	6842.18	4772.42	4519.86	5307.86
13.22_113.0353m/z		113.035	1	13.2187	0.843517	1	0.0754699	0.438028	2.03858	Mildronate	STZ Diabetes	100	55.989	18.77	32.7331	73.4381	49.7765	31.8343	26.2276	40.6997	52.5816	126.515	36.1811	20.5667	100.838	41.6161	42.5904	40.7156	62.8932	47.8424	84.6439	57.2483	32.9236	28.3928	30.023	30.9222	19.4203	23.1065	40.127	105.096	65.1253	21.9889	27.1491	29.2744	46.8544	100.53	62.6096	33.6971	27.0915
19.62_481.9780m/z		481.978	1	19.6204	0.6414	1	0.83367	1	1.78715	STZ Diabetes	Mildronate	100 - 7.92 - 0.849	572.955	74.09	929.315	1131.94	69.1003	141.828	374.97	403.223	396.071	131.54	426.573	187.727	341.099	125.976	104.249	556.545	194.305	560.386	474.678	33.426	151.832	112.93	611.369	1563.41	220.687	777.509	63.6414	168.536	301.346	88.3423	920.57	1704.27	1330.23	1549.52	86.9155	150.127	387.322
7.88_242.0799m/z		242.08	1	7.87892	1.1055	1	0.0551102	0.379398	1.14715	STZ+Mildronate	Control	100 - 3.37	337.437	7.81	283.687	300.702	281.087	302.137	255.413	276.97	281.643	347.195	289.395	267.603	373.397	270.603	340.858	326.691	309.363	352.286	260.287	319.938	290.796	293.571	334.623	268.268	319.16	293.28	286.035	382.787	347.256	324.773	344.238	339.532	406.073	411.634	353.556	319.817	263.826
15.49_191.0197m/z		191.02	1	15.4934	2.8238	1	0.207924	0.718974	1.19446	Control	Mildronate	100 - 6.71 - 1.34	186794	17.68	236042	197359	156421	158628	228392	202446	202647	120865	189047	176242	157852	215585	122899	176556	213016	176874	146639	102315	127808	103870	184566	173684	145106	208433	130913	122955	172663	146177	190459	180276	337874	270165	196749	167911	235915
10.23_322.0444m/z		322.044	1	10.2322	1.67122	1	0.135565	0.596581	1.46946	Control	Mildronate	100 - 20.8	9940	25.15	12115.8	11204.4	10019.6	11578	12250.2	8495.74	8863.5	4490.44	10837.3	7538.49	8409.88	13476.7	5012.15	7715.31	8906.71	8731.49	6453.51	3767.32	4568.42	4529.02	9700.93	12143.1	4915.05	10883.9	5641.23	5337.76	9135.95	10468	11613.4	10169	17342.7	15337.8	12602.7	12255.5	12653.8
4.34_75.0088m/z		75.0088	1	4.33688	5.30477	1	0.27387	0.762628	1.06724	Mildronate	STZ+Mildronate	100 - 1.59 - 0.32	9164.65	4.22	7956.17	7381.22	8082.82	8873.37	8761.82	9366.2	7563.75	8580.95	8182.97	9514.54	10199.3	8816.23	9106.09	8961.73	9174.06	8724.89	9879.16	9142	8740.68	8637.01	8736.46	8677.02	10245.1	8865.5	9200.69	7953.56	8718.93	9162.63	8217.11	8270.49	11388.5	10104.2	10166.7	9392.6	9050.45
15.62_181.0507m/z		181.051	1	15.616	2.18892	1	0.000626703	0.0159193	1.75352	Mildronate	STZ+Mildronate	100 - 9.43 - 0.515	893.349	9.68	1068.92	701.136	769.606	1015.67	785.921	666.542	1071.98	723.996	923.672	888.371	399.04	1170.11	989.343	875.255	809.607	1004.47	878.961	802.461	513.828	625.777	769.475	594.159	508.864	750.833	358.641	365.131	504.015	835.444	556.648	436.891	1530.06	959.789	968.022	1075.1	811.811
4.25_179.0560m/z		179.056	1	4.25192	1.30592	9	1.26202e-05	0.00056336	1.48595	STZ Diabetes	Control	100 - 6.43 - 0.324	60491	11.58	37762.1	33659.2	37892.3	40626.3	33052.6	39795.6	43984.8	46356.2	36445.6	35491.8	51970.8	51466.6	43644	41548.8	41505	37572.9	49289.6	54185	67610.5	64668.4	54640.1	47024.9	70701	58301.1	63625	60754	58750.7	59148.8	44706.2	55586.3	54053.1	46076.3	47661.4	43003.6	34141.4
13.94_306.0764m/z		306.076	1	13.9442	11.9128	1	0.439071	0.909026	1.05662	STZ Diabetes	Control	100 - 10 - 3.91 - 0.376 - 0.0165	1.15634e+06	3.61	1.31353e+06	1.10599e+06	1.10883e+06	1.18199e+06	1.11112e+06	1.03536e+06	1.0108e+06	1.06233e+06	1.14567e+06	1.01099e+06	919590	1.12627e+06	1.10537e+06	1.13908e+06	1.11299e+06	1.14907e+06	1.02113e+06	1.20393e+06	1.1591e+06	1.14691e+06	1.18125e+06	1.19228e+06	937050	1.32143e+06	1.1342e+06	1.19755e+06	1.09684e+06	1.12849e+06	1.19465e+06	1.18384e+06	1.8802e+06	1.514e+06	1.3947e+06	1.25115e+06	1.14772e+06
8.82_171.0063m/z		171.006	1	8.82177	1.42367	1	0.117605	0.545856	1.31245	Mildronate	STZ+Mildronate	100 - 3.39 - 1.19	420527	11.91	437261	354303	392983	366323	408303	339411	316488	404969	291755	325451	545533	327604	431573	284560	384023	399088	510021	513899	339693	221013	303062	417664	339363	454298	333409	319039	380340	330311	287136	272251	625900	485007	494300	387759	421753
18.89_167.0350m/z		167.035	1	18.8919	1.97487	1	0.114054	0.538459	Infinity	STZ Diabetes	STZ+Mildronate	100 - 5.92	3.50128	79.63	10.067	0	0	0	14.4374	0	4.33813	0	0	0	0	0	0	0	0	0	0	5.90668	5.32448	4.50771	0	4.78048	6.395	0	0	0	0	0	0	0	14.41	0	0	0	14.913
16.12_167.0349m/z		167.035	1	16.1249	0.894983	2	0.527106	0.988589	1.39123	Control	STZ+Mildronate	100 - 4.27	14.8398	41.75	13.8525	10.6676	34.3461	11.0117	7.47811	15.861	21.1694	12.5054	17.56	7.05605	15.8251	10.7442	18.7465	10.9911	8.025	6.40245	17.9611	11.0928	5.58787	25.1336	13.1427	5.46036	13.2197	10.1672	12.7077	12.389	4.79865	17.7593	7.39231	8.95318	19.8287	14.603	43.201	11.656	7.72445
2.66_91.0399m/z		91.0399	1	2.65772	2.31892	1	0.0865158	0.469952	1.55698	Mildronate	STZ+Mildronate	100 - 3.05 - 0.542	10819.4	19.33	5951.96	5347.77	5719.35	7629.21	9088.91	11542.1	6977.59	8002.29	6186.91	11609.8	15569	9343.28	7493.28	12355	12435.9	9046.52	14725.5	8860.14	7322.69	6885.08	7173.13	7197.19	13097	8360.26	8874.41	6461.01	6015.79	5324.12	6825.79	8192.62	8519.7	7320.6	7193.88	8075.64	9388.31
4.34_105.0189m/z		105.019	1	4.33688	4.39687	1	0.00417648	0.069725	1.10351	STZ Diabetes	Control	100 - 2.31 - 0.428	65925.9	4.9	62890.7	59225.9	54596.6	61353.6	56598.3	61755	53687.2	59641.2	58217.7	61584.9	66670	60684	66312.8	60327.8	67535.8	59169.2	66584.4	64702.1	62775.1	61418.9	66140.4	66018.2	68102.4	71100.5	68768.5	64328.3	66682.2	65443.9	59256.1	64955	90022.3	81074.7	68672.4	64943.7	58462.8
4.78_177.0404m/z		177.04	1	4.78265	1.1345	1	0.0592265	0.390001	1.30801	STZ Diabetes	Mildronate	100 - 6.17 - 0.981	86.6774	16.26	68.9268	61.173	82.0543	67.967	62.0664	81.1916	55.0312	77.6071	70.7242	62.6759	43.4173	84.0365	62.1753	70.3554	67.0091	47.1516	77.9543	72.9542	112.153	114.783	79.922	63.4388	71.8635	77.9051	100.561	82.2424	57.3388	73.2874	85.7718	87.0123	98.6626	83.7401	103.209	71.9441	64.111
20.00_347.0396m/z		347.04	1	19.9978	0.86195	1	2.73678e-06	0.00016615	1.84201	Mildronate	STZ+Mildronate	100 - 10.4 - 1.84	85131.1	14.4	95630.1	109206	132215	69386.5	76798	78945.9	59203.4	85010.5	82904.3	77057.1	71249.7	66974.2	106193	77052.8	74878.8	88884.8	74720.9	89055.9	52502.8	71706	34444.6	46891.7	38061.7	43616.3	59093.9	65176.2	37469	39639.9	40591.3	35328.8	136886	149493	166302	73446.7	79327.8
11.13_115.0034m/z		115.003	1	11.1265	0.977567	1	0.529799	0.991189	1.12907	STZ Diabetes	Control	100 - 4.32 - 0.738	3805.62	9.28	3474.93	2992.25	2277.67	3098.37	3260.85	4577.59	3239.01	3455.71	2781.79	4175.03	3385.64	3728.08	4270.21	3630.13	3735.03	3883.54	2846.39	4374.38	3151.39	4191.27	4206.03	2511.53	3258.52	5514.99	3112.49	3715.94	4090.42	3369.07	3619.26	3505.05	4974.05	4096.11	2864.89	3279.67	3368.27
12.20_115.0034m/z		115.003	1	12.1999	2.10023	2	0.162592	0.65414	1.4082	STZ Diabetes	STZ+Mildronate	100 - 4.15 - 0.708	17322	9.98	19431.9	23340.8	12636.1	13734	16088.1	12992.6	19187.6	10328.3	13569.4	12948	14625.1	12036.7	13462.9	15871.9	12959.7	15481	14987.7	12491.1	10021.4	28153.9	15997	17001.2	13976.8	18782	10512.6	11699	11568.9	13706.4	12450	13868.1	27815	31951.4	15893.9	14537.7	16618
2.66_341.1087m/z		341.109	1	2.65772	0.93435	1	0.979525	1	1.43959	Mildronate	STZ Diabetes	100 - 10.1	440.769	53.03	157.72	390.072	433.759	295.961	386.715	121.78	116.366	345.721	324.192	1373.14	296.905	239.146	123.043	158.563	277.235	190.785	904.995	989.99	242.18	698.672	265.29	187.581	288.244	155.097	228.951	175.143	165.715	267.578	550.764	490.435	225.762	533.972	545.589	313.28	399.453
13.67_104.0351m/z		104.035	1	13.6745	0.758633	1	0.850312	1	1.07151	Mildronate	Control	100 - 2.54	58.7182	9.57	37.8368	50.8073	58.8788	74.6847	60.5855	53.636	55.1831	58.9317	54.0988	53.9908	62.8095	36.1524	59.3996	65.3829	66.4034	59.9507	47.0625	54.1101	71.1112	55.0316	34.9291	59.5936	68.6827	48.0544	56.876	47.6555	60.0676	63.6112	54.3058	56.6876	54.16	69.5505	74.0587	79.0549	62.5812
29.49_506.9729m/z		506.973	1	29.491	0.5307	1	0.37107	0.876686	Infinity	Mildronate	STZ+Mildronate	100 - 7.15	5.46794	129.57	0	0	0	0	0	23.8394	0	5.20595	0	18.6401	0	0.471436	0	4.03219	14.1567	0	14.6188	0	0	29.5358	0	0	0	0	0	0	0	0	0	0	0	0	0	0	0
11.01_132.0302m/z		132.03	1	11.0145	9.67998	1	0.099218	0.503218	1.14165	Mildronate	STZ Diabetes	100 - 0.301	580449	7.75	605398	515859	487612	560466	516704	499395	415105	521361	531576	464673	565986	464880	615559	525975	572272	571980	541390	655516	437990	470642	508687	536297	420215	676750	482455	542907	587538	564093	591072	516217	866574	706163	613326	593262	533725
11.71_145.0142m/z		145.014	1	11.7088	1.55835	1	0.470942	0.937406	1.06973	Mildronate	Control	100 - 5.7 - 1.03	77181.4	4.25	79611.3	59744.9	67972.6	73023.5	72583.2	63451.8	66563.5	65357.6	74720	80254.8	78171.1	84348.7	79088	73254.4	80322.9	72975.9	77624.3	79822.8	68482	75159.5	65960.6	77860.7	74075.8	87240.1	76209	72435.5	66046.9	81407.6	78934.2	69569.6	113956	81785.2	85497	77296.5	74974.2
4.25_218.1032m/z		218.103	1	4.25192	1.69307	1	0.0451635	0.348396	1.38171	Mildronate	STZ Diabetes	100 - 9.12 - 0.595	22370.4	19.21	20580.6	24463.5	21365.5	18712.7	14076.8	23574.3	29010.5	26111.4	21507.7	13612.6	25442	23134.8	15841	23876.7	23081.6	19527.8	28522.5	23372.5	21236.7	15273.6	11103.4	13145.6	23850.8	12531.8	17665.2	24307.8	21689.2	14079	13630	17344.4	29459.3	33488.2	26873.8	19807.6	14540.5
22.38_744.0859m/z		744.086	1	22.3771	0.79135	1	0.302461	0.801153	1.67729	STZ+Mildronate	Control	100 - 22.2 - 4.06	1418.58	80.74	108.101	246.141	223.356	0.460231	673.901	3488.65	337.547	623.92	490.647	3001.73	284.61	669.977	406.625	2589.16	1563.12	384.824	1244.45	402.103	232.113	579.712	230.674	1074.15	756.706	5390.1	505.726	0	0	128.539	2386.16	5491.03	154.737	336.944	280.94	0.487162	696.1
11.49_159.0298m/z		159.03	1	11.4865	0.961	1	1.37278e-07	1.2683e-05	3.46411	STZ Diabetes	Control	100 - 5.26 - 0.413	118.42	22.17	21.5869	43.9949	23.4003	25.5981	17.8226	33.2231	37.2285	34.5962	11.1794	57.8991	56.3484	47.3403	54.059	28.2087	44.6789	34.4707	43.828	38.2824	118.17	95.9058	113.184	88.1881	130.797	164.274	106.532	99.1241	57.1394	91.7257	134.726	144.282	30.8997	60.2249	29.4332	27.096	18.4097
14.76_155.0098m/z		155.01	1	14.7622	0.4909	1	0.378234	0.880111	1.17934	Mildronate	STZ+Mildronate	100 - 7.61 - 14.9	356.484	10.22	288.23	288.327	422.222	296.179	322.103	403.651	323.968	386.371	385.124	328.24	321.998	279.024	400.223	384.113	297.294	338.963	350.749	367.565	409.693	435.079	262.968	221.704	329.28	330.108	338.002	331.236	275.751	391.797	232.324	244.54	412.576	394.693	531.077	313.51	332.714
4.14_308.0985m/z		308.099	1	4.13828	1.16805	1	0.303129	0.801524	1.1372	STZ+Mildronate	Control	100 - 11.7 - 1.85	189165	4.46	217704	188990	208939	182310	130638	146231	164038	172365	165622	126747	101629	190900	188593	198258	131158	168751	142355	216974	184848	197092	203380	182301	147209	209417	189277	200209	176991	191878	182138	194496	311624	258709	262806	192978	134941
12.20_166.0144m/z		166.014	1	12.1999	1.57037	1	0.000603624	0.015528	Infinity	Control	STZ+Mildronate	100 - 0.334	17.2031	20.42	27.691	51.6307	33.6516	8.08571	0	15.6516	25.277	10.1675	0	0	21.6667	12.6152	10.4232	11.1293	7.73994	10.0275	12.7557	7.4666	0	0	38.6824	0	0	0	0	0	0	0	0	0	39.6372	70.6777	42.3275	8.55885	0
5.83_87.0087m/z		87.0087	1	5.83365	1.86847	1	0.488282	0.953477	1.16744	STZ+Mildronate	STZ Diabetes	100 - 2.16 - 0.365	6736.79	13.37	4691.7	8455.71	5165.92	5459.02	5007.96	4285.81	5245.13	4764.68	6226.76	7353.7	7492.29	7430.93	4650.83	5436.85	7056.17	4575.78	6984.8	7030.44	6082.79	6167.99	5413.03	4737.46	6915.56	5306.62	5510.67	5786.26	8266.38	6489.6	7410.13	6957.69	6715.75	11575.1	6497.78	5778.46	5172.92
2.66_181.0717m/z		181.072	1	2.65772	1.73285	2	7.61451e-09	1.2494e-06	2.3933	STZ Diabetes	Mildronate	100 - 6.14 - 0.791	2939.23	10.53	900.275	748.291	787.028	1312.92	1281.06	1186.79	1783.12	1078.97	1170.71	1596.2	1361.87	2108	1047.14	1304.19	1204.35	1146.57	1244.38	1422.02	3464.59	3542.21	2603.9	2236.5	3223.01	2565.18	2873.46	2534.97	2375.86	3379.31	2584.03	2943.99	1288.66	1024.34	989.935	1389.74	1323.26
4.43_124.0073m/z		124.007	1	4.43485	3.56885	1	3.53495e-06	0.000196887	1.37762	STZ Diabetes	Control	100 - 0.71 - 0.534 - 0.0642 - 0.00642	338184	9.26	252169	213007	209677	238112	215763	253178	230488	284013	229528	261851	270396	287630	276776	235602	284976	245707	254730	300263	372227	366108	311433	261613	328354	389367	337597	391994	312556	324785	306239	325656	360957	291587	263735	252045	222871
10.12_117.0190m/z		117.019	1	10.1177	4.91767	1	0.45758	0.928325	1.11925	STZ Diabetes	Control	100 - 4.4 - 0.799	238364	12.19	174267	173816	183026	247329	171641	182959	217846	316124	167748	242431	212146	266288	243597	175532	224510	232814	233464	281408	270159	191896	238495	225289	267941	236407	237610	262760	233589	265598	177086	202314	249447	237938	230212	261802	177295
9.23_125.0357m/z		125.036	1	9.23207	2.06798	1	0.584031	1	1.22941	Control	Mildronate	100 - 3.91 - 2.51	11.4832	25.99	7.04243	6.46899	10.6321	14.1423	9.22563	16.1132	10.4169	14.5703	8.13867	13.7062	13.1005	14.2411	8.42363	8.0144	6.15913	12.3025	12.1434	8.99923	7.31164	14.5618	9.65957	10.2811	20.9456	5.84461	15.9048	4.29631	14.0315	8.03275	9.35892	6.46433	10.0806	8.85545	13.3732	14.9699	9.52954
16.50_166.9750m/z		166.975	1	16.4982	0.754133	1	0.581624	1	2.15337	Control	Mildronate	100 - 3.16 - 1.06	1447.78	37.23	535.941	9253.95	1279.12	470.291	583.631	571.372	1733.64	357.753	688.666	680.766	321.852	896.379	763.086	620.468	852.686	1006.96	347.785	443.014	379.252	2486.6	671.906	769.856	488.211	1258.14	720.373	807.732	971.809	866.06	1952.13	2120.87	767.151	12667.8	1608.9	497.81	602.856
4.02_128.0353m/z		128.035	1	4.01933	2.12493	2	0.0902436	0.476571	1.21817	Mildronate	Control	100 - 0.3	33264.6	11.72	33193	31832.1	29170.1	28571.7	19821.1	19948.7	22183.5	27795.5	26153.9	31520.4	33524.6	23968.1	30855.8	32673.2	33125.1	27694.1	34494.7	40744.4	22980.2	30703.7	35660	27091.1	24696.7	30185.6	24486.1	30715.1	30148.3	33363.2	34831.7	29634.5	47512.9	43575.1	36690.6	30243.6	20474
20.87_388.9451m/z		388.945	1	20.8682	0.868	1	0.497063	0.961347	3.25924	STZ+Mildronate	STZ Diabetes	100 - 5.1 - 2.11	30.3412	78.01	60.7705	96.166	28.4109	0	15.7381	17.8733	33.4006	13.2985	0	0	12.2661	20.5719	19.2215	19.7342	17.7987	21.558	0	0	0	0	21.7768	0	15.6415	18.4375	20.0523	0	12.8578	16.687	65.9898	66.4603	86.9875	131.642	35.7357	0	16.2566
3.89_149.0454m/z		149.045	1	3.89263	2.0573	5	0.0481991	0.35685	1.30113	STZ Diabetes	Control	100 - 3.71 - 0.0849	530.538	13.28	366.486	360.469	597.678	354.131	375.813	356.424	250.602	431.98	425.05	462.073	574.523	337.804	474.151	321.221	379.561	385.094	481.39	451.67	474.955	624.364	534.007	440.433	512.109	597.357	490.454	502.447	324.256	420.842	424.756	464.163	524.591	493.448	751.769	374.853	388.193
25.13_482.9621m/z		482.962	1	25.1314	0.658933	1	0.619302	1	1.75324	STZ Diabetes	Mildronate	100 - 9.68 - 2.48 - 0.0609	3074.18	63.9	3891.92	7195.01	520.767	738.991	1617.9	1857.16	2047.97	852.618	1529.14	832.406	1594.89	639.813	969.802	3563.1	1168.37	2130.68	2229.92	458.702	1110.72	907.015	3156.69	7517.79	1900.12	3852.77	750.405	1212.98	1630.6	600.471	4128.75	5209.65	5570.94	9849.3	655.029	782.233	1671.19
17.01_323.0284m/z		323.028	1	17.0149	1.13903	1	0.368443	0.874439	1.20568	STZ+Mildronate	Mildronate	100 - 9.68 - 1.92	230114	10.54	351244	240131	214216	235769	214508	184616	206134	133218	195580	167804	153983	266092	174072	219294	234297	193791	163600	160090	179306	159131	201572	219871	133186	269386	188795	238425	257782	234433	216867	244380	502775	328717	269444	249565	221574
15.38_197.0455m/z		197.046	1	15.3846	1.37652	1	0.970741	1	1.30398	Control	STZ+Mildronate	100 - 9.7 - 0.84	4.45293	132.71	0	0	12.4232	8.29213	0	5.18433	14.9668	0	12.5687	0	0	0	0	6.6165	0	14.6861	4.99478	0	0	0	0	12.7912	11.2899	0	0	0	0	13.0379	0	7.45145	0	0	15.626	8.77735	0
25.13_402.9950m/z		402.995	1	25.1314	0.8986	1	0.671441	1	1.72182	STZ Diabetes	Mildronate	100 - 9.63 - 2.37	5790.83	62.5	7714.58	14304.1	1078.7	1413.63	3119.34	3563.95	4264.36	1633.59	2881.35	1819.77	2786.9	1276.64	1742.76	6738.42	2343.99	4050.71	4317.97	985.31	2136.36	1778.64	6175.09	14319.4	3353.99	6981.51	1340.11	2234.12	2823.79	1142.28	7668.7	10831.5	11042.7	19581	1356.8	1496.35	3222.09
21.75_402.9949m/z		402.995	1	21.7531	0.907	1	0.218647	0.731755	2.12281	STZ+Mildronate	Mildronate	100 - 9.78 - 2.65	20629.3	36.61	17858.4	19879.6	5507.58	10475.3	14008.8	13756.8	14180.7	6364.55	10394.1	7058.8	11861.3	12460.1	4739.64	13880	13723.2	12512.6	7740.15	5711.99	6775.81	8178.77	16357.4	12921.4	7858.07	23113.5	10944.9	11261.4	10549.9	9380.35	42903.5	38735.8	25562.7	27213.3	6927.52	11088.3	14470.3
8.01_243.0623m/z		243.062	1	8.00722	1.4465	1	0.0584201	0.3898	1.3265	Mildronate	STZ+Mildronate	100 - 9.66 - 0.835	4322.58	13.41	3965.65	3242.44	4485.46	3623.74	3250.62	3771.66	3239.88	4108.48	3209.16	3960.35	4678.54	3462.61	4042.14	3612.27	4593.07	3905.92	4554.86	5227.21	3925.96	4342.38	3076.02	3586.67	4677.25	3044.3	3820.59	4270.5	3483.73	3662.56	2283.98	2030.42	5676.47	4438.6	5641.88	3835.78	3357.7
7.74_111.0196m/z		111.02	1	7.74338	2.73892	1	0.0222626	0.229467	2.21471	Mildronate	STZ+Mildronate	100 - 0.619	1290.93	37.64	568.444	531.433	941.354	726.652	878.378	840.988	483.559	2268.65	910.452	1014.59	1060.01	524.708	1541.19	1110.19	720.285	878.399	1454.42	2041.1	992.134	1274.11	481.798	391.965	844.68	357.621	898.419	1048.4	454.278	476.61	286.283	333.342	813.676	727.482	1184.05	769.172	907.313
17.14_565.0489m/z		565.049	1	17.1446	1.27055	2	0.156261	0.642631	1.23887	Control	Mildronate	100 - 17 - 4.11 - 0.192	17551.7	15.97	20407.8	21042.3	20420.7	16888.1	15890.9	13659.1	21607.9	14662.3	18358.7	13165.5	13718.6	20798.6	13690.3	13857.6	15558	17240.6	14219.9	10438.5	13991.9	13855	17022	17624.8	11466.7	18947	12127.5	14063.7	18179.5	14271.8	17675.2	18523.5	29212	28805	25685.4	17876.3	16414.4
4.14_103.0397m/z		103.04	1	4.13828	1.97222	5	0.00592653	0.0915521	1.8313	STZ Diabetes	Control	100 - 3.35 - 0.247	4839.9	23.29	2054.55	1823.37	1913.11	2211.43	1862.81	2231.72	4435.55	3981.59	2253.12	2437.27	2766.27	3743.72	2870.11	2231.87	2200.64	2112.49	3443.35	3488.19	6114.19	7609.84	3660.05	2252.9	5628.39	3774.03	4441.23	5116.87	3361.02	3507.54	2231.12	3933.22	2940.91	2496.02	2406.34	2340.83	1924.17
9.69_161.0455m/z		161.045	1	9.68597	5.98032	1	0.0692873	0.418967	1.26803	STZ Diabetes	Control	100 - 6.56 - 0.899	10210.5	8.3	8886.41	6249.35	6357.34	10462.1	10157.5	8254.89	5908.24	7739.48	8411.57	6652.39	5806.67	11741.1	8555.24	7627.01	8742.13	7633.44	9334.2	7917.78	11735.8	12213.1	8738.86	9041.06	8615.07	10919.2	8083.74	11036.9	7360.14	8832.28	11693.1	8684.67	12720.1	8554.79	7996.36	11074.3	10492.1
14.51_184.9856m/z		184.986	1	14.5113	0.946233	2	0.399677	0.881393	1.40914	STZ+Mildronate	STZ Diabetes	100 - 3.37 - 1.34	52840	23.9	33799.1	85846.5	42108.5	35108.2	20982.7	34142.4	80286.9	17857.8	31448	35470.1	25427.3	71120.7	40537.7	30077.5	54810.6	55337.2	31659	43349	35255.4	34812.6	43842.9	51715.4	33204.2	26157.4	51799.1	51905.7	67749.4	66997.9	46990.2	31597.5	48380.3	117516	52964.7	37162.5	21673.9
11.26_175.0611m/z		175.061	1	11.264	0.820367	1	0.379302	0.880111	Infinity	Control	Mildronate	100 - 7.62 - 0.932	13.3719	210.09	0	83.3291	59.8777	0	0	0	0	0	0	0	17.2558	0	0	0	0	0	0	0	0	0	37.0695	0	0	0	0	0	0	0	0	0	0	114.07	75.315	0	0
5.17_157.0366m/z		157.037	1	5.17385	0.908383	1	0.275262	0.764096	1.26561	Control	STZ+Mildronate	100 - 2.96	387.792	18.26	344.785	363.576	438.161	274.22	305.153	610.803	405.51	425.839	415.266	318.783	442.14	309.268	306.62	305.179	461.885	348.702	359.042	290.717	374.027	455.283	226.117	256.335	484.396	357.378	326.57	433.189	314.449	281.917	194.311	288.002	493.528	497.702	551.126	290.266	315.205
19.24_143.1077m/z		143.108	1	19.2445	2.98893	1	0.00290245	0.0530922	1.27444	Mildronate	Control	100 - 4.56	786.073	7.21	551.105	427.907	512.529	627.195	540.268	655.955	566.493	565.711	548.229	751.402	959.682	695.096	762.677	775.68	743.35	762.683	899.499	772.546	703.439	741.939	731.745	692.546	893.704	675.304	846.799	850.388	709.096	786.841	698.397	748.543	788.857	585.765	644.667	663.895	558.065
8.01_206.0822m/z		206.082	1	8.00722	1.77598	1	0.000866952	0.0208034	1.85353	Control	STZ+Mildronate	100 - 11.8	58.2019	19.03	31.0157	34.6902	63.5764	70.3774	46.337	53.4264	99.8801	70.7588	64.9889	31.7381	59.6002	72.0334	49.4755	77.5576	54.4821	58.5164	60.4659	46.5164	32.1362	34.7139	36.759	38.7276	19.7949	42.9419	16.8138	21.0262	31.3933	38.3538	47.6329	33.1831	44.3962	47.4876	79.9674	74.4956	47.8634
6.77_131.0714m/z		131.071	1	6.76763	1.23408	3	7.41964e-07	5.38729e-05	4.05773	STZ+Mildronate	Mildronate	100 - 5.5 - 0.124	444.6	8.73	107.572	87.8177	121.551	126.362	114.25	145.271	159.896	130.96	116.223	118.328	150.488	162.352	98.421	112.692	119.942	120.604	104.311	101.442	680.036	656.672	201.702	166.06	546.636	289.303	609.289	664.628	201.664	222.225	246.716	723.08	153.98	120.214	152.888	133.756	118.014
3.89_116.0350m/z		116.035	1	3.89263	1.77713	1	0.34953	0.850158	1.15179	STZ Diabetes	Control	100 - 0.28	149.633	7.94	118.02	97.1182	134.379	132.15	98.8729	106.763	148.466	148.224	116.334	113.585	155.119	189.937	138.87	127.512	127.669	126.899	143.287	153.316	133.12	164.5	177.82	115.99	146.377	159.992	111.952	162.614	124.875	131.836	129.893	153.465	168.935	132.946	169.023	139.883	102.13
22.65_505.9890m/z		505.989	1	22.6497	1.42592	1	0.848791	1	1.64074	STZ+Mildronate	Mildronate	100 - 11.2 - 3.01 - 0.178	95819.2	46.42	115241	310204	48483.7	42058.7	63362.3	63087.8	108803	33452.1	62677	33072.2	55847	47945.6	33022	93365.9	46218.9	89661	55726.2	32404.7	39213.8	33066.7	85157.3	179756	54754	118879	30547.7	47017.3	77843.9	33521.9	159887	226097	164957	424641	60983.5	44519.8	65449.5
25.52_505.9893m/z		505.989	1	25.5163	0.414833	1	0.915369	1	3.99191	Control	Mildronate	100	13.7801	176.15	0	83.309	12.5546	0	0	0	29.0256	20.5386	0	19.9338	0	0	0	5.26052	0	0	15.4516	0	0	0	0	38.9906	14.8775	0	0	0	0	0	15.3171	41.0589	0	114.042	15.7914	0	0
4.14_165.0403m/z		165.04	1	4.13828	1.1633	1	9.76611e-06	0.000452596	1.52215	STZ Diabetes	Control	100 - 4.78 - 0.788 - 3.67	13199.6	5.52	9092.16	8923.77	12513.7	8384.94	7415.16	8399.8	7603.83	7791.29	9280.14	6654.06	10224.7	7776.07	8973.43	8144.41	8634.37	8273.77	8774.65	9463.44	13242.1	15654.5	14063.9	12499	8772.55	14965.4	11592.8	11748.3	10721	11884.3	10615.2	12286.1	13014.6	12215.8	15739.9	8875.59	7659.43
9.05_229.0118m/z		229.012	1	9.04747	0.7332	1	0.822793	1	1.35418	STZ Diabetes	STZ+Mildronate	100 - 5.09 - 1.4	60960.8	21.79	42075.4	39019.9	76984.2	42262.3	44628.2	35051.7	45754.7	71249.7	61437.3	33134.2	67748.8	63218.1	45439.8	58000.8	42842.4	42359.2	71692.2	52038.4	66287.4	171235	26464.6	38337.9	34856.7	28583.3	49943.8	73413.2	48643.8	49190.4	24999	23909.6	60227.2	53414.6	96831.9	44735.3	46098.3
9.82_131.0350m/z		131.035	1	9.8153	6.48283	2	0.027002	0.258156	1.4519	Mildronate	Control	100 - 5.52 - 12.4 - 1.98	9975.51	20.85	6872.55	7702.16	4237.41	6081.18	4900.91	12370	5823.17	9648	5151.89	7626.04	6412.51	5622.33	11476.7	10281	10875.2	10536.6	5334.36	11349.3	7656.81	9169.74	8336.74	5886.38	5252.46	10051.1	6545.44	10854.5	12274	8403	9276.77	9494.81	9837.44	10543.5	5329.88	6437.02	5062.35
4.02_195.0509m/z		195.051	1	4.01933	2.65023	1	8.08051e-06	0.000384209	1.48191	STZ Diabetes	Control	100 - 6.53 - 1.3	10506.1	7.63	6875.52	6917.78	7046.87	6912.09	5620.76	6179.71	9744.44	7167.24	6634.53	6240.61	7450.67	8284.1	6742.16	7338.29	6486.53	6316.64	7011.05	10447.3	12397.7	12773.8	10548.7	8668.8	8701.55	9945.86	10519.8	11232.9	9778.62	9942.02	8928.12	10174.9	9841.69	9469.79	8863.66	7316.56	5805.91
9.93_209.0302m/z		209.03	1	9.92638	1.06145	1	0.208813	0.719613	1.10137	STZ Diabetes	Control	100 - 6.46 - 1.44	82792.6	5.53	85717.7	69519.5	67713	85695.7	77569.5	68235.5	66720.9	71931.2	77659.7	75769.4	82281.6	73251.5	72841.1	75601.1	81595.4	69496.6	79677.4	77267.9	72856.9	72670.8	90711.7	87547.2	70694.6	102275	85529.2	75290.9	78733.4	76552	85720.6	81420	122697	95165.7	85170.4	90710.2	80124.7
2.53_179.0560m/z		179.056	1	2.52588	1.71987	9	0.325331	0.824825	1.08838	Mildronate	Control	100 - 6.37 - 1.05	18306.4	7.65	14223.6	14307.8	14426.9	17760.7	17353	17477.9	14419.6	20232	16955.4	18233	21635.5	14812.2	20396.5	18090.2	16102.5	18887.2	17887.7	18474	18376.5	16899	16931.6	17744.6	19444.2	14538.9	17814.3	20851.4	19373.4	18973.8	15967.8	16714.6	20359.8	19586.1	18146.4	18800	17924.6
10.61_103.0034m/z		103.003	1	10.6104	5.84062	2	0.270399	0.760154	1.10879	STZ Diabetes	STZ+Mildronate	100 - 3.04 - 0.609	647.371	7.61	580.284	537.276	600.308	535.481	536.865	574.609	513.854	575.445	568.694	738.747	721.401	591.151	556.282	572.142	601.657	525.688	600.421	655.028	562.015	685.469	727.011	587.803	714.966	606.959	603.004	506.176	524.07	573.884	687.215	608.772	830.624	735.48	755.077	566.815	554.55
25.00_179.0350m/z		179.035	1	25.0014	1.72043	2	0.613287	1	1.07154	Control	STZ+Mildronate	100 - 6.6	99.6309	4.16	78.2332	98.5146	93.4414	107.411	106.909	110.413	109.126	103.424	85.3814	109.091	104.361	89.2646	101.313	97.4474	95.1162	90.6308	93.4523	99.7809	104.863	102.478	85.9579	89.9851	117.34	92.435	105.677	77.3222	82.1022	103.187	85.7068	103.878	111.984	134.857	117.532	113.697	110.43
9.93_103.0398m/z		103.04	1	9.92638	1.43343	1	0.575387	1	1.16299	STZ+Mildronate	Mildronate	100 - 3.45	170.529	18.69	131.662	141.091	127.72	149.329	185.57	156.509	186.594	184.651	147.23	130.611	264.184	144.996	115.233	139.583	121.184	164.748	212.344	126.687	174.456	183.165	201.08	128.401	117.974	198.091	154.103	233.167	158.897	164.527	143.853	168.629	188.463	193.14	160.648	158.067	191.682
7.32_159.1026m/z		159.103	1	7.32273	0.698933	1	0.0996715	0.503835	1.43067	Control	STZ+Mildronate	100 - 5.95	19.3728	12.26	15.6362	19.4124	19.1118	14.7555	12.8089	17.3978	12.7749	19.0316	16.5506	23.1321	27.9663	33.8957	23.7362	12.9243	21.491	14.1166	19.0557	15.6501	10.9812	20.3493	18.5392	17.2709	18.6699	12.8705	14.7975	14.6145	11.1809	14.7473	11.6617	14.2447	22.3819	26.5738	24.0391	15.619	13.2309
10.37_178.0509m/z		178.051	1	10.3655	1.19917	1	0.0683977	0.417161	3.56716	Control	Mildronate	100 - 0.279 - 0.417	512.15	38.01	269.549	349.593	1927.55	144.28	349.627	487.835	535.21	121.218	1296.76	156.107	409.806	98.2557	53.5236	162.497	194.525	129.018	199.741	122.135	208.464	616.77	155.445	272.675	473.018	317.043	375.591	257.118	223.223	480.444	196.833	224.323	385.835	478.56	2424.5	152.723	361.144
28.04_188.0353m/z		188.035	1	28.0386	2.39877	1	0.244603	0.759247	1.17837	STZ+Mildronate	Mildronate	100 - 8.21	27.2674	9.28	16.6544	21.0142	19.078	25.3776	25.949	26.4307	21.793	25.4179	25.6621	29.9145	27.3372	21.5569	24.5943	24.8835	20.2106	20.7374	24.9974	23.4163	26.6601	26.0504	21.5727	18.471	30.073	22.8388	28.4029	29.1667	28.9605	30.8313	23.2293	23.0137	23.8393	28.7665	23.9966	26.8625	26.8038
9.23_130.0509m/z		130.051	1	9.23207	0.981017	1	0.0546493	0.378903	1.17932	STZ+Mildronate	Mildronate	100 - 0.307	462937	9.08	385936	366610	404815	347268	440383	392285	358986	431023	461970	459694	352597	389106	389287	333146	347244	476037	340854	468712	440714	406393	438191	370646	336813	441584	438297	536844	414719	463397	477025	447338	552432	501855	509182	367588	454890
10.12_133.0142m/z		133.014	1	10.1177	3.84272	1	0.0722968	0.430286	1.4452	Control	Mildronate	100 - 4.5 - 1.04	243520	21.48	239510	293088	211313	254572	242129	277408	299807	150463	217867	183812	216390	335884	107814	171397	218687	218425	173563	121128	117503	289853	246381	243742	200775	216041	134516	130143	224939	236297	251641	257236	342837	401211	265793	269468	250105
9.82_145.0506m/z		145.051	1	9.8153	1.06145	1	0.836867	1	1.15058	STZ Diabetes	Mildronate	100 - 6.48 - 0.725	1051.02	30.97	1277.96	771.57	1899.35	556.47	566.607	554.529	462.079	622.035	779.912	1700.26	1863.25	1078.49	709.82	1316.15	929.035	497.263	1050.68	977.878	547.21	1097.77	2017.43	1038.21	965.673	639.848	553.945	454.249	455.154	748.701	2957.36	625.466	1829.29	1056.21	2389.03	589.032	585.272
15.12_149.0607m/z		149.061	1	15.1207	2.70558	2	0.000312288	0.00908723	2.02279	STZ Diabetes	Control	100 - 9.75 - 0.249	157.469	26.28	49.3647	69.7781	57.2099	101.81	82.4179	102.098	39.1636	86.1237	54.9035	132.005	101.7	57.5973	99.3848	116.33	172.623	90.9881	106.085	98.535	149.201	144.248	90.966	170.562	161.837	228.002	129.255	125.377	256.323	159.744	170.529	80.7374	70.6611	95.5197	71.9595	107.767	85.1329
16.63_201.1133m/z		201.113	1	16.6288	2.5176	1	0.24626	0.759247	1.38699	Control	STZ+Mildronate	100 - 10.6 - 0.637	92.3715	17.45	119.934	113.396	121.961	68.0123	82.1506	61.1646	57.3946	85.1226	57.7854	99.9405	155.727	85.87	86.3147	86.066	81.8549	52.1479	69.8532	82.5569	45.8204	103.766	124.326	76.458	86.8496	53.5749	64.7229	45.8184	46.9013	54.0158	121.44	66.694	171.675	155.229	153.404	71.992	84.8567
9.23_174.0406m/z		174.041	1	9.23207	3.05973	1	0.188885	0.689799	1.13433	STZ+Mildronate	Mildronate	100 - 0.469	1.17445e+07	8.4	1.04338e+07	9.79313e+06	1.07664e+07	9.11238e+06	1.15378e+07	1.01505e+07	9.22257e+06	1.11944e+07	1.21601e+07	1.18271e+07	9.13469e+06	1.03721e+07	1.00782e+07	8.93873e+06	9.08203e+06	1.25431e+07	8.97344e+06	1.25066e+07	1.14901e+07	1.07241e+07	1.15641e+07	9.6049e+06	8.69436e+06	1.17161e+07	1.12385e+07	1.34189e+07	1.0608e+07	1.15364e+07	1.23083e+07	1.13569e+07	1.49351e+07	1.34059e+07	1.35421e+07	9.64559e+06	1.19179e+07
15.00_154.9751m/z		154.975	1	15.0028	1.43683	1	4.00742e-05	0.00158702	1.79587	STZ Diabetes	Mildronate	100 - 2.24 - 1.21	360.509	13.34	327.664	256.087	153.725	240.37	141.446	171.335	345.141	151.541	192.197	197.887	175.386	243.769	243.169	191.106	207.381	205.426	196.8	160.58	280.887	383.001	484.182	292.127	323.212	399.647	325.116	344.44	334.412	443.071	283.364	292.26	469.022	350.56	193.358	254.435	146.106
9.82_192.0666m/z		192.067	1	9.8153	0.6238	1	0.0914289	0.479977	4.59839	Control	STZ+Mildronate	100	18.0011	57.71	8.21449	10.7327	84.5889	0	5.72969	9.66794	27.9168	6.22291	47.9646	0	8.22947	6.74613	0	6.24951	5.76088	0	17.6436	5.3216	7.2058	18.1247	4.58784	7.21224	7.12174	6.27589	9.01323	0	0	14.4747	0	0	11.7583	14.6921	106.397	0	5.91844
22.65_579.0281m/z		579.028	1	22.6497	0.5095	1	0.347597	0.848175	1.37673	Control	STZ+Mildronate	100 - 13.6	569.922	16.19	560.722	1022.09	820.461	264.253	633.551	510.08	675.82	532.863	503.194	456.99	201.152	657.887	390.041	584.739	460.375	588.006	439.896	499.274	394.774	247.593	503.511	535.583	251.004	612.341	312.917	294.404	511.347	296.282	528.1	540.75	802.624	1399.14	1031.99	279.716	654.421
15.00_108.0120m/z		108.012	1	15.0028	1.09	1	0.587577	1	1.32854	Mildronate	Control	100 - 37	58.0394	31.63	27.2941	34.0446	45.4257	62.282	22.8897	64.0842	37.1616	61.257	48.1314	49.96	33.852	37.8552	81.3614	44.9485	58.0625	95.593	35.7478	32.5233	49.7219	47.1839	43.6169	27.7627	41.5842	110.361	54.3672	48.2493	30.3125	33.1282	44.3838	71.2035	39.0691	46.6039	57.1371	65.9265	23.6437
13.67_108.0120m/z		108.012	1	13.6745	1.22938	1	0.00339042	0.0596615	1.74463	Mildronate	Control	100 - 17.3	122.346	26.87	56.837	60.6851	54.9962	96.9042	49.1816	96.1893	62.9382	95.714	57.8858	86.7285	49.4267	74.0427	157.688	127.284	123.3	170.257	75.7634	79.7851	131.884	97.3803	100.652	73.8398	90.8024	189.032	102.19	88.0441	65.7779	73.2432	113.337	153.207	81.357	83.0723	69.1751	102.575	50.8017
18.63_465.9830m/z		465.983	1	18.6307	0.700833	1	0.776623	1	2.00062	Control	Mildronate	100 - 9.83 - 2.84	29.27	83.73	83.6287	98.4409	24.9184	0	0	31.2395	46.6388	0	0	0.63185	8.78586	56.9561	13.9341	27.6458	0	25.2024	21.0007	0	0	21.5731	0	64.5008	0	30.7802	0	0	0	0	24.5705	70.5216	119.707	134.756	31.3428	0	0
20.62_387.0006m/z		387.001	1	20.6185	0.629583	1	0.427394	0.899068	1.43879	Control	Mildronate	100 - 8.52	36.3042	61.94	100.593	68.0892	0	36.4018	37.9694	47.6224	52.2089	16.1815	39.0504	18.6986	0	18.8359	35.05	27.0034	22.0825	46.5547	20.7039	0	0	0	33.9282	57.9483	0	61.7516	14.8958	13.6057	18.3203	15.6267	61.1138	62.1939	143.99	93.2078	0	38.5319	39.2202
8.70_176.0386m/z		176.039	1	8.70495	0.500417	1	0.389863	0.880111	2.26186	Mildronate	STZ Diabetes	100	21.0587	87.26	0	3.39914	8.65238	12.4812	0	12.9002	15.287	18.5092	0	0	52.7697	8.92944	5.04414	7.96015	72.1988	15.6335	14.6425	10.873	6.3183	8.23989	0	22.728	14.4471	4.12879	0	0	45.528	4.22027	11.5182	2.65557	0	4.65311	10.8831	13.2116	0
5.96_176.0386m/z		176.039	1	5.96493	0.529933	1	0.16505	0.657926	1.19021	STZ Diabetes	Control	100	54.5308	13.96	39.5187	38.0335	40.4321	40.7842	33.5325	45.0572	56.5053	41.4351	49.1115	42.9534	52.6359	69.7956	40.5914	60.0724	50.0926	61.153	52.5854	48.3723	62.9166	57.683	47.2667	50.7961	45.2829	63.2394	36.16	51.1267	54.4769	47.6612	54.3085	47.7616	56.5675	52.0643	50.8561	43.1707	34.6371
18.50_346.0556m/z		346.056	1	18.5018	1.97052	1	0.462718	0.931852	1.43362	STZ+Mildronate	Control	100 - 10.1 - 1.52	99039.9	21.4	87347.2	78298.6	48223.5	64277.4	78426.2	75108	90224.5	51904.9	65479.9	56166.6	51427.2	82119.4	44888.7	104851	87338.6	78328	69953.3	42720.3	53124.4	67128.7	96579	105457	55197.4	141693	64230.1	71824	61841.6	50981.7	159070	186292	125030	107183	60656.2	68038.6	81009.6
18.98_338.9884m/z		338.988	1	18.9803	0.98335	2	0.216144	0.728046	1.60267	STZ+Mildronate	Mildronate	100 - 6.65 - 2.36	162191	34.54	171308	117857	64135.3	132569	97415.9	126972	175880	48353.8	90468.5	120263	19743.4	205708	128655	125542	134741	101627	46772.7	69866.5	91745.5	84692.1	151590	204131	144167	269850	137017	82464.4	123347	197027	211837	221455	245211	161335	80670.4	140326	100625
17.52_338.9885m/z		338.988	1	17.5183	1.78908	1	0.287257	0.781685	1.7554	Control	Mildronate	100 - 6.59 - 2.4	31786.9	50.27	74242	55868.1	25171.2	25462.1	28245.8	28885.2	33772.7	10163.8	28386.5	23805.4	11633.2	35806.2	9340.31	25389.6	30072.8	22502.9	13050.2	8292.24	9162.42	12630.1	27575.8	28041.7	13765.6	46174.8	10836.8	11584.5	23735.3	28961.3	41118	47254	106271	76478.2	31660.8	26952	29176.3
15.26_249.0551m/z		249.055	1	15.2564	1.36198	1	0.467006	0.933243	1.08859	STZ Diabetes	Control	100 - 6.99 - 0.228	1197.81	6.01	903.851	689.023	931.274	1178.43	1183.6	1136.19	1096.19	1452.08	1133.58	1176.62	1092.02	1231.14	1114.03	1190.66	1295.36	1264.76	1188.91	1128.75	1214.24	1372.47	1060.24	926.715	1191.75	1421.45	1253.23	1278.39	1105.73	1164.76	1077.89	1129.96	1293.78	943.209	1171.37	1247.39	1222.59
13.22_303.0832m/z		303.083	1	13.2187	0.981867	1	0.175892	0.669913	1.95011	Control	STZ Diabetes	100 - 11.9 - 1.78	687538	25.27	349089	795039	599527	433502	303400	456984	871373	2.04179e+06	433363	216858	1.24969e+06	499840	611373	592753	592950	533998	987859	611063	344550	582851	326312	302860	211417	347390	459894	1.38905e+06	848348	253127	321064	374945	499689	1.08833e+06	754094	458869	313395
17.01_244.9986m/z		244.999	1	17.0149	0.771333	2	0.530273	0.991703	1.60567	Control	Mildronate	100 - 5.54 - 1.38	107.801	50.37	215.951	176.346	47.7784	80.1614	77.5089	121.742	147.155	33.3346	75.007	75.7536	91.8952	150.981	52.3169	89.3195	114.084	70.5993	61.9295	14.5792	20.8492	11.4193	130.467	171.1	67.2344	184.761	45.0085	32.6176	80.4616	79.2425	188.33	214.228	309.114	241.401	60.0964	84.8521	80.0621
11.26_257.0070m/z		257.007	1	11.264	0.582317	1	0.000212925	0.00659038	4.48016	STZ Diabetes	Mildronate	100 - 1.02	621.349	25.51	294.707	208.786	68.4085	183.547	33.6835	115.366	360.182	57.6595	135.546	90.8402	20.9688	403.268	118.111	188.412	131.416	178.583	101.138	114.473	353.975	321.996	863.041	701.677	347.692	1139.71	276.449	346.144	372.479	523.458	295.673	465.726	421.847	285.808	86.0452	194.287	34.7931
9.05_188.0564m/z		188.056	1	9.04747	1.28868	1	0.574414	1	1.1726	STZ Diabetes	STZ+Mildronate	100 - 0.34	20836.1	6.08	15223.5	18626.8	19083.8	19672.5	16116.2	17597.6	23347.4	23015	15893.4	18246.6	20065	22571.1	18852	19700.3	17361.4	20353.9	19701.6	20599.6	16593	29294.3	19182.9	17972.7	14624.1	27349.6	14920.9	19629.2	18867.5	18311.8	19518.7	15366.4	21791	25498.3	24003.9	20823.7	16647.1
8.93_613.1411m/z		613.141	1	8.93203	0.527117	1	0.722765	1	1.15645	Control	Mildronate	100 - 23 - 3.65 - 0.831	7752.16	11.28	8937.87	8628.86	9358.66	9638.49	8524.36	6603.9	8139.45	8964.05	8697.12	4611.06	3742.15	7179.97	7249.81	6981.07	5981.78	5579.35	8175.07	6253.5	8332.07	6916	6307.34	8679.46	4233.7	9372.56	7194.23	8634.32	8983.06	7184.51	6881.52	7418.26	12793.8	11812.1	11771.5	10202.5	8805.16
24.22_466.9672m/z		466.967	1	24.2221	0.396217	1	0.96671	1	2.85434	Control	STZ+Mildronate	100 - 7.31	2.61226	219.27	0	0	0	14.7473	0	0	0	0	0	0	16.5998	0	0	6.22331	0	0	0.321493	0	1.36762	0	0	0	0	13.6454	0	5.49114	0	0	0	0	0	0	0	15.6102	0
28.17_442.0174m/z		442.017	1	28.1732	0.9193	1	0.193367	0.696321	1.61822	Control	STZ+Mildronate	100 - 10.9 - 2.75	19888.5	23.07	26292.3	46826.6	18717.7	13849	21150.1	21150.1	18545.7	13895.5	19671.6	16321.1	4595.97	17646.5	14393.8	18681.3	13257.3	17604.8	10212.9	11728.5	9665.4	8254.94	16645.7	17462	9686.33	18191.5	8501.69	8073.91	10306.6	8790.2	15847.4	22222.3	37635	64101.2	23543.4	14659.4	21846.8
27.10_442.0179m/z		442.018	1	27.1006	0.534283	1	0.379442	0.880111	2.78112	Control	Mildronate	100	5.30671	115.47	14.38	4.19236	13.446	0	0	14.6411	0.869742	0.00231134	0	7.5438	0.0149392	8.5903	0	10.6792	0	0	0.354754	0.414746	0.0116229	10.8734	0.630674	0.0538147	0	0	0	0	16.6453	0	0	0.00245356	20.5837	5.73895	16.9126	0	0
25.13_442.0173m/z		442.017	1	25.1314	1.3118	1	0.388619	0.880111	1.20393	Control	STZ Diabetes	100 - 10.8 - 2.6	50424.2	13.05	70129.3	60399	57920.2	39996.3	53767.8	54621.7	45309.9	37558.2	47986.7	53821.1	25561	58019.1	44550.5	53185.3	47997.1	40127.8	36699.1	43953.9	28757.8	34167.6	40214.3	54783.8	30042.1	63331.4	30911.3	22979.5	34747.9	36741.9	66838.5	59581.5	100384	82680.6	72852.9	42336.7	55539
9.30_306.0497m/z		306.05	1	9.30258	0.34335	1	0.0375334	0.311717	2.16399	Control	STZ Diabetes	100	89.1561	23.3	78.8412	79.9639	91.378	112.843	84.1446	138.1	88.0479	95.1854	65.1605	64.5416	73.0073	98.6603	72.3613	168.623	57.3807	77.2932	56.5891	68.6152	43.0962	58.8701	31.1296	34.0119	33.1632	46.928	70.4037	74.264	37.7663	49.3996	47.3319	0	112.854	109.463	114.937	119.446	86.9164
15.62_321.0491m/z		321.049	1	15.616	0.740267	1	0.0202217	0.216137	1.83972	STZ+Mildronate	Mildronate	100 - 10.3 - 1.65	338.604	18.2	154.892	139.703	502.484	234.093	153.558	180.749	193.782	220.54	346.28	121.557	235.641	331.468	166.817	168.855	223.586	218.492	136.161	190.4	183.643	333.566	267.335	154.781	142.467	231.52	345.245	310.162	324.084	265.808	465.863	320.46	221.714	191.24	632.032	247.791	158.617
12.20_258.0385m/z		258.038	1	12.1999	2.05057	1	0.252572	0.759247	4.3804	Mildronate	STZ+Mildronate	100 - 5.58 - 1.32	185.459	44.85	63.1169	0	84.1297	98.421	61.2207	96.8616	72.2229	159.146	141.923	170.435	131.538	163.211	153.351	153.544	125.409	45.8018	303.249	331.401	169.628	142.521	73.5049	33.186	16.8724	97.981	50.0523	73.1375	37.2257	15.114	41.2535	37.2474	90.3462	0	105.82	104.18	63.2374
11.59_101.0241m/z		101.024	1	11.5879	0.961	1	0.344036	0.845883	1.14759	STZ Diabetes	STZ+Mildronate	100 - 2.09 - 0.0709	435.385	5.25	364.691	278.916	376.58	376.243	380.176	390.399	428.352	357.711	435.898	389.985	372.093	459.266	354.062	402.047	407.34	409.283	391.486	385.541	341.261	334.72	422.668	533.624	447.854	532.183	330.291	332.183	360.15	376.206	456.53	420.974	522.022	381.81	473.668	398.259	392.699
20.62_401.0157m/z		401.016	1	20.6185	0.892017	1	0.899043	1	1.14887	STZ Diabetes	STZ+Mildronate	100 - 10.9 - 2.5	509.257	13.65	711.125	684.712	372.366	496.845	411.58	479.294	683.458	491.653	554.283	290.41	346.556	550.853	445.61	492.358	458.588	596.188	446.55	411.084	556.349	175.69	626.097	623.59	273.432	800.384	430.193	360.778	367.702	382.236	453.29	665.403	1017.91	937.307	468.368	525.919	425.138
20.75_264.9520m/z		264.952	1	20.7541	0.637917	1	0.294972	0.791678	1.73561	STZ+Mildronate	Mildronate	100 - 3.22 - 1.64	3208.99	43.78	4914.19	2789.3	988.794	2540.08	916.069	2827.66	4192.85	1195.53	2457.27	1638.17	2810.85	3031.87	829.456	2940.11	2169.48	2463.91	2083.73	606.769	684.946	1238.52	1906.37	2385.02	3315.69	4308.11	1847.74	2162.97	2933.47	2907	5773.39	3629.37	7034.22	3818.29	1243.72	2688.71	946.246
9.23_112.0400m/z		112.04	1	9.23207	0.753933	1	0.161204	0.65201	1.16972	STZ+Mildronate	Mildronate	100 - 7.01	20707.2	9.1	19160.2	17056.3	18167.4	15829.3	18373.6	17752.1	15589.9	20256.3	20874.7	20507	14899.4	18317	18048.8	14731.1	15260.6	22063.4	14286.6	21825.6	19557.4	17250.7	19792.2	16532.3	13087.1	21347.2	19368.9	23576.4	18308.2	20460.8	22069.2	20459.4	27426.2	23348.4	22851.3	16755.6	18978.9
10.50_112.0400m/z		112.04	1	10.4996	0.633583	1	0.00494201	0.0791635	1.32471	Control	STZ+Mildronate	100	13.3193	13.61	13.3227	12.2417	11.2749	11.263	14.4784	10.8955	15.1227	13.6627	14.6629	9.77822	15.7602	17.3691	9.22336	8.63163	12.2995	9.89398	12.3815	9.48819	9.80962	10.0199	8.87449	12.56	9.43785	11.6624	10.003	14.4713	10.6048	9.66131	8.02275	7.56416	19.0702	16.7578	14.1818	11.9221	14.9553
13.54_275.0177m/z		275.018	1	13.5371	0.747133	1	0.0653941	0.409286	1.31192	STZ+Mildronate	Mildronate	100 - 6.21 - 1.77	7666.91	19.34	7766.38	8458.89	4903.93	6730.97	5117.77	6073.88	5174.54	4323.78	6126.67	6744.35	6645.26	6599.32	6191.9	5919.24	7930.9	5623.52	4198.65	5200	6867.93	6784.45	5274.23	7484.61	7547.66	9756.35	9499.05	9714.35	7335.06	6946.65	6610.62	5895.76	11116.9	11579.4	6168.24	7124.83	5286.35
13.94_199.0016m/z		199.002	1	13.9442	1.0971	1	0.0165772	0.18729	1.70214	STZ+Mildronate	Mildronate	100	338.204	20.75	272.201	262.366	467.758	282.498	201.467	206.819	230.027	197.47	336.278	226.59	212.575	336.243	136.764	185.112	272.357	153.446	204.431	240.05	208.469	379.352	229.81	241.426	136.926	299.222	315.158	438.242	380.583	345.994	320.09	229.156	389.631	359.155	588.354	299.028	208.103
15.87_563.0696m/z		563.07	1	15.8708	0.740267	1	0.608607	1	1.13264	Mildronate	STZ+Mildronate	100 - 16 - 1.43	2529.05	15.42	3306.67	2533.28	2713.07	2225.76	2478.48	2207.08	2439.94	2877.33	2777.91	1820.23	1806.6	2678.23	2247.72	2151.54	2426.6	2927.8	2321	3099.67	2202.78	2193.97	2803.57	3078.94	1751.75	2772.25	1716.21	2434.13	2512.32	2128.77	2620.48	1985.37	4733.2	3467.83	3412.54	2356	2560.13
21.62_462.0674m/z		462.067	1	21.6217	0.877233	1	0.0857937	0.469952	2.33699	Control	Mildronate	100 - 15.7 - 3.15	21471.4	44.93	23294.6	27910.4	42786.7	14870	20390.2	17880.6	20179.8	7345.19	26350.4	13370.1	3518.06	39760.7	5413.28	10659.9	15494.6	14366.5	5143.11	4048.41	5709.04	12552.1	16932.1	19212.4	3691.88	16715.4	5639.47	4248.78	15265.2	15442.5	15266.4	13181.6	33344.2	38206.7	53817.7	15740.1	21061.9
23.30_167.0349m/z		167.035	1	23.3005	1.68827	1	0.0839955	0.464846	1.44244	Control	STZ Diabetes	100 - 5.5	62.9792	13.82	29.7376	48.22	88.8729	58.7583	71.7884	62.9253	46.4528	53.0026	81.821	68.5009	59.5235	86.1468	45.5595	49.2116	57.4568	57.0796	38.5907	56.1351	59.5621	65.4779	43.373	22.2442	50.7416	20.5702	65.9464	53.9778	56.8144	53.9047	46.43	45.7067	42.5667	66.0086	111.786	62.1966	74.1532
20.26_167.0349m/z		167.035	1	20.2553	1.36853	1	0.448658	0.918962	1.3818	Control	STZ+Mildronate	100 - 4.24	20.7506	39.28	5.92418	7.71668	31.1577	16.4703	29.5532	27.2113	8.55555	13.1199	31.3881	25.0454	20.9441	31.9205	13.3236	11.3652	5.87834	20.1043	18.4717	21.9624	28.9358	12.7499	9.47533	9.30722	32.1392	0	21.4575	13.1927	16.3162	18.5946	4.37013	16.1711	8.47994	10.5634	39.1907	17.434	30.5267
18.50_426.0224m/z		426.022	1	18.5018	4.67098	1	0.562954	1	1.3522	STZ+Mildronate	Mildronate	100 - 10.8 - 2.32	405143	19.16	399158	349219	247390	276026	381105	351732	377951	227640	312053	246975	262666	346495	190103	439030	362630	324770	309392	171785	226192	291052	379034	432623	248146	586961	280417	323844	268522	223900	629579	704594	571359	478048	311171	292178	393659
24.22_480.9830m/z		480.983	1	24.2221	0.6724	1	0.341835	0.844893	1.66047	Mildronate	STZ+Mildronate	100 - 10.9 - 3.13	34.9927	41.51	38.2612	106.624	27.2553	13.8322	28.1465	24.3829	31.521	33.3537	36.9069	13.1623	0	16.4564	16.5812	42.3512	30.9113	59.2501	33.2007	27.6618	0	0	42.2231	40.9699	43.0271	16.5813	0	12.2295	22.7658	3.2272	28.6611	59.56	54.7675	145.958	34.2822	14.6416	29.0737
26.57_480.9830m/z		480.983	1	26.573	0.52615	1	0.0415189	0.332974	Infinity	STZ Diabetes	Control	100 - 9.17	4.66674	110.08	0	0	0	0	0	0	0	0	0	0	0	0	0	0	0	0	10.3121	0	0	0	9.08396	10.2274	8.6891	0	0	0	0.122966	0	3.61836	0	0	0	0	0	0
15.38_227.0326m/z		227.033	1	15.3846	0.359567	1	1	1	1	---	---	100	0	---	0	0	0	0	0	0	0	0	0	0	0	0	0	0	0	0	0	0	0	0	0	0	0	0	0	0	0	0	0	0	0	0	0	0	0
13.67_227.0327m/z		227.033	1	13.6745	1.73585	1	0.000442937	0.0119514	1.86949	Control	STZ+Mildronate	100 - 6.66 - 1.39	204.893	12.23	317.058	264.327	184.779	151.297	155.962	144.501	219.566	301.593	202.162	172.523	119.982	224.97	206.454	119.484	129.068	166.5	224.101	189.999	117.323	148.448	132.964	138.156	122.629	162.711	137.936	137.937	95.7316	110.648	97.2364	78.1031	453.84	361.84	232.418	160.15	161.1
11.13_300.0487m/z		300.049	1	11.1265	0.820367	3	0.179726	0.677163	1.24069	STZ Diabetes	Control	100 - 7.51 - 0.364	3426.78	15.53	3088.39	2798.33	2736.36	2423.57	2496.37	2809.72	2894.56	3307.82	2982.98	2161.6	1747.15	3697.17	2954.91	2681.25	2529.76	2728.93	2603.46	4460.24	3468.9	4050.94	3162.13	2599.48	2954.57	4324.67	2891.13	3929.6	2958.21	2643.04	2690.07	3002.63	4420.75	3830.65	3441.84	2565.38	2578.61
14.63_257.0071m/z		257.007	1	14.6263	0.947083	1	0.628874	1	1.30146	Control	Mildronate	100 - 6.67 - 1.8	32.2107	34.87	17.5231	8.01686	18.7743	41.1372	55.1771	43.714	25.4727	34.8135	30.0809	45.2878	46.3574	20.1733	42.2703	12.548	20.6164	24.5387	38.3988	10.1254	6.76514	29.2576	25.1248	28.6088	47.9153	14.2724	44.1384	32.4234	13.4167	33.4255	23.5159	34.9464	25.0828	10.9743	23.6146	43.5443	56.9947
20.36_362.0507m/z		362.051	1	20.3624	0.994233	1	4.0257e-05	0.00158702	1.41773	Control	STZ+Mildronate	100 - 10.4 - 1.89	165499	5.82	212634	193601	158162	173485	172924	149830	147891	159226	178716	142996	126811	169713	165860	153436	173303	158601	146722	160553	155607	126247	165570	142014	131594	163641	122564	135030	117369	120914	94203.3	110331	304367	265021	198939	183637	178620
23.42_766.1097m/z		766.11	1	23.4151	2.87137	1	0.178648	0.674758	1.36816	Control	STZ+Mildronate	100 - 17.9 - 1.66	3443.79	20.8	3746.27	3263.02	4964.43	3021.12	3965.97	3823.65	3249.09	2926.1	3562.36	3357.02	1451.83	3994.66	2846.55	3654.53	4507.77	3351.53	2718.7	2232.92	2263.87	2635.15	2824.29	4168.6	2076.2	3651.3	2296.07	1744.35	2272.72	2663.33	3217.58	2908.56	5362.45	4466.76	6244.33	3197.9	4096.61
16.38_664.1192m/z		664.119	1	16.3793	1.5104	1	0.747234	1	1.472	Mildronate	STZ+Mildronate	100 - 25 - 5.56 - 0.795	54738.3	11.76	37388.6	165771	45469.9	13840.6	59860.1	44865.4	56179	73132.7	50738.3	48960.6	11485.2	29513.9	78326.8	42396.5	30891.8	78912.6	37722.3	60180	54624.4	19921.6	48629.9	64088.5	23578.7	50346.3	29313.4	35111.7	41370.9	39344.3	39586.9	38391.3	53518.4	226926	57192.8	14650.5	61832
19.89_246.0173m/z		246.017	1	19.8859	1.86228	1	0.0880846	0.4745	1.15524	Control	STZ Diabetes	100 - 7.56 - 0.652	3876.87	9.46	4352.76	4850.19	3760.93	3563	3981.72	4029.94	4042.46	3335.59	3827.28	3039.14	3361.98	4377.45	3184.42	3664.49	3793.73	4002.57	3297.64	3163.45	2876.8	3012.39	3496.61	3970.3	2961.46	3817.85	3020.41	3412.47	3523.74	3237.35	3479.27	3992.2	6230.59	6639.46	4730.55	3771.49	4112.88
14.51_138.9802m/z		138.98	1	14.5113	1.08525	1	0.622437	1	1.23021	STZ+Mildronate	STZ Diabetes	100 - 26.8 - 0.705	172.015	21.97	101.514	275.037	194.115	105.012	73.5902	113.33	252.707	58.5983	104.169	143.234	84.0831	192.486	125.287	103.722	187.002	178.951	134.643	143.895	144.602	176.04	157.378	163.06	108.946	88.9255	148.913	220.757	223.712	194.258	161.074	83.3742	145.308	376.5	244.161	111.157	76.0144
11.49_138.9802m/z		138.98	1	11.4865	0.9564	1	0.00113647	0.0256487	1.70095	STZ Diabetes	Control	100 - 1.84 - 0.0741	288.132	12.88	213.338	169.358	105.751	156.203	144.81	184.454	214.385	157.049	108.759	190.237	127.865	260.525	159.907	220.767	211.816	195.931	179.881	167.443	183.22	353.265	346.078	252.519	220.047	373.664	214.999	209.706	228.732	276.309	183.496	201.693	305.374	231.836	133.015	165.344	149.58
17.65_410.0274m/z		410.027	1	17.6499	0.383867	1	0.0782853	0.448342	1.44723	Control	STZ Diabetes	100 - 8.7	232.608	19.62	304.261	249.971	175.397	190.582	275.698	306.666	244.084	178.167	213.147	253.594	109.385	290.35	217.795	214.123	221.486	285.138	205.874	152.188	139.068	67.8861	135.328	272.485	80.7112	268.88	161.266	165.58	184.977	185.483	287.42	264.956	435.522	342.188	220.618	201.734	284.78
8.01_210.0285m/z		210.029	1	8.00722	0.83065	1	0.313112	0.810061	1.6818	Mildronate	Control	100 - 0.637 - 0.843	2894.03	24.03	1310.19	227.249	404.321	794.706	2957.45	3952.77	1934.05	1918.65	1333.91	2764.71	2588.06	463.538	2443.25	3292.54	2154.52	3997.57	2389.6	3086.71	1031.27	377.235	2711.46	5488.98	2508.6	3027.78	1553.26	883.495	775.918	811.787	5017.41	5977.17	1875.41	311.082	508.561	841.208	3054.87
29.11_455.0982m/z		455.098	1	29.1056	1.71088	1	0.821825	1	1.48877	Mildronate	STZ+Mildronate	100 - 16.3	9.88128	72.65	0	11.0294	0.5377	0	37.0275	10.9025	0	0	10.0805	24.1184	6.91419	10.1258	11.2161	23.0074	1.21495	0	9.91582	13.9333	8.66815	1.51957	0	46.0211	0.876807	0	6.56127	7.25737	12.5481	11.0746	0.214422	2.16763	0	15.0983	0.676327	0	38.2473
23.69_455.0981m/z		455.098	1	23.6932	1.45063	1	0.689984	1	1.27161	STZ Diabetes	Mildronate	100 - 15.1 - 1.48	412.897	15.51	428.096	369.322	440.154	353.361	455.811	317.813	350.479	464.056	399.794	313.255	365.706	287.261	253.058	329.624	317.169	343.906	299.366	405.103	229.839	578.975	286.654	553.516	152.097	676.302	230.762	264.786	260.44	168.101	475.761	669.813	612.781	505.568	553.633	374.038	470.826
25.65_455.0980m/z		455.098	1	25.6498	0.653783	1	0.459597	0.930072	5.79411	STZ+Mildronate	STZ Diabetes	100 - 9.49	10.1989	132.13	0	0	0	9.92315	0	0	15.9875	0	0	16.4854	0	0	0	11.8271	11.5495	0	0	0	6.1721	4.3892	0	0	0	0	0	0	11.0099	35.112	13.2109	1.8605	0	0	0	10.5038	0
15.26_402.0108m/z		402.011	1	15.2564	0.6132	1	0.402863	0.881393	2.20122	STZ+Mildronate	Mildronate	100 - 8.02 - 0.59	1569.72	45.79	1542.71	2193.9	423.63	807.707	1407.46	1162.55	1352.35	453.823	842.791	673.375	1211.16	1092.67	221.798	1161.65	968.852	943.934	731.008	251.437	340.732	438.768	1075.9	1277.11	384.835	1862.14	351.355	624.012	805.371	630.199	3834.77	3172.58	2208.26	3003.24	532.848	854.971	1453.83
12.09_229.0118m/z		229.012	1	12.0875	1.57037	2	0.0177121	0.196222	1.61662	Mildronate	STZ+Mildronate	100 - 5.14 - 16.2	39313.5	21.37	33468.9	34976.9	28160.4	23701.5	37291	33096.8	36577.7	52428.2	31266.1	35771.5	32745.9	24190.9	26371.2	38208.9	42979.8	35890.8	51866	40564.3	31559.8	73391.7	28812.9	32018.8	32348.1	26366.9	24575.2	34086.7	19040.5	29243.6	20131.8	18832	47907.8	47880.2	35420.6	25088.4	38519.5
20.00_363.0348m/z		363.035	1	19.9978	0.634933	1	4.33462e-06	0.000228092	2.65389	Mildronate	STZ+Mildronate	100 - 8.06	453.6	27.33	308.297	397.853	567.596	257.627	365.274	336.921	238.414	559.606	387.905	330.393	267.743	241.067	615.41	329.659	326.749	436.896	424.794	588.09	258.116	313.578	113.447	156.452	153.502	160.577	240.908	227.796	125.021	129.355	144.14	158.294	441.299	544.624	713.931	272.702	377.307
8.82_259.0224m/z		259.022	1	8.82177	2.11393	2	0.887214	1	1.10207	Control	STZ+Mildronate	100 - 6.33 - 1.66	72574.2	16.96	112017	66409.2	71647.9	82410.1	66888.1	72882.1	59867.9	54962	62457.8	66744.7	39783	114821	61967.2	71955.7	76681.1	63757	78474.5	48110.4	64278	59653.3	65624.8	88564.1	57010.2	87885.2	63089.9	56180.7	86377.9	90728.1	51188.4	47549.3	160342	90907.9	90119.7	87232.3	69091.5
13.67_184.0016m/z		184.002	1	13.6745	1.48487	1	0.144827	0.620058	1.16299	Control	STZ Diabetes	100 - 3.36 - 1.16	191.685	9.1	184.881	188.959	167.861	193.744	210.131	184.581	159.486	201.141	215.611	214.599	182.491	196.74	216.111	206.408	147.507	177.842	167.897	142.042	168.409	194.549	133.522	166.561	170.962	154.927	198.991	131.696	140.097	181.107	205.481	186.613	264.641	258.668	211.138	205.081	217.053
4.25_89.0243m/z		89.0243	1	4.25192	1.29147	2	4.54267e-05	0.0017566	1.47201	STZ Diabetes	Control	100 - 3.28 - 0.581	2.30787e+06	10.74	1.46135e+06	1.33274e+06	1.43036e+06	1.50234e+06	1.22243e+06	1.55766e+06	1.68179e+06	1.81309e+06	1.45098e+06	1.39883e+06	2.00175e+06	1.96069e+06	1.68883e+06	1.61911e+06	1.69244e+06	1.53527e+06	1.86779e+06	2.05188e+06	2.33786e+06	2.50741e+06	2.05293e+06	1.89824e+06	2.81763e+06	2.23317e+06	2.16118e+06	2.70229e+06	2.26594e+06	2.28804e+06	1.52239e+06	2.14989e+06	2.0918e+06	1.8244e+06	1.79912e+06	1.59025e+06	1.26269e+06
28.31_137.0244m/z		137.024	1	28.3109	8.34708	1	0.000546404	0.0142133	1.23373	Control	STZ+Mildronate	100 - 5.42 - 0.292 - 0.0147	1324.05	4.34	1174.45	1240.72	1301.35	1464.81	1469.81	1510.37	1188.9	1322.44	1259.92	1411.47	1442.21	1102.2	1235.5	1178.71	1111.72	1132.02	1165.67	1100.39	1218.45	1116.67	988.147	967.912	1327.08	910.399	1255.08	1038.83	1067.05	1099.21	978.138	1000.99	1681.13	1698.43	1636.86	1550.53	1518.23
10.89_129.0194m/z		129.019	1	10.8884	1.34333	5	0.40631	0.885076	1.08039	STZ Diabetes	STZ+Mildronate	100 - 5.59 - 0.793	355.341	3.39	378.096	304.531	360.951	347.261	344.379	320.809	273.869	342.509	321.754	370.136	371.737	379.691	318.254	313.247	337.602	311.182	378.006	351.428	334.552	339.004	399.184	333.986	368.011	357.31	325.853	331.802	307.79	333.983	337.857	336.12	541.21	416.874	454.01	367.581	355.724
12.09_88.9879m/z		88.9879	1	12.0875	1.94553	1	0.109231	0.526305	1.08882	STZ Diabetes	Control	100 - 2.17 - 0.797	191007	4.99	195291	169731	166341	171184	193414	155879	161069	166247	197792	176648	174476	177032	167389	174930	185231	170311	185230	199601	183384	195384	194817	189962	174636	207858	175041	179962	164864	187312	182332	189466	279541	232345	209226	181201	199785
10.50_159.0663m/z		159.066	1	10.4996	1.22312	2	0.639969	1	1.20003	Control	Mildronate	100 - 4.3	167.386	29.37	207.998	142.442	281.786	105.916	102.997	99.1858	98.4263	128.313	137.185	226.582	272.046	205.76	133.247	182.725	152.24	65.8424	168.949	133.909	100.748	175.075	253.709	152.965	172.29	117.106	107.5	84.7257	81.9157	126.307	359.315	100.519	297.73	194.99	354.435	112.113	106.39
7.46_193.0353m/z		193.035	1	7.46148	1.50565	2	0.576394	1	1.10478	STZ Diabetes	Mildronate	100 - 6.78 - 1.35	299.968	5.06	267.992	282.2	266.642	245.813	376.935	320.674	285.799	321.738	292.303	348.295	328.842	258.132	272.368	318.83	239.989	258.691	248.756	290.481	229.505	278.673	270.406	273.311	436.453	311.457	299.439	306.209	267.088	296.367	279.003	297.071	383.606	386.306	335.386	260.197	389.352
2.66_151.0611m/z		151.061	1	2.65772	1.47123	3	0.158463	0.645989	1.21567	STZ Diabetes	STZ+Mildronate	100 - 5.06 - 0.749	240.129	11.91	155.129	139.916	209.745	237.792	248.135	203.312	139.209	203.431	216.592	282.177	235.722	180.303	276.783	188.681	213.547	243.179	202.137	233.059	267.571	290.396	197.591	228.126	235.962	221.125	224.145	169.338	183.312	228.33	191.165	188.878	222.054	191.532	263.821	251.706	256.309
2.66_343.1245m/z		343.124	1	2.65772	1.35877	1	0.0640145	0.407371	1.66024	Mildronate	STZ Diabetes	100	115.721	24.77	74.9085	60.5045	77.1041	107.144	63.2267	45.1912	100.651	179.287	91.7913	158.586	59.3197	59.7526	146.488	134.431	100.309	69.4614	135.233	108.403	85.0902	101.858	50.4476	42.1952	78.742	59.8738	77.9107	83.0729	36.2535	75.4918	62.6856	87.242	107.225	82.8251	96.9826	113.414	65.3094
4.43_173.0454m/z		173.045	1	4.43485	1.15452	1	0.703924	1	Infinity	Control	Mildronate	100 - 7.67 - 0.901	0.202656	346.41	0	0	0	0	0	0	2.43187	0	0	0	0	0	0	0	0	0	0	0	0	0	0	0	0	0	0	0	0	0	0	0	0	0	0	0	0
3.89_191.0561m/z		191.056	1	3.89263	1.67917	1	0.66713	1	2.4409	Control	STZ+Mildronate	100 - 7.53 - 1.07	620.508	66.09	171.917	992.975	1032.8	334.589	644.748	69.5953	46.2231	1365.34	320.267	1416.42	597.038	454.189	94.5859	185.508	433.452	86.1502	1764.14	1101.63	218.042	917.482	1822.76	126.403	199.307	141.404	123.159	69.3504	165.524	270.35	504.085	392.81	246.084	1359.29	1299.07	354.168	665.986
2.66_503.1628m/z		503.163	1	2.65772	0.957167	1	0.690905	1	1.34094	STZ Diabetes	Control	100 - 18 - 2.24	11.8118	91.08	19.22	21.9616	0.0173995	0.625078	5.34658	0	0	40.6948	0	16.7125	1.12517	0	18.4227	0	22.0254	8.402	0	11.5632	0.101259	9.62285	27.939	24.4225	5.02335	3.76207	0	0	26.2745	8.73214	10.5466	24.929	27.5117	30.0634	0.0218853	0.661655	5.5227
20.36_282.0844m/z		282.084	1	20.3624	0.870433	2	5.56542e-05	0.00206022	1.3079	Mildronate	STZ+Mildronate	100 - 9.4	1483.25	5.87	1462.08	1563.36	1300.88	1428.47	1565.56	1384.78	1262.86	1574.54	1472.38	1407.87	1381.03	1398.86	1632.55	1398.76	1531.81	1474.95	1414.56	1446.84	1512.43	1327.82	1327.19	1213.39	1309.56	1247.77	1281.18	1314.11	1111.68	1206.04	859.868	1031.53	2092.83	2140.1	1636.27	1512.06	1617.13
26.57_427.0065m/z		427.007	1	26.573	0.52615	1	0.383984	0.880111	Infinity	STZ Diabetes	Control	100 - 6.47	0.0322847	244.95	0	0	0	0	0	0	0	0	0	0	0	0	0	0	0	0	0	0	0	0	0	0.193708	0	0	0.139354	0	0	0	0	0	0	0	0	0	0
24.75_427.0062m/z		427.006	1	24.7512	0.903817	1	0.310621	0.807614	6.96137	Control	STZ Diabetes	100 - 10.6 - 2.55	29.9173	80.27	45.03	196.585	45.7772	0	13.4726	0	34.0937	0	24.0484	0	0	0	29.904	10.864	12.0475	37.5782	13.009	0	12.9342	0	12.8514	0	0	0	0	12.78	23.7825	0	0	0.0104572	64.4565	269.107	57.5792	0	13.9165
27.78_427.0063m/z		427.006	1	27.7817	0.9223	1	0.78156	1	Infinity	Control	Mildronate	100 - 10.5 - 2.51	6.14266	244.95	0	73.712	0	0	0	0	0	0	0	0	0	0	0	0	0	0	0	0	0	0.897293	0	0	0	0	0.25084	0	0	0	0	0	0	100.905	0	0	0
10.37_157.0254m/z		157.025	1	10.3655	0.378117	2	0.965525	1	1.42252	STZ Diabetes	Mildronate	100	7.54453	48.16	9.76233	4.47657	3.4147	7.09775	4.04778	7.28615	8.07314	5.3782	4.0545	0	4.28147	8.70659	4.52984	3.27211	4.92843	4.94432	10.3419	3.80524	8.45504	0	8.39625	8.99692	12.7686	6.65041	4.70265	13.3846	6.84177	0	3.77127	6.91568	13.9739	6.12801	4.29507	7.51308	4.18112
15.26_205.0352m/z		205.035	1	15.2564	1.35953	3	0.00487464	0.0789172	1.26974	STZ Diabetes	Control	100 - 7.14 - 0.959	5437.16	4.02	4529.16	4030.98	4554.76	4156.41	4345.16	4035.02	4668.37	5122.67	4647.45	3863.34	2692.01	4739.8	4064.89	4167.86	4072.86	5150.63	3535.94	4916.13	5896.53	5704.37	5571.74	4607.76	4321.04	6521.49	5176.4	5292.73	4745.84	5117.95	5310.31	5068.24	6483.08	5518.04	5729.05	4399.62	4488.3
2.66_121.0505m/z		121.05	1	2.65772	1.2273	1	0.00842456	0.116115	1.42924	STZ Diabetes	Control	100 - 3.48 - 0.365	57.4033	7.28	27.5616	27.5634	31.1535	38.3147	45.6723	49.0984	24.7651	42.3495	34.9483	59.5746	61.4915	39.4684	38.4332	46.596	53.0783	40.2048	57.7607	39.7014	60.1293	62.7368	50.6292	49.4367	70.0021	51.4856	54.7989	49.8406	48.4048	48.8233	46.228	55.3405	39.4519	37.7318	39.1853	40.5567	47.1768
8.29_288.1204m/z		288.12	1	8.28673	1.05312	1	0.620138	1	1.24399	STZ+Mildronate	Mildronate	100 - 8.16	332.304	10.9	246.866	239.14	247.577	293.909	180.214	240.803	537.626	292.353	308.135	264.333	106.88	736.596	270.918	323.241	275.332	249.304	260.882	223.081	282.309	291.225	343.793	255.234	290.042	365.155	290.855	314.034	308.989	346.516	340.281	393.147	353.367	327.36	311.406	311.108	186.151
13.94_153.0557m/z		153.056	1	13.9442	0.758633	1	0.0751169	0.436815	Infinity	Control	Mildronate	100 - 6.45 - 0.167	0.959796	149.76	0	0	2.96054	0	3.47568	0	0	0	2.65809	0	0	2.42324	0	0	0	0	0	0	0	0	0	0	0	0	0	0	0	0	0	0	0	0	3.72381	0	3.59017
9.13_261.0381m/z		261.038	1	9.13208	1.01585	1	3.65263e-14	2.50135e-11	5.29153	STZ+Mildronate	Mildronate	100 - 2.41	20106.8	19.83	4827.31	5179.18	4532.68	4970.44	4466.43	3591.75	2725.82	3764.9	4095.17	3716.34	2487.93	3517.77	3189.48	4081.91	3923.57	4175.78	2647.17	4780.93	27623.8	26081.8	17272.6	14724.6	10806.3	23144.9	20330.3	18457.9	13560.4	21466.6	21162.9	25662.6	6909.87	7089.81	5701.27	5261.29	4613.56
10.12_71.0138m/z		71.0138	1	10.1177	0.924183	1	0.195916	0.700887	1.24153	Control	Mildronate	100 - 1.44 - 0.0555	703.58	17.61	678.127	769.246	605.207	733.094	681	876.274	815.945	497.946	634.856	585.407	647.162	918.701	409.531	582.202	671.714	681.748	610.318	444.7	439.888	837.246	696.038	687.45	660.664	685.875	473.069	482.777	673.006	658.848	748.264	789.156	970.679	1053.03	761.239	775.992	703.433
20.13_331.0441m/z		331.044	1	20.1335	0.2575	1	0.173857	0.666342	2.0808	Control	Mildronate	100 - 16.8	1.80914	31.96	1.26837	0.862969	2.39197	2.75839	2.5642	2.21581	0.21467	3.09273	0.167241	2.29823	3.12012	0.754929	1.28882	0.989257	0.759009	0.990946	0.500629	0.687983	1.70256	1.15499	0.764206	0.684844	1.35833	1.21885	0.871439	0.437906	0.747183	1.35394	1.16528	1.36726	1.81556	1.18132	3.00865	2.9198	2.64867
12.97_588.0761m/z		588.076	1	12.9655	0.852233	1	0.862149	1	1.11978	STZ+Mildronate	Control	100 - 18.1 - 4.59 - 0.5	424.219	23.01	636.961	305.217	632.304	287.126	262.231	349.559	516.082	214.581	380.35	231.55	307.701	422.454	386.386	450.423	586.483	382.47	462.704	77.0316	328.679	173.717	545.533	464.874	318.093	633.647	474.533	513.497	534.665	325.839	391.714	305.069	911.752	417.814	795.322	303.927	270.869
13.54_187.0975m/z		187.098	1	13.5371	3.7737	1	0.879354	1	1.09203	Control	STZ+Mildronate	100 - 7.66	1381.06	15.01	1442.01	1184.66	1539.4	1163.25	1233.01	1248.91	789.84	1298.4	1059.5	1783.96	2218.46	1611.38	1466.15	1449.63	1543.25	971.364	1398.88	1314.87	980.035	1638.17	1704.83	1288.77	1430.17	967.912	1192.27	1041.34	932.916	1196.87	2137.75	1086.89	2064.1	1621.69	1936.28	1231.31	1273.62
5.32_190.0543m/z		190.054	1	5.31707	0.527067	1	0.15518	0.639641	1.71196	STZ Diabetes	STZ+Mildronate	100	127.941	14.32	89.3871	81.8009	104.122	90.5374	62.8281	117.355	106.191	163.004	86.8197	94.6012	79.3687	119.558	89.4037	86.2389	106.712	99.9892	121.03	120.31	100.901	316.996	81.0621	68.5279	75.2992	124.858	81.7064	104.929	84.8796	70.2779	53.8828	52.726	127.95	111.978	130.966	95.8353	64.8977
5.45_158.0822m/z		158.082	1	5.45427	0.92265	2	0.130089	0.581996	2.41394	STZ Diabetes	STZ+Mildronate	100 - 0.321	10.9146	80.37	14.663	16.2731	24.7398	0	2.49078	2.55369	5.19562	4.23526	15.3457	4.73667	19.1778	8.70911	0	4.79958	0	2.38655	10.998	10.629	2.69951	5.94251	47.0654	2.72831	7.05164	0	0	0	0	2.92261	24.2063	0	20.9888	22.2763	31.1181	0	2.57283
13.22_138.0561m/z		138.056	1	13.2187	0.571567	1	0.1305	0.583407	1.99926	Mildronate	STZ Diabetes	100 - 65.9	268.942	24.85	120.342	313.093	246.75	171.637	118.602	168.011	324.21	783.827	153.768	82.8859	493.662	185.258	231.899	259.872	216.536	241.815	400.697	262.831	138.342	227.085	121.391	118.195	84.069	118.042	175.643	526.678	321.433	111.871	125.702	150.966	172.259	428.595	310.366	181.681	122.509
9.05_170.0460m/z		170.046	1	9.04747	0.480817	1	0.862999	1	1.32776	STZ Diabetes	STZ+Mildronate	100 - 6.16	201.401	30.32	108.89	185.232	201.282	243.594	108.186	235.397	247.927	97.1538	87.9405	169.437	62.6661	216.791	87.6177	200.491	172.749	193.901	260.51	203.378	35.3538	280.121	203.135	204.083	174.793	310.92	68.8302	141.501	184.081	189.773	205.815	120.111	155.867	253.565	253.176	257.848	111.75
10.04_151.0400m/z		151.04	1	10.0409	1.06535	1	0.00710438	0.103623	1.49827	Control	STZ+Mildronate	100 - 6.94	31.173	19.47	29.1885	39.1185	31.7817	31.5897	39.5852	26.534	24.3544	24.5848	35.7813	27.8109	41.6111	22.1362	22.5209	23.8201	27.3325	16.1936	30.1489	17.0655	36.4436	28.7727	27.2442	20.9696	31.8719	24.1618	34.1196	15.7774	12.0728	18.5413	24.1385	20.1865	41.7807	53.5496	39.9755	33.4382	40.8892
5.32_189.0404m/z		189.04	1	5.31707	0.914817	1	0.186505	0.6893	1.13018	STZ Diabetes	Control	100 - 7.05 - 0.806	1741.13	5.28	1452.41	1219.08	1427.32	1371.84	1535.05	1717.47	1366.35	1815.81	1689.71	1452.68	1980.18	1459.08	1845.55	1661.35	1864.32	1467.74	1688.6	1768.77	1676.45	1403.12	1594.75	1652.6	1768.01	2351.83	1554.67	1664.8	1756.98	1588.3	1717.02	1554.35	2079	1668.81	1795.3	1452.11	1585.62
15.74_606.0757m/z		606.076	1	15.737	1.12288	1	0.787327	1	1.06426	Mildronate	STZ+Mildronate	100 - 19.6 - 5.17 - 0.689 - 0.0219	87342	7.53	106575	82713.3	90842	83639.7	90679.6	89088.4	84428.7	99016.2	92458.3	74833.7	61337.7	87752.3	81724.8	78193.9	82290.5	96748.7	86205.3	98888.7	72699.2	77410.9	96279.3	105273	68431.3	83587.5	75530.3	83654.1	86737.2	85552.8	87773.8	73163.7	152553	113227	114262	88533.9	93666.7
16.26_138.0196m/z		138.02	1	16.2608	3.99048	1	0.0117192	0.146394	4.08417	Control	STZ+Mildronate	100 - 0.389	29.7518	19.07	55.0459	54.3591	59.7087	44.3855	14.9647	36.0993	3.08231	27.4292	5.26783	21.3237	24.9009	10.4546	18.6415	19.2544	14.6321	19.6248	24.8914	24.424	25.0239	21.2477	18.0546	7.17121	32.6197	0	22.1405	0	0	0	14.185	7.3825	78.7933	74.4125	75.1025	46.9828	15.4577
20.13_320.0621m/z		320.062	1	20.1335	0.868217	1	0.23009	0.746595	1.32676	Mildronate	STZ Diabetes	100 - 11.2 - 2.11	36112.1	11.99	29815.5	49536.3	35844.3	23731.5	28525	33910.3	48774.9	35608.7	35293.1	24777.5	14906.3	35795.1	39818.5	31516.4	41963.7	36905.2	31312.2	35156.5	21220.9	18293.6	26499.6	43961.4	21776.9	31556.7	27893.6	32832.7	34828.2	25618.7	25832.2	32731.3	42678.3	67810.6	45085.5	25120.1	29464.6
9.93_129.0194m/z		129.019	1	9.92638	2.07873	1	0.676163	1	1.11278	STZ+Mildronate	Mildronate	100 - 5.12 - 0.0674	2251.53	16.02	2006.4	1982.18	1744.95	2221.13	2391.6	2171.36	2297.25	2299.83	2111.01	1777.36	3336.11	1999.25	1652.2	1839.61	1817.01	2216.98	2785.16	1828.99	2156.12	2345.9	2585.18	2002.27	1568.86	2839.72	2053.43	2961.87	2167.25	2105.48	1972.14	2248.98	2871.98	2713.42	2194.82	2351.1	2470.38
22.51_125.0244m/z		125.024	1	22.5074	1.66207	1	0.0168274	0.189183	1.19309	Control	STZ Diabetes	100 - 3.99	88.1945	7.99	81.2727	80.1551	82.7918	95.4783	90.6388	102.88	75.9669	92.107	87.4974	101.368	90.7859	77.392	68.9287	85.56	77.4063	82.4679	85.606	77.7101	87.272	76.7892	67.033	70.2594	81.3628	60.8095	93.8499	80.4486	82.4705	81.176	67.4133	82.5436	116.335	109.725	104.137	101.065	93.6246
2.66_193.0717m/z		193.072	1	2.65772	1.35877	2	0.170626	0.661575	2.27645	STZ Diabetes	Control	100 - 6.97 - 0.557	10.8627	31.83	7.56556	8.0326	4.44345	0	5.91472	4.47839	0	3.77639	3.41266	4.58842	11.1532	3.89602	6.98095	6.60573	9.33167	0	9.3047	15.3219	9.15643	11.8045	7.94228	4.8165	22.7679	8.68863	3.99143	9.79225	6.54033	4.83088	6.77761	8.19311	10.8294	10.9959	5.58904	0	6.10956
11.71_143.0350m/z		143.035	1	11.7088	2.04662	1	0.142398	0.61399	1.19928	Control	Mildronate	100 - 5.83 - 0.411	79.0365	6.74	58.318	73.6266	78.161	87.1519	84.5852	102.468	73.9553	70.5359	70.5813	71.7624	103.426	73.866	64.6843	69.0527	70.3262	70.2506	69.3981	51.7091	97.0552	82.8928	77.9362	69.054	90.4893	52.6445	84.4813	85.0603	72.2491	78.5546	76.7837	74.0963	83.477	100.788	98.3121	92.2516	87.3716
11.39_209.1183m/z		209.118	1	11.3874	3.41935	1	0.250167	0.759247	1.15017	Control	Mildronate	100 - 11.9	1242.02	10.53	976.283	969.307	1252.82	1471.61	1512.5	1282.81	1074.26	1135.33	1316.12	1439.01	1348.68	1125.51	1180.05	1089.9	1013.63	959.182	1245.85	990.543	1183.81	1082.62	1017.84	1035.65	1601.7	795.323	1253.15	1093.44	1042.83	1243.29	965.976	1036.97	1397.46	1326.89	1575.82	1557.72	1562.33
8.57_141.0193m/z		141.019	1	8.56698	1.35315	1	0.554266	1	1.12856	Mildronate	Control	100 - 80.7	140.499	13.44	115.62	120.649	120.066	144.793	117.42	141.187	113.079	121.501	132.417	175.891	66.199	125.104	182.528	116.72	133.612	159.343	110.52	140.268	126.854	127.409	128.335	108.782	109.652	155.393	113.148	102.479	142.77	161.58	133.602	165.399	165.5	165.158	151.021	153.265	121.288
14.63_141.0194m/z		141.019	1	14.6263	0.821067	1	0.556378	1	1.57774	Mildronate	STZ Diabetes	100 - 3.07	24.9169	49.88	16.6191	4.85332	5.55322	7.0945	33.1958	28.4983	18.1978	20.8816	11.4108	20.5219	52.8811	6.64573	32.4965	36.7958	29.3834	31.9469	5.89139	12.9874	21.7107	25.2469	12.6994	0	22.0758	13.0238	25.5148	36.5518	28.3283	19.4189	10.8809	5.60784	23.7888	6.64375	6.98492	7.50964	34.2893
12.20_263.1291m/z		263.129	1	12.1999	2.79432	1	0.517921	0.981027	1.14719	Mildronate	STZ Diabetes	100 - 15.5	376.804	6.89	236.349	307.162	267.269	357.959	364.897	434.757	299.798	426.279	335.736	468.663	445.806	284.539	370.536	406.551	391.716	375.673	385.839	330.513	402.48	375.089	327.375	188.308	415.497	261.999	386.388	409.359	349.632	312.018	347.26	363.415	338.313	420.476	336.175	378.906	376.917
9.93_147.0298m/z		147.03	1	9.92638	6.47283	2	0.710806	1	1.12292	STZ Diabetes	Mildronate	100 - 5.64 - 1.02	14816.1	16.8	13068.8	12776.7	11223.9	14126.3	15692.2	13540.1	15645.6	15653.2	13570.1	11156.2	22260.5	13453.4	10568.9	12561.7	11773.6	14197.4	18342.1	11721.8	14396.3	15707.9	17054	12691.2	9912.54	19134.8	13303.4	19558	14477.9	13655	12850.6	14177.8	18706.8	17490.1	14117.6	14952.9	16209.1
18.02_368.9986m/z		368.999	1	18.0178	0.251117	1	0.538005	0.996659	1.98932	Mildronate	STZ+Mildronate	100 - 8.15	154.5	44.48	164.492	241.389	192.357	0	24.2447	167.451	172.649	18.1831	43.9001	0	67.4289	68.2663	154.783	202.185	193.534	29.7987	131.213	215.488	22.2146	215.766	184.997	0	119.905	86.6312	41.8947	64.6469	16.7287	141.519	47.5817	153.618	235.456	330.439	241.95	0	25.0433
19.76_368.9991m/z		368.999	1	19.7565	0.760317	1	0.553077	1	1.36481	STZ Diabetes	STZ+Mildronate	100 - 7.77 - 2.46	9511.59	27.63	13676.6	13777.1	11478	8244.89	7808.54	8060.7	9395.41	6185.38	7295.54	9397.74	1857.99	10516.1	10388.8	7220.32	7314	7745.35	3871.57	9120.08	7830.45	7759.92	7540.16	12520.4	8177.48	13241.1	7273.49	5250.9	5033.03	11483.1	6635.68	6138.69	19576.9	18859.6	14437.2	8727.34	8065.76
11.71_187.0248m/z		187.025	1	11.7088	1.33617	1	0.801177	1	2.59448	Control	STZ+Mildronate	100 - 6.2 - 0.475	2.25093	127.03	0	0	4.34515	0	6.43254	0	0	4.56352	4.9528	6.71713	0	0	5.86173	0	0	0	4.84654	0	0	0	4.93141	0	7.86491	0	0	0	0	0	5.2055	0	0	0	5.46539	0	6.64443
12.97_161.0091m/z		161.009	1	12.9655	0.726233	1	0.593579	1	1.0826	Mildronate	STZ+Mildronate	100 - 2.05	467.045	6.51	608.279	416.874	424.629	484.131	453.685	363.436	452.161	346.926	444.744	418.179	383.661	471.751	469.05	439.795	477.459	422.554	493.374	500.036	448.625	386.721	435.259	496.83	408.821	570.098	470.479	403.556	407.394	403.305	450.663	453.074	870.696	570.661	534.105	512.46	468.63
11.59_161.0091m/z		161.009	1	11.5879	1.47713	1	0.714656	1	1.05994	STZ Diabetes	STZ+Mildronate	100 - 3.51	523.64	3.15	582.68	403.619	468.914	509.747	542.437	513.942	404.701	446.555	458.032	558.822	515.783	591.787	512.708	452.032	517.009	506.822	535.374	543.984	451.244	535.609	515.377	509.527	522.637	607.449	511.831	479.229	486.262	499.453	510.766	476.635	834.054	552.516	589.807	539.575	560.305
14.06_161.0091m/z		161.009	1	14.0565	0.77225	1	0.192707	0.695444	1.17246	STZ+Mildronate	Control	100 - 3.02	325.944	8.31	366.116	324.758	273.316	289.041	239.128	204.788	296.342	319.989	261.023	283.345	282.002	196.153	329.541	285.09	337.897	268.8	230.634	331.18	293.634	358.702	267.466	315.341	242.055	417.83	306.651	376.831	325.381	316.683	301.289	328.827	524.063	444.564	343.782	305.955	247.006
10.04_289.0330m/z		289.033	1	10.0409	0.924383	1	0.781453	1	1.08767	STZ+Mildronate	Mildronate	100 - 5.46	1322.51	10.87	1283.19	1034.08	1241.19	1394.62	1205.1	843.997	1256.54	1572.22	1350.5	1272.36	1542.88	1228.27	1123.78	1219.52	1262.7	1022.75	1256.47	1410.22	1334.35	1360.62	1384.92	1447.34	944.234	1419.29	1373.39	1649.41	1261.43	1405.43	1084.69	1160.68	1836.77	1415.56	1561.19	1476.22	1244.8
12.09_289.0331m/z		289.033	1	12.0875	0.9849	2	0.00491373	0.0789187	1.42453	STZ+Mildronate	Control	100 - 7.4 - 13.7	21190.4	9.6	17669.9	7592.69	13133.7	17766.8	12178.5	14533.2	16143.9	16718.8	18174.9	14253.1	14208.9	16129.3	18956.5	17293	18438.4	15938.1	18528.8	21224.9	24711.6	25238.3	16433.9	17616.7	21296.2	19196.3	26119	28377.9	16683.4	23579.9	16072.8	16309.4	25292.9	10393.7	16519.8	18806.4	12579.7
5.57_129.0558m/z		129.056	1	5.56935	1.4333	1	0.000194966	0.00613286	1.55075	Control	STZ+Mildronate	100 - 0.699	80.9746	5.34	69.5621	69.2282	84.6656	79.1545	89.2269	103.737	74.3254	74.9781	69.7478	76.5696	106.029	74.4704	65.471	74.6013	67.4869	66.3402	80.6272	65.1333	72.0031	65.7948	106.957	59.0387	78.2732	47.3921	53.8347	48.9405	50.1581	50.2068	54.4437	55.7145	99.5719	94.7669	106.494	83.7863	92.1662
6.91_202.1085m/z		202.109	1	6.90753	0.55375	1	0.134646	0.594065	1.54615	STZ Diabetes	Control	100 - 7.99	140.633	36.82	61.2945	56.9903	98.6528	80.1169	49.5403	59.61	124.178	157.561	84.0261	111.196	80.8666	127.453	93.4068	87.6542	90.5506	63.9054	114.067	180.587	185.777	213.158	113.49	63.6452	181.423	86.3056	184.374	224.975	104.145	95.3749	109.164	85.4956	87.7375	78.0144	124.087	84.805	51.1722
4.78_138.0196m/z		138.02	1	4.78265	1.31743	1	0.000288724	0.00855044	4.87067	Control	STZ+Mildronate	100 - 0.346	12.0306	43.74	9.54597	21.6556	19.4545	7.82095	16.1183	16.1206	8.94025	9.02146	9.95003	9.78859	12.3684	3.58199	6.77925	10.8312	4.83696	2.19367	6.50147	4.23243	5.92058	2.06891	10.8244	3.81978	2.35511	0	2.33244	0	0	8.76516	3.72239	0	13.6642	29.6445	24.4702	8.2786	16.6493
11.39_146.0094m/z		146.009	1	11.3874	0.827817	2	0.266643	0.759247	Infinity	Control	STZ+Mildronate	100 - 0.321	6.56258	130.92	9.83092	21.3925	14.5982	0	0	0	0	0	0	13.3646	19.5648	0	0	0	0	0	11.1929	0	9.06411	0	21.6013	0	0	0	0	0	0	0	0	0	14.0721	29.2843	18.3618	0	0
11.97_135.0452m/z		135.045	1	11.9709	1.56318	2	0.815443	1	2.09175	Control	STZ Diabetes	100 - 5.02	2.42535	117.22	0	0	8.33072	0	4.20538	3.12931	3.45212	5.63811	0	0	0	4.34857	10.2617	2.95507	0	0	0	0	3.25076	0	0	0	3.70616	0	0	0	0	3.27701	0	4.24585	0	0	10.4785	0	4.34391
20.13_308.9783m/z		308.978	1	20.1335	0.862033	1	0.312112	0.808772	3.44514	STZ+Mildronate	Mildronate	100 - 5.08 - 1.95	9.75092	110.74	0	0	0	0	0	0	22.158	0	0	13.2179	0	0	16.982	0	0	0	0	0	16.2988	10.3992	0	18.0288	0	0	0	17.4428	22.2812	0	0	18.7815	0	0	0	0	0
9.93_218.0669m/z		218.067	1	9.92638	0.794083	1	0.0810277	0.454639	1.76983	STZ Diabetes	Control	100 - 8.16 - 0.737	4842.94	41.13	1666.69	1518.47	2864.5	3075.19	2069.73	1776.94	3174.92	5823.91	2807.86	2810.04	2467.65	2780.71	4494.27	2236.61	2883.85	2385.21	3633.58	7124.36	7391.72	6923.94	3841.75	2583.58	5263.9	3052.77	6003.96	7225.93	3345.01	3231.56	2069.92	2036.64	2385.72	2078.65	3603.01	3255.13	2137.91
21.62_340.5248m/z		340.525	1	21.6217	0.391567	0	1	1	1	---	---	100	0	---	0	0	0	0	0	0	0	0	0	0	0	0	0	0	0	0	0	0	0	0	0	0	0	0	0	0	0	0	0	0	0	0	0	0	0
21.99_714.7069m/z		714.707	1	21.9892	0.509983	0	0.833123	1	1.90974	STZ Diabetes	Control	100 - 96.3 - 26.4	92.2095	89.67	31.9304	23.6517	96.1673	1.41851	153.778	146.351	35.8496	40.211	0	22.4093	27.6393	0	48.2034	43.0123	108.003	178.55	0	44.9628	83.4949	259.678	27.408	65.1837	117.492	0	30.4601	56.8991	0.756278	94.2233	0	117.493	45.7055	32.377	120.961	1.50152	158.844
21.99_714.8599m/z		714.86	1	21.9892	0.515433	0	0.400589	0.881393	517.518	STZ Diabetes	STZ+Mildronate	100	25.3732	155.91	0	0	36.6787	82.1283	26.23	0	21.788	0	0	6.97984	0	0	5.48797	39.3798	0	0	0	0	0	69.0918	0	0	83.1475	0	0	0	0.288254	0.00591842	0	0	0	0	46.135	86.9341	27.0941
21.99_411.5536m/z		411.554	1	21.9892	0.515433	0	0.304438	0.801729	Infinity	STZ Diabetes	Mildronate	100 - 8.89	2.85604	154.99	0	0	0	12.8521	0	0	0	0	0	0	0	0	0	0	0	0	0	0	0	0	0	8.78363	8.35258	0	0.900734	1.92021	5.96734	0	0	0	0	0	0	13.6042	0
21.62_382.1005m/z		382.101	1	21.6217	0.612217	0	0.0579032	0.388861	2.74359	Control	Mildronate	100 - 10.9	499.792	47.51	449.291	609.661	1105.34	295.759	477.657	399.955	484.216	138.214	624.146	333.219	73.1818	1006.86	107.245	226.329	308.709	303.395	77.1177	70.2041	116.241	322.922	357.808	437.73	79.6808	329.215	122.315	83.4368	358.636	311.747	344.102	258.128	643.12	834.569	1390.32	313.065	493.391
21.62_324.9648m/z		324.965	1	21.6217	0.505183	0	1	1	1	---	---	100 - 4.14 - 1.12	0	---	0	0	0	0	0	0	0	0	0	0	0	0	0	0	0	0	0	0	0	0	0	0	0	0	0	0	0	0	0	0	0	0	0	0	0
21.99_467.0839m/z		467.084	1	21.9892	0.401817	0	0.564372	1	Infinity	STZ Diabetes	Mildronate	100 - 16.1	2.71914	233.55	0	0	0	0	0	0	0	15.1713	15.1983	0	0	0	0	0	0	0	0	0	0	0	0	0	16.3149	0	0	0	0	0	0	0	0	0	0	0	0
21.62_295.0460m/z		295.046	1	21.6217	0.87465	0	1	1	1	---	---	100 - 36.8	0	---	0	0	0	0	0	0	0	0	0	0	0	0	0	0	0	0	0	0	0	0	0	0	0	0	0	0	0	0	0	0	0	0	0	0	0
21.99_586.7333m/z		586.733	1	21.9892	0.515433	0	0.428373	0.900141	4.58188	Mildronate	STZ Diabetes	100	63.5606	84.59	104.283	26.3316	0	43.0393	13.2083	0	31.0269	28.7377	5.4822	0.658738	0	0	12.8909	48.0396	0	35.6792	173.403	111.351	0	19.9041	0	30.7386	32.5902	0	61.1248	29.263	0	42.2979	48.1775	0	149.272	36.0455	0	45.5578	13.6434
21.62_370.0205m/z		370.02	1	21.6217	0.7702	0	0.241027	0.758046	1.50592	Control	STZ Diabetes	100 - 6.9	174.779	34.29	302.79	404.067	224.736	94.8351	105.303	122.381	178.375	171.214	93.7792	149.847	123.319	126.7	207.925	151.461	82.4164	189.983	133.584	244.038	141.499	41.6161	233.889	125.572	57.8865	95.9073	103.986	211.335	218.941	105.822	77.2916	95.4855	433.416	553.131	282.676	100.384	108.772
21.99_412.0551m/z		412.055	1	21.9892	0.515433	0	0.186152	0.6893	Infinity	STZ+Mildronate	Control	100 - 1.63	0.126864	221.06	0	0	0	0	0	0	0	0	0	0	0	0	0	0	0	0	0	0	0	0	0	0	0	0	0	0.698358	0.0227469	0.0400811	0	0	0	0	0	0	0
22.13_107.0241m/z		107.024	1	22.1317	0.401817	0	1	1	1	---	---	100	0	---	0	0	0	0	0	0	0	0	0	0	0	0	0	0	0	0	0	0	0	0	0	0	0	0	0	0	0	0	0	0	0	0	0	0	0
21.62_347.0592m/z		347.059	1	21.6217	8.31587	0	0.315139	0.810533	1.69455	Control	Mildronate	100	223.092	25.66	463.074	340.282	342.443	168.827	145.15	125.772	265.584	136.404	169.216	82.6459	31.5761	406.132	157.383	93.1588	99.522	231.033	61.4208	147.399	118.489	37.5998	276.996	179.416	22.2826	317.702	187.665	282.654	273.476	167.207	231.997	151.618	662.849	465.814	430.73	178.706	149.932
21.99_599.9474m/z		599.947	1	21.9892	0.782017	0	0.789495	1	1.89876	Control	STZ Diabetes	100	39.5502	76.25	3.02688	0	72.7029	40.7509	20.0841	40.0497	26.5306	126.575	0	26.3891	68.1037	50.3899	4.19926	0	11.6094	70.5436	8.77181	82.0034	12.1933	29.0178	66.7541	17.0117	0	0	61.0228	51.297	24.9907	34.0296	0	11.4762	4.33271	0	91.4468	43.1354	20.7456
21.62_316.5143m/z		316.514	1	21.6217	0.612217	0	1	1	1	---	---	100	0	---	0	0	0	0	0	0	0	0	0	0	0	0	0	0	0	0	0	0	0	0	0	0	0	0	0	0	0	0	0	0	0	0	0	0	0
21.99_770.2267m/z		770.227	1	21.9892	0.515433	0	0.991445	1	3.61325	Mildronate	STZ+Mildronate	100	11.3953	154.97	0	0	0	0	0	19.6667	0	0	0	0	30.8327	33.8966	0	0	68.3721	0	0	0	0	0	0	0	45.1066	0	9.65452	0	0	9.26807	0	0	0	0	0	0	0
21.62_615.2365m/z		615.237	1	21.6217	0.391567	0	0.584872	1	2.20334	Control	STZ+Mildronate	100	35.1432	80.74	0	39.2969	95.4991	146.001	13.575	81.7799	0	2.88038	42.6859	0	0	0	0	31.8668	27.293	0	43.2632	36.1925	95.2342	0.00238616	0	0	2.12629	0	37.9509	0.012732	28.7865	28.9496	0	0	0	53.7938	120.12	154.545	14.0221
21.62_320.0538m/z		320.054	1	21.6217	0.505183	0	0.703924	1	Infinity	Control	Mildronate	100	0.115043	346.41	0	0	0	0	0	0	0	0	0	0	0	1.38052	0	0	0	0	0	0	0	0	0	0	0	0	0	0	0	0	0	0	0	0	0	0	0
21.99_721.1625m/z		721.162	1	21.9892	0.378633	0	0.959134	1	2.51514	STZ+Mildronate	Mildronate	100 - 45	26.6084	148.3	0	0	39.3843	0	0	56.8855	0	54.0115	0	12.7352	0	92.2528	0	34.6179	0	0	28.8579	0	0	0	82.0591	2.12421	11.6185	7.47342	0	0.0688653	65.6089	0	93.9729	0	0	0	49.5381	0	0
21.99_700.0691m/z		700.069	1	21.9892	0.782017	0	0.110783	0.530831	2.99365	Mildronate	Control	100	85.8208	58.55	9.31318	0	26.1992	121.263	0	0	0	0	94.5307	3.38865	0	89.3158	123.308	50.8734	73.573	58.1585	39.7533	169.258	58.4893	0	0	88.4328	60.3134	0	167.93	0	37.7681	181.023	0	0	13.331	0	32.9537	128.359	0
21.62_560.0347m/z		560.035	1	21.6217	0.505183	0	0.309095	0.805974	1.69447	Control	Mildronate	100 - 8.52	318.256	41.11	203.029	408.207	580.934	121.281	334.269	447.539	299.484	117.139	384.823	346.652	94.6424	481.068	112.012	235.268	243.804	346.812	148.712	40.3098	111.896	300.658	301.093	295.726	62.0898	210.193	171.37	72.5276	329.478	284.271	217.475	262.975	290.617	558.797	730.707	128.378	345.28
22.13_235.3593m/z		235.359	1	22.1317	0.401817	0	1	1	1	---	---	100	0	---	0	0	0	0	0	0	0	0	0	0	0	0	0	0	0	0	0	0	0	0	0	0	0	0	0	0	0	0	0	0	0	0	0	0	0
22.13_250.9848m/z		250.985	1	22.1317	0.623983	0	0.0899569	0.476571	Infinity	Control	Mildronate	100	4.05955	139.19	0	5.7204	15.3418	0	13.2862	0	0	6.41618	0	0	0	7.94998	0	0	0	0	0	0	0	0	0	0	0	0	0	0	0	0	8.20524	0	0	7.8307	19.2972	0	13.7239
21.62_311.0411m/z		311.041	1	21.6217	0.391567	0	1	1	1	---	---	100 - 11.7	0	---	0	0	0	0	0	0	0	0	0	0	0	0	0	0	0	0	0	0	0	0	0	0	0	0	0	0	0	0	0	0	0	0	0	0	0
21.62_500.0232m/z		500.023	1	21.6217	0.391567	0	0.0954646	0.491574	1.59095	Control	Mildronate	100 - 7.99	211.91	30.09	200.812	249.643	263.37	183.584	232.869	316.795	230.097	119.575	226.343	199.156	77.4705	243.204	105.109	201.71	135.068	205.624	84.5125	67.1604	71.8952	200.634	199.743	226.117	92.3624	160.607	95.1657	54.543	188.28	182.438	159.692	163.409	287.444	341.738	331.271	194.326	240.54
22.13_193.0142m/z		193.014	1	22.1317	0.24535	0	1	1	1	---	---	100 - 32.3	0	---	0	0	0	0	0	0	0	0	0	0	0	0	0	0	0	0	0	0	0	0	0	0	0	0	0	0	0	0	0	0	0	0	0	0	0
21.62_476.0446m/z		476.045	1	21.6217	0.391567	0	0.857435	1	10.3431	Control	Mildronate	100 - 15.9	7.10533	198.8	0	44.2251	19.3461	0	21.6928	0	0	0	0	0	0	0	4.12179	0	0	0	0	0	0	0	0	18.32	0	0	21.7584	0	0	0	0	0	0	60.54	24.3338	0	22.4074
21.99_718.1149m/z		718.115	1	21.9892	0.510367	0	0.0701593	0.422557	2.09599	Mildronate	STZ+Mildronate	100 - 25.1 - 2.36	462.935	30.83	238.666	206.097	229.761	309.597	265.301	160.8	158.806	434.184	225.374	321.866	215.872	335.727	551.27	356.585	530.865	328.216	311.889	698.787	588.035	476.832	322.973	167.471	121.774	184.046	423.772	578.795	150.769	95.7543	75.8114	0.301133	341.629	282.127	288.997	327.714	274.04
21.62_465.0736m/z		465.074	1	21.6217	0.391567	0	0.640625	1	2.25948	Control	Mildronate	100	40.5695	82.52	55.3485	58.2087	109.624	0	38.373	28.5885	26.4866	0	61.5417	32.7958	0	75.8678	18.9858	3.58418	34.8136	50.3478	0	0	0	21.4193	53.4789	58.0636	0	0	22.6747	0	0	21.5236	29.3322	40.2144	79.2265	79.6822	137.886	0	39.637
21.99_358.5533m/z		358.553	1	21.9892	0.885717	0	0.0386464	0.31878	1.84648	Mildronate	STZ+Mildronate	100 - 3.55	537.334	32.54	339.281	294.811	369.702	363.361	335.229	238.406	250.768	607.399	350.846	353.727	177.062	256.613	644.68	430.962	341.228	497.66	413.824	895.649	587.33	452.433	312.275	269.887	302.161	250.955	524.645	549.732	248.376	228.618	114.726	79.9244	485.651	403.568	465.017	384.623	346.272
21.62_674.4535m/z		674.453	1	21.6217	0.3802	0	0.260886	0.759247	3.4266	STZ+Mildronate	Control	100 - 73.5	111.83	62.54	53.511	98.1421	16.556	0	0	80.9078	0	38.7386	0	34.751	69.0237	0	30.7341	88.8352	7.34695	10.0188	61.2033	30.8655	78.7329	43.7669	0	76.0534	92.4145	127.552	96.8231	109.756	167.918	243.4	53.0822	0	76.5962	134.347	20.8244	0	0
21.75_429.9544m/z		429.954	1	21.7531	0.3802	0	0.297655	0.795712	Infinity	Mildronate	Control	100 - 67	0.0976836	212.74	0	0	0	0	0	0	0	0	0	0	0	0	0	0	0.067854	0	0.518247	0	0	0	0	0.386064	0	0	0	0	0	0	0	0	0	0	0	0	0
21.99_251.9800m/z		251.98	1	21.9892	0.378633	0	1	1	1	---	---	100 - 23.9	0	---	0	0	0	0	0	0	0	0	0	0	0	0	0	0	0	0	0	0	0	0	0	0	0	0	0	0	0	0	0	0	0	0	0	0	0
21.75_451.9878m/z		451.988	1	21.7531	0.509983	0	0.28964	0.784762	2.86432	STZ+Mildronate	Control	100	57.4264	78.16	0	37.0637	0	0	20.0804	34.4235	35.831	0	23.7597	28.4158	35.2813	25.7309	16.2853	53.7751	18.6965	22.8971	19.1868	0	0	0	42.9701	19.1287	19.3322	53.6901	35.337	44.6602	25.4859	9.98954	118.517	110.569	0	50.7368	0	0	20.7419
21.75_465.9825m/z		465.983	1	21.7531	0.612217	0	0.387777	0.880111	7.03776	STZ Diabetes	STZ+Mildronate	100	13.5807	94.05	20.1694	0	0	16.8229	15.4403	0	0	0	0	0	9.94875	14.5911	6.80011	0	0	12.1137	15.3789	0	0	18.8693	19.2411	32.9887	10.3848	0	10.0939	0	0	0.00936692	0	1.4748	28.8707	0	0	17.8073	15.9489
21.75_480.9725m/z		480.972	1	21.7531	0.3675	0	0.657178	1	1.50911	STZ+Mildronate	Mildronate	100 - 16.4	112.388	47.2	126.787	116.66	21.161	71.1852	63.6179	130.164	77.2647	26.3062	43.615	73.5819	74.5401	77.9598	44.2413	113.169	119.315	81.5875	54.3998	34.1259	47.8951	65.9692	134.467	89.6774	43.751	193.575	52.3024	46.9086	77.7922	67.5147	221.553	208.255	181.484	159.696	26.6166	75.3506	65.7136
21.75_500.9628m/z		500.963	1	21.7531	0.3675	0	0.595592	1	2.14333	STZ+Mildronate	Mildronate	100	147.586	59.99	80.1296	134.884	0	61.4868	71.728	153.825	86.2613	17.3845	83.574	50.3647	116.405	45.5787	41.2755	131.925	98.2698	83.1534	21.7114	36.8156	21.68	80.1781	112.667	26.1706	77.3036	149.596	152.081	85.2635	68.2544	21.7234	307.629	250.567	114.698	184.644	0	65.0847	74.0909
21.62_269.5185m/z		269.518	1	21.6217	0.3802	0	0.735222	1	2.43087	Control	Mildronate	100	39.3845	44.94	44.1723	19.8691	98.6973	0	29.9683	53.1151	32.608	13.5722	71.8688	26.7622	0	81.9802	0	29.1496	30.635	20.0384	8.92875	8.45881	9.6015	34.9074	25.5935	49.3632	0	19.9249	14.0473	8.22343	34.7914	33.939	29.2673	33.1805	63.2287	27.199	124.143	0	30.9555
21.75_502.9212m/z		502.921	1	21.7531	0.3675	0	0.37345	0.878067	Infinity	STZ Diabetes	Control	100	2.92794	244.95	0	0	0	0	0	0	0	0	0	0	0	0	0	0	0	0	0	4.0057	17.5676	0	0	0	0	0	0	0	0	0	0	0	0	0	0	0	0
21.75_561.6482m/z		561.648	1	21.7531	0.890567	0	0.920831	1	1.41479	STZ Diabetes	Mildronate	100	16.5319	96.58	0	1.2818	0	55.8183	0	0	20.401	21.036	0	1.49063	39.4354	51.8054	0	6.13346	35.7644	0	28.2123	0	0	40.8399	11.0872	21.8045	25.4595	0.000216782	40.4531	1.62624	16.0311	0	0	41.025	0	1.75466	0	59.0845	0
21.99_251.0564m/z		251.056	1	21.9892	0.754367	0	1	1	1	---	---	100 - 5.71	0	---	0	0	0	0	0	0	0	0	0	0	0	0	0	0	0	0	0	0	0	0	0	0	0	0	0	0	0	0	0	0	0	0	0	0	0
21.75_585.5444m/z		585.544	1	21.7531	0.3675	0	0.24134	0.758046	3.07154	STZ+Mildronate	Control	100	40.4765	82.59	0	41.9501	0	0	54.9877	0	25.2087	0	0	0	0	35.9883	44.8233	24.0996	0	52.9475	0	0	44.0883	42.4345	22.2555	0	0	2.65633	0	33.7498	59.6984	96.0002	32.7071	20.7035	0	57.4258	0	0	56.7991
21.99_250.0360m/z		250.036	1	21.9892	0.515433	0	1	1	1	---	---	100 - 6.58	0	---	0	0	0	0	0	0	0	0	0	0	0	0	0	0	0	0	0	0	0	0	0	0	0	0	0	0	0	0	0	0	0	0	0	0	0
21.75_588.0042m/z		588.004	1	21.7531	0.627717	0	0.634107	1	1.55285	STZ+Mildronate	STZ Diabetes	100	109.718	57.84	101.465	149.097	0	53.2379	62.0788	121.223	74.4277	32.1253	48.3608	38.149	98.7163	84.0003	40.5718	164.918	146.851	54.61	0	61.0114	7.40647	53.7116	149.293	0	103.128	110.396	52.7781	108.086	72.3547	33.0634	201.343	190.682	145.239	204.1	0	56.3531	64.1238
21.75_660.3263m/z		660.326	1	21.7531	0.612217	0	0.349475	0.850158	3.69491	STZ+Mildronate	STZ Diabetes	100	69.6979	70.59	0	0	1.76592	85.5731	15.0863	137.365	30.305	0	0	53.7516	64.1621	0	0	0	76.2117	45.8681	0	29.6027	53.6202	0	0	54.4197	0	5.13947	68.2734	88.3443	59.3696	52.029	150.171	0	0	0	2.2212	90.5804	15.5832
21.99_242.9745m/z		242.975	1	21.9892	0.515433	0	1	1	1	---	---	100	0	---	0	0	0	0	0	0	0	0	0	0	0	0	0	0	0	0	0	0	0	0	0	0	0	0	0	0	0	0	0	0	0	0	0	0	0
21.75_677.4230m/z		677.423	1	21.7531	0.3802	0	0.457641	0.928325	1.99391	STZ Diabetes	Control	100	49.9027	86.84	0	69.9323	0	56.0272	0	49.01	62.6674	62.6947	0	0	0	0	0	66.6232	4.17526	0	66.8727	40.4171	43.615	17.2828	0	92.351	34.8798	111.288	0	0	0	107.965	174.693	0	0	95.7308	0	59.3056	0
21.75_713.4252m/z		713.425	1	21.7531	0.7702	0	0.378482	0.880111	1.82641	STZ+Mildronate	Control	100 - 43.2	110.873	53.43	0	22.7266	147.277	0	1.59436	66.7308	62.4192	90.9064	29.3998	166.458	140.954	0	37.3686	88.5766	165.018	0	70.5168	70.1081	36.3962	59.1282	311.84	47.6088	0	148.174	184.887	56.1223	119.496	69.3935	57.7465	177.593	0	31.1106	185.247	0	1.64688
21.87_556.0499m/z		556.05	1	21.8667	1.51435	0	0.0665085	0.413278	1.62147	STZ+Mildronate	Mildronate	100 - 11.5	1573.23	23.2	1105.23	926.139	3334.92	1302.67	1143.04	992.11	1342.73	1229.89	2156	827.353	960.93	2544.95	504.38	1118.74	1380.96	790.766	858.854	1167.79	744.342	2375.92	842.702	877.765	593.516	843.763	1481.42	1653.59	2088.11	1640.55	1618.42	957.285	1582.03	1267.8	4194.71	1378.89	1180.69
21.87_330.0293m/z		330.029	1	21.8667	0.877233	0	1	1	1	---	---	100 - 37.1	0	---	0	0	0	0	0	0	0	0	0	0	0	0	0	0	0	0	0	0	0	0	0	0	0	0	0	0	0	0	0	0	0	0	0	0	0
21.87_278.0224m/z		278.022	1	21.8667	1.26347	0	0.0339653	0.294103	2.1352	Control	Mildronate	100	62.6679	32.23	35.7885	39.2997	149.753	72.3346	41.2443	31.9423	49.0718	49.608	91.836	32.5813	30.3334	128.222	0	39.2723	44.1057	15.0844	64.1683	13.4684	8.38683	110.973	24.3669	8.14383	13.2118	38.5505	48.1932	59.5966	97.8059	62.7996	54.5662	42.0852	51.228	53.7976	188.361	76.5673	42.603
21.87_277.5205m/z		277.521	1	21.8667	1.40027	0	0.110476	0.529781	1.45183	STZ+Mildronate	Mildronate	100	571.449	19.87	450.175	365.92	1202.73	520.569	430.56	362.038	479.31	447.962	786.789	314.706	370.207	910.597	207.346	452.13	573.978	337.57	389.222	401.397	272.273	855.808	348.054	342.045	260.435	318.581	456.553	612.766	736.852	592.097	603.072	427.355	644.385	500.91	1512.81	551.03	444.743
21.87_269.0307m/z		269.031	1	21.8667	1.40027	0	0.32828	0.826765	1.12803	STZ+Mildronate	Control	100 - 13.4 - 66.3	108.018	8.8	82.7702	84.8276	62.8159	100.35	110.413	100.807	95.6187	104.014	81.6036	107.327	118.563	99.9851	106.552	107.055	85.0648	96.1494	91.833	100.7	99.8922	98.3039	85.5261	93.5038	114.07	101.715	121.87	106.198	112.468	112.136	87.2015	108.235	118.478	116.121	79.0108	106.222	114.05
21.87_257.0455m/z		257.045	1	21.8667	1.66033	0	1	1	1	---	---	100	0	---	0	0	0	0	0	0	0	0	0	0	0	0	0	0	0	0	0	0	0	0	0	0	0	0	0	0	0	0	0	0	0	0	0	0	0
21.75_427.1616m/z		427.162	1	21.7531	0.3802	0	0.39194	0.880111	Infinity	STZ+Mildronate	Mildronate	100	5.44989	244.95	0	0	0	0	0	0	0	0.021221	0	0	0	0	0	0	0	0	0	0	0	0	0	0	0	20.6841	0	0	0	0	0	32.6993	0	0	0	0	0
21.87_697.7346m/z		697.735	1	21.8667	0.646783	0	0.225492	0.739005	10.3653	STZ+Mildronate	STZ Diabetes	100	69.978	115.7	0	26.7222	3.70984	66.1812	0.509625	92.482	0	0	4.27627	50.9539	85.4461	35.5735	0	64.5738	0	14.934	0	0.228823	0	34.0537	0	6.44983	0.00341345	0	65.6712	224.203	71.0536	0	0	58.9407	0	36.5802	4.66629	70.0538	0.526413
21.87_728.7777m/z		728.778	1	21.8667	0.755333	0	0.572338	1	2.69151	Mildronate	STZ Diabetes	100	64.2027	88.8	0	0	24.9383	0	0	0	73.8194	0	0	43.1018	118.347	181.737	91.9181	0	0	75.0337	59.0889	159.175	15.898	46.5693	1.869	7.46071	53.4535	17.8722	83.0435	124.006	0	33.7062	15.4857	0	0	0	31.3677	0	0
21.87_241.0356m/z		241.036	1	21.8667	0.646783	0	0.00947032	0.124447	2.3816	Control	STZ+Mildronate	100 - 9.2	5.37914	10.72	2.9326	5.56755	3.08473	8.36731	6.57959	6.07093	5.10155	4.43487	5.39601	6.99123	6.19725	3.82605	3.25609	5.14525	5.77418	6.84577	2.72149	3.00488	4.04663	2.56635	5.114	0	6.19042	0	2.14349	2.24841	1.94778	2.59193	2.12716	2.49299	4.19775	7.62145	3.88002	8.85692	6.79633
21.99_89.0222m/z		89.0222	1	21.9892	1.75328	0	0.000376509	0.0103899	24.0052	STZ+Mildronate	Mildronate	100	4.44866	46.11	0.747604	0	0	0	0	0	0	2.54919	0	0.562739	0.876998	2.70191	1.11192	0	0	0	0	0	2.8584	6.62313	2.38838	1.97115	4.50489	3.93928	5.23909	10.6413	8.27931	2.5323	0	0	1.07013	0	0	0	0
21.87_223.0612m/z		223.061	1	21.8667	0.890567	0	1	1	1	---	---	100 - 3.14	0	---	0	0	0	0	0	0	0	0	0	0	0	0	0	0	0	0	0	0	0	0	0	0	0	0	0	0	0	0	0	0	0	0	0	0	0
21.75_806.9996m/z		807	1	21.7531	0.502733	0	0.371352	0.876887	23.4175	STZ+Mildronate	STZ Diabetes	100 - 21.5 - 5.98	245.179	119.12	0	158.224	0	39.5904	0	148.689	80.0981	107.067	0	0	0	92.0541	0	131.525	0	0	0	0	0	0	62.8195	0	0	0	0	5.69445	0	0	784.55	680.829	0	216.594	0	41.9071	0
21.99_206.0459m/z		206.046	1	21.9892	0.646783	0	1	1	1	---	---	100 - 7.35	0	---	0	0	0	0	0	0	0	0	0	0	0	0	0	0	0	0	0	0	0	0	0	0	0	0	0	0	0	0	0	0	0	0	0	0	0
21.87_726.6374m/z		726.637	1	21.8667	0.515433	0	0.505219	0.969553	10.0123	STZ Diabetes	Mildronate	100	49.3371	115.27	1.26463	34.1757	76.6903	0	0	0	0	78.2567	0	77.275	0	0	29.5659	0	0	0	0	0	153.162	92.0557	0	0	0	50.8047	55.5512	62.1101	0	0	92.8465	0	1.8102	46.7833	96.4622	0	0
21.62_624.5280m/z		624.528	1	21.6217	0.612217	0	0.408788	0.887923	1.87957	STZ+Mildronate	STZ Diabetes	100	106.464	72.79	0	72.8563	6.05843	21.0842	87.8992	82.5437	91.1643	76.2974	33.698	89.8807	188.305	0	13.9725	39.0346	154.314	124.84	26.8523	34.7152	35.685	19.851	5.11253	84.9711	161.743	32.4936	110.807	72.4357	89.1006	258.313	52.8452	55.2828	0	99.7334	7.62039	22.318	90.7947
21.75_359.9892m/z		359.989	1	21.7531	0.782017	0	0.207263	0.718613	2.2655	STZ+Mildronate	Mildronate	100 - 8.48 - 2.09	1715.25	38.36	1481.82	1593.7	436.92	789.783	1086.75	1000.58	1185.81	484.11	824.111	555.278	921.271	1130.18	337.582	1042.75	1116.09	974.736	623.696	447.864	531.098	634.818	1377.55	1103.35	593.03	1868.83	803.742	909.526	834.868	777.616	3732.4	3233.37	2121.09	2181.63	549.565	835.997	1122.55
21.75_339.0236m/z		339.024	1	21.7531	0.3802	0	0.146558	0.625268	3.28496	STZ+Mildronate	STZ Diabetes	100 - 10.1	26.1707	63.62	32.6177	25.1881	0	13.7914	22.2833	11.8134	20.9011	11.0012	13.5593	0	13.4842	13.8601	10.1962	15.7403	14.2138	10.3589	0	0	0	0	33.5997	0	14.2014	0	15.7258	13.4885	15.6085	0	63.1177	49.0838	46.6893	34.4801	0	14.5984	23.0173
21.62_682.6038m/z		682.604	1	21.6217	0.3802	0	0.97206	1	3.38533	STZ+Mildronate	Mildronate	100	28.6107	138.93	33.3001	0	0	0	0	0	71.7148	59.3329	3.31371	0	57.9424	7.72045	29.1621	6.57115	0	0	0	14.9749	0	50.9764	0	0	38.3928	0	134.881	0	32.3554	0	4.42787	0	47.6662	0	0	0	0
21.62_686.7346m/z		686.735	1	21.6217	0.3802	0	0.47677	0.944849	5.94175	STZ Diabetes	Control	100	50.1351	132.17	4.11995	2.11976	0	0	0	0	95.0134	0	0	0	0	0	0	0	42.45	0	0	192.207	0	73.3226	0	227.488	0	0	84.9928	0	0	40.1505	145.109	0	5.89734	2.90176	0	0	0
21.99_406.9905m/z		406.991	1	21.9892	0.515433	0	0.702405	1	17.9247	STZ+Mildronate	Mildronate	100 - 5.74	2.29942	215.4	0	0	0	0	0	0	0	0.0332133	0	11.5238	0	0	0	0	0.769694	0	0	0	1.45673	12.3331	0	0	0	0	13.7965	0	0	0	0	0	0	0	0	0	0
21.62_730.6972m/z		730.697	1	21.6217	0.266583	0	0.0282042	0.265058	4.2924	STZ Diabetes	Control	100 - 92.2	61.285	70.09	0	122.712	0	0	0	0	0	48.6194	0	0	0	0	0	0	0	0	43.4939	49.7563	0.162592	86.7454	127.739	58.2449	43.5556	51.2628	0	0	0	141.617	0	0	0	167.981	0	0	0
21.62_769.1516m/z		769.152	1	21.6217	0.505183	0	0.105796	0.515726	3.84361	Control	Mildronate	100 - 23.5	347.912	54.72	288.806	366.837	651.691	437.639	601.66	97.1302	433.082	216.512	477.561	283.726	0	320.296	81.8202	69.1514	155.863	227.998	0	8.26866	0	83.3435	128.378	341.962	2.54357	0	47.7479	0	137.269	196.993	194.427	146.629	413.399	502.166	819.707	463.248	621.48
21.75_80.9633m/z		80.9633	1	21.7531	0.502733	0	1	1	1	---	---	100	0	---	0	0	0	0	0	0	0	0	0	0	0	0	0	0	0	0	0	0	0	0	0	0	0	0	0	0	0	0	0	0	0	0	0	0	0
21.99_381.5635m/z		381.564	1	21.9892	0.401817	0	1	1	1	---	---	100	0	---	0	0	0	0	0	0	0	0	0	0	0	0	0	0	0	0	0	0	0	0	0	0	0	0	0	0	0	0	0	0	0	0	0	0	0
21.99_359.1157m/z		359.116	1	21.9892	1.01403	0	1	1	1	---	---	100 - 11.2	0	---	0	0	0	0	0	0	0	0	0	0	0	0	0	0	0	0	0	0	0	0	0	0	0	0	0	0	0	0	0	0	0	0	0	0	0
21.75_111.0196m/z		111.02	1	21.7531	1.12258	0	0.230667	0.747667	2.12654	STZ+Mildronate	Mildronate	100 - 2.95	21.836	36.63	15.9324	21.7552	7.18562	11.3887	14.9434	16.5476	17.2943	8.98209	8.72732	6.96775	9.79135	12.3938	5.43688	14.4088	13.5604	13.1444	8.04606	7.01321	9.2478	9.4573	16.9665	14.7774	8.25028	20.1273	9.90183	13.1984	9.40641	10.3851	46.3522	41.772	22.8059	29.7808	9.03818	12.0551	15.4356
21.75_172.5083m/z		172.508	1	21.7531	0.907	0	1	1	1	---	---	100	0	---	0	0	0	0	0	0	0	0	0	0	0	0	0	0	0	0	0	0	0	0	0	0	0	0	0	0	0	0	0	0	0	0	0	0	0
21.75_178.9986m/z		178.999	1	21.7531	1.5261	0	1	1	1	---	---	100 - 8.44	0	---	0	0	0	0	0	0	0	0	0	0	0	0	0	0	0	0	0	0	0	0	0	0	0	0	0	0	0	0	0	0	0	0	0	0	0
21.75_180.0064m/z		180.006	1	21.7531	0.645217	0	0.608552	1	Infinity	Control	Mildronate	100 - 5.77	0.000381321	302.56	0.00400798	0.000567872	0	0	0	0	0	0	0	0	0	0	0	0	0	0	0	0	0	0	0	0	0	0	0	0	0	0	0	0	0.00573707	0.000777364	0	0	0
21.87_452.9962m/z		452.996	1	21.8667	0.645217	0	0.450066	0.919325	2.34892	STZ+Mildronate	Mildronate	100 - 6	90.484	53.64	84.0861	75.139	0	83.9888	35.3853	63.616	70.4387	0	30.2765	16.2125	90.077	68.3097	18.9145	78.6782	31.0985	35.4688	36.8437	30.1251	16.3218	28.5937	82.1344	40.6347	23.3686	77.614	47.186	71.6674	40.0847	43.5624	165.137	175.267	120.362	102.858	0	88.9034	36.5509
21.99_339.0356m/z		339.036	1	21.9892	0.755333	0	0.0368339	0.308498	90.7137	STZ+Mildronate	Mildronate	100 - 6.93	0.461727	155.79	0.00109364	0	0	0.028954	0	0.00512636	0	0.00942277	0.0187843	0	0.00173457	2.32e-05	0	0	0.026411	0.00412861	0	0	0	0	0.160782	0	0	0	0.00041959	0	0.0232459	0	1.5896	1.1571	0.00156544	0	0	0.0306483	0
21.75_195.0298m/z		195.03	1	21.7531	1.01403	0	0.218313	0.731445	1.49441	Mildronate	STZ Diabetes	100 - 8.61	37.5662	9.56	29.5362	33.2787	15.735	43.2427	30.1002	36.8012	18.2664	44.9266	14.8531	47.5569	43.1994	35.1513	35.7919	41.4232	38.2108	41.9928	33.3419	34.6368	29.4371	28.9839	14.6386	23.1121	36.3744	18.2808	45.6947	11.4216	19.2525	41.856	19.9599	34.3676	42.2785	45.5554	19.7917	45.7731	31.0917
21.75_200.9937m/z		200.994	1	21.7531	0.782017	0	0.249902	0.759247	2.28462	STZ+Mildronate	Mildronate	100 - 2.4	1981.52	41.38	1672.32	1850.21	462.01	888.416	1215.1	1149.06	1382.48	491.029	905.899	563.348	1007.02	1197.67	390.514	1191.67	1269.76	1184.23	687.43	480.379	622.681	699.615	1507.95	1342.07	684.625	2000.62	834.872	1029.66	873.845	889.143	4331.08	3930.52	2393.77	2532.76	581.123	940.402	1255.12
21.99_274.7010m/z		274.701	1	21.9892	0.401817	0	1	1	1	---	---	100	0	---	0	0	0	0	0	0	0	0	0	0	0	0	0	0	0	0	0	0	0	0	0	0	0	0	0	0	0	0	0	0	0	0	0	0	0
21.75_326.0357m/z		326.036	1	21.7531	0.3675	0	0.269007	0.759247	Infinity	STZ+Mildronate	Control	100 - 10.2	2.94279	244.95	0	0	0	0	0	0	0	0	0	0	0	0	0	0	0	0	0	0	0	0	0	0	0	0	0	0	0	0	0	17.6568	0	0	0	0	0
21.99_253.0358m/z		253.036	1	21.9892	1.65002	0	1	1	1	---	---	100	0	---	0	0	0	0	0	0	0	0	0	0	0	0	0	0	0	0	0	0	0	0	0	0	0	0	0	0	0	0	0	0	0	0	0	0	0
21.75_323.0285m/z		323.028	1	21.7531	1.01403	0	0.245376	0.759247	2.16807	STZ+Mildronate	Mildronate	100 - 9.39 - 1.83	5796.67	37.22	5041.16	5518.41	1647.08	2797.03	3877.52	3422.83	4127.11	1743.14	2903.78	1903.12	3060.36	3756.98	1344.32	3688.88	3781.35	3401.47	2189.48	1636.41	1895.56	2246.05	4575.59	3824.51	2087.6	6272.2	2813.35	3059.31	2809.06	2571.84	12381.9	11144.5	7215.96	7554.19	2071.72	2960.7	4005.25
21.75_291.9715m/z		291.971	1	21.7531	0.7702	0	0.152999	0.638297	Infinity	STZ+Mildronate	Mildronate	100 - 29.3	5.01017	154.92	0	10.3896	0	0	0	0	0	0	0	0	0	0	0	0	0	0	0	0	0	0	0	0	0	0	0	0	0	0	15.1122	14.9488	0	14.2223	0	0	0
21.99_274.0334m/z		274.033	1	21.9892	1.01403	0	1	1	1	---	---	100	0	---	0	0	0	0	0	0	0	0	0	0	0	0	0	0	0	0	0	0	0	0	0	0	0	0	0	0	0	0	0	0	0	0	0	0	0
21.75_272.4709m/z		272.471	1	21.7531	0.502733	0	1	1	1	---	---	100	0	---	0	0	0	0	0	0	0	0	0	0	0	0	0	0	0	0	0	0	0	0	0	0	0	0	0	0	0	0	0	0	0	0	0	0	0
21.75_346.0238m/z		346.024	1	21.7531	1.14593	0	0.03719	0.309738	14.0487	Control	STZ Diabetes	100 - 13 - 4.4 - 0.59	2.89819	64.04	3.25914	4.33614	7.51099	0	1.35812	4.03022	0	1.97638	1.29257	4.09697	6.91772	0	1.01637	1.46437	2.68659	0.813246	0.446085	2.75949	0	1.23778	0	0	0	0	0	0.977896	7.72102	0	0	0	4.66517	5.93577	9.44744	0	1.40286
21.75_264.0518m/z		264.052	1	21.7531	0.7702	0	1	1	1	---	---	100 - 5.76	0	---	0	0	0	0	0	0	0	0	0	0	0	0	0	0	0	0	0	0	0	0	0	0	0	0	0	0	0	0	0	0	0	0	0	0	0
21.75_247.0615m/z		247.062	1	21.7531	2.26667	0	0.530516	0.991703	Infinity	STZ Diabetes	Mildronate	100	1.57991	234.24	0	0	2.73452	0	3.14728	0	0	0	0	0	0	0	0	0	0	0	0	0	0	0	0	0	9.47946	0	0	0	0	0	0	0	0	0	3.43953	0	3.25096
21.75_244.9987m/z		244.999	1	21.7531	0.627717	0	0.703924	1	Infinity	Control	Mildronate	100 - 4.49 - 0.824	0.788407	346.41	0	9.46088	0	0	0	0	0	0	0	0	0	0	0	0	0	0	0	0	0	0	0	0	0	0	0	0	0	0	0	0	0	12.9511	0	0	0
21.75_239.0199m/z		239.02	1	21.7531	1.01555	0	0.391519	0.880111	Infinity	Control	Mildronate	100 - 10.2 - 0.663	0.874805	233.81	0	0	0	0	0	5.02307	0	0	0	0	5.47459	0	0	0	0	0	0	0	0	0	0	0	0	0	0	0	0	0	0	0	0	0	0	0	0
21.75_220.0617m/z		220.062	1	21.7531	0.505183	0	1	1	1	---	---	100 - 4.85	0	---	0	0	0	0	0	0	0	0	0	0	0	0	0	0	0	0	0	0	0	0	0	0	0	0	0	0	0	0	0	0	0	0	0	0	0
21.75_216.9887m/z		216.989	1	21.7531	0.502733	0	0.392608	0.880111	232.297	STZ+Mildronate	STZ Diabetes	100	3.40432	181.27	0	0.830072	0	0	0	0	9.15137	0	0	0	0	0	0	0	5.06846	0	0	0	0	0	0	0	0.0879301	0	0	5.14639	0	0	0	15.2795	0	1.13629	0	0	0
21.75_201.4956m/z		201.496	1	21.7531	0.502733	0	0.187931	0.689799	2.26251	STZ+Mildronate	Mildronate	100 - 1.72	196.916	40.91	152.727	181.75	45.6883	76.1969	124.066	119.41	139.656	54.6215	82.2786	56.2551	97.838	117.429	43.3545	113.99	126.595	123.747	70.5471	43.9722	66.3297	76.1664	145.11	116.61	62.9983	194.784	99.2321	103.52	95.9282	82.2425	424.837	375.737	218.615	248.799	57.4675	80.6556	128.153
21.99_274.3677m/z		274.368	1	21.9892	1.01403	0	1	1	1	---	---	100	0	---	0	0	0	0	0	0	0	0	0	0	0	0	0	0	0	0	0	0	0	0	0	0	0	0	0	0	0	0	0	0	0	0	0	0	0
21.87_344.0445m/z		344.045	1	21.8667	1.89473	0	0.936228	1	9.06432	Control	Mildronate	100 - 23.3	2.84439	43.39	0	0.000790422	0.0145555	0	0.0431009	0.276886	0.00617584	0	0.312478	0.0679049	33.3339	0.0769215	0	0	0.461577	0	0.802976	0.618254	0.348587	0.301931	0.766931	0.759346	2.25108	0	0.511859	0.475559	0.253033	0.66554	0.67593	0.199636	0	0.00108201	0.0183081	0	0.0445207
21.49_190.5323m/z		190.532	1	21.4865	0.4986	0	1	1	1	---	---	100	0	---	0	0	0	0	0	0	0	0	0	0	0	0	0	0	0	0	0	0	0	0	0	0	0	0	0	0	0	0	0	0	0	0	0	0	0
21.62_260.9937m/z		260.994	1	21.6217	0.505183	0	1	1	1	---	---	100	0	---	0	0	0	0	0	0	0	0	0	0	0	0	0	0	0	0	0	0	0	0	0	0	0	0	0	0	0	0	0	0	0	0	0	0	0
21.12_212.0201m/z		212.02	1	21.1202	0.369467	0	0.34267	0.845443	1.96016	STZ+Mildronate	Mildronate	100	2.13023	21.34	0	0	0.980662	1.00285	2.84438	0	0	4.11296	1.14511	0.983317	3.35704	0	0	2.04188	0	0	3.11953	1.35918	5.15113	3.01199	0	0	4.06418	0	2.69265	1.69418	1.95808	2.57152	1.59786	2.26713	0	0	1.23349	1.06153	2.93808
21.12_199.0248m/z		199.025	1	21.1202	1.37073	0	0.191156	0.69284	Infinity	Control	STZ Diabetes	100 - 5.7	5.5434	111.81	5.46265	6.22314	0	15.93	0	22.6178	0	7.82396	0	8.46323	0	0	5.01095	7.1734	0	0	0	6.40321	0	0	0	0	0	0	6.40077	0	0	0	8.2231	0	7.81929	8.5189	0	16.8622	0
21.12_187.0612m/z		187.061	1	21.1202	0.884833	0	0.410437	0.888518	Infinity	STZ Diabetes	Mildronate	100 - 2.66	1.81913	154.95	0	0	0	0	0	0	4.11476	0	0	3.88429	0	0	0	0	0	0	0	0	5.61832	0	0	0	5.29648	0	3.58021	3.46694	0	0	0	0	0	0	0	0	0
21.12_183.0299m/z		183.03	1	21.1202	2.03122	0	0.593665	1	2.27159	Control	STZ Diabetes	100 - 6.7 - 0.267	9.80409	53.68	4.5277	5.31645	9.3774	18.9568	4.53349	24.6782	0	12.8793	4.43362	11.8588	21.0873	0	12.0986	11.4041	0	7.55522	8.30908	9.01407	4.1821	4.573	4.51244	0	12.6282	0	18.835	4.57203	9.08165	4.0914	0	4.10689	6.481	7.27772	11.795	20.0661	4.68283
21.12_177.0193m/z		177.019	1	21.1202	1.86888	0	1	1	1	---	---	100 - 2.36	0	---	0	0	0	0	0	0	0	0	0	0	0	0	0	0	0	0	0	0	0	0	0	0	0	0	0	0	0	0	0	0	0	0	0	0	0
21.12_175.9986m/z		175.999	1	21.1202	0.500317	0	0.767423	1	12.4678	STZ Diabetes	STZ+Mildronate	100	11.1234	195.15	24.3038	14.3631	0	10.6612	0	0	0	0	0	0	0	0	0	9.20324	0	0	0	0	0	60.7842	5.95605	0	0	0	0	5.35301	0	0	0	0	34.7887	19.6617	0	11.285	0
21.12_150.0197m/z		150.02	1	21.1202	0.761033	0	1	1	1	---	---	100	0	---	0	0	0	0	0	0	0	0	0	0	0	0	0	0	0	0	0	0	0	0	0	0	0	0	0	0	0	0	0	0	0	0	0	0	0
21.12_142.9985m/z		142.999	1	21.1202	6.12582	0	0.0624742	0.401355	1.2484	Mildronate	Control	100	137.642	5.86	162.165	113.494	108.005	99.7783	85.0604	113.741	87.5778	69.9481	91.6295	115.348	149.102	127.211	131.068	130.982	134.622	135.272	141.954	151.957	119.096	96.9965	121.952	110.083	106.593	144.623	126.66	104.941	103.01	111.66	121.866	117.714	232.125	155.363	135.85	105.617	87.8624
21.12_215.9817m/z		215.982	1	21.1202	0.493267	0	0.160217	0.650185	2.50047	STZ Diabetes	STZ+Mildronate	100 - 60.1	110.173	26.23	158.632	126.892	48.1566	109.811	73.094	62.1772	102.478	72.0624	57.5825	52.4809	52.7095	51.2106	41.9632	105.506	46.1597	59.1894	52.1673	27.0315	52.7665	396.74	69.3447	48.3758	67.045	26.7645	29.7117	48.8742	49.7047	61.6611	38.4907	35.9223	227.068	173.703	60.572	116.236	75.5018
21.12_138.0561m/z		138.056	1	21.1202	2.50963	0	1	1	1	---	---	100 - 3.91	0	---	0	0	0	0	0	0	0	0	0	0	0	0	0	0	0	0	0	0	0	0	0	0	0	0	0	0	0	0	0	0	0	0	0	0	0
20.99_706.7681m/z		706.768	1	20.992	0.635983	0	0.882084	1	2.12285	STZ Diabetes	Mildronate	100 - 33.3	103.116	93.82	22.3776	17.6497	0	0	44.3728	0	28.3187	62.0018	14.6565	0	391.704	122.354	30.7163	196.57	0	59.8557	0	4.30338	0	4.69439	7.14626	276.317	90.4379	240.098	173.712	0	193.966	0	92.9719	69.9232	32.0316	24.1607	0	0	45.8345
20.99_610.4445m/z		610.444	1	20.992	0.386233	0	0.423276	0.895682	2.62206	STZ+Mildronate	Control	100	45.1978	88.35	28.6628	55.2197	22.4245	0	64.5567	0	0	22.7854	0	0	13.2007	0	0	30.3171	30.3645	94.8868	16.9182	50.6646	104.254	64.688	0.223264	32.0047	16.1054	0	6.00484	0	120.896	101.592	33.753	8.94124	41.0282	75.5906	28.2058	0	66.6833
20.99_609.3909m/z		609.391	1	20.992	0.60735	0	0.514323	0.977362	2.16258	STZ Diabetes	Mildronate	100 - 43.8	104.499	44.19	46.9999	86.5564	85.6266	135.667	201.071	7.64752	48.1538	151.939	146.001	44.6125	68.5504	93.257	51.0719	111.411	38.8909	65.9435	20.4818	2.13003	112.919	154.768	199.673	0	84.8423	74.7921	80.9469	95.1174	48.258	137.507	37.1911	103.864	67.2762	118.488	107.702	143.606	207.695
20.99_432.0705m/z		432.071	1	20.992	0.60735	0	0.284129	0.777587	Infinity	Mildronate	STZ Diabetes	100 - 14 - 3.27	4.11638	131.39	0	0	0	0	0	0	25.2246	0	0	0	2.76616	0	0	3.70621	7.6985	0.0675207	0	13.2261	0	0	0	0	0	0	0	0	0	15.9117	0	0	0	0	0	0	0
20.99_395.5554m/z		395.555	1	20.992	0.366083	0	0.000553603	0.0143018	6.74565	STZ Diabetes	Mildronate	100	101.556	26.19	41.536	14.8872	14.0225	0	20.7722	20.0779	20.397	0	26.1956	19.8521	0	17.4503	20.4968	16.714	0	15.3478	16.6168	21.1551	111.403	122.142	86.1301	97.0495	55.3459	137.267	104.066	60.6957	68.498	98.6575	126.558	98.315	59.4551	20.3792	17.6377	0	21.4565
20.99_377.5351m/z		377.535	1	20.992	0.500317	0	0.229965	0.746586	1.68592	STZ Diabetes	Mildronate	100	61.9606	24.95	57.3131	161.701	20.7116	0	0	36.3587	90.8939	15.2414	34.7482	29.9389	0	91.3501	20.9147	67.7989	54.4912	38.0691	25.5614	13.6753	20.5589	146.38	70.1534	49.3716	42.3712	42.9288	61.4416	49.1413	69.6049	31.589	66.4005	55.9426	82.0386	221.353	26.0513	0	0
20.99_377.0338m/z		377.034	1	20.992	0.743017	0	0.166292	0.657974	1.79044	STZ Diabetes	Mildronate	100 - 1.66	332.18	12.59	315.465	705.536	160.584	165.328	148.584	185.706	495.72	83.1401	194.537	107.934	123.125	322.651	86.4719	321.882	243.523	200.694	139.168	121.437	172.843	564.714	476.422	308.304	226.228	244.567	239.429	281.222	306.497	235.192	316.551	303.255	451.559	965.813	201.985	175.002	153.478
20.99_370.5306m/z		370.531	1	20.992	0.60735	0	1	1	1	---	---	100	0	---	0	0	0	0	0	0	0	0	0	0	0	0	0	0	0	0	0	0	0	0	0	0	0	0	0	0	0	0	0	0	0	0	0	0	0
21.12_83.0502m/z		83.0502	1	21.1202	0.61825	0	1	1	1	---	---	100	0	---	0	0	0	0	0	0	0	0	0	0	0	0	0	0	0	0	0	0	0	0	0	0	0	0	0	0	0	0	0	0	0	0	0	0	0
21.12_223.0249m/z		223.025	1	21.1202	1.39062	0	0.236065	0.754687	Infinity	Mildronate	STZ Diabetes	100 - 9.47 - 0.702	2.88123	110.35	0	0	0	0	5.89376	5.6215	0	0	0	5.46183	0	0	6.36088	0	0	0	5.15122	5.77529	0	0	0	0	0	0	0	0	0	0	0	5.40421	0	0	0	0	6.08791
21.12_257.0311m/z		257.031	1	21.1202	0.500317	0	1	1	1	---	---	100 - 0.119	0	---	0	0	0	0	0	0	0	0	0	0	0	0	0	0	0	0	0	0	0	0	0	0	0	0	0	0	0	0	0	0	0	0	0	0	0
21.12_283.0826m/z		283.083	1	21.1202	0.60735	0	1	1	1	---	---	100 - 11	0	---	0	0	0	0	0	0	0	0	0	0	0	0	0	0	0	0	0	0	0	0	0	0	0	0	0	0	0	0	0	0	0	0	0	0	0
21.25_108.0452m/z		108.045	1	21.2545	0.753483	0	1	1	1	---	---	100 - 4.66	0	---	0	0	0	0	0	0	0	0	0	0	0	0	0	0	0	0	0	0	0	0	0	0	0	0	0	0	0	0	0	0	0	0	0	0	0
21.25_107.0374m/z		107.037	1	21.2545	0.753483	0	1	1	1	---	---	100 - 4.71	0	---	0	0	0	0	0	0	0	0	0	0	0	0	0	0	0	0	0	0	0	0	0	0	0	0	0	0	0	0	0	0	0	0	0	0	0
21.25_104.0008m/z		104.001	1	21.2545	0.61825	0	0.564836	1	Infinity	Mildronate	STZ+Mildronate	100	0.734029	161.18	0	0	0	0	2.16959	2.48261	0	0	0	0	0	0	2.71858	0	0	0	0	1.68559	2.4737	0	0	0	0	0	0	0	0	0	0	0	0	0	0	0	2.24106
21.12_758.0634m/z		758.063	1	21.1202	0.493267	0	0.079321	0.450796	Infinity	STZ+Mildronate	Mildronate	100 - 19.9	42.3784	104.73	0	71.6736	0	53.9268	1.48985	0	0	81.5749	43.7707	0	99.5004	0	0	0	0	0	0	0	5.49421	0	0	0	51.5952	0	49.5604	47.5399	0	120.753	36.4165	0	0	98.1145	0	57.0824	1.53893
21.12_721.2260m/z		721.226	1	21.1202	0.369467	0	0.0686021	0.417687	Infinity	STZ Diabetes	Mildronate	100	40.786	110.1	0	0	8.25575	22.7605	77.5776	42.1398	58.5081	0	27.2117	82.0109	0	0	0	0	0	0	0	0	30.9225	38.4273	54.1182	0	0	121.248	24.7703	87.2476	0.278202	0	0	0	0	0	10.3842	24.0924	80.1331
21.12_710.8063m/z		710.806	1	21.1202	0.493267	0	0.0966514	0.494748	Infinity	Mildronate	STZ+Mildronate	100	22.9969	102.12	0	0	40.6629	0	69.0434	0.0189228	2.61908	0	0	0	0	0	0	0	54.7004	25.5444	46.4671	11.2695	34.2797	0	0	0	78.2235	0	0	0	0	0	0	0	0	0	51.1464	0	71.3177
21.12_693.8778m/z		693.878	1	21.1202	0.386233	0	0.675802	1	2.0284	STZ Diabetes	STZ+Mildronate	100	39.6273	80.63	33.0416	0	0	0	50.0155	52.4939	0	0	57.0853	0	90.8841	0	39.1018	62.2034	47.1872	50.7335	0	0	0	7.63923	25.2598	0	115.025	89.8399	75.984	0	0	0	1.14888	40.0844	47.2961	0	0	0	51.663
21.12_670.8697m/z		670.87	1	21.1202	0.500317	0	0.940685	1	2.32695	STZ+Mildronate	Control	100	36.852	110.98	0	43.7376	0	47.8689	5.4997	0	0.643238	1.76946	0	26.1658	0	64.3605	72.232	0	83.4653	0	63.0085	0	45.2431	23.9516	0	0	97.7406	0.000562367	0	121.03	33.0155	67.0673	0	0	0	59.8726	0	50.6699	5.68087
21.12_661.7177m/z		661.718	1	21.1202	0.49445	0	0.290168	0.78538	2.14831	Mildronate	Control	100	97.2299	61	91.9442	0	0	0	63.3466	83.5549	101.954	12.1051	48.9588	90.892	50.3489	0	105.5	185.971	34.7664	145.407	56.9202	54.8146	179.752	65.7014	49.719	5.22586	0.125793	0	0	65.1981	6.43476	99.1694	110.373	184.365	131.61	0	0	0	65.4334
21.12_603.1819m/z		603.182	1	21.1202	0.386233	0	0.782091	1	2.34704	Control	Mildronate	100	50.5398	79.52	84.4648	62.1174	0	99.273	106.228	29.2509	57.4705	0	60.0863	0	16.846	90.7412	0.51089	0	40.9455	61.3086	13.4328	13.0027	102.032	30.995	30.0041	0	0.00636501	31.2894	0	48.7368	41.6213	210.335	0	0	120.904	85.0329	0	105.082	109.727
21.12_577.8119m/z		577.812	1	21.1202	0.60735	0	0.680231	1	2.65144	STZ+Mildronate	Control	100	45.643	67.82	36.856	34.8256	1.07267	0	0	0	37.9409	7.18177	41.4413	0	1.60528	45.6497	35.5956	42.8047	34.8548	0	37.7664	7.55789	0	0	37.43	73.5031	0	43.0741	84.8534	0	66.897	104.683	0	17.4242	52.7561	47.6731	1.34922	0	0
21.12_467.0562m/z		467.056	1	21.1202	0.49445	0	0.228597	0.743124	1.46249	STZ+Mildronate	Mildronate	100 - 25	68.6818	31.04	79.439	26.1976	27.436	41.2599	47.7366	66.3138	63.8722	38.505	28.6266	30.4542	59.3431	88.9596	31.3082	74.1834	48.5801	42.2761	45.492	39.9337	42.2339	71.4553	45.2207	73.2013	43.5111	88.6546	63.6931	101.009	37.3713	51.6531	99.243	59.1215	113.71	35.8621	34.5094	43.6743	49.3091
21.12_420.5588m/z		420.559	1	21.1202	0.369467	0	0.905755	1	3.76452	STZ+Mildronate	Control	100 - 10.5	3.22143	244.95	0	0	0	10.2688	0	0	0	0	0	0	0	0	0	0	0	0	18.5941	0	0	0	0	0	16.5823	0	0	0	0	0	0	19.3286	0	0	0	10.8697	0
21.12_380.5434m/z		380.543	1	21.1202	0.743017	0	0.393796	0.880111	3.73627	STZ Diabetes	Control	100	75.3813	124.5	0	0	0	0	0	124.554	0	0	0	117.552	0	0	0	89.8709	27.5449	3.11776	89.1425	0	0	0	0	94.0914	112.228	245.968	0	0	0	0	111.685	205.46	0	0	0	0	0
21.12_378.5282m/z		378.528	1	21.1202	1.00323	0	0.0312593	0.283247	Infinity	STZ Diabetes	Control	100 - 6.45	4.44483	160.43	0	0	0	0	0	0	0	0	0	0	0	0	0	0	0	0	0	0	0	10.4058	0	16.2632	0	0	0	0	0	0	0	0	0	0	0	0	0
21.12_369.0357m/z		369.036	1	21.1202	0.493267	0	0.997859	1	2.42678	STZ Diabetes	Mildronate	100	3.3882	244.95	0	0	16.7658	0	8.31848	0	0	0	0	0	0	0	8.37701	0	0	0	0	0	0	0	20.3292	0	0	0	0	0	13.2122	0	0	0	0	0	21.0883	0	8.5925
21.12_360.0398m/z		360.04	1	21.1202	0.61825	0	0.271051	0.760154	Infinity	Mildronate	Control	100 - 63.6	0.132044	244.95	0	0	0	0	0	0	0	0	0	0	0	0	0.792267	0	0	0	0	0	0	0	0	0	0	0	0	0	0	0.00731367	0	0	0	0	0	0	0
21.12_353.0046m/z		353.005	1	21.1202	0.369467	0	0.198387	0.705015	5.66836	STZ Diabetes	STZ+Mildronate	100	105	92.25	169.404	68.9748	36.2788	45.0965	43.6603	17.4661	47.1096	45.9686	20.0294	15.3395	21.5895	18.639	0	69.445	15.5194	34.1725	17.52	12.2645	32.5877	504.281	53.1133	23.2274	16.7903	0	0	53.6633	15.0909	28.1698	14.2193	0	242.486	94.42	45.632	47.7354	45.0985
21.12_325.0599m/z		325.06	1	21.1202	1.26347	0	1	1	1	---	---	100	0	---	0	0	0	0	0	0	0	0	0	0	0	0	0	0	0	0	0	0	0	0	0	0	0	0	0	0	0	0	0	0	0	0	0	0	0
20.99_263.7024m/z		263.702	1	20.992	0.386233	0	0.010795	0.136819	Infinity	STZ Diabetes	Control	100	7.96715	121.93	0	0	0	0	0	0	0	0	0	0	0	0	0	0	0	0	0	0	0	8.148	0	20.0353	0	19.6196	0	0	0	0	8.76834	0	0	0	0	0	0
20.99_263.3678m/z		263.368	1	20.992	0.500317	0	0.000334976	0.00958343	7.83071	STZ Diabetes	Mildronate	100	49.5174	34.42	12.4687	19.3978	12.4669	0	0	10.8841	8.98588	0	11.4496	8.40152	0	12.5121	11.3267	8.66036	9.1515	0	0	8.80237	50.803	63.9464	38.5153	40.704	28.8093	74.3265	56.9392	20.5268	28.286	36.686	54.4513	38.631	17.8479	26.5538	15.6811	0	0
20.99_256.9027m/z		256.903	1	20.992	0.743017	0	0.607242	1	1.36931	STZ+Mildronate	Mildronate	100 - 0.329	118.869	31.2	82.4403	152.81	74.6661	70.8204	87.4866	102.875	145.675	69.5922	68.0289	144.277	94.677	89.8491	122.068	91.8758	65.9319	93.2526	102.029	45.7008	73.7599	65.1254	127.519	172.7	170.238	66.5243	113.178	68.5116	62.2838	110.374	192.25	166.619	118.006	209.182	93.9161	74.9645	90.3685
20.99_241.0359m/z		241.036	1	20.992	0.743017	0	0.126864	0.571358	1.73877	Mildronate	STZ+Mildronate	100 - 4.76	5.94517	32.46	4.42669	4.57487	4.81457	5.03382	5.15873	8.75682	7.68022	7.59144	6.13346	7.62427	5.7185	1.98221	6.58006	4.24166	1.70324	6.97963	10.4982	5.66824	7.3189	2.51914	2.03658	5.67378	8.25143	2.63124	0	5.01695	7.53002	3.20215	2.88086	1.88508	6.33641	6.26257	6.05584	5.32837	5.32866
20.87_193.9686m/z		193.969	1	20.8682	0.500317	0	0.383194	0.880111	4.11145	STZ+Mildronate	STZ Diabetes	100	5.87569	95.12	12.8844	29.9853	7.28342	0	0	0	7.0091	0	0	0	0	7.53807	0	4.92399	5.79461	0	0	0	0	0	8.57462	0	0	0	0	0	4.31251	6.24465	12.9673	11.7297	18.4428	41.0471	9.16119	0	0
20.87_158.0095m/z		158.01	1	20.8682	0.635983	0	1	1	1	---	---	100	0	---	0	0	0	0	0	0	0	0	0	0	0	0	0	0	0	0	0	0	0	0	0	0	0	0	0	0	0	0	0	0	0	0	0	0	0
20.87_142.5025m/z		142.502	1	20.8682	0.50175	0	1	1	1	---	---	100	0	---	0	0	0	0	0	0	0	0	0	0	0	0	0	0	0	0	0	0	0	0	0	0	0	0	0	0	0	0	0	0	0	0	0	0	0
20.75_691.6941m/z		691.694	1	20.7541	0.37355	0	0.474688	0.942089	3.16326	STZ+Mildronate	STZ Diabetes	100	65.1834	86.96	0	58.6254	0	61.7953	92.554	120.103	0	0	0	131.322	0	80.0504	46.4524	15.0917	2.039	61.3402	6.54826	67.6757	3.43628	0	119.512	0.690207	0	0	195.309	0	105.906	0	0	89.8856	0	80.2527	0	65.4113	95.6028
20.75_660.9051m/z		660.905	1	20.7541	0.637917	0	0.962419	1	1.53191	STZ Diabetes	Mildronate	100	88.9633	98.16	44.7899	101.055	190.509	153.108	0	219.454	36.0882	0	1.61602	9.28588	0	89.3975	63.3322	0	59.6036	0	70.9554	154.549	63.8814	0	73.2952	76.1027	320.5	0	328.532	0	0	107.225	74.059	0	64.1127	138.334	239.626	162.067	0
20.75_655.6309m/z		655.631	1	20.7541	0.37355	0	0.0040142	0.0688423	7.93138	Mildronate	STZ Diabetes	100	85.1258	71.48	0	150.153	35.7017	0.0876306	129.372	57.5224	63.6679	50.2603	0	151.745	0	53.0071	109.66	193.991	54.0825	33.7085	83.6966	35.6164	0.447588	0	0	63.9491	0	0	54.3608	24.6815	18.9859	140.241	50.9622	70.1159	0	205.545	44.9061	0.0927583	133.633
20.75_613.1612m/z		613.161	1	20.7541	1.25927	0	0.033379	0.291518	2.50858	Control	STZ+Mildronate	100 - 21.4 - 9.64	1011.32	69.95	657.225	374.677	2042.08	1364.13	2722.94	400.588	792.179	223.736	1018.16	596.479	801.711	1141.93	177.853	277.733	226.626	323.508	1371.5	432.929	483.223	553.859	444.847	1817.14	1383.25	434.003	892.112	134.945	60.9181	728.574	389.072	213.245	940.758	512.898	2568.56	1443.95	2812.64
20.75_606.2661m/z		606.266	1	20.7541	0.743017	0	0.602505	1	1.76339	Mildronate	STZ+Mildronate	100	69.3877	60.91	32.5742	0	0	55.8283	0	0	0	163.081	146.235	43.5999	87.5325	10.2572	39.4581	94.836	81.7692	116.403	0	83.8602	41.3404	0	0	18.6335	301.677	0	51.3801	24.3152	0	80.3202	0	80.0783	46.627	0	0	59.0951	0
20.75_601.1013m/z		601.101	1	20.7541	0.385917	0	0.554813	1	2.26255	Mildronate	STZ Diabetes	100	34.1962	106.53	0	0	0	0	100.901	0	0	0	40.846	47.2604	0	11.8802	43.6178	0	61.2093	0	9.9934	90.3564	39.1031	0	0	15.6487	29.0864	6.8457	0	0	50.9003	0	61.8785	0	0	0	0	0	104.225
20.75_431.0913m/z		431.091	1	20.7541	1.39062	0	0.0561913	0.382441	1.54929	STZ Diabetes	Mildronate	100 - 6.15 - 0.494	1220.47	18.2	1110.64	677.609	1201.96	1248.13	1551.89	699.593	831.85	664.258	934.627	943.527	1063.36	1053.49	708.443	611.713	762.572	768.569	1143.55	731.726	1086.77	1045.27	1062.15	1521.06	1489.39	1118.18	1374.69	592.373	696.97	1449.57	1039.19	817.168	1589.78	927.583	1511.84	1321.17	1603.01
20.75_426.1749m/z		426.175	1	20.7541	0.509717	0	0.466789	0.933243	Infinity	Control	Mildronate	100	3.11162	224.5	0	0	19.4485	0	0	1.37326	0	0	0	0	16.5177	0	0	0	0	0	0	0	0	13.82	0	0	0	0	0	0	0	0	0	0	0	0	24.4626	0	0
20.75_404.9761m/z		404.976	1	20.7541	0.50175	0	0.905835	1	4.72019	STZ Diabetes	STZ+Mildronate	100 - 6.88 - 1.29	5.31649	201.9	0	0	0	0	0	9.49437	0	26.1348	0	0	13.7306	0	0	19.3592	0	0	0	0	28.2898	0	0	0	0	3.6092	0	0	6.75798	0	0	0	0	0	0	0	0
20.75_404.0437m/z		404.044	1	20.7541	1.75527	0	0.194103	0.697691	1.44022	STZ Diabetes	Mildronate	100 - 6.28 - 3.24	3739.99	30.2	2605.34	2343.16	4237.02	4539.87	5895.49	2562.31	3268.81	2306.09	3747.39	3262.32	4245.29	3398.05	1982.21	2331.09	2261.86	2110.55	4671.12	2224.13	3387.13	3374.31	2750.63	4664.2	6062.85	2200.8	4699.48	1994.9	2016.49	4227.4	2931.99	2482.1	3729.31	3207.57	5329.39	4805.52	6089.69
20.75_374.5384m/z		374.538	1	20.7541	0.37355	0	1	1	1	---	---	100	0	---	0	0	0	0	0	0	0	0	0	0	0	0	0	0	0	0	0	0	0	0	0	0	0	0	0	0	0	0	0	0	0	0	0	0	0
20.75_374.0372m/z		374.037	1	20.7541	0.50175	0	0.389193	0.880111	Infinity	Mildronate	Control	100 - 4.37	2.61813	244.95	0	0	0	0	0	0	0	0	0	0	0	0	0	0	0	0	15.7088	0	0	0	0	0	0	0	0	9.0559	0	0	0	0	0	0	0	0	0
20.75_337.0452m/z		337.045	1	20.7541	0.509717	0	0.793082	1	1.11368	Control	STZ Diabetes	100 - 8.79	112.082	12.65	150.928	173.622	145.964	98.0337	91.701	94.7001	117.556	99.2174	82.5809	108.034	82.7945	99.8571	117.221	97.6874	63.8229	130.745	105.224	138.984	93.6263	78.2009	138.876	123.82	55.6204	113.702	114.171	92.2013	126.27	112.968	92.5707	116.826	216.04	237.673	183.596	103.77	94.7217
20.75_325.0097m/z		325.01	1	20.7541	0.50175	0	0.269007	0.759247	Infinity	Mildronate	Control	100 - 6.38 - 1.34	0.2687	244.95	0	0	0	0	0	0	0	0	0	0	0	0	0	0	0	1.6122	0	0	0	0	0	0	0	0	0	0	0	0	0	0	0	0	0	0	0
20.75_315.1241m/z		315.124	1	20.7541	1.23118	0	1	1	1	---	---	100 - 14	0	---	0	0	0	0	0	0	0	0	0	0	0	0	0	0	0	0	0	0	0	0	0	0	0	0	0	0	0	0	0	0	0	0	0	0	0
20.75_314.0707m/z		314.071	1	20.7541	1.25927	0	0.0475014	0.35507	4.28986	STZ+Mildronate	STZ Diabetes	100 - 10.3	9.66392	47.61	3.54046	3.17439	0	4.55137	0	9.39298	12.618	4.00688	3.37621	13.1891	3.14817	0	20.8204	0	0	4.94739	5.21552	8.51052	11.2958	0	0	2.22056	0	0	9.31864	12.0092	16.9406	6.71712	3.45404	9.5439	5.06785	4.34545	0	4.81769	0
20.87_201.5350m/z		201.535	1	20.8682	0.366083	0	1	1	1	---	---	100	0	---	0	0	0	0	0	0	0	0	0	0	0	0	0	0	0	0	0	0	0	0	0	0	0	0	0	0	0	0	0	0	0	0	0	0	0
21.25_124.0404m/z		124.04	1	21.2545	1.27647	0	0.0995694	0.503835	19.2024	STZ Diabetes	Control	100	0.0401629	99.4	0	0	0	0	0	0.0244485	0	0	0	0.000617998	3.21889e-05	0	0.019087	0	0.0721009	0	0.0899954	0.0393981	0.0381888	0.0678161	0	0	0.102706	0.0322666	0.131356	0	0	0	0	0	0	0	0	0	0
20.87_209.0456m/z		209.046	1	20.8682	1.27075	0	0.481365	0.949323	Infinity	STZ+Mildronate	STZ Diabetes	100 - 14.8	1.95125	160.92	0	0	0	0	0	4.4094	0	0	0	0	4.30183	0	5.09121	0	0	0	0	0	0	0	0	0	0	0	4.51067	0	0	7.19685	0	0	0	0	0	0	0
20.87_237.0407m/z		237.041	1	20.8682	1.86713	0	0.0296135	0.272729	2.67486	STZ+Mildronate	Control	100 - 3.92	17.4203	34.77	0	0	2.57539	0	11.4419	16.9517	5.75518	6.62721	3.2688	14.4456	13.8059	3.27935	6.48455	8.93318	0	8.51153	7.82908	12.6166	20.2413	17.9459	12.6818	14.0097	24.6872	8.8338	19.2285	10.1206	33.858	11.9638	3.98947	25.3614	0	0	3.23936	0	11.8188
20.99_228.0666m/z		228.067	1	20.992	1.00323	0	1	1	1	---	---	100	0	---	0	0	0	0	0	0	0	0	0	0	0	0	0	0	0	0	0	0	0	0	0	0	0	0	0	0	0	0	0	0	0	0	0	0	0
20.99_192.4909m/z		192.491	1	20.992	0.864933	0	0.564366	1	Infinity	Mildronate	Control	100	0.893332	244.95	0	0	0	0	0	0	0	0	0	0	0	0	0	0	5.35999	0	0	0	0	5.04753	0	0	0	0	0	0	5.23187	0	0	0	0	0	0	0	0
20.99_177.9402m/z		177.94	1	20.992	0.500317	0	1	1	1	---	---	100 - 0.716	0	---	0	0	0	0	0	0	0	0	0	0	0	0	0	0	0	0	0	0	0	0	0	0	0	0	0	0	0	0	0	0	0	0	0	0	0
20.99_177.5235m/z		177.524	1	20.992	0.386233	0	1	1	1	---	---	100	0	---	0	0	0	0	0	0	0	0	0	0	0	0	0	0	0	0	0	0	0	0	0	0	0	0	0	0	0	0	0	0	0	0	0	0	0
20.87_748.9915m/z		748.992	1	20.8682	0.50175	0	0.0650196	0.409286	Infinity	STZ+Mildronate	Mildronate	100	28.9	87.33	0	0	0	0	0	0	0	0	0	33.9332	72.2437	47.4627	0	0	0	0	0	0	0	99.8951	0	0	0	0	0.666581	53.7251	56.8481	39.6069	22.5535	0	0	0	0	0	0
20.87_702.3783m/z		702.378	1	20.8682	0.37355	0	0.0529701	0.374803	19.0543	Mildronate	STZ+Mildronate	100	69.7727	53.84	0	0	69.0918	76.7004	0	0	0	0	88.6167	1.19588	0	40.2728	99.227	78.4413	83.4106	99.9662	0	57.5914	77.7588	0	0	0	37.2325	36.7958	0	0	0	0	0	21.9707	0	0	86.9047	81.1886	0
20.87_684.9246m/z		684.925	1	20.8682	0.366083	0	0.895978	1	3.06134	STZ+Mildronate	Mildronate	100	35.4797	150.38	0	0	32.0045	0	7.6909	0	78.3592	50.3812	0	0	60.4287	0	0	0	39.5525	0	29.9852	0	0	197.399	0	0	0.267193	0	0	1.44131	0	94.8839	116.553	0	0	0	40.2558	0	7.94425
20.87_668.3674m/z		668.367	1	20.8682	0.37355	0	0.0785127	0.44868	Infinity	STZ+Mildronate	Mildronate	100	44.3236	95.18	0	20.7705	0	0	0	43.026	0	107.672	51.3724	0	39.3988	0	0	0	0	0	0	0	10.743	91.6219	4.39953	67.7245	0	0	44.8574	58.713	0	113.166	0	49.2056	0	28.4329	0	0	0
20.87_649.8111m/z		649.811	1	20.8682	0.37355	0	0.0329396	0.290566	4.33825	STZ Diabetes	STZ+Mildronate	100	71.2315	68.09	8.98197	0	30.3659	0	0	73.9824	174.945	0	8.91784	34.91	33.2257	70.747	87.7596	45.3295	118.648	4.71137	120.986	38.5225	121.052	19.0002	5.22607	83.0916	134.229	64.7894	0.138741	0	0	49.0095	0	49.3683	12.8569	0	38.1947	0	0
20.87_632.5345m/z		632.535	1	20.8682	0.50175	0	0.000711994	0.0177394	6.21489	Control	STZ+Mildronate	100	67.1116	59	37.5689	92.6237	38.8666	100.468	89.5068	80.3775	16.0613	48.9963	35.6989	148.167	93.8121	23.1927	34.4605	0	7.3042	0	4.29965	25.3034	58.8845	49.4866	12.0025	2.68299	0	41.6377	0	5.4404	0	0	57.2519	2.09883	53.7765	126.793	48.887	106.347	92.4553
20.87_621.2958m/z		621.296	1	20.8682	0.37355	0	0.279436	0.770766	7.39269	STZ+Mildronate	Mildronate	100	51.0308	93.94	0	0	0.00420285	75.5664	38.4167	0	2.86137	0	0.527063	9.71254	0	6.04333	0	20.2034	0	0	21.2138	0	72.3852	0	0	8.03066	2.89788	0	0	35.5134	75.7186	0	73.8416	121.111	0	0	0.00528641	79.9882	39.6822
20.87_595.3891m/z		595.389	1	20.8682	0.50175	0	0.971405	1	3.11728	STZ+Mildronate	Mildronate	100	55.8705	115.1	0	3.65711	25.0055	0	76.5524	29.4093	0	0	0	40.9825	45.1507	7.77012	1.9247	42.8743	55.0333	0	1.61155	6.09303	0	61.0597	109.106	0	88.8509	0	113.052	0	0	222.171	0	0	0	5.00624	31.4523	0	79.0741
20.87_576.8263m/z		576.826	1	20.8682	0.50175	0	0.528985	0.990583	3.07318	STZ+Mildronate	STZ Diabetes	100	32.7936	109.03	13.1526	51.5018	32.4581	5.42526	0	0	35.5224	43.0327	0	1.92866	0	9.51376	0	0	0	61.5511	17.1834	32.8976	0	25.6879	38.3375	0	0	0	10.6852	0.145171	2.15265	60.4667	34.581	88.731	18.8267	70.5011	40.8263	5.74272	0
20.87_373.1156m/z		373.116	1	20.8682	1.13458	0	0.631997	1	Infinity	STZ Diabetes	Mildronate	100 - 16.4	1.09992	244.95	0	0	11.0687	0	0	0.869975	0	0	0	0	0	0	0	0	0	0	0	0	0	6.59952	0	0	0	0	0	0	0	0	0	0	0	0	13.9223	0	0
20.87_348.0727m/z		348.073	1	20.8682	0.500317	0	1	1	1	---	---	100 - 10.2	0	---	0	0	0	0	0	0	0	0	0	0	0	0	0	0	0	0	0	0	0	0	0	0	0	0	0	0	0	0	0	0	0	0	0	0	0
20.87_309.9819m/z		309.982	1	20.8682	0.500317	0	1	1	1	---	---	100 - 36.6	0	---	0	0	0	0	0	0	0	0	0	0	0	0	0	0	0	0	0	0	0	0	0	0	0	0	0	0	0	0	0	0	0	0	0	0	0
20.87_287.0649m/z		287.065	1	20.8682	1.39062	0	0.918605	1	1.0877	Mildronate	STZ+Mildronate	100 - 36.1	195.572	14.36	242.617	227.998	199.878	228.306	219.802	191.454	174.577	180.432	167.401	163.483	70.8001	209.856	228.677	166.399	156.335	212.743	204.499	204.782	164.493	159.755	191.8	181.635	121.153	269.235	158.863	136.792	163.34	192.718	211.322	215.791	347.285	312.108	251.41	241.665	227.042
20.87_277.0357m/z		277.036	1	20.8682	1.27075	0	0.269007	0.759247	Infinity	Mildronate	Control	100 - 8.16	1.07877	244.95	0	0	0	0	0	0	0	0	0	0	0	0	0	0	0	6.47264	0	0	0	0	0	0	0	0	0	0	0	0	0	0	0	0	0	0	0
20.87_245.0435m/z		245.043	1	20.8682	0.50175	0	0.243481	0.759247	3.70269	Mildronate	STZ+Mildronate	100 - 5.28	24.1198	27.45	6.70923	0	0	7.72315	6.46449	12.1974	0	31.5556	8.02881	7.79126	39.8758	31.9881	24.8459	32.5159	0	6.28591	49.7825	31.2886	7.6179	18.4454	15.5086	17.1187	20.1794	16.9608	7.33405	0	5.67491	0	6.28827	19.7875	9.60366	0	0	8.17507	6.67744
20.87_228.5402m/z		228.54	1	20.8682	0.366083	0	1	1	1	---	---	100	0	---	0	0	0	0	0	0	0	0	0	0	0	0	0	0	0	0	0	0	0	0	0	0	0	0	0	0	0	0	0	0	0	0	0	0	0
21.25_136.0404m/z		136.04	1	21.2545	1.61957	0	0.961145	1	1.63687	STZ+Mildronate	Control	100 - 4.95	0.90888	244.95	0	6.66306	0	0	0	0	0	0	0	0	0	0	0	0	0	0	5.01838	0	0	0	0	5.17661	0	0	0	0	0	0	0	5.45328	0	9.12111	0	0	0
21.25_146.0939m/z		146.094	1	21.2545	1.88895	0	0.886999	1	1.09568	STZ+Mildronate	STZ Diabetes	100 - 2.63	501.454	22.26	678.64	595.252	384.878	479.49	560.687	356.258	455.377	360.132	398.632	496.91	334.559	739.346	426.969	325.109	781.568	421.711	365.683	503.938	422.222	357.558	480.818	582.236	235.298	667.848	511.607	343.914	425.989	475.289	623.644	628.283	971.412	814.845	484.106	507.548	579.157
21.25_146.2240m/z		146.224	1	21.2545	2.41812	0	0.428409	0.900141	1.23971	STZ Diabetes	Mildronate	100 - 2.41	1059.63	8.81	1373.75	1035.64	873.48	994.764	923.368	652.272	961.323	945.504	989.59	820.459	792.471	1201.37	776.925	774.478	936.626	875.079	822.734	942.578	876.937	899.824	1185.8	1200.97	726.371	1467.87	701.984	764.263	897.042	1319.78	1437	1190.97	1966.4	1417.69	1098.68	1052.97	953.785
21.49_613.0553m/z		613.055	1	21.4865	0.36725	0	0.170459	0.661575	4.64367	Mildronate	STZ+Mildronate	100	45.5766	78.76	0	0	0	59.2441	0	0	94.3146	14.2122	31.3382	0	48.0976	35.5823	108.787	32.7575	0.110256	38.6983	55.6785	37.4274	121.723	0	110.669	0	0	34.4804	0	0	0	58.8887	0	0	0	0	0	62.7108	0
21.49_474.1200m/z		474.12	1	21.4865	0.877233	0	0.757252	1	9.36869	STZ+Mildronate	Mildronate	100 - 16.7	11.1388	167.72	20.1786	0	0	0	0	0	0	0	23.6472	0	0	0	0	7.13361	0	0	0	0	38.2989	0	0	0	0	0	0.00362313	0	0	0	22.0906	44.7383	28.8839	0	0	0	0
21.49_382.0538m/z		382.054	1	21.4865	0.884833	0	1	1	1	---	---	100	0	---	0	0	0	0	0	0	0	0	0	0	0	0	0	0	0	0	0	0	0	0	0	0	0	0	0	0	0	0	0	0	0	0	0	0	0
21.49_373.5364m/z		373.536	1	21.4865	0.4986	0	0.269007	0.759247	Infinity	STZ+Mildronate	Control	100	0.0468323	244.95	0	0	0	0	0	0	0	0	0	0	0	0	0	0	0	0	0	0	0	0	0	0	0	0	0	0	0.280994	0	0	0	0	0	0	0	0
21.49_363.1088m/z		363.109	1	21.4865	0.4986	0	1	1	1	---	---	100 - 10.2	0	---	0	0	0	0	0	0	0	0	0	0	0	0	0	0	0	0	0	0	0	0	0	0	0	0	0	0	0	0	0	0	0	0	0	0	0
21.49_342.0291m/z		342.029	1	21.4865	0.4986	0	0.269007	0.759247	Infinity	STZ Diabetes	Control	100 - 18.9	1.55805	244.95	0	0	0	0	0	0	0	0	0	0	0	0	0	0	0	0	0	0	0	9.34828	0	0	0	0	0	0	0	0	0	0	0	0	0	0	0
21.49_316.0132m/z		316.013	1	21.4865	0.4986	0	1	1	1	---	---	100 - 83.7	0	---	0	0	0	0	0	0	0	0	0	0	0	0	0	0	0	0	0	0	0	0	0	0	0	0	0	0	0	0	0	0	0	0	0	0	0
21.49_277.1813m/z		277.181	1	21.4865	1.01403	0	0.00214862	0.041943	1.59891	Mildronate	Control	100 - 4.48	168.546	13.98	104.479	110.581	94.3264	109.967	109.485	102.162	75.25	138.008	95.2496	112.856	100.949	111.647	216.216	170.706	115.642	182.914	198.037	127.762	181.557	155.433	137.784	134.777	131.191	79.9908	169.464	138.069	129.909	158.612	101.575	97.1081	149.552	151.376	118.645	116.401	113.091
21.49_269.0004m/z		269	1	21.4865	0.884833	0	0.269007	0.759247	Infinity	Mildronate	Control	100	0.182747	244.95	0	0	0	0	0	0	0	0	0	0	0	0	0	1.09648	0	0	0	0	0	0	0	0	0	0	0	0	0	0	0	0	0	0	0	0	0
21.49_268.4984m/z		268.498	1	21.4865	0.998917	0	1	1	1	---	---	100 - 2.09	0	---	0	0	0	0	0	0	0	0	0	0	0	0	0	0	0	0	0	0	0	0	0	0	0	0	0	0	0	0	0	0	0	0	0	0	0
21.49_261.0359m/z		261.036	1	21.4865	0.4986	0	1	1	1	---	---	100 - 2.16	0	---	0	0	0	0	0	0	0	0	0	0	0	0	0	0	0	0	0	0	0	0	0	0	0	0	0	0	0	0	0	0	0	0	0	0	0
21.49_194.0540m/z		194.054	1	21.4865	0.4986	0	1	1	1	---	---	100	0	---	0	0	0	0	0	0	0	0	0	0	0	0	0	0	0	0	0	0	0	0	0	0	0	0	0	0	0	0	0	0	0	0	0	0	0
22.13_290.0440m/z		290.044	1	22.1317	0.387833	0	1	1	1	---	---	100	0	---	0	0	0	0	0	0	0	0	0	0	0	0	0	0	0	0	0	0	0	0	0	0	0	0	0	0	0	0	0	0	0	0	0	0	0
21.49_173.9777m/z		173.978	1	21.4865	0.612217	0	1	1	1	---	---	100	0	---	0	0	0	0	0	0	0	0	0	0	0	0	0	0	0	0	0	0	0	0	0	0	0	0	0	0	0	0	0	0	0	0	0	0	0
21.49_171.9814m/z		171.981	1	21.4865	1.13967	0	0.59647	1	1.07178	STZ Diabetes	Control	100 - 3.88	168.686	5.01	138.027	117.309	131.6	173.385	180.661	173.107	153.689	159.33	144.604	183.355	181.723	151.876	178.699	162.258	157.167	157.698	170.292	163.123	162.399	169.476	166.271	159.942	209.952	144.077	185.921	139.494	157.346	173.199	163.342	169.558	197.573	160.585	165.528	183.531	186.612
21.49_170.5109m/z		170.511	1	21.4865	0.4986	0	1	1	1	---	---	100	0	---	0	0	0	0	0	0	0	0	0	0	0	0	0	0	0	0	0	0	0	0	0	0	0	0	0	0	0	0	0	0	0	0	0	0	0
21.49_142.5208m/z		142.521	1	21.4865	0.4986	0	1	1	1	---	---	100	0	---	0	0	0	0	0	0	0	0	0	0	0	0	0	0	0	0	0	0	0	0	0	0	0	0	0	0	0	0	0	0	0	0	0	0	0
21.49_134.0375m/z		134.037	1	21.4865	0.4986	0	1	1	1	---	---	100 - 4.37	0	---	0	0	0	0	0	0	0	0	0	0	0	0	0	0	0	0	0	0	0	0	0	0	0	0	0	0	0	0	0	0	0	0	0	0	0
21.36_798.1005m/z		798.1	1	21.3615	0.501483	0	0.667225	1	6.07105	STZ+Mildronate	Mildronate	100 - 23.6 - 3.35	60.766	122.36	59.8139	0	0	79.342	26.9718	63.5639	0	81.5794	0	161.315	0	0	0	0	2.06646	0	57.9884	0	92.0234	0	71.7873	35.5145	0	0	0	0	0	53.2459	224.672	86.6776	85.6183	0	0	83.9847	27.8603
21.49_642.5928m/z		642.593	1	21.4865	0.36725	0	0.131263	0.584663	4.04896	STZ Diabetes	STZ+Mildronate	100	142.717	52.68	54.1806	4.6499	0	53.781	170.341	0	0	110.729	71.684	86.9692	40.3871	0	58.5444	105.942	99.8978	55.0803	74.4722	0	90.5936	240.624	102.342	123.023	233.049	66.6701	29.4472	0.0137884	60.4605	0	71.0506	50.515	77.5547	6.36528	0	56.928	175.953
21.36_668.5081m/z		668.508	1	21.3615	0.232017	0	0.817052	1	2.71298	STZ Diabetes	Control	100 - 68.7	63.5336	104.76	4.94992	0	0	83.2639	0	0	27.7111	40.6429	0	55.0593	69.3933	0	2.07833	19.8595	108.808	0	0	84.8941	27.9636	0	106.843	218.828	0	27.5671	65.6572	0	7.78783	49.429	0	38.0275	7.08537	0	0	88.1361	0
21.49_647.5221m/z		647.522	1	21.4865	0.612217	0	0.487819	0.95288	1.56213	STZ+Mildronate	Control	100	121.358	41.51	91.7458	114.641	1.46981	56.4031	59.5793	111.95	155.141	107.015	144.835	89.4712	0	0	49.1704	0	197.733	177.805	108.435	178.943	91.6469	57.5411	137.003	96.9295	45.5087	60.5945	177.751	78.6538	78.4019	211.641	129.855	51.8433	131.326	156.933	1.84875	59.7036	61.5419
21.49_688.5017m/z		688.502	1	21.4865	0.501483	0	0.944591	1	1.50459	Mildronate	Control	100	74.9779	65.05	0	40.1425	54.8871	61.8494	0	79.3312	78.0738	57.0326	0	84.0078	67.2896	75.3779	0	158.232	44.8476	82.9644	51.8012	112.023	205.968	21.2769	40.3252	80.6106	0	77.3899	70.5631	40.2681	153.695	125.768	0	26.2691	0	54.9513	69.0378	65.4686	0
21.62_259.0461m/z		259.046	1	21.6217	1.25682	0	1	1	1	---	---	100 - 9.44	0	---	0	0	0	0	0	0	0	0	0	0	0	0	0	0	0	0	0	0	0	0	0	0	0	0	0	0	0	0	0	0	0	0	0	0	0
21.62_254.3666m/z		254.367	1	21.6217	0.884833	0	1	1	1	---	---	100	0	---	0	0	0	0	0	0	0	0	0	0	0	0	0	0	0	0	0	0	0	0	0	0	0	0	0	0	0	0	0	0	0	0	0	0	0
21.62_254.0321m/z		254.032	1	21.6217	1.37755	0	0.394445	0.880111	Infinity	Control	Mildronate	100 - 6.03	1.05227	238.78	0	0	0	7.53988	0	0	0	0	0	0	5.08738	0	0	0	0	0	0	0	0	0	0	0	0	0	0	0	0	0	0	0	0	0	0	7.98108	0
21.62_237.5186m/z		237.519	1	21.6217	0.505183	0	1	1	1	---	---	100 - 4.12	0	---	0	0	0	0	0	0	0	0	0	0	0	0	0	0	0	0	0	0	0	0	0	0	0	0	0	0	0	0	0	0	0	0	0	0	0
21.62_233.0953m/z		233.095	1	21.6217	0.391567	0	1	1	1	---	---	100	0	---	0	0	0	0	0	0	0	0	0	0	0	0	0	0	0	0	0	0	0	0	0	0	0	0	0	0	0	0	0	0	0	0	0	0	0
21.62_232.5344m/z		232.534	1	21.6217	0.391567	0	0.0425954	0.337594	Infinity	Control	Mildronate	100	7.29268	124.4	7.84186	9.5498	27.7034	0	16.0283	0	0	0	10.1665	0	0	16.2222	0	0	0	0	0	0	0	0	0	0	0	0	0	0	0	9.68502	0	9.53176	11.2249	13.0728	34.8458	0	16.5563
21.62_231.0315m/z		231.032	1	21.6217	0.877233	0	0.0885389	0.475439	2.32778	Control	Mildronate	100 - 2.24	5892.31	43.81	5623.74	7216.93	12131.5	3933.72	5724.82	5090.01	5312.72	1926.59	7640.33	3815.91	950.812	11340.7	1517.33	2994.2	4236.48	3895.17	1368.42	1176.22	1629.73	3567.58	4430.43	4925.28	1105.01	4086.63	1761.39	1156.52	4454.25	4218.69	4170.62	3491.91	8049.87	9879.31	15259.1	4163.91	5913.4
21.62_230.5297m/z		230.53	1	21.6217	0.877233	0	0.0842449	0.465802	2.29914	Control	Mildronate	100 - 3	38682.1	43.71	36423.2	46173	78947.8	26064.4	37886.2	33464.9	35364.9	12880.8	50277.4	25726.2	6530.84	74445.8	10244.6	20168.7	27722	25695.4	9319.79	7797.3	10997.4	23046.4	28893.3	32486.9	7344.19	26717.9	11645.4	7633.61	29448.3	27756.9	27306.8	23106.2	52136.6	63206.5	99301.8	27589.6	39134.3
21.62_217.9849m/z		217.985	1	21.6217	1.13967	0	1	1	1	---	---	100	0	---	0	0	0	0	0	0	0	0	0	0	0	0	0	0	0	0	0	0	0	0	0	0	0	0	0	0	0	0	0	0	0	0	0	0	0
21.62_216.0252m/z		216.025	1	21.6217	0.3802	0	1	1	1	---	---	100	0	---	0	0	0	0	0	0	0	0	0	0	0	0	0	0	0	0	0	0	0	0	0	0	0	0	0	0	0	0	0	0	0	0	0	0	0
21.62_215.5234m/z		215.523	1	21.6217	0.505183	0	1	1	1	---	---	100 - 5.78	0	---	0	0	0	0	0	0	0	0	0	0	0	0	0	0	0	0	0	0	0	0	0	0	0	0	0	0	0	0	0	0	0	0	0	0	0
21.62_215.0563m/z		215.056	1	21.6217	1.25682	0	1	1	1	---	---	100 - 8.54 - 0.527	0	---	0	0	0	0	0	0	0	0	0	0	0	0	0	0	0	0	0	0	0	0	0	0	0	0	0	0	0	0	0	0	0	0	0	0	0
21.62_209.0365m/z		209.036	1	21.6217	0.505183	0	0.487405	0.952378	2.53065	Control	Mildronate	100	51.6239	58.05	44.989	66.0093	112.714	34.3895	39.4969	47.7172	45.8125	11.6668	72.966	27.0082	0	116.718	13.0007	23.6293	42.3794	33.9807	0	9.40686	7.28561	30.3339	36.2751	40.1346	0	33.7537	16.9568	0	37.8302	35.694	29.3587	25.104	64.3978	90.3605	141.773	36.4018	40.798
21.62_208.5347m/z		208.535	1	21.6217	0.612217	0	0.0652773	0.409286	2.44906	Control	Mildronate	100 - 0.312	438.819	40.81	404.963	524.401	926.016	290.998	423.856	363.431	401.271	149.815	538.986	281.579	69.3032	891.214	108.936	217.949	294.773	270.48	102.642	80.2908	120.307	267.738	331.185	361.286	83.7603	301.875	132.138	93.5735	309.91	277.115	308.112	242.752	579.668	717.857	1164.76	308.025	437.818
21.62_198.0490m/z		198.049	1	21.6217	1.37755	0	1	1	1	---	---	100	0	---	0	0	0	0	0	0	0	0	0	0	0	0	0	0	0	0	0	0	0	0	0	0	0	0	0	0	0	0	0	0	0	0	0	0	0
21.62_185.5321m/z		185.532	1	21.6217	0.391567	0	0.400847	0.881393	3.49365	Control	Mildronate	100	6.63303	107.16	0	8.51571	14.1285	0	8.96528	6.09511	6.6677	0	13.7915	0	0	21.4326	0	5.34027	6.05131	0	0	0	0	0	6.80229	7.56944	0	0	0	0	4.94976	6.52687	0	0	0	11.6572	17.771	0	9.26061
21.62_171.0663m/z		171.066	1	21.6217	1.52947	0	0.738999	1	1.06938	Mildronate	STZ Diabetes	100 - 5.5	116.223	6.67	93.4046	99.0416	85.8768	116.442	129.883	128.964	106.816	114.319	102.481	123.918	135.961	105.516	123.425	116.456	102.208	114.526	123.073	117.647	108.079	103.968	111.943	97.7461	134.574	95.7843	120.344	113.288	108.317	120.353	92.4651	101.957	133.7	135.579	108.017	123.255	134.162
21.62_84.0454m/z		84.0454	1	21.6217	0.505183	0	0.179274	0.676008	2.36207	STZ Diabetes	Mildronate	100 - 1.79	4.017	49.27	10.071	4.58017	3.41936	1.67581	3.1731	0	1.54553	1.48723	3.02385	3.84123	0	5.4355	0	1.24329	0	1.47579	1.27971	6.20499	1.3928	2.43236	6.93513	4.69279	2.52952	6.11939	1.14027	5.46477	3.96645	2.9623	2.70236	2.10451	14.4158	6.26982	4.30092	1.77387	3.27763
21.62_78.9576m/z		78.9576	1	21.6217	1.2882	0	0.188072	0.689799	4.40326	Control	Mildronate	100	7.10343	78.19	7.85697	9.00106	22.8541	0.529117	5.40218	4.43989	4.22536	0.0194361	12.492	3.44752	0	14.9735	0	2.34677	5.2604	2.07216	0	0	0	3.05865	3.34291	2.68796	0	3.20783	0	0	4.24789	4.38524	5.32586	4.21683	11.2466	12.3216	28.7463	0.560078	5.58013
21.49_675.8721m/z		675.872	1	21.4865	1.37755	0	0.777542	1	2.0525	Mildronate	STZ Diabetes	100	120.632	67.95	7.83298	109.527	78.2536	152.556	157.498	0.058637	0.816029	102.007	135.428	48.6124	50.3511	79.8822	147.843	120.766	27.2087	269.654	158.319	0	89.2156	0	115.623	51.3003	0	96.4988	125.541	41.0982	40.7476	93.2155	95.8453	3.95397	11.2122	149.932	98.4286	161.483	162.686
21.62_261.4960m/z		261.496	1	21.6217	0.612217	0	1	1	1	---	---	100	0	---	0	0	0	0	0	0	0	0	0	0	0	0	0	0	0	0	0	0	0	0	0	0	0	0	0	0	0	0	0	0	0	0	0	0	0
21.36_636.4683m/z		636.468	1	21.3615	0.36725	0	0.884936	1	2.16334	Mildronate	STZ+Mildronate	100	63.1288	82.32	0	108.895	0	97.2689	0	0	23.0809	0	83.7346	161.256	40.0139	0	0	0	98.3931	82.2973	32.818	165.264	46.936	74.7675	0	0	56.5994	80.1383	64.4052	0	27.893	0	55.8337	26.9554	0	149.067	0	102.961	0
21.36_405.0110m/z		405.011	1	21.3615	0.868	0	0.817791	1	Infinity	STZ Diabetes	Mildronate	100 - 8.46	0.911302	244.95	0	7.92677	0	0	0	0	0	0	0	0	0	0	0	0	0	0	0	0	0	0	5.46781	0	0	0	0	0	2.23215	0	0	0	0	10.851	0	0	0
21.25_382.5596m/z		382.56	1	21.2545	0.369467	0	0.316027	0.811933	2.63005	STZ+Mildronate	Control	100 - 3.25	10.1903	62.01	11.5456	0	0	0	0	9.26629	8.36689	4.26171	5.31895	7.73521	0	0	0	7.14323	9.33881	7.73485	0	0	14.2073	0	6.86869	14.0115	7.63418	15.8711	0	0	10.737	9.71725	19.3881	21.2992	16.5264	0	0	0	0
21.25_374.0557m/z		374.056	1	21.2545	0.87465	0	1	1	1	---	---	100 - 4.01	0	---	0	0	0	0	0	0	0	0	0	0	0	0	0	0	0	0	0	0	0	0	0	0	0	0	0	0	0	0	0	0	0	0	0	0	0
21.25_373.5541m/z		373.554	1	21.2545	0.884833	0	0.122956	0.559987	Infinity	Mildronate	STZ Diabetes	100 - 5.35	8.02348	109.94	0	0	0	0	0	0	0	14.0913	4.81202	0	0	0	0	16.6394	16.8078	0	0	14.6937	0	0	0	0	0	0	13.7781	0	2.75903	0	0	0	0	0	0	0	0
21.25_331.9907m/z		331.991	1	21.2545	0.49445	0	1	1	1	---	---	100 - 7.52	0	---	0	0	0	0	0	0	0	0	0	0	0	0	0	0	0	0	0	0	0	0	0	0	0	0	0	0	0	0	0	0	0	0	0	0	0
21.25_314.0343m/z		314.034	1	21.2545	0.629683	0	1	1	1	---	---	100 - 31.3	0	---	0	0	0	0	0	0	0	0	0	0	0	0	0	0	0	0	0	0	0	0	0	0	0	0	0	0	0	0	0	0	0	0	0	0	0
21.25_293.0991m/z		293.099	1	21.2545	2.3944	0	0.77497	1	1.18098	STZ Diabetes	STZ+Mildronate	100 - 4.61	1188	13.85	1676.46	1315.48	1056.42	1281.81	1130.91	639.127	1138.42	965.749	1030.88	884.496	916.485	1526.44	904.19	832.72	1232.72	1064.36	995.458	1075.38	819.761	920.209	1449.6	1342.55	701.573	1894.29	692.686	853.093	878.11	1166.16	1248.81	1196.76	2399.7	1800.77	1328.79	1356.82	1168.17
21.25_271.0284m/z		271.028	1	21.2545	1.51435	0	0.705492	1	1.06776	Mildronate	Control	100 - 90.4 - 99.2	75.5863	4.63	57.9745	55.3814	46.0528	69.8623	84.2534	79.8271	66.9477	86.1318	60.5789	88.7418	81.647	72.0734	76.2311	79.4699	79.8096	73.3893	73.18	71.4379	76.8029	66.639	69.9668	69.5805	93.538	76.5373	82.6055	58.9694	58.6708	89.9188	79.4975	68.963	82.9854	75.812	57.926	73.9503	87.0288
21.25_263.9981m/z		263.998	1	21.2545	0.49445	0	0.285657	0.778726	Infinity	STZ+Mildronate	Mildronate	100 - 32.6	2.83555	158.59	0	0	0	0	9.38821	0	0	0	7.96437	0	0	0	0	0	0	0	0	0	0	0	0	0	0	0	6.98546	0	10.0278	0	0	0	0	0	0	0	9.69747
21.25_248.7004m/z		248.7	1	21.2545	0.629683	0	1	1	1	---	---	100	0	---	0	0	0	0	0	0	0	0	0	0	0	0	0	0	0	0	0	0	0	0	0	0	0	0	0	0	0	0	0	0	0	0	0	0	0
21.25_240.0448m/z		240.045	1	21.2545	0.36625	0	0.184917	0.688691	Infinity	STZ Diabetes	Mildronate	100	2.71229	148.83	0	7.87796	6.45083	0	0	0	7.3142	0	0	0	0	6.10487	0	0	0	0	0	0	0	0	0	0	8.60778	7.66598	0	0	0	0	0	0	0	10.7842	8.11396	0	0
21.25_239.5430m/z		239.543	1	21.2545	0.761033	0	0.906217	1	1.07992	Control	STZ+Mildronate	100	44.803	25.7	40.0391	60.2243	54.3074	19.0865	36.6731	43.251	81.5185	39.06	58.3127	32.5598	0	72.6037	44.7713	48.0965	49.8251	34.7722	23.1336	49.8474	26.3593	37.6985	59.2103	51.5116	29.1102	64.5484	26.5996	20.7182	30.9753	38.4462	60.9463	71.2379	57.3124	82.4414	68.3087	20.2034	37.8812
21.25_227.0676m/z		227.068	1	21.2545	1.51322	0	1	1	1	---	---	100	0	---	0	0	0	0	0	0	0	0	0	0	0	0	0	0	0	0	0	0	0	0	0	0	0	0	0	0	0	0	0	0	0	0	0	0	0
21.25_215.1289m/z		215.129	1	21.2545	1.37073	0	0.0744218	0.435988	1.92836	Control	STZ+Mildronate	100 - 8.99	117.414	17.61	237.439	118.42	159.607	113.522	73.3131	76.432	44.0107	114.435	52.6649	75.7931	216.933	126.394	137.032	126.951	131.16	65.071	88.2595	101.556	46.1133	85.3395	196.187	141.13	99.0105	102.385	67.5179	46.5522	51.2539	63.9223	75.8216	60.2595	339.873	162.106	200.756	120.165	75.7282
21.25_214.9966m/z		214.997	1	21.2545	0.867567	0	0.518877	0.98146	Infinity	Mildronate	STZ Diabetes	100	0.0108333	228.83	0.00264628	0.0301974	0.0439441	0	0	0	0	0	0	0	0	0	0.0649999	0	0	0	0	0	0	0	0	0	0	0	0	0	0	0	0	0	0.00378792	0.0413374	0.0552735	0	0
21.25_209.0093m/z		209.009	1	21.2545	0.867567	0	0.42612	0.897781	1.1214	Mildronate	STZ+Mildronate	100 - 6.86	147.555	11.1	116.768	128.468	125.611	153.43	157.297	203.273	139.608	145.588	139.451	163.383	159.521	123.533	169.193	150.732	127.522	164.445	139.189	134.252	149.565	149.596	133.96	121.898	168.616	127.477	123.609	117.483	124.434	150.254	123.657	150.051	167.142	175.861	157.996	162.408	162.479
21.25_196.0250m/z		196.025	1	21.2545	0.36625	0	1	1	1	---	---	100	0	---	0	0	0	0	0	0	0	0	0	0	0	0	0	0	0	0	0	0	0	0	0	0	0	0	0	0	0	0	0	0	0	0	0	0	0
21.25_180.0303m/z		180.03	1	21.2545	1.13458	0	0.047058	0.353576	Infinity	Mildronate	STZ Diabetes	100 - 7.19	4.62728	86.6	0	4.61812	0	0	0	10.9169	7.17538	3.73694	0	6.28061	10.2667	7.9193	10.0108	7.34414	0	4.73299	5.67574	0	0	0	0	0	0	0	3.80865	0	0	0	4.65784	0	0	6.32177	0	0	0
21.25_168.0065m/z		168.007	1	21.2545	0.884833	0	1	1	1	---	---	100	0	---	0	0	0	0	0	0	0	0	0	0	0	0	0	0	0	0	0	0	0	0	0	0	0	0	0	0	0	0	0	0	0	0	0	0	0
21.25_152.0353m/z		152.035	1	21.2545	0.867567	0	1	1	1	---	---	100 - 1.85	0	---	0	0	0	0	0	0	0	0	0	0	0	0	0	0	0	0	0	0	0	0	0	0	0	0	0	0	0	0	0	0	0	0	0	0	0
21.25_449.0382m/z		449.038	1	21.2545	1.26347	0	0.420741	0.894057	3.12853	STZ Diabetes	Mildronate	100	27.5026	83.39	26.0678	0	22.6206	0	18.0737	48.7458	22.2303	20.5622	19.2563	35.3787	0	62.7364	23.357	13.1848	0	0	0	16.2036	40.7253	17.3002	17.2011	0	71.6446	18.1443	0	24.1519	39.9176	0	36.4175	0	37.3137	0	28.4526	0	18.669
21.36_414.5404m/z		414.54	1	21.3615	0.36625	0	0.565013	1	Infinity	Control	Mildronate	100	2.71119	236.9	0	18.7925	0	0	0	0	0	0	13.7418	0	0	0	0	0	0	0	0	0	0	0	14.7707	0	0	0	0	0	0	0	0	0	0	25.7252	0	0	0
21.25_480.0936m/z		480.094	1	21.2545	0.501483	0	0.596937	1	1.47732	Control	Mildronate	100 - 18.1	66.8232	46.99	78.72	98.0868	148.984	2.53365	66.0594	64.799	144.619	33.2247	51.3751	28.1003	0	85.376	39.8585	74.1545	71.7429	2.23797	0	83.4019	25.3405	33.9001	60.6779	51.2409	25.8518	101.686	30.4106	26.3405	45.4738	94.241	62.7199	67.9311	112.681	134.272	187.394	2.68191	68.2355
21.25_682.0233m/z		682.023	1	21.2545	0.36625	0	0.903313	1	3.6194	Mildronate	STZ+Mildronate	100	53.7997	109.85	0	0	68.9305	52.142	0	80.2382	0	0	0.168784	0	64.9921	57.1883	114.832	0	0	0	100.891	107.075	58.0374	0	0	39.5334	81.1971	0	70.3366	0	0	2.01013	16.8388	0	0	0	86.7018	55.1931	0
21.36_399.0467m/z		399.047	1	21.3615	0.761033	0	0.315176	0.810533	3.19525	Mildronate	STZ+Mildronate	100 - 7.43	11.1305	77.59	0	0	18.9801	0	16.8103	2.94219	18.8498	20.0615	18.5087	0.501008	0.0292517	10.6646	16.8344	16.5566	17.484	0	0	15.9079	0	16.3062	12.0292	0	10.8441	13.0086	20.6633	0	0.237394	0	0	0	0	0	23.8735	0	17.3641
21.36_398.5453m/z		398.545	1	21.3615	1.2482	0	0.00191388	0.0379712	1.46869	Control	STZ Diabetes	100 - 7.19 - 0.0606	92.4397	10.93	95.9969	98.7205	111.462	83.5587	99.5036	111.777	92.5244	100.362	101.783	83.7759	50.4574	79.3549	81.2262	71.6007	77.9516	62.8978	72.0407	61.8587	60.5151	52.6202	109.174	56.6617	52.3224	46.348	69.0814	43.9919	72.7912	53.4634	62.101	77.7491	137.411	135.139	140.198	88.4482	102.781
21.36_366.0606m/z		366.061	1	21.3615	0.36725	0	1	1	1	---	---	70.1 - 100 - 12.1	0	---	0	0	0	0	0	0	0	0	0	0	0	0	0	0	0	0	0	0	0	0	0	0	0	0	0	0	0	0	0	0	0	0	0	0	0
21.36_331.5199m/z		331.52	1	21.3615	0.753483	0	1	1	1	---	---	100	0	---	0	0	0	0	0	0	0	0	0	0	0	0	0	0	0	0	0	0	0	0	0	0	0	0	0	0	0	0	0	0	0	0	0	0	0
21.36_306.9631m/z		306.963	1	21.3615	0.36725	0	1	1	1	---	---	100	0	---	0	0	0	0	0	0	0	0	0	0	0	0	0	0	0	0	0	0	0	0	0	0	0	0	0	0	0	0	0	0	0	0	0	0	0
21.36_286.0488m/z		286.049	1	21.3615	0.87465	0	1	1	1	---	---	100 - 10.9	0	---	0	0	0	0	0	0	0	0	0	0	0	0	0	0	0	0	0	0	0	0	0	0	0	0	0	0	0	0	0	0	0	0	0	0	0
21.36_283.0461m/z		283.046	1	21.3615	0.632833	0	1	1	1	---	---	100 - 10.4	0	---	0	0	0	0	0	0	0	0	0	0	0	0	0	0	0	0	0	0	0	0	0	0	0	0	0	0	0	0	0	0	0	0	0	0	0
21.36_266.0287m/z		266.029	1	21.3615	1.00323	0	0.564629	1	Infinity	STZ+Mildronate	Mildronate	100	1.49155	234.58	0	0	0	0	0	7.61985	0	9.04757	0	0	0	0	0	0	0	0	0	0	0	0	0	0	0	0	0	0	0	0	0	8.94929	0	0	0	0	0
21.36_265.6956m/z		265.696	1	21.3615	0.761033	0	0.896095	1	1.33581	Control	STZ+Mildronate	100 - 0.462	21.8613	21.32	35.7997	41.1868	30.1299	27.5334	0	17.8521	23.3195	25.3961	30.3068	16.5392	0	14.272	24.9542	18.4746	24.1309	15.9628	18.369	15.0018	29.0765	11.8743	30.8467	13.0702	9.91089	14.2498	23.8819	10.0127	22.1233	16.3115	13.0969	12.7668	51.244	56.3809	37.8978	29.1445	0
21.36_265.3611m/z		265.361	1	21.3615	0.884833	0	0.00169412	0.0345822	1.41512	Control	STZ Diabetes	100 - 0.926	150.945	11.76	178.143	199.058	172.945	140.008	149.854	133.669	168.82	141.766	158.976	142.633	85.9861	139.487	135.64	109.332	139.688	139.315	126.987	106.841	105.411	101.168	147.027	109.058	95.848	81.4843	120.744	92.8778	114.436	110.939	85.9969	126.38	254.996	272.491	217.532	148.201	154.79
21.36_253.0721m/z		253.072	1	21.3615	1.01147	0	1	1	1	---	---	100	0	---	0	0	0	0	0	0	0	0	0	0	0	0	0	0	0	0	0	0	0	0	0	0	0	0	0	0	0	0	0	0	0	0	0	0	0
21.36_252.0517m/z		252.052	1	21.3615	1.13458	0	1	1	1	---	---	100	0	---	0	0	0	0	0	0	0	0	0	0	0	0	0	0	0	0	0	0	0	0	0	0	0	0	0	0	0	0	0	0	0	0	0	0	0
21.36_248.9573m/z		248.957	1	21.3615	0.632833	0	1	1	1	---	---	100 - 2.46	0	---	0	0	0	0	0	0	0	0	0	0	0	0	0	0	0	0	0	0	0	0	0	0	0	0	0	0	0	0	0	0	0	0	0	0	0
21.36_221.0457m/z		221.046	1	21.3615	0.998917	0	1	1	1	---	---	100 - 25.1	0	---	0	0	0	0	0	0	0	0	0	0	0	0	0	0	0	0	0	0	0	0	0	0	0	0	0	0	0	0	0	0	0	0	0	0	0
21.36_213.0042m/z		213.004	1	21.3615	0.761033	0	1.93381e-06	0.000126238	5.72922	STZ+Mildronate	Control	100 - 6.56	81.9421	16.95	6.92569	11.701	10.2892	8.14508	17.4295	19.1181	8.07218	19.8227	6.65634	12.5869	44.5237	6.35926	18.0663	72.066	16.0501	26.9374	52.9751	65.9463	61.6754	59.1807	86.1041	55.7664	97.3255	12.0787	82.6514	70.1401	86.0297	98.6593	61.5787	92.5932	9.9135	16.0175	12.942	8.6217	18.0037
21.36_193.0142m/z		193.014	1	21.3615	0.632833	0	1	1	1	---	---	100 - 8.07	0	---	0	0	0	0	0	0	0	0	0	0	0	0	0	0	0	0	0	0	0	0	0	0	0	0	0	0	0	0	0	0	0	0	0	0	0
21.36_145.8701m/z		145.87	1	21.3615	0.501483	0	0.817801	1	1.20208	STZ Diabetes	Control	100	41.6674	29.73	70.1382	28.5848	9.74452	27.7421	17.0048	19.4735	39.3936	40.3495	32.1972	42.0474	30.4662	58.8121	16.9602	37.0258	30.8952	44.3625	28.2848	51.0167	46.6444	39.1093	62.2338	28.6661	29.8097	43.5413	6.69866	22.4377	33.8336	70.4105	58.4527	58.0777	100.397	39.1299	12.2568	29.3654	17.5649
21.36_145.8667m/z		145.867	1	21.3615	1.61138	0	0.439792	0.909236	1.24903	STZ+Mildronate	Mildronate	100	508.345	9.11	536.724	524.022	380.579	454.798	455.824	318.283	468.019	464.009	455.268	396.276	377.576	527.141	367.099	367.514	433.07	434.285	388.731	451.249	403.551	407.017	548.187	527.465	352.243	637.244	324.492	341.704	469.069	618.767	700.465	595.574	768.272	717.338	478.698	481.411	470.839
21.36_145.8075m/z		145.807	1	21.3615	0.36625	0	0.307702	0.805644	1.26112	STZ Diabetes	STZ+Mildronate	100	86.3913	9.22	131.277	83.7188	62.8613	84.6306	87.6074	51.3594	87.4531	69.2479	79.0045	71.2777	72.3106	109.204	70.0284	71.8569	89.8505	78.1051	80.0584	74.7329	66.5815	74.8324	104.426	96.4811	62.3746	113.652	43.5788	53.8865	37.787	91.3882	89.6809	94.6988	187.912	114.603	79.0679	89.5828	90.4933
21.25_631.2916m/z		631.292	1	21.2545	0.36625	0	0.225807	0.739413	1.88101	STZ Diabetes	Control	100	47.358	88	0	21.068	33.1918	0	95.886	0	0	0	73.5411	0.0431838	78.393	0	81.6729	14.1996	0	9.5923	98.7306	47.6299	27.76	0	67.3306	127.221	0	61.8361	14.4206	10.129	10.3131	85.3811	42.3376	87.3611	0	28.8402	41.7491	0	99.0446
22.13_317.5041m/z		317.504	1	22.1317	0.510367	0	0.420164	0.89377	2.54986	Control	STZ+Mildronate	100	7.89952	90.91	0	20.2134	19.8081	11.039	0	0	8.49016	7.78638	7.43363	8.44174	0	11.5819	0	0	10.586	9.66967	0	10.0385	7.19673	0	0	11.9668	0	0	9.96819	0	8.61992	0	0	0	0	27.6702	24.9149	11.685	0
22.38_578.4733m/z		578.473	1	22.3771	0.375733	0	0.746198	1	3.21161	Control	Mildronate	100	29.655	94.3	0	0	148.943	0	0	0	0.638947	100.225	106.053	0	0	0	0	8.01972	19.3711	0	4.65423	23.357	0	0	24.3991	0	40.1635	46.5861	10.6177	0	36.2372	36.295	0	23.1732	0	0	187.343	0	0
22.13_325.5012m/z		325.501	1	22.1317	0.387833	0	1	1	1	---	---	100	0	---	0	0	0	0	0	0	0	0	0	0	0	0	0	0	0	0	0	0	0	0	0	0	0	0	0	0	0	0	0	0	0	0	0	0	0
23.30_178.9986m/z		178.999	1	23.3005	1.1638	0	0.269007	0.759247	Infinity	STZ+Mildronate	Control	100 - 8.25 - 0.673	0.00287086	244.95	0	0	0	0	0	0	0	0	0	0	0	0	0	0	0	0	0	0	0	0	0	0	0	0	0	0	0.0172251	0	0	0	0	0	0	0	0
23.30_178.0271m/z		178.027	1	23.3005	1.3356	0	0.703924	1	Infinity	Control	Mildronate	100 - 3.03	0.000574426	346.41	0.00689311	0	0	0	0	0	0	0	0	0	0	0	0	0	0	0	0	0	0	0	0	0	0	0	0	0	0	0	0	0	0.00986687	0	0	0	0
23.30_166.0271m/z		166.027	1	23.3005	1.45142	0	0.137155	0.60077	Infinity	STZ+Mildronate	Control	100	0.0653142	120.37	0	0	0	0	0	0	0	0	0	0	0	0	0	0	0.000129279	0	0	0	0.306329	0	0	0	0.00126582	0	0	0.148599	0.178911	0.00490244	0.0121601	0.0473119	0	0	0	0	0
23.30_165.0557m/z		165.056	1	23.3005	2.22083	0	0.518583	0.981396	1.2524	STZ+Mildronate	Control	100 - 5.87	47.2351	12.51	14.9139	36.5998	12.9983	42.6129	50.2972	57.179	28.2035	50.2209	30.0239	54.3529	52.6067	22.5776	38.4088	49.4557	41.5967	34.1567	39.3472	42.7514	52.5465	52.1395	33.5634	28.6023	61.1312	11.1219	66.836	45.6069	50.1904	41.0831	39.6867	40.0073	21.3479	50.1017	16.3494	45.1064	51.9541
23.30_150.0642m/z		150.064	1	23.3005	2.11485	0	1	1	1	---	---	100	0	---	0	0	0	0	0	0	0	0	0	0	0	0	0	0	0	0	0	0	0	0	0	0	0	0	0	0	0	0	0	0	0	0	0	0	0
23.30_146.0935m/z		146.093	1	23.3005	0.92355	0	0.765139	1	1.32606	Control	Mildronate	100	135.726	15.44	213.333	137.959	149.437	151.979	117.596	37.8995	146.962	86.9299	197.113	88.652	142.469	158.38	81.6043	91.9443	104.881	128.652	105.669	101.367	70.8883	81.3972	120.184	190.772	98.3775	159.064	57.2093	108.936	116.002	172.35	99.4421	198.573	305.368	188.853	187.964	160.872	121.469
23.30_138.0324m/z		138.032	1	23.3005	1.44158	0	1	1	1	---	---	100	0	---	0	0	0	0	0	0	0	0	0	0	0	0	0	0	0	0	0	0	0	0	0	0	0	0	0	0	0	0	0	0	0	0	0	0	0
23.30_135.0088m/z		135.009	1	23.3005	0.6724	0	0.269007	0.759247	Infinity	Mildronate	Control	100	0.2021	244.95	0	0	0	0	0	0	0	0	0	0	0	0	1.2126	0	0	0	0	0	0	0	0	0	0	0	0	0	0	0	0	0	0	0	0	0	0
23.30_179.0351m/z		179.035	1	23.3005	1.57245	1	0.859371	1	1.04668	STZ+Mildronate	Control	100 - 47.2	93.4179	5.38	96.4074	66.0934	84.1476	95.8952	93.5724	92.1599	72.7118	93.1735	94.946	104.537	98.1724	79.2056	85.2442	91.5721	89.1039	98.6122	96.9522	93.8152	107.132	91.5858	85.0015	94.3804	98.9129	72.2557	105.343	86.6202	100.88	106.448	86.6785	74.5378	137.999	90.4757	105.842	101.507	96.6548
23.30_134.0374m/z		134.037	1	23.3005	1.97078	0	0.385409	0.880111	Infinity	Mildronate	Control	100 - 7.93	0.00381022	244.95	0	0	0	0	0	0	0	0	0	0	0	0	0	0	0	0	0.0228613	0	0	0	0	0	0	0	0	0	0	0.0170781	0	0	0	0	0	0	0
23.30_117.0344m/z		117.034	1	23.3005	1.05782	0	1	1	1	---	---	100 - 5.63	0	---	0	0	0	0	0	0	0	0	0	0	0	0	0	0	0	0	0	0	0	0	0	0	0	0	0	0	0	0	0	0	0	0	0	0	0
23.16_786.1848m/z		786.185	1	23.1643	0.528583	0	0.709756	1	3.803	Control	Mildronate	100 - 68.8	19.4745	118.35	68.1978	1.42316	1.89005	66.0012	96.1814	0	0	0	0	0	0	0	0	30.7249	0	0	0	0	45.7924	0	0	0	41.1742	21.6359	0	0	42.6036	16.8201	0	0	97.619	1.94817	2.37733	69.8632	99.3497
23.16_766.3560m/z		766.356	1	23.1643	0.528583	0	0.649977	1	2.84766	STZ+Mildronate	STZ Diabetes	100	26.6325	115.59	87.2909	0	0	0	0	0	55.8785	0.916359	0	18.574	0	0	0	28.7726	58.3204	0	0	0	0	0.0107708	0	0	0	56.1037	0	66.5308	0	0	36.165	57.099	124.949	0	0	0	0
23.16_729.8175m/z		729.817	1	23.1643	0.634567	0	0.402419	0.881393	3.3469	STZ Diabetes	Control	100	89.9608	80.88	0	0	0	52.4551	0	14.015	136.466	71.9162	23.8711	0	3.85231	19.9698	71.7991	105.459	0	0	77.6517	0	57.292	162.079	0	45.5409	84.369	190.483	68.035	0	50.7499	4.73405	0	50.1939	0	0	0	55.5245	0
23.16_726.8413m/z		726.841	1	23.1643	0.394317	0	0.0949176	0.489594	10.3506	Control	Mildronate	100	45.6014	102.7	63.7726	0	152.316	0	0	44.2625	30.6633	34.4486	103.731	0	58.8952	59.1283	0	1.43077	25.0033	0	0	0	0	0	0	0	30.5167	25.669	0	17.3611	0	0	21.2106	0	91.2848	0	191.585	0	0
23.16_703.1327m/z		703.133	1	23.1643	0.519967	0	0.445538	0.915971	3.003	STZ+Mildronate	Mildronate	100 - 38.6	56.0173	52.4	70.5369	76.0169	0	0	59.7309	93.8135	46.2286	0	0	0	72.1664	41.0893	27.1511	1.40135	0	17.0403	66.3299	0	0	36.2132	65.9584	28.0781	66.4714	60.0248	78.5506	57.6401	72.7169	75.1108	52.0852	0	100.967	104.06	0	0	61.6985
23.16_688.7500m/z		688.75	1	23.1643	0.528583	0	0.514489	0.977362	1.97584	STZ+Mildronate	Control	100	65.6841	85.85	0	0	0	0	49.7178	8.69934	0	0	120.224	134.291	5.82178	80.1697	83.1923	78.3386	0	79.9535	0	0	44.9449	3.26402	63.3852	113.19	0	0	34.3792	82.0291	0	23.0308	148.727	105.938	0	0	0	0	51.3556
23.16_682.8391m/z		682.839	1	23.1643	0.394317	0	0.313555	0.810533	2.3088	Control	STZ+Mildronate	100	40.8776	84.64	49.2885	0	35.9946	0	59.6678	55.0631	22.0274	39.303	29.085	98.1827	0	101.919	32.389	0	1.55942	0	106.73	0	0	68.3175	0	11.6357	0.923058	61.2365	64.8432	41.3874	0	0	0	0	70.552	0	45.2745	0	61.6333
23.30_122.0373m/z		122.037	1	23.3005	1.86462	0	1	1	1	---	---	100	0	---	0	0	0	0	0	0	0	0	0	0	0	0	0	0	0	0	0	0	0	0	0	0	0	0	0	0	0	0	0	0	0	0	0	0	0
23.30_182.9934m/z		182.993	1	23.3005	1.2982	0	0.120045	0.552953	1.11725	Control	STZ Diabetes	100 - 5.06	403.899	5.55	394.615	338.467	391.885	438.836	432.22	410.91	336.878	416.148	431.905	453.962	426.225	374.733	346.525	391.264	365.821	397.532	393.25	361.503	394.93	380.041	332.82	333.01	401.134	327.128	441.461	333.253	400.781	393.105	338.68	370.541	564.856	463.33	492.919	464.515	446.458
23.30_193.0431m/z		193.043	1	23.3005	0.385583	0	1	1	1	---	---	100	0	---	0	0	0	0	0	0	0	0	0	0	0	0	0	0	0	0	0	0	0	0	0	0	0	0	0	0	0	0	0	0	0	0	0	0	0
23.30_193.0506m/z		193.051	1	23.3005	3.79138	0	0.952032	1	1.03538	STZ Diabetes	Control	100 - 10.7 - 0.59	174.586	4.6	141.121	151.113	158.665	172.189	190.179	176.298	140.03	171.312	171.788	205.83	189.961	154.957	171.827	166.098	161.05	169.661	180.381	181.059	199.609	176.652	173.945	144.348	211.606	141.355	187.927	153.108	162.806	184.293	153.786	184.053	202.003	206.86	199.572	182.265	196.444
23.30_426.5585m/z		426.558	1	23.3005	0.528917	0	0.617058	1	10.5954	STZ Diabetes	Mildronate	100 - 3.36	4.78719	160.26	0	0	0	0	15.3352	0	0	0	0	0	0	0	0	0	2.71091	0	0	0	0	0	0	0	28.7232	0	14.4768	0	9.32951	0	0	0	0	0	0	0	15.8403
23.30_361.0517m/z		361.052	1	23.3005	1.20133	0	0.00540939	0.084859	1.40717	Control	STZ+Mildronate	100 - 37.7	218.91	11.95	279.927	226.717	230.549	224.174	201.377	210.476	211.114	220.096	223.277	229.244	118.776	251.189	142.54	213.177	220.41	213.14	186.042	203.806	155.844	147.684	199.262	197.554	121.626	196.011	155.54	146.302	153.902	176.93	126.613	174.114	400.691	310.354	289.988	237.292	208.011
23.30_357.0540m/z		357.054	1	23.3005	1.29467	0	0.0345619	0.296364	3.99385	Mildronate	STZ+Mildronate	100 - 11	41.7438	54.2	12.4142	56.0054	43.5714	10.4151	8.60065	41.0536	22.1115	16.5601	11.1017	10.516	0	13.1456	40.0118	71.492	64.0034	28.0828	10.8047	36.0682	0	0	20.5619	34.8305	0	12.9365	9.24963	9.11869	19.3768	0	10.3836	14.5834	17.7699	76.6661	54.8047	11.0245	8.88397
23.30_327.0110m/z		327.011	1	23.3005	0.529067	0	0.703924	1	Infinity	Control	Mildronate	100 - 63	0.139012	346.41	0	0	0	0	0	0	0	0	0	0	1.66815	0	0	0	0	0	0	0	0	0	0	0	0	0	0	0	0	0	0	0	0	0	0	0	0
23.30_326.5091m/z		326.509	1	23.3005	0.806667	0	0.0214334	0.224349	2.68809	Control	STZ+Mildronate	100	15.4594	38.26	0	27.9092	33.4652	9.67663	18.4089	17.3614	14.3746	12.319	21.5412	10.9031	7.09508	12.4587	12.8996	8.4318	22.8528	17.1663	9.40149	19.518	9.68699	16.4964	10.5066	0	0	0	0	10.5916	10.2627	13.6522	0	0	0	38.2051	42.093	10.2429	19.0153
23.30_315.5248m/z		315.525	1	23.3005	0.385583	0	0.721343	1	3.86282	Mildronate	Control	100	5.71119	174.57	0	0	0	0	0	10.4779	0	0	0	7.26412	0	0	0	9.86656	24.4006	0	0	0	5.88309	16.2833	0	0	0	0	0	0	0	0	9.5309	0	0	0	0	0	0
23.30_315.0235m/z		315.023	1	23.3005	0.6724	0	0.260296	0.759247	1.37089	Mildronate	Control	100	154.805	20.98	84.5378	71.4421	87.7745	119.939	140.458	181.356	111.788	144.562	118.661	134.303	43.7884	116.47	125.969	204.956	230.082	165.304	103.717	98.8025	107.047	127.584	133.065	112.765	87.221	172.73	135.322	89.4101	112.996	133.07	148.988	168.42	121.008	97.7976	110.404	126.957	145.085
23.30_303.5063m/z		303.506	1	23.3005	0.529067	0	1	1	1	---	---	100 - 2.45	0	---	0	0	0	0	0	0	0	0	0	0	0	0	0	0	0	0	0	0	0	0	0	0	0	0	0	0	0	0	0	0	0	0	0	0	0
23.30_265.6958m/z		265.696	1	23.3005	0.6724	0	0.0978013	0.498951	4.51522	Mildronate	STZ+Mildronate	100	4.52578	81.54	0	0	0	0	0	14.8787	0	0	0	0	0	0	0	7.54111	8.40053	6.1927	0	5.02032	0	7.07852	6.27888	0	0	0	0	0	0	0	0	6.01403	0	0	0	0	0
23.30_264.9990m/z		264.999	1	23.3005	0.802633	0	0.167877	0.65933	1.97344	STZ+Mildronate	Mildronate	100 - 8.09	17.7341	56.11	3.86147	11.3491	6.45132	17.307	5.9335	20.3057	4.17099	15.8208	1.92618	19.0071	8.79935	6.77949	6.32935	11.9751	5.77045	5.89546	2.01921	21.9289	22.4291	1.90955	5.72107	7.46401	12.9052	5.4612	37.237	12.167	19.1112	14.102	12.3195	11.4679	5.52735	15.5359	8.11457	18.3197	6.12895
23.30_260.0234m/z		260.023	1	23.3005	0.802633	0	0.270505	0.760154	1.23725	Mildronate	STZ+Mildronate	100 - 7.41 - 1.27	468.62	9.29	536.589	397.564	460.594	444.342	386.43	335.575	371.05	429.739	426.946	455.473	224.269	492.989	508.872	423.574	478.332	466.371	370.283	564.287	420.473	648.737	419.796	388.622	325.82	496.529	406.194	367.667	355.66	437.242	355.84	349.947	768.079	544.228	579.342	470.343	399.16
23.30_243.0513m/z		243.051	1	23.3005	0.806667	0	1	1	1	---	---	100 - 7.6	0	---	0	0	0	0	0	0	0	0	0	0	0	0	0	0	0	0	0	0	0	0	0	0	0	0	0	0	0	0	0	0	0	0	0	0	0
23.30_240.4852m/z		240.485	1	23.3005	0.394317	0	1	1	1	---	---	100	0	---	0	0	0	0	0	0	0	0	0	0	0	0	0	0	0	0	0	0	0	0	0	0	0	0	0	0	0	0	0	0	0	0	0	0	0
23.30_235.0312m/z		235.031	1	23.3005	0.385583	0	0.946059	1	2.17398	Mildronate	Control	100 - 25.6	4.10841	154.99	0	0	0	0	0	10.4136	0	5.47208	6.79203	0	0	0	0	0	13.2047	11.4458	0	0	0	7.93388	0	0	0	7.55903	0	0	0	0	8.39581	6.14927	0	0	0	0	0
23.30_229.0271m/z		229.027	1	23.3005	1.20133	0	1	1	1	---	---	100	0	---	0	0	0	0	0	0	0	0	0	0	0	0	0	0	0	0	0	0	0	0	0	0	0	0	0	0	0	0	0	0	0	0	0	0	0
23.30_217.3371m/z		217.337	1	23.3005	0.663333	0	0.196407	0.701816	Infinity	Control	STZ Diabetes	100	2.47377	163.51	0	0	11.9735	0	4.14379	0	6.14117	0	7.42678	0	0	0	0	0	0	5.54281	0	0	0	0	0	0	0	0	0	0	0	0	0	0	0	0	15.0604	0	4.28029
23.30_211.0248m/z		211.025	1	23.3005	3.19022	0	0.858164	1	1.87956	Mildronate	STZ+Mildronate	100 - 9.5 - 1.01	8.4415	81.9	11.919	13.5309	17.3659	0	4.28189	4.11751	0	4.89411	0	8.81639	10.5375	0	10.5088	7.041	8.71437	0.0283799	3.99367	20.3628	14.0858	0.783389	9.95234	4.72579	5.87556	0.312454	9.7198	1.0356	9.351	1.13992	1.35652	4.34442	17.0609	18.5225	21.8431	0	4.42294
23.30_210.0172m/z		210.017	1	23.3005	0.529067	0	1	1	1	---	---	100 - 21.6	0	---	0	0	0	0	0	0	0	0	0	0	0	0	0	0	0	0	0	0	0	0	0	0	0	0	0	0	0	0	0	0	0	0	0	0	0
23.30_193.6882m/z		193.688	1	23.3005	0.385583	0	1	1	1	---	---	100	0	---	0	0	0	0	0	0	0	0	0	0	0	0	0	0	0	0	0	0	0	0	0	0	0	0	0	0	0	0	0	0	0	0	0	0	0
23.16_671.1030m/z		671.103	1	23.1643	0.394317	0	0.507626	0.971563	2.44319	Mildronate	STZ+Mildronate	100	59.5971	63.43	0	27.0666	4.80212e-05	0	75.4712	66.0441	0	114.054	0	37.7284	0	67.4289	94.9023	0	42.4382	107.123	67.4139	45.7058	79.983	50.5749	0	41.4674	81.0514	0	44.111	18.126	19.9001	0	27.9636	36.2585	0	37.0517	6.04018e-05	0	77.9573
23.30_459.5647m/z		459.565	1	23.3005	0.394317	0	0.807769	1	Infinity	Control	STZ Diabetes	100	1.83042	244.95	0	0	0	19.6402	0	0	0	0	0	2.32487	0	0	0	0	0	0	10.4832	0	0	0	0	0	0	0	0	0	7.93094	0	0	0	0	0	0	20.7894	0
23.16_665.2274m/z		665.227	1	23.1643	0.413983	0	0.251563	0.759247	2.31384	STZ Diabetes	STZ+Mildronate	100	71.055	56.95	0	54.214	9.27006	0	38.3813	0	0	122.284	53.6191	46.4373	33.2234	31.5341	43.5095	84.2956	29.7562	50.2247	115.576	32.61	80.4368	144.11	39.6588	59.3405	0	102.784	31.4746	6.01199	3.15557	53.6275	32.9371	57.0454	0	74.214	11.66	0	39.6456
23.16_606.4348m/z		606.435	1	23.1643	0.394317	0	0.227413	0.742997	4.63804	STZ+Mildronate	STZ Diabetes	100	58.6318	75.79	0	0	26.1043	0	74.2087	48.4481	42.8123	7.14591	48.2866	35.0061	53.6713	69.5371	0	68.2624	60.7368	0	0	72.9873	0	33.7899	42.0591	0	0	0	0	90.3336	33.3831	29.027	82.6004	116.446	0	0	32.8344	0	76.6532
23.02_658.6669m/z		658.667	1	23.0208	0.383733	0	0.627045	1	2.6477	Mildronate	STZ+Mildronate	100	41.4356	76.62	62.634	24.413	0	18.8601	115.564	0	84.5287	20.4527	108.082	34.6592	0	0	97.174	0	50.5452	65.5688	0	35.3255	36.354	55.2873	0	37.5743	3.36878	45.4623	54.9007	36.3385	2.65883	0	0	0	89.655	33.4191	0	19.9637	119.37
23.02_638.2999m/z		638.3	1	23.0208	0.5146	0	0.208585	0.719613	3.55802	STZ+Mildronate	Mildronate	100	82.2736	81.4	0	62.5963	37.2362	92.7326	79.1456	0	67.2923	93.4248	31.5974	16.8334	12.0107	206.493	35.5598	60.3263	0	41.3714	0	1.483	36.2148	17.9532	33.7039	2.44626	195.412	30.3264	119.592	15.5794	58.5043	11.9628	185.566	102.437	0	85.6885	46.8363	98.1589	81.7527
23.02_621.3437m/z		621.344	1	23.0208	0.513383	0	0.909479	1	2.24666	STZ Diabetes	STZ+Mildronate	100	73.6037	44.1	28.7267	40.9516	0	114.428	127.161	3.48381	0	57.4877	31.2055	162.358	42.4143	0	0	115.289	24.5444	68.7073	22.9412	49.6931	138.716	0	68.7908	129.139	1.00244	103.974	22.6349	28.3443	44.8268	54.954	29.5741	16.2338	41.1197	56.0589	0	121.124	131.35
23.02_406.9903m/z		406.99	1	23.0208	0.634567	0	0.015411	0.178026	Infinity	STZ+Mildronate	Mildronate	100 - 6.53	2.86176	118.05	0	0	0	0.58317	0	0	0	0	0	0	1.82431	0	0	0	0	0	0	0	0	4.7856	0.00195126	0	0	0	7.95182	0.0191196	1.56708	1.42988	0	6.20267	0	0	0	0.617295	0
23.02_375.9981m/z		375.998	1	23.0208	0.519967	0	1	1	1	---	---	100 - 9.9	0	---	0	0	0	0	0	0	0	0	0	0	0	0	0	0	0	0	0	0	0	0	0	0	0	0	0	0	0	0	0	0	0	0	0	0	0
23.02_375.0355m/z		375.036	1	23.0208	0.656867	0	0.327621	0.826765	4.0198	STZ+Mildronate	Mildronate	100	7.46103	126.02	0	0	0	0	0	0	0	0	15.2994	0	0	10.3701	0	0	0	0	0	11.1364	4.4863	0	12.9056	0	14.2655	0	0	11.0006	0	10.3648	0	23.4009	0	0	0	0	0
23.02_360.0389m/z		360.039	1	23.0208	0.383733	0	0.269007	0.759247	Infinity	Mildronate	Control	100	0.815007	244.95	0	0	0	0	0	0	0	0	0	0	0	0	0	0	0	0	0	4.89004	0	0	0	0	0	0	0	0	0	0	0	0	0	0	0	0	0
23.02_358.0336m/z		358.034	1	23.0208	0.634567	0	0.553588	1	Infinity	Control	Mildronate	100 - 13.6	0.0761644	285.5	0	0	0	0	0	0.163673	0	0	0.7503	0	0	0	0	0	0	0	0	0	0	0	0	0	0	0	0	0	0	0	0	0	0	0	0	0	0
23.02_677.2508m/z		677.251	1	23.0208	0.5146	0	0.026522	0.254368	2.94853	Mildronate	STZ+Mildronate	100	107.81	23.37	69.8635	0	0	0	0	68.6088	152.569	0	0	86.2481	48.1728	35.8159	58.3212	111.715	187.88	31.4315	138.585	118.928	55.8823	62.2017	36.9981	72.5735	45.6777	49.7917	32.0167	0	35.8246	0	0	151.543	100.003	0	0	0	0
23.02_288.0643m/z		288.064	1	23.0208	0.650833	0	1	1	1	---	---	100 - 10.3	0	---	0	0	0	0	0	0	0	0	0	0	0	0	0	0	0	0	0	0	0	0	0	0	0	0	0	0	0	0	0	0	0	0	0	0	0
23.02_269.0668m/z		269.067	1	23.0208	0.519967	0	1	1	1	---	---	100 - 7.22	0	---	0	0	0	0	0	0	0	0	0	0	0	0	0	0	0	0	0	0	0	0	0	0	0	0	0	0	0	0	0	0	0	0	0	0	0
23.02_269.0463m/z		269.046	1	23.0208	0.519967	0	1	1	1	---	---	59.4 - 100 - 32.2	0	---	0	0	0	0	0	0	0	0	0	0	0	0	0	0	0	0	0	0	0	0	0	0	0	0	0	0	0	0	0	0	0	0	0	0	0
23.02_269.0306m/z		269.031	1	23.0208	0.413983	0	1	1	1	---	---	100	0	---	0	0	0	0	0	0	0	0	0	0	0	0	0	0	0	0	0	0	0	0	0	0	0	0	0	0	0	0	0	0	0	0	0	0	0
23.02_234.0775m/z		234.077	1	23.0208	0.383733	0	1	1	1	---	---	100 - 8.4	0	---	0	0	0	0	0	0	0	0	0	0	0	0	0	0	0	0	0	0	0	0	0	0	0	0	0	0	0	0	0	0	0	0	0	0	0
23.02_216.0665m/z		216.067	1	23.0208	0.413983	0	0.424041	0.896363	Infinity	STZ+Mildronate	Mildronate	100 - 8.27	1.89026	155.29	0	0	0	0	0	0	0	0	4.1423	0	4.105	0	0	0	0	0	0	0	0	3.33501	0	3.73192	0	0	7.54687	0	0	3.79472	0	0	0	0	0	0	0
23.02_190.0875m/z		190.088	1	23.0208	0.413983	0	1	1	1	---	---	100 - 9.09	0	---	0	0	0	0	0	0	0	0	0	0	0	0	0	0	0	0	0	0	0	0	0	0	0	0	0	0	0	0	0	0	0	0	0	0	0
23.02_179.0148m/z		179.015	1	23.0208	0.519967	0	1	1	1	---	---	100	0	---	0	0	0	0	0	0	0	0	0	0	0	0	0	0	0	0	0	0	0	0	0	0	0	0	0	0	0	0	0	0	0	0	0	0	0
23.02_178.5130m/z		178.513	1	23.0208	0.519967	0	1	1	1	---	---	100 - 1.91	0	---	0	0	0	0	0	0	0	0	0	0	0	0	0	0	0	0	0	0	0	0	0	0	0	0	0	0	0	0	0	0	0	0	0	0	0
23.02_288.0281m/z		288.028	1	23.0208	0.519967	0	1	1	1	---	---	100 - 8.5	0	---	0	0	0	0	0	0	0	0	0	0	0	0	0	0	0	0	0	0	0	0	0	0	0	0	0	0	0	0	0	0	0	0	0	0	0
23.16_142.5205m/z		142.52	1	23.1643	0.413983	0	1	1	1	---	---	100	0	---	0	0	0	0	0	0	0	0	0	0	0	0	0	0	0	0	0	0	0	0	0	0	0	0	0	0	0	0	0	0	0	0	0	0	0
23.16_221.0457m/z		221.046	1	23.1643	0.634567	0	0.269007	0.759247	Infinity	STZ Diabetes	Control	100 - 5.27	0.683391	244.95	0	0	0	0	0	0	0	0	0	0	0	0	0	0	0	0	0	0	0	4.10034	0	0	0	0	0	0	0	0	0	0	0	0	0	0	0
23.16_224.0199m/z		224.02	1	23.1643	0.413983	0	1	1	1	---	---	100	0	---	0	0	0	0	0	0	0	0	0	0	0	0	0	0	0	0	0	0	0	0	0	0	0	0	0	0	0	0	0	0	0	0	0	0	0
23.16_578.8664m/z		578.866	1	23.1643	0.9369	0	0.00369509	0.0642777	5.05986	Mildronate	STZ Diabetes	100	39.259	44.22	40.1814	24.2806	44.073	3.26263	63.1412	0	46.0443	74.7279	37.9655	29.0848	25.0628	72.0489	54.3678	31.0441	23.182	30.1772	29.6338	67.1489	3.19836	0	0	43.355	0	0	0.924632	69.4519	22.611	0.0752214	45.5551	9.97405	57.516	33.2379	55.4356	3.45354	65.2212
23.16_535.5868m/z		535.587	1	23.1643	2.9997	0	0.374332	0.878798	1.41803	Control	STZ+Mildronate	100 - 0.85	814.605	15.2	946.004	1272.47	1226.75	543.655	786.48	862.34	929.476	785.616	784.549	758.591	117.027	762.305	733.937	825.722	855.912	990.304	632.466	761.606	476.019	314.043	753.178	801.629	384.275	765.525	487.873	551.456	666.053	565.85	705.584	469.96	1354.12	1741.89	1543.03	575.467	812.387
23.16_535.0855m/z		535.085	1	23.1643	4.72768	0	0.117288	0.545218	1.51884	Control	STZ+Mildronate	100 - 10.3	2972.31	8.14	3372.13	4512.28	5252.79	1961.58	2850.96	2725.21	3378.62	2723.94	2848.18	2433.63	807.236	2801.11	2755.01	2980.04	3020.31	3157.31	2359.02	2838.65	1905.7	1212.25	2680.28	3167.03	1467.62	2499.76	1782.42	1903.36	2194.19	1986.99	2070.94	1803.89	4826.9	6176.89	6607.03	2076.37	2944.87
23.16_441.0409m/z		441.041	1	23.1643	1.19222	0	0.167865	0.65933	1.15351	Control	STZ Diabetes	100 - 11.7 - 2.71 - 0.316	1967.34	8.95	2941.42	2166.74	1994.21	1947.78	1997.31	1767.59	1694.94	2433.96	1804.41	1683.74	1591.03	1584.94	1994.47	1637.33	1844.1	2200.11	1918.83	2127.52	1685.27	1471.05	1592.12	1876.25	1356.93	2251.5	1623.16	2016.39	1629.58	1617.23	1687.96	1692.35	4210.38	2966.07	2508.35	2061.75	2063.1
23.16_423.0302m/z		423.03	1	23.1643	1.05782	0	0.0553743	0.379398	1.29137	STZ+Mildronate	STZ Diabetes	100 - 14.5	293.299	13.65	388.595	324.941	236.996	291.51	235.426	239.569	273.034	352.186	230.119	295.057	262.605	214.862	292.934	239.085	260.504	335.636	240.575	298.832	276.579	270.529	170.944	211.453	191.935	241.296	254.279	357.245	305.737	246.677	290.175	305.683	556.238	444.815	298.097	308.568	243.181
23.16_373.3914m/z		373.391	1	23.1643	0.413983	0	0.269007	0.759247	Infinity	Mildronate	Control	100	2.38733	244.95	0	0	0	0	0	0	0	0	0	0	0	0	14.324	0	0	0	0	0	0	0	0	0	0	0	0	0	0	0	0	0	0	0	0	0	0
23.16_356.7213m/z		356.721	1	23.1643	4.30938	0	0.566804	1	1.56675	Control	STZ+Mildronate	100	232.265	14.53	239.358	400.853	476.874	119.321	181.189	242.732	291.367	197.12	253.824	196.631	12.782	175.135	197.068	251.475	218.048	258.363	172.386	252.989	144.468	80.691	255.73	235.77	56.4763	172.505	168.617	124.334	161.834	127.771	135.104	171.819	342.62	548.73	599.819	126.303	187.157
23.16_356.3872m/z		356.387	1	23.1643	4.45187	0	0.0863647	0.469952	1.46165	Control	STZ+Mildronate	100	808.575	10.77	864.369	1163.68	1400.25	578.312	814.201	702.846	905.041	748.71	788.534	695.123	289.47	752.367	784.296	873.649	788.553	816.633	638.824	868.885	512.44	352.428	805.128	951.205	406.576	672.543	535.751	483.543	613.105	617.88	580.492	488.396	1237.27	1592.97	1761.26	612.153	841.021
23.16_330.0384m/z		330.038	1	23.1643	0.413983	0	0.000338505	0.00960309	Infinity	Control	Mildronate	100 - 11.6	0.767732	86.63	1.92993	1.44347	1.06303	1.42282	1.18155	0.049943	1.1516	0.31739	0.263854	0.244091	0	0.145107	0	0	0	0	0	0	0	0	0	0	0	0	0	0	0.00792308	0	0	0	2.76252	1.97597	1.33709	1.50608	1.22047
23.16_300.0183m/z		300.018	1	23.1643	0.634567	0	1	1	1	---	---	100 - 17.9	0	---	0	0	0	0	0	0	0	0	0	0	0	0	0	0	0	0	0	0	0	0	0	0	0	0	0	0	0	0	0	0	0	0	0	0	0
23.16_276.0276m/z		276.028	1	23.1643	0.413983	0	1	1	1	---	---	100	0	---	0	0	0	0	0	0	0	0	0	0	0	0	0	0	0	0	0	0	0	0	0	0	0	0	0	0	0	0	0	0	0	0	0	0	0
23.16_267.2894m/z		267.289	1	23.1643	2.49397	0	0.170118	0.661575	2.45569	Mildronate	STZ+Mildronate	100	63.7263	41.22	75.9061	106.331	112.494	8.6652	44.7519	86.9385	62.4212	42.908	53.6862	31.8686	0	39.4708	55.7	83.6639	86.9308	70.5285	15.1536	70.3811	34.0585	0	49.5148	58.8403	0	21.7096	12.9287	39.4546	41.4426	22.9872	15.3878	23.5019	108.653	145.558	141.497	9.17225	46.226
23.16_267.0386m/z		267.039	1	23.1643	3.13922	0	0.230559	0.747667	1.58995	Mildronate	STZ+Mildronate	100	247.673	10.53	262.182	357.539	426.157	134.462	203.523	212.032	261.92	249.48	211.156	192.948	43.6388	196.619	247.692	283.544	242.743	286.254	189.248	236.561	162.813	116.608	243.673	267.508	95.989	179.237	148.036	147.832	187.741	142.456	151.159	157.423	375.29	489.438	536.027	142.33	210.228
23.16_263.0973m/z		263.097	1	23.1643	0.663333	0	0.0338385	0.294068	1.31232	Mildronate	STZ Diabetes	100 - 7.24	120.648	13.65	155.628	128.238	98.8896	106.222	93.3516	91.3781	94.2725	141.261	94.3428	114.389	100.486	77.9795	118.387	101.315	103.741	119.64	139.515	141.287	104.29	86.3577	91.5102	88.2536	69.0233	112.175	89.4561	114.148	101.66	77.8896	94.5015	85.309	222.767	175.545	124.385	112.437	96.4267
23.16_259.9898m/z		259.99	1	23.1643	0.413983	0	0.28981	0.784762	9.54937	STZ+Mildronate	Control	100 - 4.16	0.0395517	155.18	0	0	0	0	0	0	0	0	0	0.0497018	0	0	0	0.0669047	0	0.0908653	0	0	0	0.0903727	0	0	0	0	0.113075	0	0.124236	0	0	0	0	0	0	0	0
23.16_241.0354m/z		241.035	1	23.1643	0.413983	0	1	1	1	---	---	100	0	---	0	0	0	0	0	0	0	0	0	0	0	0	0	0	0	0	0	0	0	0	0	0	0	0	0	0	0	0	0	0	0	0	0	0	0
23.16_235.5300m/z		235.53	1	23.1643	1.97078	0	0.024815	0.245361	Infinity	Control	STZ Diabetes	100	2.73296	112.77	5.48914	0	0	4.50356	8.87998	4.98869	0	4.63688	4.2973	0	0	0	0	3.69201	0	0	0	0	0	0	0	0	0	0	0	0	0	0	0	0	7.85721	0	0	4.76709	9.1725
23.16_228.0337m/z		228.034	1	23.1643	1.82528	0	1	1	1	---	---	100 - 10.3 - 2.85	0	---	0	0	0	0	0	0	0	0	0	0	0	0	0	0	0	0	0	0	0	0	0	0	0	0	0	0	0	0	0	0	0	0	0	0	0
23.16_227.0565m/z		227.056	1	23.1643	0.6724	0	1	1	1	---	---	100	0	---	0	0	0	0	0	0	0	0	0	0	0	0	0	0	0	0	0	0	0	0	0	0	0	0	0	0	0	0	0	0	0	0	0	0	0
23.16_617.7685m/z		617.769	1	23.1643	0.519967	0	0.174922	0.667475	3.39972	Control	Mildronate	100	48.2235	60.35	16.5182	63.5862	45.9703	60.802	0	64.7255	47.8903	66.5237	80.3345	44.0433	0	88.2884	2.45786	0	3.29335	58.5653	0	20.7909	16.8108	2.62708	20.927	75.5247	55.4647	75.6482	40.7401	0.408649	29.6294	73.8353	4.19825	20.9376	23.6443	87.0436	57.8221	64.3598	0
23.30_481.9782m/z		481.978	1	23.3005	0.529067	0	0.199655	0.7062	Infinity	STZ Diabetes	Control	100 - 8.61	4.18395	154.97	0	0	0	0	0	0	0	0	0	0	0	0	0	21.6398	0	0	3.44623	0	0	0	12.8158	0	12.2879	0	9.00708	0	0	15.8531	0	0	0	0	0	0	0
23.30_570.0833m/z		570.083	1	23.3005	0.394317	0	0.110123	0.528504	1.68095	Mildronate	STZ Diabetes	100	65.858	31.37	163.202	38.7861	55.0647	82.5698	41.0686	0	45.731	107.971	24.8871	35.3656	0.70731	94.2688	80.8365	69.3066	75.0279	65.3254	25.4269	79.2251	0	29.1	0	71.561	0	134.413	33.773	28.1521	23.8227	48.6945	77.1983	34.2769	233.609	53.0945	69.2613	87.4014	42.4215
23.30_585.0781m/z		585.078	1	23.3005	0.528583	0	0.849793	1	2.24639	STZ Diabetes	STZ+Mildronate	100 - 56	78.147	50.1	1.60776	34.3342	64.0283	60.4052	35.0666	28.9598	16.2246	64.5885	54.0088	66.047	54.6844	28.8104	43.4227	19.9561	3.8917	62.7635	11.438	128.075	0	161.203	37.7941	77.3561	57.5476	134.981	33.3765	89.2392	20.4604	0	35.6209	30.0301	2.30137	47.0003	80.5358	63.9398	36.2218
23.69_466.5722m/z		466.572	1	23.6932	0.528883	0	0.0329334	0.290566	Infinity	STZ+Mildronate	Control	100	6.29363	117.31	0	0	0	0	0	0	0	0	0	0	0	0	0	0.00267138	0	11.43	0	0	0	0	0	12.4715	15.1117	0.929289	0	0.725548	8.52377	18.165	10.3474	0	0	0	0	0	0
23.69_444.0722m/z		444.072	1	23.6932	0.394483	0	0.0341235	0.294267	6.13917	Control	STZ+Mildronate	100	13.3984	63.99	16.0174	25.4421	0	18.5327	15.9888	16.458	0	21.076	15.7074	15.7959	15.7621	0	16.3184	16.6234	0	0	16.2639	0	13.8042	0	0	0	0	0	0	0	0	0	11.5875	1.50711	22.9275	34.8279	0	19.6171	16.5155
23.69_403.1489m/z		403.149	1	23.6932	1.05795	0	0.0190909	0.206965	1.37583	Mildronate	STZ+Mildronate	100 - 2.74	442.767	6.37	519.418	336.604	330.297	453.129	377.26	269.13	342.429	316.905	319.357	385.769	406.863	536.123	300.14	418.22	496.852	464.768	478.685	497.937	405.789	398.892	487.412	517.887	349.482	417.071	341.207	290.206	310.474	343.684	314.996	330.338	743.501	460.78	415.453	479.644	389.688
23.69_388.9451m/z		388.945	1	23.6932	0.529233	1	1	1	1	---	---	100 - 2.83	0	---	0	0	0	0	0	0	0	0	0	0	0	0	0	0	0	0	0	0	0	0	0	0	0	0	0	0	0	0	0	0	0	0	0	0	0
23.69_351.0361m/z		351.036	1	23.6932	0.394483	0	0.0420053	0.334267	Infinity	STZ+Mildronate	Control	100 - 9.41	0.128722	157.9	0	0	0	0	0	0	0	0	0	0	0	0	0	0	0	0.0926942	0	0	0	0	0	0	0	0	0.129805	0	0.524602	0.117924	0	0	0	0	0	0	0
23.69_335.0410m/z		335.041	1	23.6932	0.394483	0	1	1	1	---	---	100	0	---	0	0	0	0	0	0	0	0	0	0	0	0	0	0	0	0	0	0	0	0	0	0	0	0	0	0	0	0	0	0	0	0	0	0	0
23.69_312.0056m/z		312.006	1	23.6932	0.672267	0	0.00149533	0.031304	Infinity	Control	STZ+Mildronate	100	8.35133	53.24	8.2739	8.08856	20.6962	7.57087	0	6.79776	12.8817	7.88672	6.86378	9.12024	0	12.0362	9.60712	6.00989	10.1948	9.91139	0	10.1275	0	6.44531	8.08799	11.5068	0	0	0	0	0	0	0	0	11.8433	11.0725	26.032	8.01388	0
23.69_311.5040m/z		311.504	1	23.6932	0.807017	0	0.0270994	0.258253	1.76342	Control	STZ+Mildronate	100 - 3.87	89.1057	23.61	84.5989	114.581	159.817	81.8164	88.027	64.1703	99.2416	86.0003	112.292	59.0485	38.7918	80.883	64.5639	77.4585	77.5312	86.5869	40.1403	65.8809	44.1551	80.0808	66.5076	93.143	45.801	27.597	54.2617	52.0594	69.3883	55.1109	53.3386	19.0218	121.096	156.851	201.02	86.6039	90.9267
23.69_521.8171m/z		521.817	1	23.6932	0.529233	0	0.652702	1	40.7	Mildronate	STZ Diabetes	100	7.23999	165.73	10.01	20.3587	0	0	0	0	0	0	0	0	0	0	0	0	0.272405	0	43.1675	0	0	0	0	0	1.06732	0	0	0	12.3435	23.4535	0	0	14.3285	27.8691	0	0	0
23.69_308.9786m/z		308.979	1	23.6932	0.663633	0	1	1	1	---	---	100 - 4.33	0	---	0	0	0	0	0	0	0	0	0	0	0	0	0	0	0	0	0	0	0	0	0	0	0	0	0	0	0	0	0	0	0	0	0	0	0
23.69_244.4786m/z		244.479	1	23.6932	0.394483	0	1	1	1	---	---	100	0	---	0	0	0	0	0	0	0	0	0	0	0	0	0	0	0	0	0	0	0	0	0	0	0	0	0	0	0	0	0	0	0	0	0	0	0
23.69_243.9768m/z		243.977	1	23.6932	0.528883	0	0.897059	1	1.71667	STZ Diabetes	Mildronate	100 - 14.9	7.04009	121.51	6.30595	6.49282	6.56339	0	8.22502	8.7174	0	0	0	0	16.9679	0	0	13.296	0	4.74789	6.56229	0	3.84958	7.06495	4.96555	0	26.3605	0	16.2588	5.3222e-05	15.3482	0.0131431	0	0	9.0264	8.88807	8.25553	0	8.49596
23.69_221.5327m/z		221.533	1	23.6932	0.394483	0	0.00408197	0.0692225	2.68027	Control	STZ+Mildronate	100	11.8368	31.02	17.3079	17.0104	13.366	16.4344	13.0296	11.2675	7.54577	10.3559	9.67103	10.3733	5.97175	9.70762	12.8808	12.745	6.46884	7.5228	6.40437	7.63407	11.0821	7.52889	0	5.17192	4.86106	0	6.29708	4.63984	5.31452	5.51685	0	4.7293	24.7747	23.2857	16.812	17.3961	13.4588
23.69_207.3336m/z		207.334	1	23.6932	1.19263	0	0.301706	0.800217	2.1959	Control	STZ Diabetes	100	9.08003	59.69	13.6876	14.1318	20.2913	5.15018	12.4229	4.57461	9.14621	4.52132	8.78618	4.83603	0	11.4122	4.45392	4.55084	8.7359	4.78268	0	6.6478	2.95564	5.26075	9.44915	7.14445	0	0	3.5794	9.43403	9.54843	3.96503	5.48307	0	19.5926	19.3451	25.5227	5.45155	12.8321
23.69_207.0042m/z		207.004	1	23.6932	1.17367	0	0.258332	0.759247	1.13262	STZ+Mildronate	Mildronate	100 - 4.01	191.987	7.78	170.265	120.667	160.003	170.885	189.74	169.528	164.154	188.647	174.026	206.458	196.943	152.723	147.981	177.267	160.671	168.967	181.619	180.535	190.855	188.935	163.489	163.724	204.212	134.495	218.1	177.484	189.264	201.615	178.473	186.987	243.72	165.182	201.254	180.885	195.99
23.69_150.0325m/z		150.032	1	23.6932	0.528883	0	1	1	1	---	---	100	0	---	0	0	0	0	0	0	0	0	0	0	0	0	0	0	0	0	0	0	0	0	0	0	0	0	0	0	0	0	0	0	0	0	0	0	0
23.69_148.0091m/z		148.009	1	23.6932	1.8272	0	1	1	1	---	---	100	0	---	0	0	0	0	0	0	0	0	0	0	0	0	0	0	0	0	0	0	0	0	0	0	0	0	0	0	0	0	0	0	0	0	0	0	0
23.69_136.0166m/z		136.017	1	23.6932	1.84512	0	1	1	1	---	---	100 - 1.96	0	---	0	0	0	0	0	0	0	0	0	0	0	0	0	0	0	0	0	0	0	0	0	0	0	0	0	0	0	0	0	0	0	0	0	0	0
23.69_267.0148m/z		267.015	1	23.6932	3.14218	0	0.323581	0.822639	1.61856	Mildronate	STZ+Mildronate	100 - 4.25	20.8562	71.75	9.69303	22.5602	55.1587	28.4154	26.457	32.4433	6.17736	19.7508	10.8708	10.8976	10.5578	6.27972	9.52822	48.2581	6.90917	19.1303	35.0564	6.25476	43.9559	14.7721	17.6117	0	20.4558	8.58217	8.76335	27.5396	15.083	25.9279	0	0	13.8747	30.8828	69.3795	30.0781	27.3285
23.69_624.0168m/z		624.017	1	23.6932	0.394483	0	0.685017	1	1.93652	Control	STZ+Mildronate	100	47.2129	94.47	0	32.7461	52.7938	78.5142	0	32.0316	0	26.4049	81.5729	46.0025	156.616	59.8719	41.6442	96.0956	0	73.0955	34.5517	0	112.089	0	14.502	34.1184	0	0	18.2331	9.55838	0	37.5467	15.8091	65.134	0	44.8264	66.4048	83.1085	0
23.69_740.7039m/z		740.704	1	23.6932	0.528883	0	0.0976302	0.498497	Infinity	STZ Diabetes	STZ+Mildronate	100	51.2752	86.81	0	70.9696	0	0	0	0	0	13.1848	39.8864	0	0	76.8122	49.6686	59.9941	27.6951	0	0	67.4093	28.2241	0	65.5722	0	0	213.855	0	0	0	0	0	0	0	97.1508	0	0	0
23.82_84.9844m/z		84.9844	1	23.8235	0.38555	0	1	1	1	---	---	100	0	---	0	0	0	0	0	0	0	0	0	0	0	0	0	0	0	0	0	0	0	0	0	0	0	0	0	0	0	0	0	0	0	0	0	0	0
23.82_772.5499m/z		772.55	1	23.8235	0.38555	0	0.308873	0.805974	Infinity	STZ Diabetes	Mildronate	100	12.5172	212.9	0	0	2.87384	0	0	0	0	0	14.6156	33.7054	71.4174	0	0	0	0	0	0	0	0	0	0	75.1032	0	0	0	0	0	0	0	0	0	0	3.61476	0	0
23.82_735.1932m/z		735.193	1	23.8235	0.25115	0	0.279737	0.77102	8.60702	STZ Diabetes	Control	100 - 38.4	28.8756	135.59	0	0	0	0	30.2518	0	0	10.0069	0	0	0	0	46.788	5.327	0	0	0	0	0	28.5248	44.7119	0.749649	0	99.2671	0.00706469	47.2029	0	1.56712	15.9485	0	0	0	0	0	31.2483
23.82_601.7023m/z		601.702	1	23.8235	0.394483	0	0.682492	1	1.92495	Mildronate	STZ Diabetes	100	56.7306	72.98	35.2506	0	22.7225	50.6618	0	45.9944	45.6199	37.1379	82.516	60.8314	65.2233	0	0	145.771	0	48.7555	101.969	43.889	47.0812	105.647	24.0988	0	0	0	0.248371	32.678	29.895	70.277	33.6336	85.2285	50.4581	0	28.5807	53.6263	0
23.82_599.1562m/z		599.156	1	23.8235	0.65915	0	0.527019	0.988589	1.39594	STZ Diabetes	Control	100	89.2497	38.45	0	64.1123	109.78	33.4194	13.7202	123.141	105.839	31.3731	36.4865	46.1656	119.352	83.8336	94.4545	119.101	48.6197	54.5416	69.5213	125.416	73.3385	98.7251	112.311	33.3017	190.43	27.3923	61.8029	13.037	74.3367	84.9816	70.7481	183.671	0	87.7638	138.083	35.375	14.1722
23.82_418.5358m/z		418.536	1	23.8235	1.17367	0	0.922221	1	1.62196	Mildronate	STZ+Mildronate	100	9.92564	77.94	0	0	16.4618	0	14.4713	10.7204	13.9913	22.4764	12.221	0	0	13.9355	0	16.9994	0	11.6064	14.9222	16.0258	11.6403	0	10.0005	0	11.4885	11.831	11.3717	9.81945	0	0	15.526	0	0	0	20.7059	0	14.948
23.82_379.1038m/z		379.104	1	23.8235	0.38555	0	0.503334	0.967079	Infinity	STZ+Mildronate	STZ Diabetes	100 - 9.78	1.84484	167.87	0	0	0	0	0	0	0	9.34696	0	0	0	0	0	0	0	0	10.2735	0	0	0	0	0	0	0	0	3.64876	0	0	0	7.42031	0	0	0	0	0
23.82_359.1001m/z		359.1	1	23.8235	0.528883	0	1	1	1	---	---	100 - 7.41	0	---	0	0	0	0	0	0	0	0	0	0	0	0	0	0	0	0	0	0	0	0	0	0	0	0	0	0	0	0	0	0	0	0	0	0	0
23.82_338.0486m/z		338.049	1	23.8235	0.922833	0	0.0864589	0.469952	1.51198	Control	STZ+Mildronate	100 - 5.69	270.463	16.03	271.37	226.071	552.345	292.474	428.777	149.544	240.748	158.465	271.175	198.616	220.502	235.472	147.777	146.357	117.368	178.406	309.028	202.198	204.099	117.833	203.422	303.215	271.496	129.351	219.379	166.508	170.319	208.24	164.001	144.835	388.442	309.47	694.748	309.588	442.901
23.82_310.0085m/z		310.009	1	23.8235	1.30745	0	1	1	1	---	---	100	0	---	0	0	0	0	0	0	0	0	0	0	0	0	0	0	0	0	0	0	0	0	0	0	0	0	0	0	0	0	0	0	0	0	0	0	0
23.82_308.4814m/z		308.481	1	23.8235	0.38555	0	1	1	1	---	---	100	0	---	0	0	0	0	0	0	0	0	0	0	0	0	0	0	0	0	0	0	0	0	0	0	0	0	0	0	0	0	0	0	0	0	0	0	0
23.82_246.5432m/z		246.543	1	23.8235	0.38555	0	1	1	1	---	---	100	0	---	0	0	0	0	0	0	0	0	0	0	0	0	0	0	0	0	0	0	0	0	0	0	0	0	0	0	0	0	0	0	0	0	0	0	0
23.82_244.5352m/z		244.535	1	23.8235	1.05795	0	1	1	1	---	---	100 - 2.37	0	---	0	0	0	0	0	0	0	0	0	0	0	0	0	0	0	0	0	0	0	0	0	0	0	0	0	0	0	0	0	0	0	0	0	0	0
23.82_241.5106m/z		241.511	1	23.8235	0.38555	0	1	1	1	---	---	100	0	---	0	0	0	0	0	0	0	0	0	0	0	0	0	0	0	0	0	0	0	0	0	0	0	0	0	0	0	0	0	0	0	0	0	0	0
23.82_236.5373m/z		236.537	1	23.8235	0.38555	0	1	1	1	---	---	100	0	---	0	0	0	0	0	0	0	0	0	0	0	0	0	0	0	0	0	0	0	0	0	0	0	0	0	0	0	0	0	0	0	0	0	0	0
23.82_222.5406m/z		222.541	1	23.8235	0.528933	0	1	1	1	---	---	100	0	---	0	0	0	0	0	0	0	0	0	0	0	0	0	0	0	0	0	0	0	0	0	0	0	0	0	0	0	0	0	0	0	0	0	0	0
23.82_221.5506m/z		221.551	1	23.8235	0.672267	0	1	1	1	---	---	100	0	---	0	0	0	0	0	0	0	0	0	0	0	0	0	0	0	0	0	0	0	0	0	0	0	0	0	0	0	0	0	0	0	0	0	0	0
23.82_213.0407m/z		213.041	1	23.8235	0.64475	0	8.53026e-08	9.24771e-06	3.56184	Mildronate	STZ+Mildronate	100 - 4.55	1.75891	24.6	2.34085	1.93367	1.61669	1.87311	1.17219	1.37403	1.28839	2.02238	1.2368	2.05216	2.46117	1.66405	1.52291	2.72482	1.44071	1.15701	2.00818	1.69979	1.29033	1.02539	0.956262	0.373337	0.319084	0.520402	0.705978	0.435966	0.526773	0.576504	0.317173	0.400521	3.35072	2.64701	2.0335	1.98272	1.21081
23.82_156.5182m/z		156.518	1	23.8235	0.38555	0	1	1	1	---	---	100	0	---	0	0	0	0	0	0	0	0	0	0	0	0	0	0	0	0	0	0	0	0	0	0	0	0	0	0	0	0	0	0	0	0	0	0	0
23.82_106.9790m/z		106.979	1	23.8235	0.38555	0	1	1	1	---	---	100	0	---	0	0	0	0	0	0	0	0	0	0	0	0	0	0	0	0	0	0	0	0	0	0	0	0	0	0	0	0	0	0	0	0	0	0	0
23.69_120.0453m/z		120.045	1	23.6932	0.528883	0	1	1	1	---	---	100	0	---	0	0	0	0	0	0	0	0	0	0	0	0	0	0	0	0	0	0	0	0	0	0	0	0	0	0	0	0	0	0	0	0	0	0	0
23.55_788.0533m/z		788.053	1	23.5499	0.392683	0	0.2536	0.759247	7.50643	STZ+Mildronate	STZ Diabetes	100 - 25.1	30.2078	81.04	108.186	2.64408	0	0	0	13.224	34.9206	123.453	0	0	0	63.9023	0	50.2736	0	0	0	0	0	0	4.43267	19.7129	0	0	0	0	36.5064	42.2127	58.3759	44.1519	154.858	3.6195	0	0	0
23.55_582.1729m/z		582.173	1	23.5499	0.392683	0	0.0882838	0.475151	10.6303	Mildronate	STZ Diabetes	100	21.6438	73.52	0	0	0	22.8177	16.3922	30.7273	23.2237	17.7212	0	0	30.3793	25.5002	11.7661	27.212	47.5041	21.9962	21.3845	0	0	0	12.2163	0	0	0	0	18.8282	29.7463	0	3.13061	0	0	0	0	24.1529	16.9322
23.55_571.4277m/z		571.428	1	23.5499	0.522917	0	0.0473212	0.35424	54.9312	Mildronate	STZ+Mildronate	100	18.3906	53.93	0	0	36.5114	0	0	17.1902	16.7989	27.988	0	35.4084	35.2867	0	21.2045	0	21.068	28.3998	23.9694	15.7017	0	16.5461	0	20.3698	0.0155969	0	0	0	0	0	2.00876	0	0	0	45.9246	0	0
23.42_262.1272m/z		262.127	1	23.4151	0.392683	0	1	1	1	---	---	100	0	---	0	0	0	0	0	0	0	0	0	0	0	0	0	0	0	0	0	0	0	0	0	0	0	0	0	0	0	0	0	0	0	0	0	0	0
23.42_255.3654m/z		255.365	1	23.4151	2.7357	0	0.76454	1	1.26539	Mildronate	STZ+Mildronate	100	175.021	18.63	129.978	181.184	238.151	150.858	202.774	184.984	168.46	160.958	199.425	153.371	31.1263	175.23	163.397	221.218	233.634	163.766	143.816	124.296	117.452	134.566	154.117	205.399	132.711	141.075	152.399	94.8698	118.127	157.333	153.971	153.184	186.051	248.024	299.55	159.685	209.453
23.42_255.0325m/z		255.032	1	23.4151	11.3198	0	0.55666	1	1.13053	Mildronate	STZ+Mildronate	100	1226.23	12.1	1160.87	1271.36	1526.95	1062.15	1441.59	1346.08	1210.09	1146.74	1324.6	1189.23	645.975	1340.93	1218.25	1336.16	1447.37	1237.76	1056.16	1061.69	1024.45	1031.04	1143.07	1443.09	966.115	1210	1172.1	862.623	1005.88	1088.35	1211.52	1167.43	1661.68	1740.37	1920.61	1124.3	1489.08
23.42_254.6979m/z		254.698	1	23.4151	5.2135	0	0.400881	0.881393	1.20691	Mildronate	STZ+Mildronate	100 - 0.142	4013.6	14.12	3884.31	3892.55	5165.37	3439.55	4522.41	4189.84	3985.85	3769.16	4262.45	3914.28	1815.46	4426.92	3799.67	4586.31	4915.45	4093.21	3551.17	3135.8	3061.86	3253.73	3727.07	4709.59	3100.32	3947.99	3393.32	2521.06	3042.51	3537.38	3731.19	3727.57	5560.04	5328.53	6497.07	3640.82	4671.39
23.42_234.6969m/z		234.697	1	23.4151	1.20133	0	0.503501	0.967079	1.23992	Mildronate	STZ+Mildronate	100	92.878	16.23	66.1163	74.5593	81.2007	79.7612	100.359	88.6554	66.1898	95.2675	90.8741	90.8747	30.4079	88.0958	83.3525	100.189	125.857	101.477	84.6193	61.7731	71.4553	66.8903	85.0801	87.5567	57.7014	86.1021	84.9832	44.1363	58.0568	79.5323	96.0418	86.6866	94.6395	102.065	102.135	84.4285	103.665
23.42_200.4703m/z		200.47	1	23.4151	0.385583	0	0.181479	0.681783	9.21439	STZ+Mildronate	Mildronate	100	13.8054	103.07	5.69071	0	5.53471	0	0	0	12.7715	0	3.58362	0	0	8.96625	0	4.08816	4.90134	0	0	0	0	0	14.5397	13.3023	4.91305	25.7441	0	0	6.92043	9.72259	27.8767	38.313	8.14575	0	6.96165	0	0
23.42_199.9687m/z		199.969	1	23.4151	0.6724	0	0.0500706	0.365073	4.55907	STZ+Mildronate	Mildronate	100	238.645	60.69	105.269	141.57	73.3539	30.4083	96.3772	67.0244	190.418	30.9664	106.241	41.7731	26.0377	169.729	25.5862	89.4896	84.3239	64.7219	36.7185	13.2303	38.7118	61.0731	262.69	234.826	93.316	502.199	36.8378	55.3154	116.015	213.888	423.729	586.082	150.683	193.796	92.2656	32.1876	99.552
23.42_199.1706m/z		199.171	1	23.4151	0.65915	0	1.04307e-09	2.43558e-07	18.1348	STZ+Mildronate	Control	100	25.2656	23.82	0	0	0	0	0	0	0	3.13642	0	0	4.94697	8.6351	14.126	16.4072	9.58451	24.0453	18.5238	20.6792	26.8504	26.9799	6.24402	15.7663	14.4922	17.6308	30.2225	14.6079	22.5215	30.5938	25.7894	27.8582	0	0	0	0	0
23.42_197.0454m/z		197.045	1	23.4151	0.6724	0	0.864516	1	1.3146	Control	STZ+Mildronate	100	7.30081	84.55	4.26049	7.8953	0	12.2742	17.9307	14.5345	3.79421	16.9568	0	4.07695	5.8867	0	0	12.6694	0	9.11973	11.3183	6.12084	3.55344	14.3373	8.33812	0	12.4268	0	19.0865	0	10.0531	0	0	4.18221	6.09851	10.8079	0	12.9924	18.5214
23.42_182.0460m/z		182.046	1	23.4151	3.60367	0	0.703924	1	Infinity	Control	Mildronate	100 - 7.05 - 0.27	0.353653	346.41	0	0	0	0	0	0	0	4.24384	0	0	0	0	0	0	0	0	0	0	0	0	0	0	0	0	0	0	0	0	0	0	0	0	0	0	0
23.42_177.0193m/z		177.019	1	23.4151	0.91265	0	1	1	1	---	---	100 - 9.63	0	---	0	0	0	0	0	0	0	0	0	0	0	0	0	0	0	0	0	0	0	0	0	0	0	0	0	0	0	0	0	0	0	0	0	0	0
23.42_171.0121m/z		171.012	1	23.4151	1.70172	0	0.257669	0.759247	2.28509	Mildronate	STZ+Mildronate	100 - 2.26	378.638	27.84	173.512	343.807	142.999	159.21	133.017	135.099	203.545	122.438	164.952	203.487	296.89	137.444	161.498	1168.53	324.691	106.63	296.121	214.362	103.133	143.806	311.997	76.4855	420.998	122.257	206.098	124.3	120.714	135.312	177.164	230.611	248.366	470.64	179.866	168.526	137.399
23.42_152.0353m/z		152.035	1	23.4151	1.83652	0	1	1	1	---	---	100	0	---	0	0	0	0	0	0	0	0	0	0	0	0	0	0	0	0	0	0	0	0	0	0	0	0	0	0	0	0	0	0	0	0	0	0	0
23.42_151.5265m/z		151.526	1	23.4151	0.528917	0	0.395563	0.880111	Infinity	STZ Diabetes	STZ+Mildronate	100	1.06328	154.99	0	0	5.60769	0	0	0	0	0	0	0	0	0	0	0	2.26564	0	2.38197	0	0	0	0	3.313	3.06667	0	0	0	0	0	0	0	0	0	7.05343	0	0
23.42_138.0561m/z		138.056	1	23.4151	1.97078	0	1	1	1	---	---	100 - 6.63	0	---	0	0	0	0	0	0	0	0	0	0	0	0	0	0	0	0	0	0	0	0	0	0	0	0	0	0	0	0	0	0	0	0	0	0	0
23.42_133.0295m/z		133.03	1	23.4151	1.58687	0	1	1	1	---	---	100	0	---	0	0	0	0	0	0	0	0	0	0	0	0	0	0	0	0	0	0	0	0	0	0	0	0	0	0	0	0	0	0	0	0	0	0	0
23.42_131.0041m/z		131.004	1	23.4151	0.65915	0	1	1	1	---	---	100	0	---	0	0	0	0	0	0	0	0	0	0	0	0	0	0	0	0	0	0	0	0	0	0	0	0	0	0	0	0	0	0	0	0	0	0	0
23.42_130.5025m/z		130.502	1	23.4151	0.780067	0	1	1	1	---	---	100 - 1.23	0	---	0	0	0	0	0	0	0	0	0	0	0	0	0	0	0	0	0	0	0	0	0	0	0	0	0	0	0	0	0	0	0	0	0	0	0
23.30_741.4345m/z		741.434	1	23.3005	0.529067	0	0.51615	0.978622	1.69328	STZ Diabetes	STZ+Mildronate	100	30.1112	80.33	0	0	0	0	0	32.0179	122.935	0	0	43.7583	0	94.6179	0	61.3876	0	16.2119	50.1805	0	33.2976	4.73652	48.6767	61.9888	0	31.9677	0	0	43.3696	4.51516	0	58.812	0	0	0	0	0
23.42_265.3613m/z		265.361	1	23.4151	0.802633	0	0.449715	0.919265	1.351	Mildronate	STZ Diabetes	100	75.9602	16.86	48.1117	68.7559	67.3573	56.0335	60.8307	80.8035	61.2767	64.2168	70.6577	79.264	22.2423	33.0984	76.7631	109.855	97.5945	77.3591	46.8327	47.3567	44.3718	59.4594	69.5213	62.4902	54.1087	47.4001	64.4515	36.0661	51.8365	68.6549	64.4792	82.2529	68.8676	94.1204	84.723	59.3123	62.8346
23.02_156.5181m/z		156.518	1	23.0208	0.519967	0	1	1	1	---	---	100	0	---	0	0	0	0	0	0	0	0	0	0	0	0	0	0	0	0	0	0	0	0	0	0	0	0	0	0	0	0	0	0	0	0	0	0	0
23.42_269.6664m/z		269.666	1	23.4151	0.663333	0	0.144792	0.620058	2.88268	STZ+Mildronate	STZ Diabetes	100	8.06523	60.68	0	0	0	0	12.6646	10.2588	0	0	0	5.7839	5.47572	0	4.93508	12.216	11.0922	0	8.91256	7.07787	6.04768	10.7393	0	0	0	0	23.3937	5.53167	7.36459	0	0	12.1014	0	0	0	0	13.0818
23.42_320.9785m/z		320.978	1	23.4151	0.528917	0	0.0667143	0.41371	3.91784	STZ+Mildronate	Mildronate	100 - 5.53	240.6	46.59	97.7683	139.791	60.342	48.7676	107.808	68.1255	177.422	38.269	98.872	47.0891	34.9549	164.296	38.052	94.7647	87.2122	69.433	58.7956	20.211	45.5902	66.9685	246.215	227.93	99.1102	488.894	47.08	44.9662	120.02	212.409	450.447	568.677	139.947	191.361	75.899	51.6213	111.359
23.55_525.0328m/z		525.033	1	23.5499	0.392683	0	0.576461	1	2.67784	Mildronate	STZ+Mildronate	100 - 17.9 - 4.01 - 0.488	23.9858	80.9	15.6894	0	0	34.2341	19.1078	14.4785	8.66895	0	0	0	38.751	31.294	0	9.2997	35.9861	18.3484	54.1789	26.1018	7.42629	24.1793	5.40366	37.5882	0	0	16.0792	0	13.6479	24.0158	0	0	22.458	0	0	36.2373	19.7372
23.55_448.5542m/z		448.554	1	23.5499	0.392683	0	0.541843	1	14.7148	Mildronate	STZ+Mildronate	100	3.35227	114.35	0	0	0	0	0	11.4807	12.8874	0	0	0	0	0	0	0	8.65893	0	1.70128	9.7534	0	0	0	0	11.7655	0	0.562046	0.328542	0	0	0	0.476313	0	0	0	0	0
23.55_399.0598m/z		399.06	1	23.5499	0.408317	0	1	1	1	---	---	100	0	---	0	0	0	0	0	0	0	0	0	0	0	0	0	0	0	0	0	0	0	0	0	0	0	0	0	0	0	0	0	0	0	0	0	0	0
23.55_359.9798m/z		359.98	1	23.5499	0.408317	0	1	1	1	---	---	100	0	---	0	0	0	0	0	0	0	0	0	0	0	0	0	0	0	0	0	0	0	0	0	0	0	0	0	0	0	0	0	0	0	0	0	0	0
23.55_284.3707m/z		284.371	1	23.5499	0.392683	0	1	1	1	---	---	100	0	---	0	0	0	0	0	0	0	0	0	0	0	0	0	0	0	0	0	0	0	0	0	0	0	0	0	0	0	0	0	0	0	0	0	0	0
23.55_284.0364m/z		284.036	1	23.5499	0.528917	0	1	1	1	---	---	100	0	---	0	0	0	0	0	0	0	0	0	0	0	0	0	0	0	0	0	0	0	0	0	0	0	0	0	0	0	0	0	0	0	0	0	0	0
23.55_262.0124m/z		262.012	1	23.5499	0.92355	0	0.0540027	0.377861	6.20478	Control	STZ+Mildronate	100 - 9.01 - 1.48	0.766398	86.85	3.01509	0.44375	0.966851	0.968759	0.583675	0.579145	0	0	0.604544	1.1822	0	0.852767	0.539938	0.218343	0	0.432856	0	0.391345	0.233012	0.32142	0.897711	0	0	0.346733	0.270817	0.126328	0.108515	0	0.235444	0	4.31583	0.607452	1.21612	1.02545	0.602902
23.55_237.0771m/z		237.077	1	23.5499	0.643833	0	1	1	1	---	---	100 - 5.68	0	---	0	0	0	0	0	0	0	0	0	0	0	0	0	0	0	0	0	0	0	0	0	0	0	0	0	0	0	0	0	0	0	0	0	0	0
23.55_164.0355m/z		164.035	1	23.5499	1.42907	0	0.26788	0.759247	2.69729	STZ Diabetes	Control	100 - 6.64	6.88705	74.93	0	6.59512	3.04933	1.50423	1.52061	6.77293	6.02455	0	3.73498	1.43811	0	0	0	8.28019	1.73534	14.7256	3.9966	6.12503	16.3478	4.14853	0	0	19.8618	0.964145	10.7032	2.65875	14.784	3.58055	3.90662	3.99856	0	9.0281	3.8355	1.59225	1.57071
23.55_147.2404m/z		147.24	1	23.5499	2.8243	0	0.858362	1	1.42487	STZ Diabetes	Mildronate	100	52.9608	34.85	102.536	56.4811	50.9321	49.392	49.1721	9.04669	57.8114	20.5117	54.7896	33.5265	30.3009	98.4388	26.384	19.9897	50.3771	30.7643	54.3813	41.1163	24.0388	28.8549	65.9185	79.2009	16.0362	103.716	19.5244	36.0446	33.8271	33.1415	57.5166	48.7798	146.771	77.3174	64.0631	52.2821	50.7919
23.42_691.0750m/z		691.075	1	23.4151	0.529067	0	0.0949188	0.489594	2.56234	STZ+Mildronate	STZ Diabetes	100	54.9189	44.14	4.95505	6.824	0	17.643	55.2512	27.4486	0	36.0383	0	91.4164	39.0611	0	0	65.4292	53.9312	31.3953	0	39.9935	0	0	113.514	13.6217	0	1.46279	50.1555	37.152	17.9903	78.7974	68.6709	76.7471	7.09272	9.34143	0	18.6754	57.0712
23.42_678.8962m/z		678.896	1	23.4151	0.385583	0	0.796893	1	5.17164	STZ+Mildronate	STZ Diabetes	100	54.1003	119.28	0	0	0	18.7818	40.3425	2.51457	99.3172	66.8657	88.956	0	0	0	0	51.9996	58.1178	100.251	0	0.0743453	5.13763	0	0	12.9535	37.3877	7.2868	0	77.9165	27.7978	180.885	0	38.0022	0	0	0	19.8808	41.6714
23.42_668.7682m/z		668.768	1	23.4151	0.529067	0	0.112378	0.534486	3.71236	STZ+Mildronate	STZ Diabetes	100	69.3583	25.92	109.71	0	0	17.2887	43.7317	126.538	47.9805	70.1069	240.846	3.49519	0	0	0	49.6005	0.394196	96.1702	0	64.4525	46.6167	0	0	64.4489	1.03292	0	66.6236	48.9719	67.8764	88.8189	51.9429	91.9163	157.039	0	0	18.3003	45.1723
23.42_506.5747m/z		506.575	1	23.4151	0.392683	0	0.921719	1	1.39393	Control	STZ Diabetes	100 - 3.86	19.4147	52.84	19.2294	20.8948	21.8835	28.662	33.4676	0	18.5488	29.0374	0	61.2531	0	0	0	8.67649	19.6411	16.4214	20.5456	36.192	16.5677	11.2664	21.7024	34.0319	0	0	19.0157	23.7023	14.7311	22.1175	0	17.5291	27.5251	28.6031	27.5254	30.3392	34.57
23.42_400.9451m/z		400.945	1	23.4151	0.385583	0	0.0104122	0.1328	7.77202	STZ+Mildronate	Mildronate	100	147.629	68.09	63.1362	88.0119	47.6563	14.5215	75.6419	36.7356	120.74	14.4078	60.7221	13.1029	18.6334	107.816	9.37226	22.9767	36.3813	31.0694	14.1701	0	21.9426	24.3808	159.034	150.127	52.2831	359.283	28.532	28.9382	73.6344	125.556	266.533	362.583	90.3738	120.48	59.9428	15.3713	78.1336
23.42_384.5514m/z		384.551	1	23.4151	0.385583	0	0.523501	0.985481	7.56621	Mildronate	Control	100	6.19589	169.05	0	0	0	0	0	9.82667	0	0	0	0	0	0	11.9601	0	25.2152	0	0	0	0	11.2223	0	0	0	0	0	0	0	0	0	8.41737	0	0	0	0	0
23.42_383.0520m/z		383.052	1	23.4151	4.83487	0	0.439171	0.909026	1.1711	Mildronate	STZ+Mildronate	100 - 3.01	4487.03	12.6	3565.4	4159.32	5720.74	3824.03	5186.61	5240.49	4358.09	4405.38	4746.32	4668.62	2163.35	4204.14	4228.72	5345.64	5461.75	4550.53	3915.51	3420.01	3406.82	3486.09	3870.77	4888.36	3728.24	3767.86	4122.04	2969.58	3545.15	4035.13	4149.91	4166.95	5103.55	5693.73	7195.63	4047.8	5357.47
23.42_382.5505m/z		382.551	1	23.4151	7.05647	0	0.477171	0.944849	1.15893	Mildronate	STZ+Mildronate	100 - 6.66	19416.8	11.89	15852.9	18645.1	24943	16478.9	22060.2	22084.9	18827.4	18669.3	20222.8	20201.4	9598.79	18725	18706.5	22388	23316.9	19855.8	17132.9	15100.6	15220.3	15278.3	16944.7	21377.3	16094.7	17101.1	17727.4	13106.9	15851	17389.7	18094.2	18355.1	22692	25523.5	31373.7	17443.2	22786.9
23.42_371.5382m/z		371.538	1	23.4151	0.392683	0	0.249812	0.759247	3.68834	Control	STZ+Mildronate	100	29.239	55.59	19.5816	96.3956	44.6119	0	27.5948	18.3519	28.1696	26.6552	49.6912	27.7665	0	12.0501	51.3825	20.6377	0	37.2822	10.0973	35.2313	10.9431	19.7349	20.8916	16.8652	0	22.0013	0	0	10.8271	20.5158	16.2217	0	28.0293	131.957	56.1135	0	28.5038
23.42_304.0608m/z		304.061	1	23.4151	1.05795	0	0.00931118	0.123005	1.33754	Control	STZ+Mildronate	100	403.414	17.51	369.462	336.35	506.018	496.304	526.694	305.822	367.1	329.382	433.688	415.514	373.161	381.47	246.139	290.906	262.512	301.721	388.525	349.373	337.978	280.488	338.808	412.106	426.593	237.996	388.823	262.545	262.76	346.096	267.935	281.489	528.851	460.432	636.477	525.346	544.044
23.02_153.0553m/z		153.055	1	23.0208	0.634567	0	0.238018	0.755448	Infinity	Control	STZ Diabetes	100 - 4.42	1.2471	156.58	0	0	0	3.37725	3.8412	2.38308	0	0	0	5.36363	0	0	0	5.03626	0	0	0	0	0	0	0	0	0	0	0	0	0	0	0	0	0	0	0	3.57487	3.96773
23.02_143.5103m/z		143.51	1	23.0208	0.413983	0	1	1	1	---	---	100	0	---	0	0	0	0	0	0	0	0	0	0	0	0	0	0	0	0	0	0	0	0	0	0	0	0	0	0	0	0	0	0	0	0	0	0	0
23.02_136.0041m/z		136.004	1	23.0208	0.413983	0	1	1	1	---	---	100	0	---	0	0	0	0	0	0	0	0	0	0	0	0	0	0	0	0	0	0	0	0	0	0	0	0	0	0	0	0	0	0	0	0	0	0	0
22.51_485.0674m/z		485.067	1	22.5074	2.26807	0	0.0361754	0.307162	1.88879	STZ+Mildronate	Mildronate	100	541.317	19.1	531.38	453.498	368.647	485.296	335.152	326.313	604.626	225.123	393.011	159.373	335.265	568.343	61.2271	335.399	480.456	333.033	186.397	323.052	274.01	447.597	402.089	654.056	294.11	615.02	526.521	687.38	515.428	378.188	608.558	531.824	760.623	620.797	463.69	513.693	346.192
22.51_328.0497m/z		328.05	1	22.5074	1.15413	0	1	1	1	---	---	100 - 12.6	0	---	0	0	0	0	0	0	0	0	0	0	0	0	0	0	0	0	0	0	0	0	0	0	0	0	0	0	0	0	0	0	0	0	0	0	0
22.51_307.0460m/z		307.046	1	22.5074	1.31132	0	1	1	1	---	---	100 - 15.2	0	---	0	0	0	0	0	0	0	0	0	0	0	0	0	0	0	0	0	0	0	0	0	0	0	0	0	0	0	0	0	0	0	0	0	0	0
22.51_156.0063m/z		156.006	1	22.5074	0.648867	0	1	1	1	---	---	100	0	---	0	0	0	0	0	0	0	0	0	0	0	0	0	0	0	0	0	0	0	0	0	0	0	0	0	0	0	0	0	0	0	0	0	0	0
22.51_153.2104m/z		153.21	1	22.5074	0.889117	0	1	1	1	---	---	100 - 3.95	0	---	0	0	0	0	0	0	0	0	0	0	0	0	0	0	0	0	0	0	0	0	0	0	0	0	0	0	0	0	0	0	0	0	0	0	0
22.51_153.0193m/z		153.019	1	22.5074	16.2443	0	0.0103059	0.132277	1.18017	Control	STZ+Mildronate	100 - 7.55 - 0.731	1134.95	5.27	1083.14	1052.82	1143.23	1251.28	1285.37	1300.28	988.206	1101.04	1043.74	1213.95	1248.72	907.59	1051.78	1046.19	926.729	996.708	1039.75	953.099	1070.38	982.427	906.426	839.692	1200.63	791.938	1116.68	894.058	968.458	1010.77	870.176	909.929	1550.42	1441.22	1437.97	1324.5	1327.71
22.51_152.9676m/z		152.968	1	22.5074	0.518	0	1	1	1	---	---	100	0	---	0	0	0	0	0	0	0	0	0	0	0	0	0	0	0	0	0	0	0	0	0	0	0	0	0	0	0	0	0	0	0	0	0	0	0
22.51_152.8271m/z		152.827	1	22.5074	0.61805	0	1	1	1	---	---	100	0	---	0	0	0	0	0	0	0	0	0	0	0	0	0	0	0	0	0	0	0	0	0	0	0	0	0	0	0	0	0	0	0	0	0	0	0
22.51_601.3193m/z		601.319	1	22.5074	0.660483	0	0.0448521	0.348271	3.89369	Mildronate	Control	100	121.992	41.5	80.4676	0	0	0	9.36262	84.518	45.9255	12.5708	4.18119	30.9935	79.3909	28.5576	202.642	165.668	24.6783	191.2	65.6358	82.1274	25.8473	41.5719	47.4932	87.2642	82.4255	70.6689	0	22.1833	64.8007	31.8999	155.43	2.54145	115.182	0	0	0	9.67104
22.51_152.0116m/z		152.012	1	22.5074	2.42965	0	1	1	1	---	---	100 - 13.1	0	---	0	0	0	0	0	0	0	0	0	0	0	0	0	0	0	0	0	0	0	0	0	0	0	0	0	0	0	0	0	0	0	0	0	0	0
22.51_141.0321m/z		141.032	1	22.5074	0.643767	0	0.784372	1	Infinity	STZ Diabetes	Mildronate	100	0.551353	235.39	0	0	0	0	0	0	0	0	0	2.00625	0	2.52611	0	0	0	0	0	0	0	0	0	0	0	3.30812	0	0	0	0	0	2.87371	0	0	0	0	0
22.51_123.0087m/z		123.009	1	22.5074	1.17508	0	0.21458	0.726556	1.08962	Control	STZ Diabetes	100 - 2.05	83.3443	5.8	80.2419	73.6731	80.0452	90.4982	90.7708	91.0631	72.46	88.4081	82.1889	89.7391	83.2047	77.8384	72.4365	80.5275	73.8026	82.2264	83.6668	78.1612	90.2833	75.4489	70.4595	72.5317	81.8519	68.3607	88.6221	82.1102	76.4467	84.8246	65.9542	73.1424	114.859	100.852	100.682	95.7937	93.7609
22.51_109.0291m/z		109.029	1	22.5074	2.86812	0	0.932171	1	1.05821	STZ+Mildronate	STZ Diabetes	100 - 4.45 - 0.143	60.2954	3.46	37.942	47.1454	60.8127	72.5995	64.5538	68.5911	47.6208	62.7917	63.6663	70.1432	72.7688	46.5384	57.8037	60.8783	57.0662	62.5516	59.8397	58.5052	69.818	62.8171	55.1666	48.607	67.4056	38.0594	79.141	55.364	52.4746	70.1062	48.5469	56.1398	54.3106	64.5376	76.4911	76.8477	66.6803
22.51_108.0214m/z		108.021	1	22.5074	1.704	0	0.567236	1	1.24211	STZ+Mildronate	STZ Diabetes	100 - 1.13	30.0512	11.9	4.83392	18.1594	16.4686	35.0974	34.1858	35.4596	23.1385	31.9755	28.6237	36.4463	30.6396	10.3345	24.3392	29.0406	22.9446	28.3902	31.7914	26.7063	34.9221	30.9399	17.2127	17.0832	34.5912	10.4125	39.0752	26.7421	30.0485	34.2014	26.432	23.8077	6.91933	24.8585	20.7144	37.1512	35.3119
22.38_705.2285m/z		705.229	1	22.3771	0.518	0	0.0210094	0.221054	Infinity	STZ+Mildronate	STZ Diabetes	100	53.9381	64.43	0	0	0	0	155.88	19.8676	56.3546	111.686	102.011	0	12.1924	0	0	127.787	0	54.288	10.4025	0	0	0	0	0	0	0	58.8693	0.970613	47.4853	69.5762	40.4336	106.293	0	0	0	0	161.015
20.75_286.0125m/z		286.012	1	20.7541	0.50175	0	1	1	1	---	---	100 - 10.1	0	---	0	0	0	0	0	0	0	0	0	0	0	0	0	0	0	0	0	0	0	0	0	0	0	0	0	0	0	0	0	0	0	0	0	0	0
22.38_551.5865m/z		551.587	1	22.3771	0.648867	0	0.740787	1	3.70666	Mildronate	STZ+Mildronate	100	27.0638	88.71	0.40343	0	43.8544	0	43.0286	32.6215	0	23.5939	21.4103	0	10.4921	0	35.3246	23.3739	44.5153	59.1691	0	0	16.429	0	11.7032	0	40.8259	0	17.3093	10.0411	16.4581	0	0	0	0.577474	0	55.1608	0	44.4461
22.38_456.7552m/z		456.755	1	22.3771	0.3812	0	0.598861	1	4.12944	Mildronate	Control	100	16.2698	122.09	0	0	0	3.93933	0	0	0	29.7841	0	0	13.5561	0	46.5579	0	0	18.8296	0	32.2314	31.0978	21.4855	0.146359	0	0	0	20.538	18.0891	0	0	0	0	0	0	0	4.16985	0
22.51_145.9974m/z		145.997	1	22.5074	0.889117	0	0.605312	1	1.23459	STZ+Mildronate	Mildronate	100 - 2.18	198.55	19.22	361.747	147.061	194.747	170.433	243.302	115.01	206	139.982	187.755	154.543	132.99	285.352	152.376	113.387	184.807	187.764	137.735	188.864	174.015	181	188.666	138.402	104.965	296.31	147.13	202.321	178.16	229.365	252.986	181.336	517.808	201.313	244.955	180.406	251.317
22.51_719.5698m/z		719.57	1	22.5074	0.643767	0	0.971727	1	1.38448	Mildronate	Control	100	47.7609	108.98	0	0	44.8604	0	122.075	26.5097	10.7218	105.497	89.2108	1.06929	0.542728	13.483	0	24.8247	54.3248	155.157	52.2592	0	69.7498	91.1136	0	75.2091	0	0	0	68.1018	0	3.5642	98.4259	79.5457	0	0	56.426	0	126.096
22.51_724.3558m/z		724.356	1	22.5074	0.648867	0	0.750386	1	2.58883	STZ Diabetes	Mildronate	100	52.1361	108.51	24.8538	0	62.8995	77.7945	65.57	0	0	0.675573	78.0925	8.61774	0	52.7115	69.6733	51.1598	0	0	0	0	44.3633	0	0	0	0	268.453	0	74.6122	2.51569	122.856	56.1505	0	35.576	0	79.116	82.3467	67.7299
22.65_80.9633m/z		80.9633	1	22.6497	0.5095	0	0.822521	1	2.18308	STZ+Mildronate	Mildronate	100	15.1931	52.87	12.8381	57.4636	5.0905	3.38742	9.08399	7.97235	17.2736	2.82931	8.41108	5.02148	6.41386	2.76822	3.55507	11.9716	5.72993	9.97851	7.96186	2.55978	3.48414	4.05448	11.1636	31.0545	6.54508	15.62	2.31381	5.81118	10.879	3.90496	27.0166	41.233	18.3766	78.6623	6.4029	3.58564	9.38323
22.65_308.3694m/z		308.369	1	22.6497	1.41123	0	1	1	1	---	---	100 - 3.46	0	---	0	0	0	0	0	0	0	0	0	0	0	0	0	0	0	0	0	0	0	0	0	0	0	0	0	0	0	0	0	0	0	0	0	0	0
22.65_300.4846m/z		300.485	1	22.6497	0.5095	0	0.866049	1	1.59895	STZ+Mildronate	Mildronate	100	92.1581	47.46	74.4367	247.398	34.7753	22.0117	55.378	64.2743	84.6361	23.3262	55.216	28.3587	17.4625	31.4414	43.1579	99.0952	47.8599	80.3732	51.8439	23.489	33.1509	21.1221	62.6719	151.986	56.4315	66.4221	15.2981	56.7133	86.5949	24.7487	149.612	219.981	106.55	338.664	43.7409	23.2998	57.2022
22.65_289.0098m/z		289.01	1	22.6497	0.643767	0	0.871198	1	1.20778	Control	STZ Diabetes	100 - 5.22	341.582	14.26	376.063	818.893	359.758	188.869	294.023	285.591	442.45	273.206	342.749	259.196	123.503	334.687	245.869	350.187	289.154	345.06	264.884	286.295	236.283	209.955	279.204	415.456	199.205	356.804	188.242	192.318	362.53	207.537	339.919	452.997	538.301	1120.99	452.509	199.921	303.708
22.65_266.0215m/z		266.022	1	22.6497	0.913883	0	1	1	1	---	---	100	0	---	0	0	0	0	0	0	0	0	0	0	0	0	0	0	0	0	0	0	0	0	0	0	0	0	0	0	0	0	0	0	0	0	0	0	0
22.65_265.6897m/z		265.69	1	22.6497	1.01987	0	1	1	1	---	---	100	0	---	0	0	0	0	0	0	0	0	0	0	0	0	0	0	0	0	0	0	0	0	0	0	0	0	0	0	0	0	0	0	0	0	0	0	0
22.65_265.3553m/z		265.355	1	22.6497	0.61805	0	0.601596	1	1.81503	Mildronate	STZ+Mildronate	100 - 0.936	6.37945	67.19	0	9.9511	10.2226	10.6502	0	13.8371	0	9.48292	0	0	10.5729	0	0	11.368	8.897	2.40508	8.02893	7.57767	7.41323	13.851	0	0	0	4.61876	8.55773	0	12.5311	0	0	0	0	13.6221	12.8582	11.2734	0
22.65_260.9907m/z		260.991	1	22.6497	0.403517	0	0.706964	1	3.49286	STZ+Mildronate	Mildronate	100	10.6963	145.83	11.9135	49.7502	0	0	0	9.17499	13.8323	0	0	0	0	0	0	10.2897	0	8.08438	0	0	0	0	0	21.8196	0	0	0	8.48783	0	0	16.0057	39.6844	17.0531	68.1033	0	0	0
22.65_260.4880m/z		260.488	1	22.6497	0.923483	0	0.885477	1	1.60954	STZ+Mildronate	Mildronate	100	117.859	47.29	145.69	390.408	67.5616	55.7934	59.7429	76.4391	164.651	46.554	72.7892	43.5274	57.7108	57.0544	39.6896	111.961	59.7485	121.193	60.5022	46.2569	48.3315	44.4329	108.986	214.905	73.9828	135.684	36.3132	57.9783	98.7337	33.7363	164.562	315.832	208.542	534.433	84.98	59.0581	61.7109
22.65_252.9927m/z		252.993	1	22.6497	1.0316	0	0.900887	1	1.65608	STZ+Mildronate	Mildronate	100 - 1.6 - 0.356	1177.44	42.3	1217.95	3922.65	561.017	495.708	744.416	752.615	1342.72	418.42	743.164	445.508	509.426	530.601	426.684	1140.49	584.549	1003.67	690.895	419.592	524.499	389.299	995.686	2100.84	635.705	1263.77	345.636	538.974	947.327	391.283	1821.45	3019.96	1743.38	5369.75	705.656	524.715	768.938
22.65_252.4907m/z		252.491	1	22.6497	1.92817	0	0.920948	1	1.63703	STZ+Mildronate	Mildronate	100 - 2.84 - 0.0593	10511.9	42.02	11598.7	36707.4	5133.66	4312.68	6602.86	6651.31	12384.6	3661.56	6541.88	3879.59	4666.71	5035.89	3931.09	10277.6	5515.89	8962.27	6252.7	3588.42	4064.23	3581.21	8691.21	19894.3	5775.99	11565.6	3009.49	4875.49	8445.96	3510.55	16599.3	26630.6	16602.5	50249	6457.19	4565.04	6820.36
22.65_246.0408m/z		246.041	1	22.6497	0.752317	0	1	1	1	---	---	100 - 16.1	0	---	0	0	0	0	0	0	0	0	0	0	0	0	0	0	0	0	0	0	0	0	0	0	0	0	0	0	0	0	0	0	0	0	0	0	0
22.65_210.9885m/z		210.988	1	22.6497	0.752317	0	0.578567	1	1.94679	Control	STZ+Mildronate	100 - 5.68	9.77682	85.57	7.16948	1.16283	12.6756	24.5841	17.2634	18.9944	0	6.98949	0.441138	15.1834	12.6789	0.179156	9.262	16.5968	5.03277	0.424873	0.474838	6.6201	10.4664	11.6006	0.0797662	0.520965	10.8501	0.366725	0.583813	16.7188	12.082	0.207192	0.298775	0.241546	10.2625	1.59181	15.9435	26.0226	17.8321
22.65_169.0142m/z		169.014	1	22.6497	1.42592	0	0.206199	0.718166	1.36057	Mildronate	STZ Diabetes	100 - 5.29	37.7209	13.52	19.1929	30.5614	30.7962	35.1022	53.2887	53.3525	39.2145	46.3378	30.3734	46.2111	51.794	11.6552	34.4576	38.503	30.2032	40.366	37.6348	45.1606	54.1482	39.9563	23.1702	6.89163	38.2899	3.88983	50.2954	31.2609	39.6811	23.2937	21.3956	13.6511	27.4729	41.8358	38.736	37.1562	55.0441
22.65_166.9985m/z		166.998	1	22.6497	1.0326	0	0.049971	0.365073	4.20377	STZ Diabetes	Control	100 - 5.97 - 0.164	27.3114	23.5	19.579	9.79505	10.4136	13.2599	0.00188253	5.08351	6.9277	0.224072	4.65959	0.161329	3.59887	4.25798	0.265778	32.2594	0.33212	5.78658	27.9506	30.9629	40.5232	25.5458	42.6735	11.4118	43.6812	0.0329012	30.8713	27.0958	36.2265	27.3135	18.3248	21.968	28.0257	13.4085	13.0984	14.0359	0.00194455
22.65_153.4690m/z		153.469	1	22.6497	0.75485	0	1	1	1	---	---	100	0	---	0	0	0	0	0	0	0	0	0	0	0	0	0	0	0	0	0	0	0	0	0	0	0	0	0	0	0	0	0	0	0	0	0	0	0
22.65_140.0353m/z		140.035	1	22.6497	8.82583	0	0.71381	1	1.12562	Mildronate	STZ+Mildronate	100 - 2.23 - 0.0681	14231	6.77	21062.4	11788	9598.63	16672.8	15169.6	11817.3	12819.9	14838.8	11627.8	11014	11291.2	12525.6	13524.2	13753.4	14117.9	15145.8	13198.6	15645.9	13804.3	4123.03	15069.6	15482.5	10724	18531.1	11551.5	13249.1	9960.87	9703.8	14792.9	16598.9	30148.9	16136.7	12073.3	17648.4	15669.3
22.65_135.0506m/z		135.051	1	22.6497	0.5095	0	0.918093	1	2.10195	STZ+Mildronate	Mildronate	100	6.53454	81.11	5.76417	29.4192	3.43874	0	0	4.75777	8.94192	0	0	2.86645	0	0	0	5.48868	3.39481	4.43407	5.33526	0	0	0	0	11.6876	0	7.91842	0	0	4.23707	0	11.7957	23.1745	8.25089	40.2722	4.3253	0	0
22.65_116.0172m/z		116.017	1	22.6497	0.61805	0	1	1	1	---	---	100	0	---	0	0	0	0	0	0	0	0	0	0	0	0	0	0	0	0	0	0	0	0	0	0	0	0	0	0	0	0	0	0	0	0	0	0	0
22.65_107.0136m/z		107.014	1	22.6497	0.8958	0	0.973126	1	2.35838	STZ Diabetes	Control	100 - 13	4.85452	98.11	0	0	1.56096	3.41063	5.70055	3.03632	0	1.8217	1.63263	5.43127	0	2.10689	1.51905	1.397	0	8.34567	3.59693	0	8.32449	5.43741	0	0	15.3652	0	12.6947	0	0	1.46913	0	7.25847	0	0	1.9634	3.6102	5.88833
22.38_456.4207m/z		456.421	1	22.3771	0.3812	0	0.0216566	0.224533	5.05149	Mildronate	STZ+Mildronate	100	46.8824	84.06	0	15.7351	14.7962	0	0	0	0	99.7166	17.8778	0	0	0	84.6453	22.3434	14.1874	32.2483	19.929	107.941	69.6973	65.8708	13.7763	0	19.7384	0	22.4652	33.2204	0	0	0	0	0	21.5399	18.6109	0	0
22.38_442.5539m/z		442.554	1	22.3771	0.518	0	0.121511	0.556748	2.18843	Control	STZ+Mildronate	100 - 7.43	36.348	38.99	21.2152	32.9689	0	41.3547	56.181	18.0661	41.5312	70.0225	27.1732	55.9438	46.3362	25.3832	20.5448	59.9637	25.895	42.5218	31.3108	35.2596	18.3462	25.6006	23.2975	0	37.4282	0	22.7788	32.7585	21.187	22.9305	0	0	30.3676	45.1314	0	43.7746	58.0317
22.38_442.0526m/z		442.053	1	22.3771	0.648867	0	0.107714	0.521063	1.57188	Mildronate	STZ+Mildronate	100 - 10.3	178.562	16.12	98.9061	274.176	196.667	187.206	124.05	222.948	212.795	240.433	111.632	208.785	167.222	60.356	164.597	244.096	115.892	168.502	188.627	189.661	141.031	150.629	126.316	107.875	213.519	91.2161	118.655	139.59	119.971	117.568	87.3098	98.4966	141.575	375.321	247.371	198.16	128.136
22.38_440.0677m/z		440.068	1	22.3771	0.3812	0	0.715488	1	Infinity	Control	Mildronate	100	1.19499	244.95	0	0	0	0	0	0	0	0	0	14.3399	0	0	0	0	0	0	0	0	0	0	0	0	0	0	0	0.0940268	0	0	0	0	0	0	0	0	0
22.27_332.0417m/z		332.042	1	22.2685	0.387833	0	0.597925	1	Infinity	Mildronate	STZ Diabetes	100 - 14.7	0.967895	244.95	0	0	0	0	0	0	0	0	0	0	4.29226	0	0	5.80737	0	0	0	0	0	0	0	0	0	0	0	0	0	0	0	0	0	0	0	0	0
22.27_330.6041m/z		330.604	1	22.2685	0.387833	0	0.122103	0.558486	2.42544	Mildronate	STZ+Mildronate	100	23.6341	33.26	14.5441	48.8096	32.6783	0	27.7313	16.5114	25.6597	19.3788	29.895	17.9437	0	27.0152	32.2093	21.18	32.406	24.5822	12.1033	19.3238	0	0	21.8069	15.135	0	30.5298	0	0	7.28445	14.8772	25.4918	10.812	20.8186	66.8158	41.1032	0	28.6448
22.27_319.0132m/z		319.013	1	22.2685	2.02512	0	0.00865283	0.117893	1.62394	Control	STZ+Mildronate	100 - 1.95	1088.86	17.85	1381.63	1558.62	1454.23	1000.22	1257.53	874.592	1116.18	1037.24	1032	746.846	546.63	1060.65	990.644	762.214	995.299	1123.02	683.453	965.146	701.743	416.048	1111.25	1161.51	488.913	474.499	654.595	668.901	713.425	808.335	733.911	443.868	1977.67	2133.61	1829.16	1058.75	1298.96
22.27_318.5115m/z		318.512	1	22.2685	4.91917	0	0.00842319	0.116115	1.55934	Control	STZ+Mildronate	100 - 3.86	8033.99	14.42	10247.4	10990	10840.5	7285.16	8811.81	6371.32	8061.93	7798.34	8209.7	5678.17	4043.57	8069.98	7079.48	5878.74	7482.46	8282.88	5126.44	7299.87	5834.47	3276.99	7455.76	8352.7	4071.86	3509.8	5200.82	5108.98	5825.79	5624.75	5418.06	3734.6	14668.2	15044.3	13635.3	7711.46	9102.08
22.27_314.0706m/z		314.071	1	22.2685	0.660483	0	0.0616219	0.397563	4.17119	STZ+Mildronate	STZ Diabetes	100 - 11.2 - 1.46	6.20774	44.53	0	0	17.1667	11.1426	6.98333	2.44219	2.96621	2.97829	9.29432	9.51548	6.32639	0	2.03003	3.83006	2.75362	3.19514	9.17617	1.24834	5.39303	0	0	0	0	3.53643	8.17225	9.35669	1.4199	5.27152	6.98315	6.04296	0	0	21.5925	11.7946	7.21337
22.27_288.5013m/z		288.501	1	22.2685	0.754367	0	0.0317241	0.284591	2.04185	Control	STZ+Mildronate	100 - 1.56	55.068	28.9	86.0192	70.7181	85.7426	50.5038	69.1669	40.8931	54.9674	43.998	62.1844	19.1255	17.9444	59.5522	42.6406	32.8608	55.428	50.8853	23.7384	51.813	25.6925	7.09666	59.3045	57.6707	19.8067	17.9973	26.5493	40.1147	26.2253	30.096	26.6825	12.1499	123.129	96.8065	107.848	53.459	71.4454
22.27_256.9903m/z		256.99	1	22.2685	0.387833	0	1	1	1	---	---	100	0	---	0	0	0	0	0	0	0	0	0	0	0	0	0	0	0	0	0	0	0	0	0	0	0	0	0	0	0	0	0	0	0	0	0	0	0
22.27_238.0359m/z		238.036	1	22.2685	0.510367	0	1	1	1	---	---	100	0	---	0	0	0	0	0	0	0	0	0	0	0	0	0	0	0	0	0	0	0	0	0	0	0	0	0	0	0	0	0	0	0	0	0	0	0
22.27_228.9990m/z		228.999	1	22.2685	0.783017	0	0.285117	0.778474	36.0306	Mildronate	STZ Diabetes	100 - 4.72	1.72172	155.05	0	0	0	0	0	0	0	0	0	0	4.88212	0	0	0	0	5.98063	0	4.34967	0	0.286709	0	0	0	0	4.99213	0	0	0	0	5.33586	0	0	0	0	0
22.27_220.0670m/z		220.067	1	22.2685	0.375733	0	0.0476078	0.35507	3.05113	Mildronate	STZ Diabetes	100	18.035	35.25	9.49688	21.376	28.3164	8.66994	12.8546	18.9772	18.1137	7.13316	9.00025	12.4136	0	10.5411	24.5892	14.3214	20.6865	23.0081	7.38182	18.2231	0	0	12.3754	14.4408	0	8.64939	0	0	10.459	7.9029	13.5917	19.269	13.5939	29.2618	35.6168	9.17727	13.278
22.27_191.0350m/z		191.035	1	22.2685	0.375733	0	1	1	1	---	---	100	0	---	0	0	0	0	0	0	0	0	0	0	0	0	0	0	0	0	0	0	0	0	0	0	0	0	0	0	0	0	0	0	0	0	0	0	0
22.13_612.9828m/z		612.983	1	22.1317	0.64075	0	0.241585	0.758356	2.90901	STZ Diabetes	Mildronate	100	124.744	47.25	87.8288	241.331	80.295	104.886	87.6334	34.7294	84.8536	58.1804	47.6276	33.8898	31.7592	0	60.7407	40.9484	0	0	59.3632	96.2391	206.589	98.9867	146.821	159.775	98.8414	37.45	149.45	0.00670165	85.7585	134.43	204.568	14.86	125.719	330.359	100.996	111.024	90.5201
22.13_431.5959m/z		431.596	1	22.1317	0.755333	0	0.551185	1	Infinity	STZ Diabetes	STZ+Mildronate	100	4.41108	155.71	0	0	0	12.1805	0	12.9249	0	0	0	0	15.2551	0	17.452	0.573925	0	0	0	0.0112751	12.1437	0	0	0	14.3228	0	0	0	0	0	0	0	0	0	0	12.8932	0
22.13_359.1001m/z		359.1	1	22.1317	0.64075	0	1	1	1	---	---	100 - 8.11	0	---	0	0	0	0	0	0	0	0	0	0	0	0	0	0	0	0	0	0	0	0	0	0	0	0	0	0	0	0	0	0	0	0	0	0	0
22.13_353.5426m/z		353.543	1	22.1317	0.401817	0	1	1	1	---	---	100	0	---	0	0	0	0	0	0	0	0	0	0	0	0	0	0	0	0	0	0	0	0	0	0	0	0	0	0	0	0	0	0	0	0	0	0	0
22.13_348.4949m/z		348.495	1	22.1317	0.510367	0	1	1	1	---	---	100	0	---	0	0	0	0	0	0	0	0	0	0	0	0	0	0	0	0	0	0	0	0	0	0	0	0	0	0	0	0	0	0	0	0	0	0	0
22.13_334.5074m/z		334.507	1	22.1317	0.387833	0	1	1	1	---	---	100	0	---	0	0	0	0	0	0	0	0	0	0	0	0	0	0	0	0	0	0	0	0	0	0	0	0	0	0	0	0	0	0	0	0	0	0	0
22.13_329.0293m/z		329.029	1	22.1317	0.401817	0	1	1	1	---	---	100	0	---	0	0	0	0	0	0	0	0	0	0	0	0	0	0	0	0	0	0	0	0	0	0	0	0	0	0	0	0	0	0	0	0	0	0	0
22.13_326.5097m/z		326.51	1	22.1317	0.387833	0	0.703924	1	Infinity	Control	Mildronate	100	0.846588	346.41	0	10.1591	0	0	0	0	0	0	0	0	0	0	0	0	0	0	0	0	0	0	0	0	0	0	0	0	0	0	0	0	0	13.9068	0	0	0
22.27_365.0277m/z		365.028	1	22.2685	0.64075	0	0.863508	1	2.77538	Mildronate	STZ+Mildronate	100	0.273379	124.35	0	0	1.81825	0	0	0.423864	0	0.489788	0.218956	0	0	0	0.0460386	0.228582	0.0106676	0	0.513539	0.841445	0.368542	0.824698	0	0	0	0	0.517645	0.0382509	0.0351127	0	0	0	0	0	2.28702	0	0
22.65_308.7037m/z		308.704	1	22.6497	0.8958	0	1	1	1	---	---	100 - 1.63	0	---	0	0	0	0	0	0	0	0	0	0	0	0	0	0	0	0	0	0	0	0	0	0	0	0	0	0	0	0	0	0	0	0	0	0	0
22.27_367.3876m/z		367.388	1	22.2685	0.375733	0	0.409246	0.887923	2.5362	Mildronate	STZ+Mildronate	100	14.903	59.43	14.0252	29.2684	0	0	0	19.2825	30.0944	22.4511	12.3249	21.9574	0	0	14.203	15.1475	27.806	16.1724	0	16.089	10.5792	0	14.7672	15.24	0	15.5431	13.3631	0	21.8936	0	0	0	20.0758	40.0657	0	0	0
22.27_402.0672m/z		402.067	1	22.2685	0.518217	0	0.385141	0.880111	7.23466	Control	STZ+Mildronate	100	27.4237	113.03	0	0	120.382	29.0616	75.2681	0	0	0	48.5405	14.9531	26.7633	14.1159	0	11.6094	0	0	44.5299	20.0951	27.1987	20.4559	0	0	17.8891	0	22.7436	0	0	0	0	0	0	0	151.419	30.7621	77.7475
22.38_439.5665m/z		439.566	1	22.3771	1.0275	0	0.00169749	0.0345822	10.8973	STZ Diabetes	Mildronate	100 - 7.43	18.8107	58.39	19.1071	0	0	0	0	0	0	0	0	3.10372	0	0	0	0	10.3571	0	0	0	24.9943	32.2378	21.8698	0	14.2417	19.5209	0	0	14.8517	0	0	0	27.3501	0	0	0	0
22.38_372.0399m/z		372.04	1	22.3771	0.897333	0	0.647829	1	1.79463	STZ+Mildronate	Control	100 - 2.69	926.799	87.34	36.8376	112.613	104.408	37.2091	315.203	2308.06	145.244	411.06	342.385	2045.64	167.305	171.193	242.277	1736.94	973.457	268.751	752.945	174.581	87.5718	437.02	91.4839	610.145	552.238	3078.92	280.104	39.4031	53.2854	92.5088	1485.46	3610.03	52.7297	154.157	131.326	39.3864	325.586
22.38_371.5383m/z		371.538	1	22.3771	0.897333	0	0.681854	1	1.73235	STZ+Mildronate	Control	100 - 5.65	3965.6	84.45	172.414	610.981	505.691	227.849	1416.2	10206.7	676.593	1764.94	1530.2	8639.49	828.334	890.277	1009.17	7367.88	4092.25	1274.07	3495.24	808.836	422.242	1830.19	485.248	2698.64	2442.38	13047.9	1286.66	258.945	258.428	467.546	6302.14	15219.9	246.796	836.376	636.066	241.182	1462.85
22.38_314.0342m/z		314.034	1	22.3771	0.897333	0	1	1	1	---	---	100 - 13.3	0	---	0	0	0	0	0	0	0	0	0	0	0	0	0	0	0	0	0	0	0	0	0	0	0	0	0	0	0	0	0	0	0	0	0	0	0
22.38_298.0387m/z		298.039	1	22.3771	0.3812	0	1	1	1	---	---	100 - 94	0	---	0	0	0	0	0	0	0	0	0	0	0	0	0	0	0	0	0	0	0	0	0	0	0	0	0	0	0	0	0	0	0	0	0	0	0
22.38_294.6999m/z		294.7	1	22.3771	0.3812	0	0.703924	1	Infinity	Control	Mildronate	100	0.614607	346.41	0	7.37528	0	0	0	0	0	0	0	0	0	0	0	0	0	0	0	0	0	0	0	0	0	0	0	0	0	0	0	0	0	10.0961	0	0	0
22.38_294.3654m/z		294.365	1	22.3771	0.3812	0	0.189455	0.690384	2.6698	Control	STZ Diabetes	100	13.1609	65.47	11.535	20.349	16.6263	8.40526	0	0	23.1891	29.4849	12.0853	14.948	12.1048	9.20281	5.76169	12.6627	17.7978	0	21.6062	16.1422	7.39356	11.1324	0	0	11.0513	0	7.70389	0	0	14.4728	0	13.4613	16.5113	27.8559	20.9128	8.8971	0
22.38_293.0430m/z		293.043	1	22.3771	0.3812	0	1	1	1	---	---	100	0	---	0	0	0	0	0	0	0	0	0	0	0	0	0	0	0	0	0	0	0	0	0	0	0	0	0	0	0	0	0	0	0	0	0	0	0
22.38_292.7086m/z		292.709	1	22.3771	0.3812	0	1	1	1	---	---	100	0	---	0	0	0	0	0	0	0	0	0	0	0	0	0	0	0	0	0	0	0	0	0	0	0	0	0	0	0	0	0	0	0	0	0	0	0
22.38_290.9985m/z		290.998	1	22.3771	1.5261	0	0.147501	0.628405	1.94774	STZ+Mildronate	Control	100	26.3	27.68	0	0	17.8542	12.082	21.088	29.1536	0	21.1575	8.20733	24.0342	18.3622	10.0949	11.8731	19.7569	25.6352	15.476	18.2764	14.2806	36.8179	15.7707	7.40573	19.4551	30.4739	10.0776	52.1198	12.9989	14.8782	37.8009	26.4068	13.5952	0	0	22.4572	12.789	21.7827
22.38_262.0058m/z		262.006	1	22.3771	0.375733	0	0.193971	0.69766	3.4551	Control	STZ+Mildronate	100	29.4053	79.46	13.7239	9.40254	71.8834	24.2215	88.4314	13.4589	21.1496	11.5995	48.34	24.7699	0	25.8826	11.0328	7.3749	0	12.6746	41.2692	0	10.8121	13.9824	11.5268	37.2114	20.6566	0	15.1838	0	0	20.7855	8.67109	6.42369	19.6446	12.8712	90.416	25.6388	91.3445
22.38_216.0150m/z		216.015	1	22.3771	1.0326	0	1	1	1	---	---	100	0	---	0	0	0	0	0	0	0	0	0	0	0	0	0	0	0	0	0	0	0	0	0	0	0	0	0	0	0	0	0	0	0	0	0	0	0
22.27_739.3915m/z		739.391	1	22.2685	0.375733	0	0.210029	0.720222	36.2759	Mildronate	STZ Diabetes	100	31.7156	120.26	0	0	63.0452	32.2236	0	22.8219	0	0	27.796	56.8361	69.3622	0	33.7858	0	0	115.559	0	40.9486	5.24573	0	0	0	0	0	2.43047	0	0	0	14.0949	0	0	0	79.2992	34.1092	0
22.27_689.3745m/z		689.374	1	22.2685	0.24535	0	0.553602	1	1.52035	STZ+Mildronate	Control	100 - 68.1	62.8211	94.75	0	0	0	0	10.0847	88.3335	154.399	0.267073	0	60.5359	171.257	10.9635	83.9695	11.8152	0	102.622	74.2873	0	227.814	22.8429	0	1.64205	44.4216	74.1188	0	126.753	25.9464	37.7028	147.281	39.2424	0	0	0	0	10.4169
22.27_683.2329m/z		683.233	1	22.2685	0.375733	0	0.258375	0.759247	5.59814	Mildronate	STZ+Mildronate	100	43.5742	89.76	0	0	0	0	0	64.9888	0	118.994	0	4.83561	42.7615	0	63.3431	46.643	0	128.305	18.2112	4.94274	0	0	9.96212	0	0	122.114	15.7681	5.69579	10.616	14.6222	0	0	0	0	0	0	0
22.27_670.0541m/z		670.054	1	22.2685	0.24535	0	0.76477	1	1.90676	STZ Diabetes	STZ+Mildronate	100 - 88.4	96.778	72.77	97.7966	116.297	0	69.911	156.098	185.442	94.9002	211.738	12.011	60.4378	0	84.4359	115.824	49.8563	45.3924	4.072	102.577	0	82.3358	0	74.1516	70.7747	201.828	151.578	51.2552	110.583	60.7078	0	81.9846	0	139.987	159.2	0	74.0019	161.241
22.27_662.6587m/z		662.659	1	22.2685	0.387833	0	0.0365115	0.308291	8.60504	STZ+Mildronate	Mildronate	100	58.9288	80.96	4.89887	2.60005	39.6457	87.863	0	0	1.82626	44.2784	68.2076	106.812	68.3452	0	40.4865	0	0.602559	0	0	0	35.5261	10.5328	0	0	0	0	99.0993	127.505	64.412	27.2428	0	35.3131	7.0123	3.55922	49.867	93.0043	0
22.27_638.0321m/z		638.032	1	22.2685	1.93903	0	0.0119652	0.147944	1.57544	Control	STZ+Mildronate	100 - 17.7 - 3.41	3298.71	14.42	4508.36	4496.17	4522.83	3118.99	3466.63	2298.53	3234.5	3193.12	3530.61	2724.5	1566.33	2923.93	2736.27	2315.89	2949.56	3416.85	1643.18	2753.65	2110.36	1185.8	3102.79	3517.78	1301.29	1406.44	2031.8	2338.79	2275.03	2137.85	2259.91	1519.61	6453.31	6154.84	5688.88	3301.5	3580.82
22.27_447.0641m/z		447.064	1	22.2685	0.387833	0	0.269007	0.759247	Infinity	Mildronate	Control	100	2.2879	244.95	0	0	0	0	0	0	0	0	0	0	0	0	13.7274	0	0	0	0	0	0	0	0	0	0	0	0	0	0	0	0	0	0	0	0	0	0
22.27_367.7215m/z		367.722	1	22.2685	0.375733	0	0.703924	1	Infinity	Control	Mildronate	100	0.852518	346.41	0	0	0	0	0	0	0	10.2302	0	0	0	0	0	0	0	0	0	0	0	0	0	0	0	0	0	0	0	0	0	0	0	0	0	0	0
22.13_320.5164m/z		320.516	1	22.1317	0.387833	0	1	1	1	---	---	100	0	---	0	0	0	0	0	0	0	0	0	0	0	0	0	0	0	0	0	0	0	0	0	0	0	0	0	0	0	0	0	0	0	0	0	0	0
22.65_342.5163m/z		342.516	1	22.6497	1.03203	0	0.81612	1	1.33883	Control	STZ+Mildronate	100 - 0.271	374.736	22.01	453.045	780.85	408.621	271.752	499.655	380.705	293.285	302.145	339.709	381.484	36.5815	349.001	388.745	350.934	395.545	435.521	210.815	340.227	196.932	194.512	425.636	473.464	152.854	509.695	212.47	111.912	237.933	267.03	450.586	399.463	648.493	1068.91	513.97	287.654	516.114
22.65_365.5744m/z		365.574	1	22.6497	0.752317	0	0.830992	1	1.54501	STZ+Mildronate	Mildronate	100 - 1.49	460.301	45.76	362.568	1348.55	189.934	181.365	302.458	353.45	460.364	160.239	290.942	185.556	252.014	191.842	200.843	511.247	246.483	415.957	255.042	157.99	218.196	166.943	371.345	814.366	334.973	429.104	177.757	251.627	406.808	150.626	664.038	1110.95	518.984	1846.04	238.902	191.977	312.421
22.89_418.7654m/z		418.765	1	22.8865	0.765433	0	0.549594	1	Infinity	STZ Diabetes	STZ+Mildronate	100	2.03637	218.82	0	0	0	0	0	0	0	7.63375	0	0	0	0	0	0	0	0	4.81381	0	11.1058	0	0.240835	0	0.871607	0	0	0	0	0	0	0	0	0	0	0	0
22.89_407.0445m/z		407.045	1	22.8865	0.5146	0	0.548274	1	2.50311	Mildronate	STZ+Mildronate	100 - 5.91	16.1092	71	13.6492	10.998	3.10775	0	5.4041	11.7682	13.3365	11.9853	0	23.4285	0	18.1753	10.4434	29.8077	0	27.9896	17.8377	10.5766	22.5722	11.5676	9.68608	0	33.4144	0	0	7.06678	12.0107	19.5365	0	0	19.5377	15.0552	3.90897	0	5.58211
22.89_406.5428m/z		406.543	1	22.8865	0.656867	0	0.683363	1	4.81613	STZ+Mildronate	Mildronate	100 - 8.6	5.00747	139.46	0	0	0	0	0	0	0	28.2024	4.3942	13.3918	0	0	0	0	0	0	6.23837	0	0	0	8.19481	0	0	12.2058	0	0	4.22943	17.5552	8.26014	0	0	0	0	0	0
22.89_325.0565m/z		325.056	1	22.8865	0.371117	0	1	1	1	---	---	100	0	---	0	0	0	0	0	0	0	0	0	0	0	0	0	0	0	0	0	0	0	0	0	0	0	0	0	0	0	0	0	0	0	0	0	0	0
22.89_271.3605m/z		271.361	1	22.8865	0.5146	0	1	1	1	---	---	100	0	---	0	0	0	0	0	0	0	0	0	0	0	0	0	0	0	0	0	0	0	0	0	0	0	0	0	0	0	0	0	0	0	0	0	0	0
22.89_270.6930m/z		270.693	1	22.8865	0.7931	0	0.526089	0.987882	Infinity	Mildronate	STZ+Mildronate	100 - 0.767	2.50476	155.36	0	5.71383	8.35395	0	0	0	0	0	0	0	0	0	7.05342	7.97516	0	0	0	0	0	0	8.19047	0	0	0	0	0	0	0	0	0	0	7.8217	10.5077	0	0
22.89_250.9849m/z		250.985	1	22.8865	0.413983	0	0.393737	0.880111	Infinity	Control	Mildronate	100	0.95532	237.35	0	0	6.68014	0	0	0	0	0	0	4.78371	0	0	0	0	0	0	0	0	0	0	0	0	0	0	0	0	0	0	0	0	0	0	8.40238	0	0
22.89_233.0128m/z		233.013	1	22.8865	1.1638	0	1	1	1	---	---	100 - 28.9	0	---	0	0	0	0	0	0	0	0	0	0	0	0	0	0	0	0	0	0	0	0	0	0	0	0	0	0	0	0	0	0	0	0	0	0	0
22.89_433.3895m/z		433.39	1	22.8865	1.17283	0	0.429485	0.901036	Infinity	Control	STZ+Mildronate	100	3.0782	181.86	0.0397802	0	13.9028	0	12.0939	0	0	10.9019	0	0	0	0	0	0.647444	0	0	0	0	11.671	0	0	0	0	0	0	0	0	0	0	0	0.0569419	0	17.4871	0	12.4923
22.89_212.3400m/z		212.34	1	22.8865	0.383733	0	0.65167	1	4.53969	Mildronate	Control	100	2.51865	182.01	0	0	0	0	0	0	0	6.65768	0	0	0	0	0	3.75146	0	0	0	11.3604	7.32894	0	0	0	0	0	5.11424	0	0	0	0	0	0	0	0	0	0
22.89_145.8700m/z		145.87	1	22.8865	1.42472	0	0.720927	1	1.76257	STZ Diabetes	Mildronate	100	55.4688	43	106.774	53.3134	48.3682	35.6352	21.012	6.9135	48.4547	44.2116	62.2214	18.571	37.0049	99.3237	12.8118	29.563	34.7218	22.1864	37.2438	52.2956	45.363	26.0049	73.5212	56.9224	10.2432	120.758	23.6474	18.6118	60.8362	90.0113	71.1585	41.494	152.837	72.9811	60.8383	37.7204	21.7042
22.89_145.8666m/z		145.867	1	22.8865	1.42472	0	0.213901	0.725319	1.4686	STZ Diabetes	Mildronate	100	269.381	17.91	438.38	247.368	267.107	255.583	241.771	130.6	226.953	212.593	282.707	182.848	170.782	342.357	134.719	159.225	225.116	183.753	188.345	209.405	214.94	198.566	285.604	333.4	151.099	432.68	168.893	187.351	227.308	311.304	337.648	291.192	627.502	338.623	335.972	270.539	249.735
22.89_97.0292m/z		97.0292	1	22.8865	1.54845	0	0.0494836	0.364095	1.28063	Mildronate	STZ Diabetes	100 - 2.28	27.1006	5.72	25.8267	21.4313	19.2743	31.2987	23.5578	29.524	22.5447	27.8163	28.6635	24.1219	29.4024	23.5978	24.7714	26.3604	26.5674	28.1302	27.5537	29.2204	24.3309	15.4076	24.7274	17.2515	27.5792	17.6748	31.2968	27.7759	23.5254	20.0546	18.8513	22.8898	36.9686	29.3374	24.2436	33.1302	24.3339
22.78_780.1566m/z		780.157	1	22.7806	0.5146	0	0.21651	0.728621	25.238	Mildronate	Control	100	30.4603	121.44	13.225	0	0	0	1.25804	0	0	0	0	0	0	0	0	0	51.9645	89.4277	41.3693	0	0	0	56.4848	68.2085	0	0	45.167	16.9525	0	0	0	0	18.9304	0	0	0	1.29948
22.78_707.0907m/z		707.091	1	22.7806	0.513383	0	0.40209	0.881393	2.73597	Control	STZ Diabetes	100 - 21.9	58.1817	75.08	22.7013	90.3908	78.9587	82.558	90.8171	62.4925	0	0	0	96.7985	127.394	46.069	42.5587	83.9159	42.6972	0	0	80.3813	0	0	39.4792	0	88.1138	0	140.691	0	127.814	57.0218	0	0	32.4948	123.737	99.3155	87.389	93.8088
22.78_700.1877m/z		700.188	1	22.7806	0.383733	0	0.353808	0.856667	3.27422	Control	STZ+Mildronate	100	46.6566	108.48	0	0	120.752	0	75.5765	140.784	42.3592	44.8202	0	43.3555	92.232	0	0	8.83075	146.952	3.74606	0	0	87.8742	0	0	0	0	0	0	48.0037	37.4943	0	0	0	0	0	151.884	0	78.0661
22.78_682.3525m/z		682.352	1	22.7806	0.656867	0	0.544921	1	3.83735	Control	Mildronate	100	57.8615	89.49	197.079	0	81.8076	110.563	79.4832	0	0	70.4988	20.1442	2.76018	131.35	0.652387	0	15.8198	0	0	1.0679	73.5834	112.991	62.1571	0	0	45.3034	90.0271	59.9606	27.7372	148.135	0	43.2099	0	282.1	0	102.899	117.032	82.1015
22.78_676.0594m/z		676.059	1	22.7806	0.78725	0	0.872046	1	2.36456	STZ+Mildronate	STZ Diabetes	100	68.0933	97.17	6.25498	83.277	8.76261	102.01	75.2179	78.5299	131.932	0	0	93.0243	17.188	2.0503	70.4096	118.069	56.9215	0	0	0	0	11.7495	59.9588	1.26622	70.13	29.6799	55.116	38.512	35.3317	0	0	279.6	8.95345	113.999	11.0217	107.979	77.6957
22.89_185.0088m/z		185.009	1	22.8865	1.81405	0	0.658223	1	1.29834	STZ+Mildronate	STZ Diabetes	100 - 3.5	45.8668	15.45	6.02208	32.7903	32.465	59.209	47.869	60.7758	33.583	37.2897	35.7893	68.7219	71.6283	9.64532	50.105	49.8213	37.4707	46.3368	46.1642	33.6817	48.9798	48.1908	30.4138	14.6512	54.2319	15.4951	82.4378	34.5653	54.7266	40.4159	31.7968	31.2582	8.62006	44.8869	40.835	62.6737	49.4458
22.89_575.0448m/z		575.045	1	22.8865	0.383733	0	0.319234	0.816029	13.4432	Control	STZ+Mildronate	100	15.111	114.16	37.383	0.17182	0	34.1166	15.1268	0	27.1835	44.0729	0	23.2773	0	0	0	0	0	0	1.61092	26.1123	2.02478	30.9174	0	0	0	26.769	0	0	0	0	6.74437	0	53.5104	0.235205	0	36.1129	15.6251
22.89_582.7515m/z		582.752	1	22.8865	0.5146	0	0.988959	1	2.20703	STZ+Mildronate	Mildronate	100	16.8107	130.27	2.73319	63.8476	0	0	0	0	33.6813	0.444393	0	61.3177	0	34.5623	0	0	0	9.26079	24.9543	11.4862	1.27925	46.3838	27.4557	0.875858	0	0	0	14.5979	60.0519	26.2141	0	0	3.91232	87.4014	0	0	0
22.89_585.4580m/z		585.458	1	22.8865	0.371117	0	0.694656	1	2.08991	STZ+Mildronate	Control	100	24.5466	116.38	0	0	0	0	0	56.3273	20.9538	0	32.6298	31.0326	0	0	31.5578	0	0	26.3642	88.6007	0.682872	58.1372	0.0549528	39.1036	0	32.0677	0	70.7871	43.2278	0	3.52554	29.7394	0	0	0	0	0	0
22.89_757.4475m/z		757.447	1	22.8865	0.765433	0	0.418103	0.892512	2.87783	STZ Diabetes	Mildronate	100	36.4411	79.07	143.532	78.5379	0	0	0	33.9222	13.1351	0	0.0169983	0	0	35.0197	0.0830664	0	0	0	0	75.8931	0	0	44.0041	59.8163	59.8166	55.0098	92.3036	0	35.4653	0	62.8849	0	205.453	107.511	0	0	0
22.89_740.7480m/z		740.748	1	22.8865	0.5146	0	0.378667	0.880111	3.9255	STZ Diabetes	Mildronate	100	28.307	86.49	0	0	59.137	0	51.7675	76.7536	0	0	110.198	29.2754	0.777791	5.09336	0	0	43.2663	0	0	0	0	42.2209	0.32646	33.1755	62.7506	31.3683	50.9204	0	10.6876	59.8488	0	0	0	0	74.3834	0	53.4728
22.89_736.7337m/z		736.734	1	22.8865	0.371117	0	0.530708	0.991703	4.43506	STZ Diabetes	STZ+Mildronate	100	25.8759	127.57	56.8038	0	61.8634	18.883	21.6808	57.8345	0	0.146671	0	0	0	0	0	0	94.8723	0	0	0	0	25.0194	0	0	51.7254	78.5105	0	35.0064	0	0	0	0	81.3096	0	77.8127	19.988	22.395
22.89_730.5871m/z		730.587	1	22.8865	0.519967	0	0.576492	1	6.42617	STZ Diabetes	Mildronate	100	51.5986	124.04	0	0	0	148.526	0	0	72.1446	0	0	68.944	0	63.4252	10.7255	1.76749	0	35.6838	0	0	60.0233	0	7.83779	163.144	0	78.5871	0	4.77202	109.113	0	0	1.16483	0	0	0	157.217	0
22.89_730.2586m/z		730.259	1	22.8865	0.383733	0	0.235343	0.754364	5.93483	Mildronate	STZ+Mildronate	100	23.1759	122.04	34.1724	0	0	0	41.0694	6.87684	45.2026	88.0727	0	0	8.35508	41.9787	0	30.9302	0	68.5624	39.5628	0	0	36.4938	0	0	0	0	0	0	0	23.4304	0	0	48.9147	0	0	0	42.4222
22.89_720.4740m/z		720.474	1	22.8865	0.650833	0	0.165213	0.657974	2.24694	Mildronate	STZ Diabetes	100	71.6984	42.44	66.3983	0	0	0	80.2874	20.2427	0	154.781	161.345	0	0	0	0	82.138	150.61	65.2878	0	132.154	38.9027	53.3416	0	0	99.2113	0	27.7812	39.9982	83.3597	74.7511	96.0331	52.8872	95.0433	0	0	0	82.9321
22.89_719.8134m/z		719.813	1	22.8865	0.900183	0	0.879804	1	3.0561	Mildronate	STZ Diabetes	100	47.7847	110.15	116.822	95.8548	0	25.0223	0	0	0	0	48.2647	0	96.0112	39.0704	81.3105	0	0	0	64.4549	140.943	0	0	54.2658	0	39.5494	0	66.532	71.6714	0.000600356	0	0	59.7146	167.22	131.216	0	26.4864	0
22.89_719.2238m/z		719.224	1	22.8865	0.634567	0	0.626698	1	2.26154	Control	STZ+Mildronate	100	66.5151	75.89	53.853	66.7324	0	0	0	165.577	115.3	96.8852	91.7206	89.8029	68.9403	49.3694	46.8549	39.5874	47.8685	0	0	62.0798	0	11.869	43.5849	12.062	106.384	173.509	0	0	40.7037	81.0325	0	54.7323	77.0858	91.3504	0	0	0
22.89_708.3800m/z		708.38	1	22.8865	0.650833	0	0.278662	0.770193	2.29614	Mildronate	STZ+Mildronate	100	52.4598	68.47	0	109.972	0	0	0	32.8658	0	106.62	78.9571	0	0	111.734	94.0543	71.4978	39.0764	6.86777	19.2285	84.034	64.6639	36.6067	0	90.2399	0	3.15274	0	66.6851	58.4118	0	0	11.985	0	150.541	0	0	0
22.89_706.9140m/z		706.914	1	22.8865	0.371117	0	0.829771	1	4.2836	STZ+Mildronate	STZ Diabetes	100	29.255	151.79	0	0	162.536	3.89409	0	0	0	0	0	0	7.00558	0	0	61.7133	0	1.7039	0	61.8132	27.4359	0	0	13.5413	0	0	5.16491	0	170.365	0	0	0	0	0	204.44	4.12196	0
22.89_698.3893m/z		698.389	1	22.8865	0.5146	0	0.314679	0.810533	16.4079	Control	STZ+Mildronate	100	46.4149	107.6	0	34.5881	0	66.9621	154.658	101.41	0	0	59.4308	0	63.539	76.3908	0	0	1.62016	89.9144	0	60.5428	78.9495	42.386	0	0	0	99.5637	0	16.663	0	0	0	0.309908	0	47.3479	0	70.8804	159.753
22.89_686.7722m/z		686.772	1	22.8865	0.383733	0	0.301527	0.800217	4.26785	STZ+Mildronate	Control	100	48.3715	101.52	4.57633	0	0	0	0	0	41.3691	25.0973	54.7313	10.189	0	0.0441337	0	114.884	36.1322	40.6719	24.2022	0.868113	0	61.7255	0	41.8835	19.6555	162.618	131.249	0	62.2338	60.9698	0	35.7768	6.55061	0	0	0	0
22.89_682.2457m/z		682.246	1	22.8865	0.5146	0	0.163005	0.654933	8.97416	STZ Diabetes	Mildronate	100	87.1494	110.45	15.9883	76.9096	0	125.258	0	14.1792	0	35.7409	88.8039	0	0	79.3746	0	0	58.2581	0.00885582	0	0	0	239.734	66.3615	165.497	0	51.3037	0	56.6878	3.6585	67.1696	30.1727	235.997	22.8858	105.282	0	132.588	0
22.89_670.5206m/z		670.521	1	22.8865	0.413983	0	0.366202	0.871918	2.23295	Mildronate	STZ Diabetes	100	88.5068	34.76	0	68.087	44.2643	96.1301	57.1124	177.602	0	133.527	0	12.7776	0	121.413	0	195.032	43.3742	0	43.9834	248.651	149.076	0	48.6421	0	0	40.1018	82.1448	40.4833	56.2353	109.107	56.4353	73.7873	0	93.2048	55.6763	101.755	58.9937
22.89_650.8063m/z		650.806	1	22.8865	0.5095	0	0.412377	0.888546	2.20384	STZ Diabetes	Mildronate	100	168.01	51.03	0	69.0172	92.0616	49.8941	85.4654	10.5114	52.3356	200.176	103.23	152.516	136.249	46.8057	57.441	144.159	47.6403	36.6575	39.2935	132.218	217.771	200.991	57.2132	353.124	44.7109	134.249	108.562	161.112	136.507	75.3923	16.9878	93.2948	0	94.4781	115.796	52.8137	88.2807
22.89_643.7754m/z		643.775	1	22.8865	0.650833	0	0.190991	0.69284	2.18338	STZ Diabetes	Mildronate	100	189.448	35.79	73.5015	43.0105	15.1125	92.5508	186.818	108.11	138.077	80.041	81.2863	136.291	273.067	45.8971	72.0196	98.2757	62.1884	0	141.443	146.681	211.768	154.75	73.066	212.343	270.805	213.953	302.002	72.6629	130.799	262.635	47.3695	53.5207	105.211	58.8773	19.0087	97.9665	192.972
22.89_617.0479m/z		617.048	1	22.8865	0.383733	0	0.311659	0.808582	2.63816	STZ Diabetes	Mildronate	100	54.8362	36.03	31.5995	34.642	44.067	41.9695	0	54.8228	0	148.984	25.1236	40.1538	32.0671	0	49.514	48.2028	20.6681	0	0	6.32969	60.7062	44.4552	58.436	0	116.105	49.3149	49.4479	47.2688	77.0642	50.7992	35.2205	26.549	45.2319	47.4217	55.4282	44.4253	0
22.89_601.5557m/z		601.556	1	22.8865	0.383733	0	0.282486	0.774607	3.52982	Mildronate	Control	100	35.6316	80.38	0	40.9564	0	15.2821	0	11.1305	0	0	2.27609	0	51.4884	0	0	0	2.60551	127.936	15.4398	67.8083	10.5787	65.6077	21.8515	38.8748	0	38.36	0	0	35.8616	94.5015	0	1.95001	0	56.0655	0	16.1763	0
22.89_598.9706m/z		598.971	1	22.8865	0.765433	0	0.691608	1	2.04276	Control	STZ Diabetes	100	72.5784	39.99	0	27.2333	38.8362	44.6984	67.4628	156.966	147.271	80.6389	119.422	28.7159	62.7598	96.9355	90.5723	0	10.9265	69.7471	76.2486	30.1374	24.0274	24.3778	21.1205	53.1651	40.4774	50.0091	43.322	64.604	55.8452	0	172.21	3.45507	0	37.2798	48.8488	47.314	69.6851
22.78_449.1055m/z		449.105	1	22.7806	0.513383	0	0.00261815	0.0492099	2.40135	Control	STZ Diabetes	100 - 12.9	301.045	20.92	143.707	607.879	431.018	113.624	318.851	328.378	493.889	414.488	250.5	131.727	124.863	253.616	221.553	270.652	341.534	303.531	216.451	207.306	107.047	68.9603	156.853	225.331	81.0707	112.929	77.144	164.192	150.104	102.109	192.938	158.165	205.703	832.13	542.141	120.273	329.354
22.78_370.0568m/z		370.057	1	22.7806	0.513383	0	0.1249	0.565449	2.84202	STZ+Mildronate	STZ Diabetes	100 - 13.6	29.8983	41.9	0	0	12.3081	13.2405	9.28853	29.7119	0	46.1292	19.1302	26.2208	48.7416	0	33.9406	21.0424	9.50581	23.4643	12.9241	22.9461	38.5756	0	0	0	24.5449	0	51.0365	42.9809	50.376	24.976	0	10.0202	0	0	15.4813	14.0152	9.59451
22.78_353.5423m/z		353.542	1	22.7806	0.656867	0	0.0852067	0.469356	Infinity	Mildronate	STZ Diabetes	100 - 1.73	6.29823	113.36	0	0	9.57991	0	0	0	12.9298	12.5704	0	0	0	0	0	9.24471	14.281	0	0	14.2637	0	0	0	0	0	0	0	0	0	0	0	0	0	0	12.0498	0	0
22.78_353.0409m/z		353.041	1	22.7806	0.23685	0	0.169152	0.66001	1.60903	Mildronate	STZ+Mildronate	100 - 5.6	58.6735	21.96	41.1462	64.0249	63.093	28.143	47.1066	50.1216	35.9592	60.9566	43.5775	61.6407	10.5548	49.3494	50.1429	39.279	63.212	54.0748	41.2471	104.085	67.0527	48.3783	63.6238	63.7017	35.135	53.5044	56.6737	31.0041	27.3465	34.9006	43.4611	25.4044	58.8971	87.6441	79.3593	29.7898	48.6584
22.65_532.9483m/z		532.948	1	22.6497	0.273133	0	0.657922	1	1.91517	Mildronate	STZ Diabetes	100 - 33.3	15.9052	91.79	0	78.4489	27.312	0	0	0	0	0	10.131	0	0	36.989	0	19.5618	38.9105	17.0869	19.8719	0	0	37.3004	0	0	12.5287	0	0	0	0	0	33.9516	35.2813	0	107.389	34.3535	0	0
22.65_532.4444m/z		532.444	1	22.6497	0.379117	0	0.30283	0.80143	10.294	Control	Mildronate	100 - 28.2	40.2806	144.84	101.234	217.586	0	25.5118	0	0	39.8069	42.2238	15.926	24.6094	10.3891	6.07999	13.8579	0	0	0	9.62012	0	33.4221	6.50031	0	70.7183	0	5.62866	1.24153	0	0	8.0332	88.0762	117.604	144.908	297.855	0	27.0046	0
22.65_521.9833m/z		521.983	1	22.6497	0.5095	0	0.656905	1	1.59247	Control	Mildronate	100 - 16.1	124.166	77.35	138.536	542.1	47.4139	78.6021	56.4878	93.5517	144.048	64.9573	72.8992	47.6237	113.356	90.4206	28.0561	206.468	31.7831	101.41	65.4554	34.6532	51.7595	51.0251	163.249	289.915	47.3135	138.303	13.6467	62.878	118.1	39.4651	170.147	300.54	198.302	742.084	59.6379	83.2015	58.3486
22.65_509.9982m/z		509.998	1	22.6497	0.403517	0	0.546265	1	Infinity	Control	STZ Diabetes	100	8.70178	187.57	0	32.3724	0	0	0	26.133	0	0	0	45.916	0	0	0	0	0	0	13.8787	0	0	0	0	0	0	0	0	0	0	0	0	8.88156	0	44.3148	0	0	0
22.65_503.9743m/z		503.974	1	22.6497	0.5095	0	0.896449	1	1.69736	STZ+Mildronate	Mildronate	100	93.0562	58.75	82.8966	280.888	28.555	29.7579	60.7561	56.0161	107.452	45.5597	52.7304	36.6838	46.3407	36.6206	34.7449	106.311	43.0989	81.9779	40.3818	22.4306	27.419	13.5973	71.3578	181.629	35.6497	54.4835	0	52.5387	72.4482	31.8178	157.143	244.39	118.659	384.51	35.917	31.4992	62.7575
22.65_479.1605m/z		479.161	1	22.6497	0.5095	0	0.318715	0.815733	1.82419	STZ+Mildronate	Mildronate	100	88.3377	51.87	86.8878	269.252	38.1206	30.7411	49.4401	86.4143	74.0598	45.2754	64.6259	43.1783	76.055	25.6271	28.0711	95.2928	47.1203	71.6273	48.4434	0	24.4613	32.9637	87.0966	102.992	57.9063	49.068	38.1276	44.7407	61.5242	29.2458	133.107	223.281	124.372	368.581	47.9486	32.54	51.0687
22.65_478.6597m/z		478.66	1	22.6497	0.643767	0	0.897514	1	1.4525	STZ+Mildronate	Mildronate	100 - 0.448	268.362	49.49	270.255	741.912	134.434	105.208	195.637	180.416	310.588	96.1852	166.298	101.323	207.701	86.5774	127.516	314.939	104.468	287.524	139.536	134.566	100.678	97.837	198.094	432.01	174.537	209.491	110.81	144.009	250.831	95.7214	472.454	536.345	386.846	1015.61	169.093	111.364	202.082
22.65_463.5600m/z		463.56	1	22.6497	1.41123	0	0.883557	1	2.29512	STZ+Mildronate	Mildronate	100 - 11.8 - 0.158	13.27	91.87	38.802	0	13.6562	0	0.00425132	20.7352	0	20.4558	20.6484	7.84178	11.3579	0	0	9.30892	10.1449	0	15.2371	0	1.6899	20.2782	23.6254	0	13.9428	0	27.6407	14.5152	0	26.5799	10.884	0	55.5416	0	17.177	0	0.00439136
22.65_463.0585m/z		463.058	1	22.6497	1.29762	0	0.580739	1	5.40356	STZ+Mildronate	Mildronate	100 - 14.7 - 0.91	6.89513	122.42	0.138845	0	13.8887	1.7397	7.42829	0	0	0	7.1301	0	0	37.2039	0	3.05349	0	3.76084	0.282518	0.55936	17.2446	0.634619	0.0606282	1.08475	0	0	0.80734	1.06918	4.36679	16.211	0	18.9165	0.198744	0	17.4694	1.8415	7.67299
22.65_437.0870m/z		437.087	1	22.6497	3.51212	0	0.164452	0.656404	1.27816	Control	STZ+Mildronate	100 - 16.7 - 1.16	2143.21	10.62	2526.6	3177.89	2600.14	1637.81	2287.43	1858.03	2242.17	2125.14	2203.95	1702.95	1200.26	2156.2	1734.44	1913.65	1772.45	2113.42	1537.14	1879.24	1426.42	1727.11	1783.06	2300.69	1058.31	2227	1400.44	1442.73	1484.18	1354.49	2141.91	2237	3616.61	4350.23	3270.49	1733.65	2362.78
22.65_430.0339m/z		430.034	1	22.6497	1.03203	0	0.186241	0.6893	1.97757	STZ+Mildronate	Control	100	27.1276	64.07	0	0	14.7114	0	0	34.1131	0	0	61.5402	25.7305	28.5171	0	14.2308	36.4876	14.8396	0	18.867	0	28.6059	44.0917	14.8448	0	19.4301	0	27.2365	15.4	13.3493	11.1322	53.7708	41.8772	0	0	18.5043	0	0
22.65_429.0308m/z		429.031	1	22.6497	0.5095	0	0.824917	1	1.97283	STZ+Mildronate	Mildronate	100	185.898	57.16	238.915	702.436	72.1802	44.6665	124.862	128.076	194.226	50.2466	101.812	63.4761	90.929	69.8445	44.3928	160.77	85.33	159.385	75.1957	40.3011	69.7337	44.9944	138.167	365.876	94.9288	222.365	52.5802	109.455	142.068	22.0458	278.31	510.928	341.986	961.569	90.7893	47.2802	128.975
22.65_427.0890m/z		427.089	1	22.6497	0.513383	0	0.661732	1	3.54839	Mildronate	Control	100	4.57635	170.8	0	0	0	0	0	0	0	0	0	15.4764	0	0	0	0	0	18.9325	8.52558	0	8.79573	0	0	0	0	0	0	0	0	0	0	13.6121	0	0	0	0	0
22.65_426.5880m/z		426.588	1	22.6497	0.5095	0	0.483324	0.949842	4.72388	STZ+Mildronate	Control	100	3.56799	154.92	9.06372	0	0	0	0	0	0	0	0	0	0	0	5.81441	0	0	0	0	0	10.994	6.4661	0	0	0	0	10.6731	0	0	0	10.7349	0	12.9739	0	0	0	0
22.65_426.0224m/z		426.022	1	22.6497	1.28343	0	0.884935	1	1.70351	STZ+Mildronate	Mildronate	100 - 10.6 - 2.34	94335.6	46.91	110157	334241	41957.7	36985.4	58038	57854.7	111104	31124.8	57015.8	31051.6	41490.3	42317.9	30860.8	89808.5	44450	83120	55062.6	28962.2	34825.8	30198.8	81423.4	187422	47798.6	111874	27786.1	41870.5	70339.9	29927.4	153345	242744	157680	457544	52775.1	39149.6	59949.9
22.65_390.5485m/z		390.548	1	22.6497	0.512067	0	0.274708	0.763669	Infinity	STZ Diabetes	Mildronate	100	0.0216346	244.95	0	0	0	0	0	0	0.00347671	0	0	0	0	0	0	0	0	0	0	0	0	0.129808	0	0	0	0	0	0	0	0	0	0	0	0	0	0	0
22.65_381.5432m/z		381.543	1	22.6497	1.31617	0	0.101331	0.507098	1.49615	Mildronate	Control	100	153.739	10.86	66.8194	138.168	96.044	45.1932	129.238	190.626	103.009	121.31	103.528	114.931	48.8976	75.316	135.194	228.125	197.029	183.535	100.221	78.3326	115.25	128.19	117.291	125.032	92.5014	114.176	120.025	109.104	146.47	93.5993	186.642	175.327	95.6459	189.139	120.806	47.8377	133.496
22.65_381.0419m/z		381.042	1	22.6497	0.5095	0	0.792294	1	1.19564	STZ Diabetes	Control	100	198.894	46.01	208.109	517.914	93.3471	98.2756	163.731	147.833	213.829	60.8108	126.018	78.5491	172.195	115.583	119.744	337.983	128.554	226.916	170.838	126.361	160.008	113.668	193.179	422.176	186.585	117.749	84.8315	103.621	212.102	69.7296	233.836	355.552	297.889	708.976	117.413	104.026	169.124
22.65_366.0764m/z		366.076	1	22.6497	0.5095	0	0.935006	1	1.69017	STZ+Mildronate	Mildronate	100	111.255	65.26	82.1892	310.74	39.179	53.1169	62.4776	73.7807	90.3759	22.3718	73.0292	31.9951	48.3496	32.305	20.9632	121.931	53.6265	115.156	54.148	29.1254	31.1114	25.6584	74.6375	191.443	77.2086	97.1588	23.4596	54.2158	97.5945	18.4382	185.423	288.4	117.646	425.374	49.2799	56.225	64.5357
22.65_543.9450m/z		543.945	1	22.6497	0.5095	0	0.295242	0.792021	1.45698	Control	Mildronate	100 - 8.75	310.756	31.21	332.612	695.95	244.015	295.5	287.484	329.941	328.798	185.044	311.512	151.648	381.85	184.717	153.709	275.852	172.064	342.077	187.182	148.84	197.928	180.598	265.823	412.161	257.967	255.665	184.961	247.674	344.655	195.164	243.413	433.802	476.105	952.691	306.925	312.792	296.955
22.65_343.0182m/z		343.018	1	22.6497	0.78725	0	0.322661	0.822021	2.59146	Control	STZ+Mildronate	100	46.9263	27.53	89.1183	112.046	51.8783	0	52.2499	62.5558	24.5081	35.3598	47.4065	65.2227	0	22.7707	52.2668	52.4117	41.571	54.0599	21.5583	45.0103	21.3805	21.3904	52.8395	50.7819	0	72.9264	11.1966	0	35.6984	31.3604	30.3932	0	127.565	153.38	65.2533	0	53.9711
22.65_565.9560m/z		565.956	1	22.6497	0.403517	0	0.386344	0.880111	1.50472	Mildronate	Control	100	93.3994	20.89	66.2326	82.4716	33.1983	69.572	68.1182	47.2201	0	0	91.2035	5.0619	167.63	114.145	62.1265	96.0038	98.0819	118.051	105.075	81.0582	68.9444	21.3151	74.4427	98.4263	58.0282	223.292	33.7712	0	114.103	48.213	128.191	93.622	94.8061	112.896	41.7573	73.643	70.3621
22.65_662.1541m/z		662.154	1	22.6497	0.403517	0	0.266348	0.759247	4.7125	STZ+Mildronate	Control	100	46.799	90.59	0	0	0	0	0	0	10.0256	65.8033	43.3409	0	0	0	15.6868	44.2916	0	53.4136	0	0	0	0	61.8184	0	46.2011	81.8257	0	35.3865	0	59.1953	89.032	97.1801	0	0	0	0	0
22.78_334.0571m/z		334.057	1	22.7806	0.656867	0	1	1	1	---	---	100 - 9.26	0	---	0	0	0	0	0	0	0	0	0	0	0	0	0	0	0	0	0	0	0	0	0	0	0	0	0	0	0	0	0	0	0	0	0	0	0
22.78_320.0079m/z		320.008	1	22.7806	0.650833	0	1	1	1	---	---	100	0	---	0	0	0	0	0	0	0	0	0	0	0	0	0	0	0	0	0	0	0	0	0	0	0	0	0	0	0	0	0	0	0	0	0	0	0
22.78_285.5135m/z		285.514	1	22.7806	0.513383	0	0.628421	1	Infinity	Mildronate	STZ Diabetes	100	1.31561	244.95	0	0	0	0	0	0	0	7.41554	0	0	0	0	0	0	0	0	0	7.89363	0	0	0	0	0	0	0	0	0	0	0	0	0	0	0	0	0
22.78_235.6930m/z		235.693	1	22.7806	0.371117	0	1	1	1	---	---	100	0	---	0	0	0	0	0	0	0	0	0	0	0	0	0	0	0	0	0	0	0	0	0	0	0	0	0	0	0	0	0	0	0	0	0	0	0
22.78_235.3593m/z		235.359	1	22.7806	0.513383	0	0.703924	1	Infinity	Control	Mildronate	100	0.493225	346.41	0	0	0	0	0	0	0	5.9187	0	0	0	0	0	0	0	0	0	0	0	0	0	0	0	0	0	0	0	0	0	0	0	0	0	0	0
22.78_224.5507m/z		224.551	1	22.7806	0.371117	0	0.387587	0.880111	2.19373	Mildronate	STZ+Mildronate	100	31.4256	16.81	16.3556	60.613	43.4885	0	33.1277	27.9261	58.9867	42.4411	27.3899	10.8505	10.602	31.4895	26.9332	30.7656	36.2741	39.4175	26.5752	28.5879	13.4006	7.73811	22.6729	27.2252	10.3423	22.1911	5.71166	15.9796	25.9588	12.7552	11.4957	14.0502	23.4115	82.9736	54.7005	0	34.2189
22.78_224.0488m/z		224.049	1	22.7806	0.656867	0	0.00457305	0.0746316	2.12339	Control	STZ Diabetes	100 - 0.772 - 0.653	213.503	16.85	112.555	417.388	281.883	83.7638	213.161	204.45	334.951	292.724	221.965	85.7633	88.194	225.237	171.618	214.603	220.934	239.513	152.233	183.685	83.8915	73.6027	122.151	155.527	59.6029	108.514	57.8354	101.085	127.719	90.2716	129.489	132.971	161.113	571.366	354.556	88.6653	220.183
22.78_216.0302m/z		216.03	1	22.7806	0.923483	0	1	1	1	---	---	100 - 11.3	0	---	0	0	0	0	0	0	0	0	0	0	0	0	0	0	0	0	0	0	0	0	0	0	0	0	0	0	0	0	0	0	0	0	0	0	0
22.78_209.0092m/z		209.009	1	22.7806	1.03203	0	0.265047	0.759247	1.14244	STZ+Mildronate	STZ Diabetes	100 - 3.24	120.151	3.82	93.7722	100.166	104.29	122.067	123.535	133.152	91.8122	128.307	129.915	132.725	124.574	96.0324	108.826	102.58	101.72	108.878	111.922	104.526	135.085	113.507	99.4438	81.8558	121.232	79.8954	133.682	119.917	124.197	130.785	108.271	104.053	134.227	137.118	131.178	129.21	127.605
22.78_207.0299m/z		207.03	1	22.7806	1.66207	0	1	1	1	---	---	100 - 19.6	0	---	0	0	0	0	0	0	0	0	0	0	0	0	0	0	0	0	0	0	0	0	0	0	0	0	0	0	0	0	0	0	0	0	0	0	0
22.78_197.6632m/z		197.663	1	22.7806	3.91977	0	0.0826164	0.460151	1.16791	STZ+Mildronate	Control	100	515.76	6.05	320.856	388.879	382.053	455.569	481.532	515.604	401.719	422.947	455.151	520.808	523.545	430.642	523.717	478.88	441.445	509.488	488.122	468.911	532.792	500.494	471.119	435.479	574.107	408.203	623.042	449.235	499.666	544.231	458.457	519.93	459.276	532.339	480.552	482.227	497.394
22.78_190.0509m/z		190.051	1	22.7806	0.656867	0	1	1	1	---	---	100 - 4.57	0	---	0	0	0	0	0	0	0	0	0	0	0	0	0	0	0	0	0	0	0	0	0	0	0	0	0	0	0	0	0	0	0	0	0	0	0
22.78_172.0407m/z		172.041	1	22.7806	0.78725	0	0.00147681	0.031304	6.32851	Control	STZ Diabetes	100	3.97815	29.72	0	9.32843	6.97595	1.80519	4.24235	4.94623	5.8884	6.49056	3.35743	1.14459	1.47159	2.08704	1.84319	3.02968	3.10414	2.56344	1.8944	1.43934	0	0	1.03117	2.13137	0.609108	0	0	1.49466	1.19231	0	0.725027	1.99433	0	12.7698	8.77446	1.91083	4.3821
22.78_107.5112m/z		107.511	1	22.7806	0.643767	0	1	1	1	---	---	100	0	---	0	0	0	0	0	0	0	0	0	0	0	0	0	0	0	0	0	0	0	0	0	0	0	0	0	0	0	0	0	0	0	0	0	0	0
22.65_813.0740m/z		813.074	1	22.6497	0.403517	0	0.234869	0.754364	2.0088	Control	Mildronate	100 - 53.5	280.442	40.8	388.936	260.63	387.583	257.047	379.463	266.217	206.056	68.6005	354.406	77.4049	349.936	369.023	71.3908	137.683	0	216.735	239.762	172.068	132.167	125.021	209.929	546.289	159.328	250.377	208.574	173.003	291.011	126.528	309.88	0	556.727	356.778	487.507	272.088	391.963
22.65_701.6286m/z		701.629	1	22.6497	0.403517	0	0.129181	0.579168	5.15416	STZ+Mildronate	Control	100	46.7491	98.4	0	0	0	0	53.4612	54.3881	0	0	0	0	0.992751	0	7.20275	0	96.9939	65.0647	67.0901	0	70.8665	0	0	53.5687	0	0	32.6576	116.919	0	0	51.5381	79.3802	0	0	0	0	55.2223
22.65_691.0003m/z		691	1	22.6497	0.403517	0	0.0741833	0.43598	1.49063	STZ+Mildronate	STZ Diabetes	100	134.09	38.89	200.652	171.773	149.953	55.4996	179.145	50.514	137.201	173.798	112.92	95.8863	91.9199	104.687	0	98.6264	77.754	176.527	190.025	0	73.2028	93.685	85.101	51.1518	167.156	69.434	206.916	67.1403	241.685	164.523	65.68	58.5951	287.215	235.142	188.613	58.7472	185.047
22.65_669.8862m/z		669.886	1	22.6497	0.403517	0	0.136693	0.600478	4.55333	STZ+Mildronate	Control	100	88.7431	88.86	0	0	0	0	193.512	0	0	34.4613	5.90302	0	0	0	2.38706	0	30.7474	44.4993	3.26374	42.8471	3.64297	0	0	50.7114	68.8915	0	58.3569	155.08	0	158.471	0	160.551	0	0	0	0	199.887
22.65_669.3880m/z		669.388	1	22.6497	0.403517	0	0.531955	0.992902	2.24861	STZ Diabetes	STZ+Mildronate	100	74.6312	61.77	31.0168	76.3003	0	53.772	55.0361	152.268	110.252	0.0459205	43.688	46.7107	134.102	60.2577	45.1518	0	0	111.796	0	47.3182	45.33	0	37.6384	184.385	180.434	0	55.5043	30.3733	52.4116	0	23.0394	37.811	44.3978	104.448	0	56.9185	56.8491
22.65_591.1151m/z		591.115	1	22.6497	0.752317	0	0.735207	1	1.29379	Mildronate	STZ+Mildronate	100 - 29.2	77.3943	50.37	62.8936	41.3951	130.163	54.4281	28.7018	20.0533	83.9121	27.551	130.673	146.932	0	28.8962	54.4392	26.3993	28.1952	155.572	132.949	66.8112	70.767	66.2134	111.657	23.1385	113.66	44.1738	53.3517	40.0969	45.7971	76.9724	13.9743	128.726	90.0266	56.6661	163.721	57.613	29.6473
20.75_281.0304m/z		281.03	1	20.7541	0.50175	0	1	1	1	---	---	100 - 8.02	0	---	0	0	0	0	0	0	0	0	0	0	0	0	0	0	0	0	0	0	0	0	0	0	0	0	0	0	0	0	0	0	0	0	0	0	0
20.48_604.0713m/z		604.071	1	20.4823	0.870433	0	0.117277	0.545218	1.40468	Control	STZ+Mildronate	100 - 19 - 4.79 - 0.406	18311.7	9.77	22101	27564.3	20473.4	14600.3	18551	16928.3	22923.1	14922.9	17479.8	17035.3	7578.83	19581.6	15312.4	15315.3	18522.4	15861.4	13949.6	16793.5	12572.9	11334.2	16970.6	19387.3	11636	19574.9	11574.3	12707.5	11644.6	12259.8	14789	15241.9	31635.7	37733	25751.8	15454.7	19162
20.75_266.9979m/z		266.998	1	20.7541	0.637917	0	1	1	1	---	---	100 - 2.54	0	---	0	0	0	0	0	0	0	0	0	0	0	0	0	0	0	0	0	0	0	0	0	0	0	0	0	0	0	0	0	0	0	0	0	0	0
18.15_352.5490m/z		352.549	1	18.1533	0.483917	0	1	1	1	---	---	100 - 5.18	0	---	0	0	0	0	0	0	0	0	0	0	0	0	0	0	0	0	0	0	0	0	0	0	0	0	0	0	0	0	0	0	0	0	0	0	0
18.15_335.0053m/z		335.005	1	18.1533	0.483917	0	0.640223	1	2.86977	STZ Diabetes	STZ+Mildronate	100 - 5.76 - 6.63	16.2607	111.09	3.06548	0.540816	31.4568	15.7782	1.17209	35.335	2.88166	0.817713	4.92554	0	30.0791	47.4421	0.459921	24.252	0.441173	19.4603	31.4066	0	0	0	0	40.6216	18.8373	38.1054	0	20.4419	13.5554	0	0	0	4.38796	0.740327	39.5668	16.7014	1.2107
18.15_319.9943m/z		319.994	1	18.1533	0.626417	0	1	1	1	---	---	100 - 5.61 - 0.692	0	---	0	0	0	0	0	0	0	0	0	0	0	0	0	0	0	0	0	0	0	0	0	0	0	0	0	0	0	0	0	0	0	0	0	0	0
18.15_314.0707m/z		314.071	1	18.1533	0.5058	0	0.554252	1	Infinity	Control	Mildronate	100 - 19.7	0.499328	233.88	0	0	0	0	0	3.14154	2.8504	0	0	0	0	0	0	0	0	0	0	0	0	1.79498	0	0	0	0	0	0	0	0	0	0	0	0	0	0	0
18.15_281.0531m/z		281.053	1	18.1533	0.5058	0	1	1	1	---	---	100 - 3.1	0	---	0	0	0	0	0	0	0	0	0	0	0	0	0	0	0	0	0	0	0	0	0	0	0	0	0	0	0	0	0	0	0	0	0	0	0
18.15_280.0462m/z		280.046	1	18.1533	0.348433	0	1	1	1	---	---	100	0	---	0	0	0	0	0	0	0	0	0	0	0	0	0	0	0	0	0	0	0	0	0	0	0	0	0	0	0	0	0	0	0	0	0	0	0
18.15_255.0514m/z		255.051	1	18.1533	0.390167	0	1	1	1	---	---	100 - 11.4	0	---	0	0	0	0	0	0	0	0	0	0	0	0	0	0	0	0	0	0	0	0	0	0	0	0	0	0	0	0	0	0	0	0	0	0	0
18.15_252.0518m/z		252.052	1	18.1533	0.75815	0	1	1	1	---	---	100	0	---	0	0	0	0	0	0	0	0	0	0	0	0	0	0	0	0	0	0	0	0	0	0	0	0	0	0	0	0	0	0	0	0	0	0	0
18.15_243.0148m/z		243.015	1	18.1533	0.861267	0	0.748246	1	Infinity	STZ Diabetes	Mildronate	100	5.42314	244.95	21.5384	0	0	0	0	0	0	0	0	0	0	0	0	0	0	0	0	0	0	0	0	32.5388	0	0	0	0	0	0	17.9873	0	30.8303	0	0	0	0
18.15_239.0201m/z		239.02	1	18.1533	0.626417	0	1	1	1	---	---	100	0	---	0	0	0	0	0	0	0	0	0	0	0	0	0	0	0	0	0	0	0	0	0	0	0	0	0	0	0	0	0	0	0	0	0	0	0
18.15_235.0310m/z		235.031	1	18.1533	0.390167	0	1	1	1	---	---	100	0	---	0	0	0	0	0	0	0	0	0	0	0	0	0	0	0	0	0	0	0	0	0	0	0	0	0	0	0	0	0	0	0	0	0	0	0
18.15_234.6969m/z		234.697	1	18.1533	0.390167	0	1	1	1	---	---	100	0	---	0	0	0	0	0	0	0	0	0	0	0	0	0	0	0	0	0	0	0	0	0	0	0	0	0	0	0	0	0	0	0	0	0	0	0
18.15_233.0129m/z		233.013	1	18.1533	0.390167	0	1	1	1	---	---	100 - 5.09	0	---	0	0	0	0	0	0	0	0	0	0	0	0	0	0	0	0	0	0	0	0	0	0	0	0	0	0	0	0	0	0	0	0	0	0	0
18.15_229.0175m/z		229.017	1	18.1533	0.8519	0	0.412536	0.888546	1.07697	STZ+Mildronate	Control	100 - 9.64 - 1.58	313.371	7.57	246.199	261.93	261.509	319.163	330.832	319.657	259.921	305.747	287.394	301.718	327.568	270.05	297.407	312.095	299.311	286.688	353.574	305.556	330.3	291.509	301.086	274.603	407.323	267.895	299.085	338.981	308.766	350.45	295.512	287.435	352.412	358.558	328.929	337.839	341.73
18.15_206.9821m/z		206.982	1	18.1533	0.254683	0	1	1	1	---	---	100 - 9.36	0	---	0	0	0	0	0	0	0	0	0	0	0	0	0	0	0	0	0	0	0	0	0	0	0	0	0	0	0	0	0	0	0	0	0	0	0
18.15_204.9987m/z		204.999	1	18.1533	0.8519	0	0.00219899	0.0427887	1.37059	STZ+Mildronate	Control	100	84.1678	14.72	68.2799	53.5614	47.9115	78.0042	53.6947	42.6617	58.8914	61.2356	53.3702	65.4541	82.476	71.3762	68.6823	63.0205	80.1802	61.0883	83.626	96.8494	69.2059	90.0393	66.3043	83.4297	93.9125	99.2029	91.197	91.8017	65.3282	71.7818	95.1393	89.7589	97.7366	73.3206	60.2638	82.5687	55.4635
18.15_145.8700m/z		145.87	1	18.1533	0.50575	0	0.165024	0.657926	1.2941	STZ+Mildronate	Control	100	70.5247	19.05	57.4739	60.0002	40.027	29.1256	50.1912	61.1296	65.93	56.0091	53.1596	69.7216	63.6889	47.5081	72.1784	48.1178	57.4261	50.4728	44.2313	81.2085	42.725	72.8127	54.983	62.4979	71.4746	54.5842	67.8192	48.76	69.4084	90.4901	71.572	75.0987	82.2687	82.1346	50.3466	30.8299	51.8445
18.15_94.0296m/z		94.0296	1	18.1533	0.612883	0	1	1	1	---	---	100	0	---	0	0	0	0	0	0	0	0	0	0	0	0	0	0	0	0	0	0	0	0	0	0	0	0	0	0	0	0	0	0	0	0	0	0	0
18.15_83.0503m/z		83.0503	1	18.1533	0.390167	0	0.0849487	0.468414	1.88797	STZ Diabetes	Mildronate	100 - 69	4.74653	37.54	3.05776	1.49855	1.99349	4.23585	3.22044	3.57696	6.97265	4.21856	4.27863	1.87828	4.07391	3.6304	4.58045	1.8789	0	1.76443	3.30394	3.55684	5.78959	5.80571	7.41971	3.28283	2.44134	3.74001	4.13665	3.61394	2.38813	3.88813	3.81486	7.08037	4.3769	2.05138	2.50744	4.48371	3.32653
18.15_399.9611m/z		399.961	1	18.1533	0.5058	0	1	1	1	---	---	100 - 4.91	0	---	0	0	0	0	0	0	0	0	0	0	0	0	0	0	0	0	0	0	0	0	0	0	0	0	0	0	0	0	0	0	0	0	0	0	0
18.02_718.6450m/z		718.645	1	18.0178	0.371733	0	0.17087	0.661575	1.65307	STZ+Mildronate	Mildronate	100	33.7713	87.83	0	0	0	0	0	0	0	0	0	59.2368	308.959	0	0	0	0	17.1492	14.0575	91.3696	80.6554	62.1392	0	0	0	7.16573	14.0962	0	69.9872	68.6524	15.2571	34.6348	0	0	0	0	0
18.15_404.0777m/z		404.078	1	18.1533	0.385133	0	1	1	1	---	---	100 - 6.85	0	---	0	0	0	0	0	0	0	0	0	0	0	0	0	0	0	0	0	0	0	0	0	0	0	0	0	0	0	0	0	0	0	0	0	0	0
18.15_455.5772m/z		455.577	1	18.1533	0.5058	0	0.19398	0.69766	11.0412	STZ Diabetes	STZ+Mildronate	100 - 10.1	8.88439	126.77	0	0	0	0	0	0	0	0	0	15.621	0	0	0.210265	0.862364	0	0	21.7994	0	25.2212	7.82311	0	0	20.262	0	0	0	0	0	2.87176	1.95617	0	0	0	0	0
18.41_226.1215m/z		226.122	1	18.408	0.61015	0	0.00140521	0.030145	Infinity	Control	Mildronate	100	26.5328	119.87	14.4656	26.3049	39.2641	0	53.2127	70.17	0	0	20.2884	0	94.6879	0	0	0	0	0	0	0	0	0	0	0	0	0	0	0	0	0	0	0	20.7063	36.009	49.387	0	54.9656
18.41_209.5324m/z		209.532	1	18.408	0.348433	0	1	1	1	---	---	100	0	---	0	0	0	0	0	0	0	0	0	0	0	0	0	0	0	0	0	0	0	0	0	0	0	0	0	0	0	0	0	0	0	0	0	0	0
18.41_203.5022m/z		203.502	1	18.408	0.343383	0	0.258345	0.759247	2.75128	STZ+Mildronate	Control	100	27.2624	60.86	22.4949	19.0016	0	13.7698	0	0	24.699	0	11.8494	0	15.3598	11.7335	9.62952	48.4378	36.7303	26.0822	18.4878	7.6895	12.1025	22.1948	23.6602	32.5455	0	31.1019	18.1928	0	16.7159	0	62.2011	66.4649	32.1994	26.0114	0	14.5755	0
18.41_187.5374m/z		187.537	1	18.408	0.348433	0	1	1	1	---	---	100	0	---	0	0	0	0	0	0	0	0	0	0	0	0	0	0	0	0	0	0	0	0	0	0	0	0	0	0	0	0	0	0	0	0	0	0	0
18.41_168.0303m/z		168.03	1	18.408	0.745633	0	0.391326	0.880111	Infinity	STZ+Mildronate	Control	100	1.01375	244.95	0	0	0	0	0	0	0	0	0	0	0	0	0	0	0	0	0	0	0	0	5.8095	0	0	0	6.08249	0	0	0	0	0	0	0	0	0	0
18.41_159.9855m/z		159.986	1	18.408	0.483917	0	0.0190497	0.206965	2.68432	STZ Diabetes	Control	100	20.0764	35.76	4.13757	0	11.396	0	8.54092	20.0551	0	8.6099	14.2092	14.7248	0	8.07598	20.6335	15.981	19.6022	15.3995	15.6755	5.09815	15.996	19.9	20.4202	12.1301	36.0134	15.9983	24.2765	8.06821	7.38485	7.21318	33.651	5.79825	5.92256	0	14.3341	0	8.82227
18.41_124.0404m/z		124.04	1	18.408	0.483917	0	0.227786	0.742997	32.4379	STZ+Mildronate	Control	64.5 - 100	0.0350382	164.99	0	0	0	0	0	0.000121247	0	0	0	0	0.0128407	0	0	0.00796521	0.0108727	0.0656238	0.00601138	0	0	0	0	0	0.11003	0.0593486	1.07325e-05	0	0	0.148899	0.0581961	0.00312292	0	0	0	0	0
18.29_420.0725m/z		420.073	1	18.2873	0.348433	0	0.402968	0.881393	Infinity	Mildronate	STZ Diabetes	100 - 13.9	3.40443	213.54	0	0	0	0	0	0	0.0396846	0	27.0009	0	0	0	18.1244	0	0	0	2.30218	0	0	0	0	0	0	0	0	0	0	0	0	0	0	0	0	0	0
18.29_418.9547m/z		418.955	1	18.2873	0.348433	0	0.650425	1	3.47071	Control	STZ+Mildronate	100	43.3375	100.38	50.4053	138.32	42.8419	0	25.1248	86.2453	62.2273	0	31.9002	0	0	82.985	0	76.7445	102.175	20.637	0	18.6811	0	0	40.8887	18.3438	0	32.1091	0	0	22.7251	0	22.8058	29.389	72.1507	189.347	53.8872	0	25.9524
18.29_386.9656m/z		386.966	1	18.2873	0.348433	0	0.0386233	0.31878	Infinity	STZ Diabetes	Control	100 - 6.06	7.18887	197.88	0	0	0	0	0	0	0	0	0	0	0	0	0	0	0	0	0	0	35.5607	7.57254	0	0	0	0	0	0	0	0	0	0	0	0	0	0	0
18.29_320.9783m/z		320.978	1	18.2873	0.348433	0	1	1	1	---	---	100 - 3.96	0	---	0	0	0	0	0	0	0	0	0	0	0	0	0	0	0	0	0	0	0	0	0	0	0	0	0	0	0	0	0	0	0	0	0	0	0
18.29_306.9994m/z		306.999	1	18.2873	0.61015	0	0.0175574	0.195394	9.32556	Mildronate	STZ+Mildronate	100 - 5.98 - 2.11	18.9726	69.41	25.7128	29.1468	11.5804	0	18.2178	27.3503	17.2829	27.4801	16.1252	16.6119	0	0	40.838	0	9.76026	19.015	0	44.2224	0	0	16.6722	0	0	0	12.2068	0	0	0	0	0	36.8056	39.8993	14.566	0	18.8179
18.29_282.0845m/z		282.085	1	18.2873	0.483917	1	1	1	1	---	---	100 - 52.2	0	---	0	0	0	0	0	0	0	0	0	0	0	0	0	0	0	0	0	0	0	0	0	0	0	0	0	0	0	0	0	0	0	0	0	0	0
18.29_270.0260m/z		270.026	1	18.2873	0.827	0	0.948539	1	1.13521	STZ Diabetes	Mildronate	63.7 - 100	110.965	11.53	80.9828	77.7817	90.5454	104.417	136.004	170.189	72.7257	112.374	121.928	119.696	117.967	69.9065	82.8615	99.1078	90.5679	111.22	110.099	92.6362	98.3412	96.0318	118.866	156.383	152.911	43.259	90.8706	132.454	106.783	123.278	85.1057	113.215	115.92	106.476	113.889	110.527	140.485
18.29_219.0147m/z		219.015	1	18.2873	0.720167	0	0.155226	0.639641	Infinity	STZ+Mildronate	Control	100 - 17.9	2.48989	155.5	0	0	0	0	0	0	0	0	0	0	0	0	0	0	0	0	14.4642	0	0	0	0	0	0	0	6.94134	0	0	7.99797	0	0	0	0	0	0	0
18.29_199.0248m/z		199.025	1	18.2873	0.728517	0	0.820079	1	2.1265	STZ Diabetes	Mildronate	100 - 2.09	2.76794	147.88	0	0	7.60818	7.48755	0	0	0	8.26643	0	0	7.9291	0	0	0	0	0	7.80986	0	0	0	7.6136	0	8.99404	0	0	0	0	0	0	8.07137	0	0	9.56968	7.92569	0
18.29_195.0663m/z		195.066	1	18.2873	0.483917	0	1	1	1	---	---	100 - 9.27	0	---	0	0	0	0	0	0	0	0	0	0	0	0	0	0	0	0	0	0	0	0	0	0	0	0	0	0	0	0	0	0	0	0	0	0	0
18.29_172.0334m/z		172.033	1	18.2873	0.483917	0	1	1	1	---	---	100	0	---	0	0	0	0	0	0	0	0	0	0	0	0	0	0	0	0	0	0	0	0	0	0	0	0	0	0	0	0	0	0	0	0	0	0	0
18.29_152.0354m/z		152.035	1	18.2873	0.861267	0	0.00662263	0.0986584	Infinity	Control	Mildronate	100 - 13.7	7.50617	114.86	12.7451	0	16.0592	0	7.82924	11.689	0	0	19.4779	0	22.2736	0	0	0	0	0	0	0	0	0	0	0	0	0	0	0	0	0	0	0	18.2435	0	20.1995	0	8.08714
18.15_414.9721m/z		414.972	1	18.1533	0.483917	0	0.439202	0.909026	Infinity	Control	Mildronate	100 - 5.37	6.02689	204.93	0	0	0	0	0.0107306	0	0	0	0	33.6578	38.6541	0	0	0	0	0	0	0	0	3.09055	0	0	18.0087	0	0	0	0	0	0	0	0	0	0	0	0.0110841
18.02_686.1431m/z		686.143	1	18.0178	1.11238	0	0.0923055	0.482261	1.66486	Mildronate	STZ+Mildronate	100 - 22.5 - 2.57	3578.47	23.93	2259.55	1595.66	2703.22	3086.83	2455.04	1899.18	1898.41	4622.02	2855.81	3156.5	1194.45	1498.32	4244.61	2952.73	2952.7	3034.71	3275.36	5010.72	4715.23	4292.61	2411.15	1731.11	2442.44	1418.32	4108.1	3950.88	1675.32	1674.48	755.836	731.905	3234.35	2184.31	3400.15	3267.46	2535.92
18.02_664.8318m/z		664.832	1	18.0178	0.371733	0	0.466794	0.933243	4.77378	STZ Diabetes	STZ+Mildronate	100	56.1684	120.08	0	63.0269	0	0	145.727	0	46.2436	0	41.4349	0	83.659	47.2614	0	0	0	60.5587	159.824	73.283	168.823	72.6742	0	88.555	6.95771	0	0	70.3425	0	0	0	0.253577	0	86.2779	0	0	150.528
18.02_652.0481m/z		652.048	1	18.0178	0.50575	0	0.10409	0.514492	1.66109	STZ Diabetes	Mildronate	100 - 20.1 - 5.54	172.484	45.45	179.568	127.26	30.2655	123.784	298.74	39.5598	37.3693	75.9977	343.645	127.029	243.042	252.621	129.141	0	41.2439	5.63937	281.016	165.985	251.845	80.7193	73.6524	205.289	244.071	179.326	73.5493	163.959	143.975	256.399	91.8671	96.086	257.035	174.208	38.0683	131.028	308.581
18.02_154.9987m/z		154.999	1	18.0178	1.60675	0	0.0402859	0.326973	1.27642	Control	STZ+Mildronate	100 - 4.09	124.48	11.1	180.285	129.26	127.693	152.783	134.263	130.863	88.2831	96.074	113.536	108.815	130.11	101.793	97.7986	98.9014	116.855	111.52	126.729	125.227	116.893	85.6178	77.0825	118.648	108.711	105.074	96.407	98.1364	84.2328	88.5651	128.187	89.6101	258.062	176.944	160.615	161.723	138.686
18.02_145.8666m/z		145.867	1	18.0178	0.75815	0	0.000420688	0.0114529	1.29866	STZ+Mildronate	Control	100	355.156	5.99	241.763	240.667	229.231	293.123	241.368	280.544	276.788	334.307	307.17	285.207	302.645	248.92	281.901	266.305	265.429	281.754	266.617	308.619	322.683	301.739	337.679	302.656	339.004	295.668	310.596	274.407	356.536	414.407	407.013	367.974	346.062	329.45	288.331	310.275	249.319
18.02_126.0560m/z		126.056	1	18.0178	0.50575	0	0.941399	1	1.02686	STZ Diabetes	Control	69.9 - 100	46.5803	3.81	37.6208	48.0332	46.3431	55.5447	46.5826	50.6809	49.197	48.6069	45.1599	44.2018	35.4624	36.9095	43.8284	42.3707	48.4114	42.9545	46.3855	51.306	44.3371	47.3202	43.7393	41.3098	51.3855	51.39	44.5056	47.1077	47.7479	43.4138	44.6678	46.8127	53.8509	65.7529	58.2911	58.7949	48.1171
17.90_557.0809m/z		557.081	1	17.9022	1.01618	0	0.77732	1	1.13508	Mildronate	STZ+Mildronate	100	314.354	33.45	490.416	233.184	194.724	357.064	471.057	260.513	310.67	347.744	142.277	246.212	243.171	267.464	209.274	302.104	200.923	379.39	315.812	478.621	290.802	37.3493	350.669	334.744	288.793	456.583	296.761	220.291	205.197	42.147	413.898	483.369	701.987	319.207	244.926	377.958	486.574
17.90_495.6036m/z		495.604	1	17.9022	0.75815	0	0.0523478	0.373886	2.65011	Mildronate	STZ+Mildronate	100 - 1.63	493.058	48.26	319.753	256.32	533.71	275.069	300.466	166.192	208.79	495.154	274.512	298.21	73.1068	128.639	572.505	343.232	139.977	355.246	513.864	1033.52	600.296	305.483	278.235	174.228	167.943	86.2942	358.615	484.777	87.9419	159.875	0	25.1035	457.697	350.878	671.309	291.165	310.364
17.90_495.1022m/z		495.102	1	17.9022	0.983417	0	0.025578	0.249163	2.54028	Mildronate	STZ+Mildronate	100 - 13.2	1468.48	44.95	1069.04	939.668	1506.76	1017.19	977.344	478.924	639.049	1661	967.414	868.153	336.03	396.847	1748.8	1015.19	683.946	1101.65	1453.81	2807.49	1839.34	933.273	798.435	530.778	682.12	275.584	1014.21	1461.84	391.196	410.499	117.264	73.469	1530.23	1286.32	1895.23	1076.71	1009.54
17.90_330.3985m/z		330.398	1	17.9022	0.503467	0	0.473318	0.941519	3.91563	Mildronate	STZ+Mildronate	100	26.2194	105.57	15.7519	19.5847	28.1852	0	20.3645	0	0	15.5425	0	15.272	0	0	21.1743	0	0	26.644	34.7216	74.7763	35.8518	13.5005	0	0	0	0	13.8016	26.3748	0	0	0	0	22.5475	26.8097	35.4517	0	21.0354
17.90_329.7317m/z		329.732	1	17.9022	0.637483	0	0.0459762	0.35099	2.42494	Mildronate	STZ+Mildronate	100	327.282	44.74	221.947	210.369	330.078	197.894	190.889	100.996	132.925	361.15	209.176	190.484	75.3706	102.571	363.988	206.094	148.183	247.032	335.992	662.405	407.194	212.412	140.896	148.821	139.987	49.8403	271.083	334.428	115.151	77.028	0	12.0989	317.698	287.976	415.177	209.474	197.177
17.90_300.0548m/z		300.055	1	17.9022	0.75815	0	1	1	1	---	---	100 - 13.2	0	---	0	0	0	0	0	0	0	0	0	0	0	0	0	0	0	0	0	0	0	0	0	0	0	0	0	0	0	0	0	0	0	0	0	0	0
17.90_272.9345m/z		272.935	1	17.9022	0.503467	0	1	1	1	---	---	100 - 6.93	0	---	0	0	0	0	0	0	0	0	0	0	0	0	0	0	0	0	0	0	0	0	0	0	0	0	0	0	0	0	0	0	0	0	0	0	0
17.90_263.0228m/z		263.023	1	17.9022	3.6185	0	0.630578	1	1.17422	Control	STZ+Mildronate	100 - 11 - 3.7	1159.56	16.8	1252.73	1002.38	1210.96	1158.93	1075.2	1171.86	1501.89	1405.63	1143.44	778.943	676.553	1536.17	986.975	1184.33	763.456	1077.39	1276.67	1145.24	1414.76	1346.25	1129.21	748.569	714.527	1079.62	978.573	1322	857.58	804.083	918.944	1043.9	1793.17	1372.16	1523.17	1226.75	1110.62
17.90_254.9818m/z		254.982	1	17.9022	0.637483	0	0.927396	1	1.10607	Mildronate	STZ+Mildronate	100 - 3.27 - 1.12	381.627	14.17	389.152	326.442	442.025	301.572	417.635	411.36	280.206	391.961	438.59	446.337	94.8998	431.533	471.733	390.637	335.182	317.063	390.621	384.529	420.798	327.645	462.812	245.428	235.184	473.637	340.667	272.086	249.017	347.049	436.084	425.284	557.037	446.868	555.986	319.219	431.393
17.90_237.0407m/z		237.041	1	17.9022	1.13685	0	0.0230978	0.234886	16.4878	STZ+Mildronate	Control	100 - 5.07	2.58276	91	0	0	0	0	0	0	0	0	0	1.87976	0	0	0	0	0	2.72961	0	0	2.5506	0	5.30902	2.60183	2.67877	0	6.09985	2.63491	0	6.7618	0	0	0	0	0	0	0
17.90_211.0977m/z		211.098	1	17.9022	0.889667	0	0.306388	0.80388	1.16523	Mildronate	Control	100 - 6.06	72.3952	15.66	69.791	55.4961	71.0629	93.6976	46.4463	71.3537	49.3971	81.3749	45.3704	54.6687	67.8903	39.0031	65.4163	64.8463	70.2626	60.8828	85.3183	87.6452	86.0545	69.5693	88.5368	62.1043	73.1191	54.0281	74.4167	57.5287	72.1359	54.6429	51.1157	78.3845	99.8995	75.969	89.384	99.1804	47.9763
17.90_207.0146m/z		207.015	1	17.9022	0.634983	0	1	1	1	---	---	100 - 3.32	0	---	0	0	0	0	0	0	0	0	0	0	0	0	0	0	0	0	0	0	0	0	0	0	0	0	0	0	0	0	0	0	0	0	0	0	0
17.90_185.0089m/z		185.009	1	17.9022	1.39233	0	0.00670488	0.099524	4.39843	STZ+Mildronate	Control	100 - 5.47	11.1583	49.84	0	0	0	0	5.76944	19.1104	0	5.56273	0	0	0	0	6.84374	0	6.30153	6.9508	15.0608	5.9035	18.2113	11.0265	0	5.8701	20.6691	0	19.4047	4.79447	5.02691	12.1718	11.7064	13.8456	0	0	0	0	5.95949
17.90_176.0165m/z		176.016	1	17.9022	0.371733	0	1	1	1	---	---	100 - 94.6	0	---	0	0	0	0	0	0	0	0	0	0	0	0	0	0	0	0	0	0	0	0	0	0	0	0	0	0	0	0	0	0	0	0	0	0	0
17.90_173.2388m/z		173.239	1	17.9022	0.882167	0	1	1	1	---	---	100	0	---	0	0	0	0	0	0	0	0	0	0	0	0	0	0	0	0	0	0	0	0	0	0	0	0	0	0	0	0	0	0	0	0	0	0	0
17.90_172.0015m/z		172.002	1	17.9022	1.14277	0	0.269007	0.759247	Infinity	STZ Diabetes	Control	100 - 3.38	0.891827	244.95	0	0	0	0	0	0	0	0	0	0	0	0	0	0	0	0	0	0	0	0	0	0	0	5.35096	0	0	0	0	0	0	0	0	0	0	0
18.02_175.9982m/z		175.998	1	18.0178	0.385133	0	0.0127851	0.154311	12.9196	Control	STZ Diabetes	100	13.7801	61.98	25.364	53.8931	18.3735	5.97196	10.3818	9.96704	9.15957	15.389	9.28011	0	0	7.58121	12.0306	5.94468	5.87046	9.94702	0	12.8608	0	6.39961	0	0	0	0	5.67269	0	0	0	5.72262	19.0916	36.3063	73.7746	23.1105	6.32141	10.7238
18.02_189.0041m/z		189.004	1	18.0178	0.5058	0	0.478525	0.946294	Infinity	Control	STZ+Mildronate	100	1.75597	148.07	0	4.7823	5.60101	0	0	5.37304	0	5.3153	0	0	0	0	6.95878	0	0	0	0	0	0	0	0	0	6.09833	0	0	0	0	0	0	0	0	6.54652	7.04503	0	0
18.02_204.0334m/z		204.033	1	18.0178	0.626417	0	0.38642	0.880111	1.20433	STZ Diabetes	STZ+Mildronate	100	106.256	14.15	102.305	107.702	90.6628	87.9301	92.3875	81.6943	111.711	99.7976	91.0369	84.8253	41.3565	102.727	87.964	102.863	88.4817	123.105	87.6039	103.678	86.2829	106.829	116.101	87.7097	90.2801	150.331	78.328	85.9435	77.8628	80.0106	108.692	98.5318	146.44	147.434	114.037	93.0753	95.4309
18.02_236.0567m/z		236.057	1	18.0178	0.75815	0	1	1	1	---	---	100 - 8.03	0	---	0	0	0	0	0	0	0	0	0	0	0	0	0	0	0	0	0	0	0	0	0	0	0	0	0	0	0	0	0	0	0	0	0	0	0
18.02_638.0319m/z		638.032	1	18.0178	0.385133	0	0.380532	0.880111	1.69036	Mildronate	STZ Diabetes	100	173.691	36.01	240.312	225.081	166.482	132.177	164.911	106.686	217.712	196.817	156.21	0	0	402.749	269.269	90.4984	138.264	172.734	154.403	216.98	116.374	0	249.736	120.066	130.35	0	70.761	219.83	166.568	87.5196	223.206	23.0309	343.986	308.115	209.403	139.911	170.344
18.02_637.0475m/z		637.048	1	18.0178	0.5058	0	0.148308	0.629657	1.54738	Control	STZ+Mildronate	100	310.976	26.18	386.82	533.646	280.656	142.136	302.525	232.706	415.832	250.188	408.739	256.502	167.877	354.085	286.853	336.894	265.349	364.692	161.203	242.009	265.439	81.2652	364.336	241.738	254.577	93.7082	103.367	296.191	239.563	314.136	238.938	13.6212	553.698	730.512	353.013	150.453	312.491
18.02_470.0491m/z		470.049	1	18.0178	0.385133	0	0.410015	0.888367	17.1294	STZ+Mildronate	STZ Diabetes	100	8.58414	158.69	0	0	0	0	23.6002	0	0	0	0	0	0	0	19.0115	13.1776	0	0	0	0	0	0	0	0	3.00681	0	0	20.4467	31.0581	0	0	0	0	0	0	0	24.3777
18.02_456.0782m/z		456.078	1	18.0178	0.385133	0	0.662015	1	Infinity	STZ Diabetes	Mildronate	100	3.97499	244.95	0	0	0	0	22.8588	0	0	0	0	0	0	0	0	0	0	0	0	0	0	0	0	0	23.85	0	0	0	0	0	0.290988	0	0	0	0	0	23.6118
18.02_359.1140m/z		359.114	1	18.0178	1.39308	0	1	1	1	---	---	100 - 19	0	---	0	0	0	0	0	0	0	0	0	0	0	0	0	0	0	0	0	0	0	0	0	0	0	0	0	0	0	0	0	0	0	0	0	0	0
18.02_343.0686m/z		343.069	1	18.0178	1.58017	0	0.0684026	0.417161	1.64194	Mildronate	STZ+Mildronate	100 - 0.484	990.711	24	519.25	388.41	644.932	712.2	651.173	523.29	429.088	1169.44	645.848	800.9	361.141	430.02	1190.07	862.646	789.18	826.705	897.247	1378.41	1372	1227.64	580.594	488.047	639.768	384.612	1109.67	1078.01	477.715	462.293	291.136	201.439	743.26	531.697	811.206	753.874	672.624
18.02_342.5670m/z		342.567	1	18.0178	1.84438	0	0.0552515	0.379398	1.61131	Mildronate	STZ+Mildronate	100 - 4.48	4545.59	22.81	2732.41	2096.19	2844.02	3431.48	3041.23	2473.85	2140.72	5252.99	3249.52	3734.11	1607.41	2185.99	5626.76	3909.88	3558.36	3988.48	4116.55	6073.5	6101.93	5409.51	2890.26	2529.3	3209.19	2167.92	4897.63	4958.92	2275.4	2420.64	1296.51	1077.17	3911.21	2869.49	3577.25	3632.28	3141.41
18.02_326.0213m/z		326.021	1	18.0178	0.626417	0	1	1	1	---	---	100 - 3.66	0	---	0	0	0	0	0	0	0	0	0	0	0	0	0	0	0	0	0	0	0	0	0	0	0	0	0	0	0	0	0	0	0	0	0	0	0
18.02_325.5195m/z		325.52	1	18.0178	0.75815	0	0.887809	1	1.86101	STZ Diabetes	Control	100 - 4.73 - 0.0772	10.2658	117.36	13.6044	14.7944	23.0238	0	0	0	14.772	0	0	0	0	0	19.1402	0	0	0	0	19.0623	0	0	26.9306	21.3312	0	13.3327	0	18.5101	0	14.8521	0	0	19.4734	20.2522	28.9597	0	0
18.41_227.0329m/z		227.033	1	18.408	0.348433	0	0.0102308	0.131592	8.40946	Mildronate	STZ+Mildronate	100 - 2.85	16.3114	53.9	22.5968	24.609	12.0059	9.39676	8.44723	13.2503	18.0061	19.4743	6.86571	15.9821	0	0	26.1975	17.7687	0	15.2258	18.5886	20.0878	10.2069	7.98326	0	10.2912	0	0	0	0	0	0	0	11.6379	32.3453	33.6874	15.1012	9.94662	8.72549
18.02_324.5121m/z		324.512	1	18.0178	0.50575	0	1	1	1	---	---	100	0	---	0	0	0	0	0	0	0	0	0	0	0	0	0	0	0	0	0	0	0	0	0	0	0	0	0	0	0	0	0	0	0	0	0	0	0
18.02_319.5141m/z		319.514	1	18.0178	0.5058	0	0.237243	0.755448	Infinity	Control	STZ Diabetes	100	6.60845	131.24	0	23.8057	0	12.8734	0	11.9233	0	0	13.6733	0	0	17.0256	0	0	0	16.8049	0	0	0	0	0	0	0	0	0	0	0	0	12.3255	0	0	32.5877	0	13.6267	0
18.02_318.5215m/z		318.522	1	18.0178	0.385133	0	0.269007	0.759247	Infinity	STZ Diabetes	Control	100	0.00968403	244.95	0	0	0	0	0	0	0	0	0	0	0	0	0	0	0	0	0	0	0	0	0	0	0.0581042	0	0	0	0	0	0	0	0	0	0	0	0
18.02_315.0364m/z		315.036	1	18.0178	0.5058	0	1	1	1	---	---	100 - 10.5	0	---	0	0	0	0	0	0	0	0	0	0	0	0	0	0	0	0	0	0	0	0	0	0	0	0	0	0	0	0	0	0	0	0	0	0	0
18.02_295.0308m/z		295.031	1	18.0178	0.50575	0	1	1	1	---	---	100 - 5.08	0	---	0	0	0	0	0	0	0	0	0	0	0	0	0	0	0	0	0	0	0	0	0	0	0	0	0	0	0	0	0	0	0	0	0	0	0
18.02_288.5016m/z		288.502	1	18.0178	0.385133	0	1	1	1	---	---	100	0	---	0	0	0	0	0	0	0	0	0	0	0	0	0	0	0	0	0	0	0	0	0	0	0	0	0	0	0	0	0	0	0	0	0	0	0
18.02_276.0278m/z		276.028	1	18.0178	0.626417	0	1	1	1	---	---	100 - 8.66 - 0.955	0	---	0	0	0	0	0	0	0	0	0	0	0	0	0	0	0	0	0	0	0	0	0	0	0	0	0	0	0	0	0	0	0	0	0	0	0
18.02_257.9926m/z		257.993	1	18.0178	0.50575	0	1	1	1	---	---	100	0	---	0	0	0	0	0	0	0	0	0	0	0	0	0	0	0	0	0	0	0	0	0	0	0	0	0	0	0	0	0	0	0	0	0	0	0
18.02_254.0309m/z		254.031	1	18.0178	0.626417	0	1	1	1	---	---	100 - 8.1	0	---	0	0	0	0	0	0	0	0	0	0	0	0	0	0	0	0	0	0	0	0	0	0	0	0	0	0	0	0	0	0	0	0	0	0	0
18.02_248.0234m/z		248.023	1	18.0178	0.626417	0	0.461109	0.930958	1.15782	STZ Diabetes	Control	100 - 5.85 - 2.15	445.336	6.68	435.04	447.897	367.297	376.769	387.011	394.76	445.714	396.339	367.301	356.693	194.973	445.801	390.292	400.964	365.334	440.705	375.326	404.839	410.03	445.054	477.701	352.078	395.228	591.928	263.378	433.127	353.666	313.189	451.737	499.857	622.721	613.129	461.992	398.816	399.76
18.02_323.0772m/z		323.077	1	18.0178	0.385133	0	1	1	1	---	---	100	0	---	0	0	0	0	0	0	0	0	0	0	0	0	0	0	0	0	0	0	0	0	0	0	0	0	0	0	0	0	0	0	0	0	0	0	0
18.41_316.0494m/z		316.049	1	18.408	0.348433	0	1	1	1	---	---	100 - 27.2	0	---	0	0	0	0	0	0	0	0	0	0	0	0	0	0	0	0	0	0	0	0	0	0	0	0	0	0	0	0	0	0	0	0	0	0	0
18.41_349.0637m/z		349.064	1	18.408	0.604533	0	0.333676	0.834327	1.81482	STZ+Mildronate	Control	100	93.1177	30.13	65.1673	67.165	32.0345	48.8103	69.2804	60.1732	68.6333	33.5481	55.177	33.9678	29.5437	52.2157	0	104.932	110.295	54.0786	31.1441	25.4479	27.5284	57.6651	104.646	97.7767	34.8421	125.418	29.5247	66.1255	28.5189	43.4631	190.092	200.982	93.2812	91.9427	40.2935	51.6665	71.5626
18.41_426.9102m/z		426.91	1	18.408	0.4774	0	0.0605971	0.394647	2.1852	STZ+Mildronate	Mildronate	100	475.733	24.89	411.604	312.024	224.635	239.388	339.486	326.22	421.666	182.505	369.095	269.651	234.089	325.709	145.712	345.028	261.83	231.191	215.172	107.304	198.543	247.179	475.677	507.834	222.763	605.748	339.27	252.41	282.085	223.568	868.893	888.169	589.174	427.132	282.55	253.396	350.67
18.76_146.0939m/z		146.094	1	18.7635	1.38418	0	0.245349	0.759247	1.18089	Control	STZ Diabetes	100 - 2.64	531.926	10.6	502.855	459.696	511.951	663.58	597.494	424.308	489.87	378.567	620.403	599.004	581.462	553.919	555.249	624.177	458.181	522.188	510.664	504.843	340.683	328.212	568.439	566.481	405.611	493.239	458.843	417.976	475.968	519.005	755.854	527.26	719.792	629.281	643.94	702.41	617.176
18.63_813.0480m/z		813.048	1	18.6307	0.390117	0	0.489167	0.953978	Infinity	STZ Diabetes	Mildronate	100 - 18.6	32.9228	171.45	0	0	0	0	6.46036	0	0	154.804	11.3172	104.07	0	0	0	0	0	0	0	0	0	137.006	60.5312	0	0	0	0	0	0	105.645	0	0	0	0	0	0	6.67318
18.63_693.1208m/z		693.121	1	18.6307	0.390117	0	0.456069	0.927258	1.49371	STZ+Mildronate	STZ Diabetes	100 - 25.4 - 5.79	98.1127	53.18	229.49	62.8995	0	0	247.556	69.5432	0	0	0	124.328	89.0973	26.402	75.5162	49.493	127.006	55.581	69.7826	20.9839	253.009	38.3572	0	0	90.1005	12.6375	177.879	180.406	0	53.2322	16.1349	161.024	328.494	86.1036	0	0	255.711
18.63_611.0314m/z		611.031	1	18.6307	0.61015	0	0.715346	1	2.06656	STZ Diabetes	Mildronate	100	111.614	32.72	114.215	64.9598	197.606	0	0	291.717	115.693	96.262	173.69	0	118.245	48.5845	43.3776	60.9335	39.2773	47.6121	46.01	86.8452	0	144.459	145.765	132.549	193.486	53.4224	54.4868	40.6523	166.601	138.738	72.8447	172.063	163.489	88.9239	248.552	0	0
18.63_524.0002m/z		524	1	18.6307	0.692983	0	0.80903	1	1.25278	Mildronate	STZ Diabetes	100 - 11.2 - 2.67 - 0.13	203.267	28.76	221.747	210.4	168.374	153.439	77.7759	214.494	232.223	83.6438	211.344	176.17	211.251	195.406	186.742	291.816	69.7541	108.518	317.712	245.059	140.366	126.593	201.556	50.4329	267.18	187.389	240.877	307.939	241.46	180.111	106.417	118.841	317.41	288.018	211.783	162.418	80.3379
18.63_458.6562m/z		458.656	1	18.6307	0.390117	0	0.269007	0.759247	Infinity	STZ+Mildronate	Control	100	3.66663	244.95	0	0	0	0	0	0	0	0	0	0	0	0	0	0	0	0	0	0	0	0	0	0	0	0	0	0	0	21.9998	0	0	0	0	0	0	0
18.63_416.0754m/z		416.075	1	18.6307	0.483867	0	0.395536	0.880111	Infinity	STZ Diabetes	Control	100 - 6.88	4.91018	244.95	0	0	0	0	0	0	0	0	0	0	0	0	0	0	0	0	0.0615179	0	0	29.4611	0	0	0	0	0	0	22.3115	0	0	0	0	0	0	0	0
18.63_386.0162m/z		386.016	1	18.6307	0.700833	0	0.141991	0.612669	5.41141	STZ Diabetes	Mildronate	100 - 9.4 - 2.14	22.9249	88.35	40.8792	51.557	15.1924	0	0	24.5902	32.5213	0	0	0	0	0	0	16.2705	0	9.03361	0.114325	0	5.14174	2.08968	25.3672	58.3183	18.7483	27.8842	4.99646	0	0	0	0	47.6296	58.5148	70.5768	19.1093	0	0
18.63_348.4172m/z		348.417	1	18.6307	0.390117	0	1	1	1	---	---	100	0	---	0	0	0	0	0	0	0	0	0	0	0	0	0	0	0	0	0	0	0	0	0	0	0	0	0	0	0	0	0	0	0	0	0	0	0
18.63_347.9145m/z		347.914	1	18.6307	0.478567	0	1	1	1	---	---	100	0	---	0	0	0	0	0	0	0	0	0	0	0	0	0	0	0	0	0	0	0	0	0	0	0	0	0	0	0	0	0	0	0	0	0	0	0
18.63_344.0444m/z		344.044	1	18.6307	1.46295	0	5.8464e-06	0.000288565	731.78	STZ Diabetes	Control	100 - 24.3	0.514069	15.36	0	0.000748029	0	1.6306e-06	2.66524e-05	0	0.000185238	0.00121009	0.00619052	3.99495e-05	2.77823e-05	0	0.31003	0.230903	0.350866	0.507709	0	0	0.593083	0.591677	0.548751	0.438397	0.507708	0.404797	1.00576	0.520538	0	0.162701	0.476486	0.386026	0	0.00102398	0	1.72601e-06	2.75304e-05
18.63_340.0621m/z		340.062	1	18.6307	0.572317	0	0.0450325	0.348271	7.47714	Control	STZ+Mildronate	100	50.3775	156.15	18.7461	16.8623	278.036	26.7528	125.873	0	31.8923	0	36.9132	18.3772	26.3318	24.745	0	0	0	0	114.831	0	11.8332	0	0	86.6797	25.4119	0	22.4329	0	0	17.9922	0	0	26.8334	23.083	349.718	28.3183	130.019
18.63_287.0278m/z		287.028	1	18.6307	0.61015	0	0.188888	0.689799	3.12666	STZ+Mildronate	Mildronate	100	15.9818	54.06	0	10.8676	48.0211	0	0	0	14.0744	0	23.6173	0	0	44.5181	0	12.0831	18.5857	0	0	0	0	47.891	0	0	0	0	13.6045	23.7852	16.4591	20.6711	21.3712	0	0	14.8768	60.4016	0	0
18.63_286.5260m/z		286.526	1	18.6307	0.874033	0	0.0407975	0.328491	1.90962	STZ+Mildronate	Mildronate	100	278.685	19.26	102.025	146.526	509.844	228.107	174.021	144.184	219.453	181.451	343.756	145.115	128.194	436.639	49.5823	172.424	213.401	114.081	155.98	170.158	107.419	421.26	135.305	106.106	85.1235	126.821	235.312	302.368	355.882	278.385	296.781	203.385	146.04	200.58	641.29	241.455	179.753
18.63_266.0898m/z		266.09	1	18.6307	0.478567	0	0.269007	0.759247	Infinity	STZ+Mildronate	Control	100 - 8.82	6.31779	244.95	0	0	0	0	0	0	0	0	0	0	0	0	0	0	0	0	0	0	0	0	0	0	0	0	0	0	0	0	0	37.9068	0	0	0	0	0
18.63_234.0409m/z		234.041	1	18.6307	0.572317	0	1	1	1	---	---	100 - 7	0	---	0	0	0	0	0	0	0	0	0	0	0	0	0	0	0	0	0	0	0	0	0	0	0	0	0	0	0	0	0	0	0	0	0	0	0
18.63_232.4876m/z		232.488	1	18.6307	0.572317	0	1	1	1	---	---	100 - 2.72	0	---	0	0	0	0	0	0	0	0	0	0	0	0	0	0	0	0	0	0	0	0	0	0	0	0	0	0	0	0	0	0	0	0	0	0	0
18.63_215.0199m/z		215.02	1	18.6307	0.478567	0	1	1	1	---	---	100 - 2.12	0	---	0	0	0	0	0	0	0	0	0	0	0	0	0	0	0	0	0	0	0	0	0	0	0	0	0	0	0	0	0	0	0	0	0	0	0
18.63_207.5344m/z		207.534	1	18.6307	0.604533	0	1	1	1	---	---	100	0	---	0	0	0	0	0	0	0	0	0	0	0	0	0	0	0	0	0	0	0	0	0	0	0	0	0	0	0	0	0	0	0	0	0	0	0
18.76_196.9759m/z		196.976	1	18.7635	0.478117	0	0.906665	1	1.22904	STZ Diabetes	STZ+Mildronate	100	81.6598	22.62	135.092	74.4968	109.143	58.872	44.5074	47.7316	46.9321	47.8083	54.0869	127.748	129.697	64.3611	52.1019	80.1484	69.8439	23.3676	102.031	130.475	49.313	90.4588	139.123	56.8562	79.0893	75.1191	69.4741	54.8967	60.2921	49.9926	91.8585	72.1366	193.371	101.979	137.282	62.3169	45.9736
18.76_286.0395m/z		286.039	1	18.7635	0.742467	0	1	1	1	---	---	100 - 16.8	0	---	0	0	0	0	0	0	0	0	0	0	0	0	0	0	0	0	0	0	0	0	0	0	0	0	0	0	0	0	0	0	0	0	0	0	0
18.76_330.0291m/z		330.029	1	18.7635	0.3496	0	1	1	1	---	---	100 - 18.5	0	---	0	0	0	0	0	0	0	0	0	0	0	0	0	0	0	0	0	0	0	0	0	0	0	0	0	0	0	0	0	0	0	0	0	0	0
18.76_474.1198m/z		474.12	1	18.7635	0.854383	0	0.959506	1	1.66074	STZ+Mildronate	STZ Diabetes	100 - 10.6	7.33867	179.82	0	0	0	0	0	22.5456	0	19.7921	31.2799	0	0	1.86111	0	38.9622	0	0	0	0.786886	0	0	0	0	0	26.5134	44.032	0	0	0	0	0	0	0	0	0	0
18.89_395.1584m/z		395.158	1	18.8919	0.345367	0	0.252106	0.759247	1.63799	STZ Diabetes	Control	100	113.116	39.29	100.156	74.6477	0	89.0838	55.0858	77.6646	151.005	0	0	112.1	0	168.953	97.6213	113.098	132.284	100.426	29.662	55.9208	48.3309	0	112.773	167.34	131.643	218.612	97.0341	53.5616	69.4889	147.265	151.855	147.367	143.364	102.186	0	94.2966	56.9004
18.89_282.5766m/z		282.577	1	18.8919	0.478117	0	0.604654	1	4.01169	STZ+Mildronate	Mildronate	100	25.6999	85.25	29.5984	0	0	21.9724	15.4523	0	37.6436	0	0	26.767	0	30.9154	16.9235	0	21.514	0	0	0	0	0	26.5479	0	42.0828	15.0326	0	0	21.6262	40.1585	48.6759	43.739	42.3675	0	0	23.2582	15.9613
18.89_270.5209m/z		270.521	1	18.8919	0.483867	0	0.0206739	0.218661	4.05127	STZ+Mildronate	Mildronate	100	73.7959	31.26	65.2127	0	36.113	38.3435	36.8004	44.3981	0	30.998	37.1198	25.5482	0	0	22.2487	7.21166	19.3151	32.7123	17.1368	10.6684	62.0123	77.0583	43.945	81.9924	23.2234	84.1922	67.1728	75.7421	55.8355	58.7302	118.659	66.6358	93.3461	0	45.4235	40.5871	38.0127
18.89_267.0088m/z		267.009	1	18.8919	0.478117	0	0.264564	0.759247	2.07754	STZ Diabetes	Mildronate	100	75.1305	50.96	76.1275	44.4369	13.4892	53.7357	33.2437	50.8124	87.9287	0	21.2696	52.6655	0	99.2514	59.2108	49.1604	48.6458	19.5122	14.8903	25.5597	36.1898	34.9718	69.7569	119.656	56.3035	133.905	53.4378	17.4177	47.3529	105.842	92.7526	112.382	108.97	60.83	16.9669	56.8801	34.3388
18.89_259.0224m/z		259.022	1	18.8919	1.19777	0	0.156099	0.642492	1.85592	STZ+Mildronate	Mildronate	100 - 6.46 - 1.71	31560.2	38.73	30338.1	18545.8	8444.1	24604.8	14402.5	20624.3	35977.4	6637.04	13161.1	22146.5	2018.91	39593.5	21919.5	21904.5	22573.9	17628.1	6849.4	11155.5	15913.7	14166.1	29417.7	46808.7	25740.4	55646.9	24884	12949.5	21823.5	40665.5	42327.3	46711.2	43426.2	25387.5	10621.1	26044.6	14877
18.89_241.0120m/z		241.012	1	18.8919	0.98335	0	0.174818	0.667475	1.50977	STZ+Mildronate	Mildronate	100 - 4.61 - 0.5	1835.43	27.23	1733.65	1313.82	752.45	1522.05	1091.77	1471.52	2230.72	605.154	966.209	1402.58	498.958	2265.15	1456.45	1486.68	1502.22	1219.88	735.239	893.723	1100.83	1034.75	1816.85	2370.15	1608.78	2923.03	1551.19	952.737	1347.06	2290.2	2279.59	2591.8	2481.56	1798.5	946.443	1611.12	1127.73
18.89_225.0406m/z		225.041	1	18.8919	1.0771	0	6.41879e-06	0.000311748	2.34524	Control	STZ+Mildronate	100 - 10.4 - 1.14	86.8456	16.19	94.4767	94.5215	99.4789	116.758	87.1542	92.9384	92.7451	85.1826	70.1184	98.5143	73.1828	37.0768	79.0904	60.0543	75.6484	54.8001	59.9025	56.1575	47.9779	52.4777	42.9879	39.3935	54.5699	23.6401	42.5724	43.7645	37.3476	22.6964	53.3502	22.4527	135.235	129.391	125.126	123.59	90.0252
18.89_223.0011m/z		223.001	1	18.8919	0.478117	0	0.153189	0.638297	1.91598	STZ Diabetes	Mildronate	100 - 6.28	246.627	39.62	231.9	141.863	58.7715	198.907	109.728	155.769	265.761	47.6412	112.265	165.696	12.9396	301.665	171.237	159.349	174.601	129.953	47.0975	90.088	114.828	106.62	231.479	358.559	212.419	455.856	212.011	98.1103	163.241	308.015	317.127	367.854	331.945	194.197	73.9237	210.546	113.343
18.89_208.4807m/z		208.481	1	18.8919	0.613817	0	0.309388	0.805974	1.70195	STZ+Mildronate	Mildronate	100	108.282	42.79	89.8694	65.2599	26.0627	76.2801	51.3782	62.1182	131.79	17.7992	46.0928	90.8493	0	145.945	87.0038	78.743	83.3062	76.2254	24.5821	31.8732	52.8182	52.3724	84.5746	154.756	108.824	190.879	85.4175	38.6784	84.5469	136.889	143.495	160.666	128.64	89.3348	32.782	80.7437	53.0707
18.63_190.0510m/z		190.051	1	18.6307	1.47793	0	1	1	1	---	---	100 - 5.54	0	---	0	0	0	0	0	0	0	0	0	0	0	0	0	0	0	0	0	0	0	0	0	0	0	0	0	0	0	0	0	0	0	0	0	0	0
18.89_207.9793m/z		207.979	1	18.8919	0.854383	0	0.125053	0.565571	1.65467	STZ+Mildronate	Mildronate	100 - 2.12	1474.62	36.52	1289.84	863.01	439.207	1153.81	775.234	1083.14	1544.32	378.108	639.884	1051.54	123.496	1806.86	1107.16	1139.81	1181.71	924.724	385.772	607.948	938.437	737.881	1341.76	2034.21	1409.66	2293.31	1274.41	662.098	1042.72	2002.34	1928.69	1937.47	1846.29	1181.38	552.441	1221.33	800.771
18.89_182.4900m/z		182.49	1	18.8919	3.73613	0	0.148619	0.629657	1.36054	STZ Diabetes	Mildronate	100	156.343	20.84	60.7049	85.5189	84.4327	143.499	122.145	158.021	138.843	136.667	138.965	174.8	95.6671	121.217	101.549	93.2853	79.5166	104.208	150.874	160.044	140.341	177.427	169.211	145.196	199.302	106.584	181.904	134.128	127.563	150.059	145.427	93.9587	86.8936	117.067	106.201	151.896	126.169
18.89_172.4854m/z		172.485	1	18.8919	0.478117	0	0.667073	1	Infinity	STZ+Mildronate	Mildronate	100	1.65412	244.95	14.5485	0	0	0	0	0	0	0	0	0	0	0	0	0	0	0	0	0	0	0	0	0	0	0	0	0	0	0	9.92475	0	20.8249	0	0	0	0
18.89_169.4923m/z		169.492	1	18.8919	0.854383	0	0.178766	0.674758	1.84583	STZ Diabetes	Mildronate	100 - 2.12	4846.9	38.65	5161.87	3039.59	1256.38	3856.15	2349.99	3106.24	5671.01	1031.7	1893.21	3131.27	318.257	6064.34	3397.16	3256.88	3595.43	2722.06	1106.8	1676.9	2563.02	2145.96	4505.15	7142.97	3946.83	8777.48	3826.66	1925.32	3266.82	6054	6331.65	6759.17	7388.76	4160.92	1580.3	4081.79	2427.4
18.89_168.9906m/z		168.991	1	18.8919	0.98335	0	0.169844	0.661575	1.83631	STZ Diabetes	Mildronate	100 - 2.43 - 0.0304	69783.7	38.38	73379.5	44851.8	18634.8	55656	33742.7	44888.1	80068.3	15467.1	27354.2	45057.2	5017.03	85732.2	49101.5	47981.2	51321.2	39020.8	16079.3	24509.2	37481.7	31378.6	64512.8	103107	56535.5	125687	54341.3	28622.3	46129.1	86781.3	90376.4	99400.7	105036	61397.9	23439.2	58912.8	34854.2
18.89_166.0271m/z		166.027	1	18.8919	3.98117	0	0.369319	0.874726	Infinity	STZ+Mildronate	Control	100	0.0535997	244.95	0	0	0	0	0	0	0	0	0	0	0	0	0	0	0	0	0	0	0	0.174889	0	0	0	0	0	0	0	0	0	0.321598	0	0	0	0	0
18.89_153.0557m/z		153.056	1	18.8919	1.5898	0	0.392136	0.880111	Infinity	Control	Mildronate	100 - 7.28	0.725229	234.59	0	0	0	0	0	4.72634	0	3.97641	0	0	0	0	0	0	0	0	0	0	0	0	0	0	0	0	0	0	0	0	0	0	0	0	0	0	0
18.89_138.0322m/z		138.032	1	18.8919	1.12573	0	1	1	1	---	---	100 - 4.85	0	---	0	0	0	0	0	0	0	0	0	0	0	0	0	0	0	0	0	0	0	0	0	0	0	0	0	0	0	0	0	0	0	0	0	0	0
18.89_123.0087m/z		123.009	1	18.8919	1.33303	0	0.194344	0.697731	1.11583	Control	STZ+Mildronate	100 - 4.52	106.99	6	93.3943	96.4206	99.5976	118.738	122.444	123.899	111.458	92.0072	106.74	96.9682	123.359	98.857	109.18	102.345	94.5264	94.2976	105.478	98.2892	97.2532	105.189	103.005	73.5936	115.131	82.4783	105.756	97.4903	100.805	105.12	90.0852	76.0448	133.686	131.991	125.275	125.686	126.477
18.76_532.1103m/z		532.11	1	18.7635	0.26115	0	0.703924	1	Infinity	Control	Mildronate	100 - 14.1	0.305011	346.41	0	0	0	0	0	0	0	0	3.66013	0	0	0	0	0	0	0	0	0	0	0	0	0	0	0	0	0	0	0	0	0	0	0	0	0	0
18.89_189.9689m/z		189.969	1	18.8919	0.478117	0	0.129188	0.579168	1.70223	STZ+Mildronate	Mildronate	100	268.13	37.17	230.725	158.679	58.1652	190.586	138.386	199.438	278.335	68.2006	113.442	181.088	12.9232	316.308	197.266	217.05	221.923	151.671	59.0027	98.1909	156.981	146.495	234.685	362.64	243.68	426.224	242.42	116.772	196.004	345.915	362.465	345.206	330.263	217.217	73.1611	201.738	142.944
17.90_155.5027m/z		155.503	1	17.9022	0.367983	0	1	1	1	---	---	100	0	---	0	0	0	0	0	0	0	0	0	0	0	0	0	0	0	0	0	0	0	0	0	0	0	0	0	0	0	0	0	0	0	0	0	0	0
18.63_173.0258m/z		173.026	1	18.6307	0.478567	0	1	1	1	---	---	100	0	---	0	0	0	0	0	0	0	0	0	0	0	0	0	0	0	0	0	0	0	0	0	0	0	0	0	0	0	0	0	0	0	0	0	0	0
18.63_150.0414m/z		150.041	1	18.6307	0.390117	0	1	1	1	---	---	100	0	---	0	0	0	0	0	0	0	0	0	0	0	0	0	0	0	0	0	0	0	0	0	0	0	0	0	0	0	0	0	0	0	0	0	0	0
18.50_176.3770m/z		176.377	1	18.5018	0.355467	0	1	1	1	---	---	100	0	---	0	0	0	0	0	0	0	0	0	0	0	0	0	0	0	0	0	0	0	0	0	0	0	0	0	0	0	0	0	0	0	0	0	0	0
18.50_158.9253m/z		158.925	1	18.5018	0.692983	0	0.786584	1	1.2626	STZ+Mildronate	Mildronate	100 - 0.137	234.408	21.53	192.28	189.231	145.552	163.091	475.789	222.494	207.249	147.269	184.876	240.262	160.595	202.466	180.281	212.885	179.942	237.702	201.521	101.596	145.96	174.328	229.004	241.332	174.368	253.143	207.969	167.227	154.066	147.19	352.723	377.273	275.232	259.04	183.078	172.635	491.462
18.50_148.0264m/z		148.026	1	18.5018	0.343383	0	0.890862	1	2.49026	STZ+Mildronate	STZ Diabetes	100	8.03173	110.1	0	11.2699	0	8.38293	0	8.57115	0	0	0	7.96647	0	14.3652	0	8.53146	8.06155	7.17482	0	0	0	0	0	12.3444	0	7.00716	0	0	0	7.47173	22.9857	17.7329	0	15.4274	0	8.87346	0
18.50_135.0505m/z		135.051	1	18.5018	0.861267	0	0.50792	0.97182	1.48443	STZ+Mildronate	Control	100	370.946	22.43	319.622	293.215	167.701	230.08	289.345	270.548	327.428	176.94	238.4	199.014	195.491	290.915	154.075	414.53	351.24	296.942	268.994	151.505	202.613	255.944	369.327	392.951	204.053	551.411	225.929	255.214	238.7	154.701	621.399	729.73	457.51	401.384	210.937	243.543	298.876
18.50_134.0472m/z		134.047	1	18.5018	1.19873	0	0.469047	0.935474	1.48017	STZ+Mildronate	Control	100 - 1.35	7405.8	22.02	6216.05	5708.31	3330.11	4559.98	5681.54	5511.01	6572.57	3639.83	4784.69	4115.19	3840.54	6080.34	3267.91	8144.37	6637.99	5892.11	5371.48	3129.67	4012.99	5039.5	7214.19	7798.61	4168.98	10642.3	4537.64	5065.8	4595.08	3521.18	12259.9	14455.2	8897.71	7814.14	4188.66	4826.81	5868.7
18.50_134.0430m/z		134.043	1	18.5018	0.343383	0	0.538092	0.996659	Infinity	Mildronate	Control	100	1.22301	244.95	0	0	0	0	0	0	0	0	0	0	0	0	0	7.33809	0	0	0	0	0	0	3.12814	0	0	0	0	0	2.53833	0	0	0	0	0	0	0	0
18.50_97.9736m/z		97.9736	1	18.5018	0.8215	0	0.215396	0.72762	9.43395	STZ Diabetes	Mildronate	100	7.28668	86.91	7.72358	5.62672	0	0	4.35627	4.34441	10.6926	0	0	6.00708	0	11.7415	0	3.5672	0	0	1.06714	0	4.00375	0	7.96409	15.259	0	16.4933	0.353597	0	4.36464	8.62632	12.0453	10.9727	11.0556	7.70245	0	0	4.49977
18.50_96.9947m/z		96.9947	1	18.5018	0.355467	0	0.444364	0.914486	Infinity	STZ Diabetes	Mildronate	100	3.43352	169.13	4.4574	0	1.54329	0	0	0	0	0	5.85237	2.66037	0	0	0	0	0	0	0	0	0	0	0	14.8468	0	5.7543	0	0	2.4846	0	7.35323	0	6.38037	0	1.94117	0	0
18.50_96.9666m/z		96.9666	1	18.5018	0.355467	0	1	1	1	---	---	100	0	---	0	0	0	0	0	0	0	0	0	0	0	0	0	0	0	0	0	0	0	0	0	0	0	0	0	0	0	0	0	0	0	0	0	0	0
18.50_96.7423m/z		96.7423	1	18.5018	0.355467	0	1	1	1	---	---	100	0	---	0	0	0	0	0	0	0	0	0	0	0	0	0	0	0	0	0	0	0	0	0	0	0	0	0	0	0	0	0	0	0	0	0	0	0
18.50_80.9633m/z		80.9633	1	18.5018	0.8215	0	0.623745	1	1.56546	STZ Diabetes	Mildronate	100	21.3397	47.27	23.6985	19.4481	8.64899	13.2538	19.2682	10.0678	22.8151	6.74258	8.86936	8.14686	6.23612	18.8415	6.43989	21.4939	16.0906	18.7484	13.5178	5.4989	9.2531	11.3289	25.1368	29.0344	9.12886	44.1561	6.52609	11.1882	7.91745	12.2877	41.0638	48.0671	33.9223	26.6226	10.8788	14.0294	19.9029
18.50_78.7922m/z		78.7922	1	18.5018	0.483867	0	1	1	1	---	---	100	0	---	0	0	0	0	0	0	0	0	0	0	0	0	0	0	0	0	0	0	0	0	0	0	0	0	0	0	0	0	0	0	0	0	0	0	0
18.41_733.1075m/z		733.107	1	18.408	1.37353	0	0.419708	0.893424	1.22188	Control	Mildronate	100 - 17.6 - 0.759	2350.95	13.04	3228.07	2656.86	2851.7	2521.19	2229.25	2461.65	2114.86	2020.11	2362.86	1532.43	1561.47	2670.91	1723.25	1724.82	2182.83	1792.69	2298.29	1822.42	1646.92	2038.89	2587.31	2144.05	1129.57	3001.39	1372.98	2282.14	2015.09	2027.07	2727.33	2235.43	4620.69	3636.99	3586.91	2668.72	2302.69
18.41_633.9759m/z		633.976	1	18.408	0.348433	0	0.0514428	0.370273	3.10481	STZ+Mildronate	Control	100	147.156	63.13	0	0	0	0	0	54.3948	18.4645	85.4524	97.6933	0	312.747	0	284.978	4.80699	50.2848	0	0	35.7941	17.006	201.385	69.9443	4.58273	71.7595	0	187.903	81.0861	85.988	280.923	38.7318	208.301	0	0	0	0	0
18.41_551.0380m/z		551.038	1	18.408	0.343383	0	0.299798	0.798515	1.51611	STZ Diabetes	Control	100	217.873	33.34	240.311	188.716	116.036	157.262	60.8453	251.076	41.7572	76.4698	151.946	116.083	199.89	124.074	146.772	235.349	152.266	79.9457	239.805	58.4183	79.0423	129.839	177.626	261.154	257.046	402.529	98.9442	201.883	177.492	188.391	232.727	301.754	343.984	258.334	145.951	166.464	62.8496
18.41_504.0005m/z		504.001	1	18.408	0.874033	0	0.233658	0.752633	1.23622	STZ+Mildronate	Mildronate	100	306.186	11.64	228.84	266.083	183.353	344.742	370.851	322.676	312.813	283.765	265.77	292.498	342.897	262.924	214.273	313.12	263.996	214.981	277.469	202.236	234.432	303.1	260.824	297.153	234.68	293.118	273.737	228.22	262.156	323.186	383.051	366.769	327.564	364.242	230.624	364.915	383.067
18.41_476.0224m/z		476.022	1	18.408	0.343383	0	0.491103	0.956217	1.40909	STZ+Mildronate	Mildronate	100	492.992	27.56	463.204	448.159	307.448	338.469	628.652	487.654	541.651	191.727	444.242	368.684	350.187	430.28	281.648	510.859	422.36	298.872	426.524	158.924	324.098	359.974	485.234	553.87	319.756	757.398	326.568	380.339	356.211	246.719	833.941	814.172	663.036	613.488	386.713	358.275	649.361
18.41_458.0137m/z		458.014	1	18.408	0.343383	0	0.437777	0.908631	1.40872	STZ+Mildronate	Mildronate	100	358.73	23.8	331.377	307.797	195.277	248.412	451.733	383.048	334.069	215.749	325.068	234.689	328.461	321.997	199.983	407.935	270.19	252.992	289.171	107.625	174.424	292.281	315.401	363.375	244.067	524.128	303.354	305.031	244.691	178.279	563.577	557.449	474.336	421.346	245.622	262.948	466.613
18.41_442.0169m/z		442.017	1	18.408	0.476133	0	0.44795	0.918132	1.62262	STZ+Mildronate	Mildronate	100 - 11.4	554.835	25.64	578.904	445.92	368.75	397.742	589.591	529.667	456.89	213.689	464.734	294.822	369.306	454.627	198.402	483.835	417.789	347.761	433.439	170.405	235.666	402.92	462.267	640.348	289.343	815.929	403.357	400.69	353.859	195.955	977.733	997.42	828.65	610.423	463.819	421.016	609.013
18.50_176.6178m/z		176.618	1	18.5018	0.476133	0	1	1	1	---	---	100	0	---	0	0	0	0	0	0	0	0	0	0	0	0	0	0	0	0	0	0	0	0	0	0	0	0	0	0	0	0	0	0	0	0	0	0	0
18.50_176.9295m/z		176.929	1	18.5018	0.355467	0	1	1	1	---	---	100	0	---	0	0	0	0	0	0	0	0	0	0	0	0	0	0	0	0	0	0	0	0	0	0	0	0	0	0	0	0	0	0	0	0	0	0	0
18.50_176.9359m/z		176.936	1	18.5018	0.827	0	0.834471	1	1.19979	Control	STZ Diabetes	100 - 0.242	1668.67	10.54	1268.41	1550.44	1228.62	1412.61	4245.54	1588.28	1471.16	1176.83	1242.45	2067.68	1321.28	1450.71	1734.54	1240.26	1187.21	1991.43	1542.21	900.913	1182.78	1261.58	1584.68	1480.55	1405.25	1429.98	1392.73	1085.13	1189.56	1168.74	2258.61	2323.93	1815.61	2122.41	1545.38	1495.27	4385.39
18.50_178.9400m/z		178.94	1	18.5018	0.483867	0	0.346835	0.84759	1.54975	Control	STZ Diabetes	100	15.6501	16.36	12.9074	14.3025	7.23461	10.5984	46.6744	15.1114	10.996	12.0271	11.3893	20.3992	15.7364	10.4241	14.3793	5.30399	6.95905	19.917	15.974	5.04262	7.91953	10.6081	10.9599	10.0199	12.4783	8.60513	8.95753	9.36835	8.44325	9.85101	20.7784	22.1756	18.4758	19.5788	9.0998	11.2185	48.212
18.50_853.0536m/z		853.054	1	18.5018	0.61015	0	0.514681	0.977362	1.38856	STZ+Mildronate	Mildronate	100 - 23.9 - 5.69	15244.8	21.67	13725.3	12353.2	7321.74	9476.79	14652.9	13493.3	14323.2	8410.74	11123.2	9793.15	9335.51	12135.4	6701.32	17161.8	13261.8	11910.5	11585.3	5252.21	7971.07	10789.8	14173.4	17282.1	9934.28	22791.6	9938.06	11432.3	9321.45	8221.89	23677.7	28877.1	19646.5	16910.4	9209.39	10031.3	15135.5
18.50_603.9672m/z		603.967	1	18.5018	0.476133	0	0.600955	1	1.27469	Control	STZ+Mildronate	100 - 12.4 - 3.09	289.286	44.67	177.713	148.925	140.023	306.176	678.38	176.527	259.053	570.951	129.896	518.831	201.973	162.984	167.84	153.775	184.229	390.726	435.141	334.118	132.533	330.387	430.935	398.678	109.221	96.2053	331.073	28.0997	439.054	96.9717	109.574	356.903	254.381	203.865	176.123	324.092	700.726
18.50_574.0597m/z		574.06	1	18.5018	0.355467	0	0.000189875	0.0060038	8.92509	Control	Mildronate	100	128.217	41.71	25.4737	46.7552	395.177	158.656	75.0266	123.166	111.556	133.055	193.47	42.8782	51.0167	182.373	0	32.4375	53.7579	0	0	0	0	218.469	0	0	0	169.457	103.612	123.817	138.914	154.463	81.572	32.5833	36.4633	64.0035	497.059	167.94	77.4981
18.50_532.8236m/z		532.824	1	18.5018	0.476133	0	0.034069	0.294214	Infinity	STZ Diabetes	STZ+Mildronate	100 - 0.883	21.6847	124.45	16.2176	0	0	0	3.08177	10.025	0	0	0	0	0	0	0	0	0	0	0	0.438504	0	24.8636	0	40.2459	64.9985	0	0	0	0	0	0	0	23.214	0	0	0	3.18328
18.50_440.0027m/z		440.003	1	18.5018	0.476133	0	0.545304	1	1.46886	STZ+Mildronate	Mildronate	100 - 18.7	198.834	41.12	187.819	222.096	73.3336	90.5943	242.005	189.091	176.064	54.5313	191.775	92.3183	119.048	180.717	75.1817	269.338	130.03	112.844	142.075	82.7245	120.313	124.433	212.637	230.92	103.863	349.619	160.237	147.342	110.851	83.3221	375.57	315.679	268.846	304.029	92.2402	95.8955	249.977
18.50_439.1762m/z		439.176	1	18.5018	0.476133	0	0.824759	1	1.87114	STZ+Mildronate	Control	100	36.7183	78.91	45.6595	0	0	45.2476	45.7732	38.4814	0	0	37.4114	0	22.9093	0	50.121	36.5359	45.756	0	46.7752	0	30.898	0	0	0	68.1609	65.1823	0	45.4988	0	69.5519	73.439	31.8202	65.3575	0	0	47.8953	47.281
18.50_438.6760m/z		438.676	1	18.5018	0.61015	0	0.796004	1	1.1547	STZ+Mildronate	Control	100	159.713	27.66	150.978	91.6654	106.454	126.338	244.762	171.568	195.629	63.5448	141.938	133.305	56.7386	176.877	62.993	255.578	161.876	191.876	155.087	52.3479	62.6283	171.111	165.412	200.314	124.53	227.928	159.213	115.769	150.644	116.379	183.853	232.422	216.112	125.481	133.899	133.73	252.825
18.50_429.0306m/z		429.031	1	18.5018	0.61015	0	0.820878	1	1.33505	STZ+Mildronate	Mildronate	100 - 9.26	765.53	25.55	818.425	704.693	425.847	536.562	697.122	757.206	715.366	372.079	503.148	423.762	473.761	642.929	347.985	843.241	638.803	670.004	596.08	344.355	387.351	467.438	696.34	843.24	376.984	1158.55	543.491	497.218	481.304	372.16	1234.69	1464.32	1171.5	964.659	535.636	567.959	720.086
18.50_424.0076m/z		424.008	1	18.5018	0.343383	0	0.400225	0.881393	1.53093	STZ+Mildronate	Mildronate	100	332.66	24.51	324.409	306.815	171.99	236.273	339.254	289.857	307.001	137.15	272.391	199.484	253.793	310.905	113.86	317.889	298.714	224.057	253.27	95.9674	189.631	262.977	282.679	316.634	190.187	532.366	247.582	233.654	212.204	143.935	569.036	589.549	464.362	420.001	216.331	250.099	350.43
18.63_172.5243m/z		172.524	1	18.6307	0.478567	0	1	1	1	---	---	100	0	---	0	0	0	0	0	0	0	0	0	0	0	0	0	0	0	0	0	0	0	0	0	0	0	0	0	0	0	0	0	0	0	0	0	0	0
18.50_375.1086m/z		375.109	1	18.5018	0.745633	0	0.269007	0.759247	Infinity	STZ+Mildronate	Control	100 - 16	1.28252	244.95	0	0	0	0	0	0	0	0	0	0	0	0	0	0	0	0	0	0	0	0	0	0	0	0	7.69511	0	0	0	0	0	0	0	0	0	0
18.50_331.1187m/z		331.119	1	18.5018	0.61015	0	1	1	1	---	---	100 - 12.3	0	---	0	0	0	0	0	0	0	0	0	0	0	0	0	0	0	0	0	0	0	0	0	0	0	0	0	0	0	0	0	0	0	0	0	0	0
18.50_322.9939m/z		322.994	1	18.5018	0.604533	0	1	1	1	---	---	100 - 4.18	0	---	0	0	0	0	0	0	0	0	0	0	0	0	0	0	0	0	0	0	0	0	0	0	0	0	0	0	0	0	0	0	0	0	0	0	0
18.50_290.9678m/z		290.968	1	18.5018	1.24202	0	0.411145	0.888546	1.55323	STZ+Mildronate	Control	100 - 5.23 - 1.76	18966	23.11	15254.6	14222.8	7825.63	11066.9	13952.8	13413.2	16460.3	8924.2	11556.4	9924.62	9262.11	14664.7	7530.71	19950.3	16191.1	14258.1	12982.3	7356.44	9549.66	12290.5	18097.3	20170.9	9911.17	27446.3	11426.4	12782.2	10967.9	8672.54	31998.3	37948.6	21835.6	19469.7	9843.19	11714.5	14412.4
18.50_263.5233m/z		263.523	1	18.5018	0.343383	0	1	1	1	---	---	100	0	---	0	0	0	0	0	0	0	0	0	0	0	0	0	0	0	0	0	0	0	0	0	0	0	0	0	0	0	0	0	0	0	0	0	0	0
18.50_227.1297m/z		227.13	1	18.5018	1.8681	0	0.00107505	0.0244443	Infinity	Control	Mildronate	100	218.975	92.23	452.828	287.005	389.093	0	329.134	391.363	0	0	286.983	0	491.293	0	0	0	0	0	0	0	0	0	0	0	0	0	0	0	0	0	0	0	648.182	392.883	489.408	0	339.976
18.50_225.1244m/z		225.124	1	18.5018	7.07575	0	6.78084e-09	1.14351e-06	Infinity	Control	STZ+Mildronate	100 - 11.2	46510.4	89.63	88903.1	66407.5	82523.2	728.19	73209.6	82823.3	390.087	110.372	63911.2	277.443	98215.5	625.164	100.032	0	0	0	0	0	0	0	547.57	17.3172	0	0	0	0	0	0	0	0	127257	90905.6	103799	770.8	75621.2
18.50_220.5048m/z		220.505	1	18.5018	0.476133	0	0.762989	1	1.35174	STZ+Mildronate	Mildronate	100	105.614	29.07	83.8326	83.5308	49.4761	86.189	102.611	91.9506	125.523	46.4531	78.2965	59.3443	64.4092	105.925	52.5885	87.7989	99.2741	80.1296	102.504	46.4966	51.2767	65.9824	97.5737	117.626	76.6857	158.792	76.9493	74.114	80.5168	39.5425	171.267	191.297	119.999	114.346	62.2317	91.2323	105.991
18.50_213.0092m/z		213.009	1	18.5018	0.61015	0	0.486557	0.951333	1.45879	STZ+Mildronate	Control	100 - 5.55	727.041	24.99	622.901	599.118	326.598	476.601	574.997	617.123	688.97	341.363	418.864	386.158	384.119	543.826	352.054	748.464	624.903	599.23	516.515	314.552	373.395	490.187	737.117	814.211	394.376	1075.97	421.318	491.593	489.596	355.023	1258.93	1345.79	891.627	820.137	410.8	504.49	593.938
18.50_212.5074m/z		212.507	1	18.5018	1.46198	0	0.509945	0.974427	1.46887	STZ+Mildronate	Control	100 - 1.99	6813.26	22.5	5914.36	5372.57	3246.09	4337.07	5302.8	5103.67	6254.62	3325.76	4016.39	3903.53	3497.78	5386.43	3130.47	7170.08	6043.7	5659.45	4806.15	2770.82	3571.66	4552.62	6717.49	7669.34	3857.02	10063.9	4014.63	4336.91	4233.33	3266.33	11604.4	13424	8465.87	7354.55	4082.98	4590.86	5477.48
18.50_354.8791m/z		354.879	1	18.5018	0.604533	0	1	1	1	---	---	100 - 0.495	0	---	0	0	0	0	0	0	0	0	0	0	0	0	0	0	0	0	0	0	0	0	0	0	0	0	0	0	0	0	0	0	0	0	0	0	0
18.89_415.9558m/z		415.956	1	18.8919	0.3496	0	1	1	1	---	---	100	0	---	0	0	0	0	0	0	0	0	0	0	0	0	0	0	0	0	0	0	0	0	0	0	0	0	0	0	0	0	0	0	0	0	0	0	0
17.90_149.5237m/z		149.524	1	17.9022	0.50575	0	1	1	1	---	---	100	0	---	0	0	0	0	0	0	0	0	0	0	0	0	0	0	0	0	0	0	0	0	0	0	0	0	0	0	0	0	0	0	0	0	0	0	0
17.90_139.0401m/z		139.04	1	17.9022	2.0287	0	0.0708457	0.425425	9.04625	Control	Mildronate	100 - 5.68	12.059	68.57	0	0	0	8.40681	11.8253	20.3056	15.7002	16.4756	21.6954	16.0263	27.4702	6.80285	0	0	3.97306	4.02519	0	0	3.94428	8.58496	4.13456	3.43524	12.0725	0	7.57342	13.3123	7.55094	12.2925	0	3.58593	0	0	0	8.89874	12.2149
17.27_210.9920m/z		210.992	1	17.2711	0.3787	0	0.0300655	0.274753	Infinity	Mildronate	STZ Diabetes	100	8.8893	140.14	6.64073	0	0	0	0	0	6.6045	0	0	0	0	0	0	11.1649	10.218	0	0	31.9529	0	0	0	0	0	0	0	0	0	0	0	0	9.5056	0	0	0	0
17.27_210.5401m/z		210.54	1	17.2711	0.634933	0	0.937541	1	1.10822	STZ Diabetes	STZ+Mildronate	100 - 3.13	297.842	20.25	297.434	342.458	307.159	161.1	276.183	264.334	288.148	341.33	281.314	241.602	105.625	341.469	197.191	302.916	314.647	359.937	204.736	281.312	221.505	320.928	301.658	371.048	161.981	409.934	212.561	252.211	249.191	277.075	371.558	249.952	425.75	468.793	386.349	170.527	285.28
17.27_199.0248m/z		199.025	1	17.2711	0.503417	0	0.386048	0.880111	Infinity	Control	STZ Diabetes	100 - 4.46	1.54756	182.66	0	5.37575	7.18299	0	0	0	6.01196	0	0	0	0	0	0	0	0	0	7.15903	0	0	0	0	0	0	0	0	0	0	0	0	0	0	7.35891	9.03487	0	0
17.27_195.0065m/z		195.006	1	17.2711	0.634933	0	1	1	1	---	---	100	0	---	0	0	0	0	0	0	0	0	0	0	0	0	0	0	0	0	0	0	0	0	0	0	0	0	0	0	0	0	0	0	0	0	0	0	0
17.27_194.0127m/z		194.013	1	17.2711	0.503417	0	1	1	1	---	---	100	0	---	0	0	0	0	0	0	0	0	0	0	0	0	0	0	0	0	0	0	0	0	0	0	0	0	0	0	0	0	0	0	0	0	0	0	0
17.27_188.0480m/z		188.048	1	17.2711	0.385233	0	0.197877	0.704169	1.71483	Control	STZ Diabetes	100 - 34.2	8.69923	15.4	6.29147	12.9102	12.6943	6.38725	0	8.04663	12.2794	13.4338	13.7882	6.33562	5.86892	6.35492	19.5414	0	15.9663	0	0	13.9081	6.29341	0	13.7168	10.4274	0	0	5.07134	7.79049	6.90585	6.92936	7.90897	7.90138	9.00568	17.6728	15.9671	6.761	0
17.27_187.5461m/z		187.546	1	17.2711	0.634933	0	0.237496	0.755448	1.22604	Mildronate	STZ Diabetes	100 - 24.8	152.536	11.49	162.405	181.078	155.31	122.38	149.955	130.091	148.108	160.446	156.152	126.28	81.6859	170.573	138.34	141.331	173.128	170.393	126.513	165.513	105.879	125.69	133.894	152.074	83.8917	145.053	117.685	145.614	145.809	147.43	165.763	130.969	232.468	247.879	195.352	129.542	154.895
17.27_180.9814m/z		180.981	1	17.2711	1.12283	0	0.385991	0.880111	5.26664	Mildronate	STZ+Mildronate	100 - 2.48	9.81507	103.68	4.87697	0	4.59671	0	4.80579	11.6119	0	0	0	0	5.6097	0	0	0	5.97092	0	35.6002	17.3194	18.3711	4.99461	0	0.447977	18.4301	6.15978	5.50851	5.67327	0	0	0	0	6.98094	0	5.78181	0	4.9641
17.27_176.0112m/z		176.011	1	17.2711	0.373767	0	0.625064	1	12.1573	STZ+Mildronate	Control	100	0.309753	244.95	0	0	0	0	0	0	0	0	0	0.305746	0	0	0	0	0	0	0.770191	0	0	0	0.78373	0	0	0	0	0	0	0	1.85852	0	0	0	0	0	0
17.27_170.0178m/z		170.018	1	17.2711	0.634367	0	0.703924	1	Infinity	Control	Mildronate	100	0.339838	346.41	0	4.07805	0	0	0	0	0	0	0	0	0	0	0	0	0	0	0	0	0	0	0	0	0	0	0	0	0	0	0	0	0	5.58247	0	0	0
17.27_152.0479m/z		152.048	1	17.2711	1.13642	0	1	1	1	---	---	100	0	---	0	0	0	0	0	0	0	0	0	0	0	0	0	0	0	0	0	0	0	0	0	0	0	0	0	0	0	0	0	0	0	0	0	0	0
17.27_144.9803m/z		144.98	1	17.2711	0.503417	0	0.20202	0.711407	Infinity	Mildronate	STZ+Mildronate	100	9.63304	113.26	0	19.4411	0	0	0	22.9082	13.3616	0	0	0	0	0	0	17.6774	13.5752	0	0	26.5456	0	0	10.2178	14.2085	16.299	0	0	0	0	0	0	0	0	26.613	0	0	0
17.27_143.0462m/z		143.046	1	17.2711	0.385233	0	0.00309932	0.0561671	Infinity	STZ+Mildronate	Mildronate	100	3.23665	94.32	3.13549	0	0	0	0	0	3.40417	0	0	0	0	0	0	0	0	0	0	0	0	0	0	0	0	0	3.30295	8.19573	3.9802	0	0	3.941	4.48817	0	0	0	0
17.27_140.3589m/z		140.359	1	17.2711	0.385233	0	1	1	1	---	---	100	0	---	0	0	0	0	0	0	0	0	0	0	0	0	0	0	0	0	0	0	0	0	0	0	0	0	0	0	0	0	0	0	0	0	0	0	0
17.27_132.0261m/z		132.026	1	17.2711	0.3787	0	0.752141	1	Infinity	Control	Mildronate	100	0.55778	244.95	0	0	0	0	6.69336	0	0	0	0	0	0	0	0	0	0	0	0	0	0	0	0	2.06874	0	0	0	0	0	0	0	0	0	0	0	0	6.91385
17.27_125.3611m/z		125.361	1	17.2711	0.503417	0	0.65018	1	1.68837	STZ+Mildronate	Control	100	4.75894	60.26	3.37288	5.32563	4.24673	0	3.78485	0	3.33323	6.57446	0	0	0	7.18612	0	6.6035	3.89223	3.8041	3.83264	2.86216	0	5.94502	3.1803	8.55682	0	6.95501	4.7715	6.79389	6.88207	0	7.24929	2.85685	4.82797	7.2903	5.3416	0	3.90953
17.27_125.0608m/z		125.061	1	17.2711	0.373767	0	1	1	1	---	---	100	0	---	0	0	0	0	0	0	0	0	0	0	0	0	0	0	0	0	0	0	0	0	0	0	0	0	0	0	0	0	0	0	0	0	0	0	0
17.27_124.0486m/z		124.049	1	17.2711	1.64222	0	1	1	1	---	---	100	0	---	0	0	0	0	0	0	0	0	0	0	0	0	0	0	0	0	0	0	0	0	0	0	0	0	0	0	0	0	0	0	0	0	0	0	0
17.27_82.0060m/z		82.006	1	17.2711	0.503417	0	0.464004	0.932154	1.84624	Control	STZ Diabetes	100	16.4112	9.28	9.44572	8.56974	7.14115	17.415	10.5	78.7413	9.95405	7.96877	8.43111	15.0631	15.9721	7.7322	10.1096	11.0985	8.71363	9.05986	10.7044	9.84135	10.5883	9.40179	6.28111	8.55658	14.2233	4.28291	11.3843	12.4956	6.47727	14.7643	7.17512	8.79407	13.5207	11.7312	8.98224	18.434	10.8459
17.27_211.0420m/z		211.042	1	17.2711	0.634933	0	0.951335	1	1.09426	STZ Diabetes	Control	100 - 2.28	37.955	30.52	34.301	49.2282	43.1703	13.2963	29.8737	17.8703	42.9885	50.0837	43.2163	35.1263	10.8988	46.1729	17.2046	39.3154	46.8144	41.5739	28.1557	39.6929	17.7831	40.1165	54.2417	43.649	22.4825	49.4571	27.0339	40.8021	21.4847	29.4723	50.4394	44.4247	49.0988	67.3888	54.3003	14.0743	30.8577
17.14_627.1236m/z		627.124	1	17.1446	0.505367	0	0.925874	1	1.73731	STZ Diabetes	Control	100	112.922	63.23	3.0143	19.3932	109.785	95.2797	78.5854	43.1151	81.4307	79.8988	0	91.1378	124.566	53.7701	154.246	202.16	0	61.21	43.1273	179.071	324.281	134.668	16.4001	59.6237	130.964	11.593	230.299	81.5888	66.8068	0.860595	82.4375	198.007	4.3147	26.5475	138.089	100.855	81.1741
17.27_223.0615m/z		223.061	1	17.2711	0.503417	0	1	1	1	---	---	100 - 15	0	---	0	0	0	0	0	0	0	0	0	0	0	0	0	0	0	0	0	0	0	0	0	0	0	0	0	0	0	0	0	0	0	0	0	0	0
17.27_258.0384m/z		258.038	1	17.2711	0.757633	0	0.65223	1	Infinity	Mildronate	STZ Diabetes	100	1.16651	244.95	0	0	0	0	0	0	0	0	0	0	0	8.33537	0	0	0	0	6.99906	0	0	0	0	0	0	0	0	0	0	0	0	0	0	0	0	0	0
17.40_236.9577m/z		236.958	1	17.4002	0.373767	0	1	1	1	---	---	100	0	---	0	0	0	0	0	0	0	0	0	0	0	0	0	0	0	0	0	0	0	0	0	0	0	0	0	0	0	0	0	0	0	0	0	0	0
17.40_218.9467m/z		218.947	1	17.4002	0.505283	0	1	1	1	---	---	100 - 1.71	0	---	0	0	0	0	0	0	0	0	0	0	0	0	0	0	0	0	0	0	0	0	0	0	0	0	0	0	0	0	0	0	0	0	0	0	0
17.40_217.5576m/z		217.558	1	17.4002	0.637017	0	0.154667	0.639641	Infinity	Control	Mildronate	100	11.8169	117.22	0	15.1194	29.9745	6.98887	46.0079	0	14.8532	7.65118	21.2082	0	0	0	0	0	0	0	0	0	0	15.4625	0	22.1439	0	30.3826	0	0	0	0	16.5745	48.0169	0	20.697	37.7024	7.39783	47.5235
17.40_217.0557m/z		217.056	1	17.4002	1.13642	0	0.660463	1	1.93571	STZ Diabetes	Mildronate	100	157.104	36.23	132.302	187.975	274.619	82.9199	349.436	55.6578	168.599	122.801	245.245	44.8065	36.398	79.1536	41.8843	66.9443	86.5241	131.5	82.7193	77.395	72.3832	187.033	114.814	239.409	27.8185	301.166	50.4966	38.0247	65.4933	115.609	184.848	369.775	189.378	257.321	345.42	87.772	360.947
17.40_210.0220m/z		210.022	1	17.4002	0.3787	0	0.0352434	0.300932	Infinity	STZ+Mildronate	Control	60.8 - 100 - 26.5	0.979472	114.55	0	0	0	0	0	0	0	0	0	0	0	0	0	2.52914	0.963062	0	1.24282	0	0	0.853384	0	0	1.22477	0	2.28408	0	0	1.36098	0	2.23177	0	0	0	0	0
17.40_202.0637m/z		202.064	1	17.4002	0.373767	0	0.372313	0.877502	1.38658	Control	STZ+Mildronate	100	56.694	23.08	65.1929	73.5757	74.4312	53.9037	66.1905	48.5855	43.1983	60.0332	61.171	56.5629	14.9795	62.504	52.9361	29.0894	42.6434	51.6565	41.9456	74.0769	51.2798	48.4623	53.4363	35.9106	17.1289	53.7089	30.9717	30.1856	40.5021	53.6674	49.1958	40.8035	93.3178	100.718	93.6206	57.0579	68.3709
17.40_201.5618m/z		201.562	1	17.4002	0.766667	0	0.617348	1	1.2638	Control	STZ+Mildronate	100 - 0.699	385.405	19.6	464.523	445.021	447.415	351.46	459.899	334.454	333.286	400.716	449.451	354.813	99.035	484.783	411.825	278.573	325.988	467.576	294.055	466.858	370.589	305.173	415.132	300.297	173.896	394.91	240.551	236.56	312.451	357.478	383.633	299.07	664.923	609.193	562.765	372.026	475.049
17.40_201.5437m/z		201.544	1	17.4002	0.505283	0	0.34086	0.844564	1.36805	Mildronate	STZ Diabetes	100	53.5693	25.55	59.8766	58.6376	55.5288	41.4508	57.7063	54.2929	55.9592	50.9835	65.3387	37.7343	13.5157	50.8985	64.0705	48.2407	48.2861	75.1907	36.8475	48.7805	40.4429	24.1937	57.8276	33.9343	23.6745	54.8715	29.5338	25.3121	45.9036	39.194	59.8221	50.0588	85.708	80.2694	69.845	43.8763	59.6073
17.40_167.0209m/z		167.021	1	17.4002	1.39308	0	0.364539	0.869936	1.46922	Control	Mildronate	100 - 4.57 - 0.167	3248.69	18.16	2144.58	3100.78	5889.55	2924.15	2460.07	4506.4	4678.29	2019.89	4846.08	1761.98	3064.24	1588.27	1584.35	2251.74	2191.8	2287.31	2839.96	2111.84	1890.74	5166.17	1780.49	1430.99	2574.44	2983.32	2052.56	2069.91	2528.39	4785.1	1916.34	1712.54	3069.77	4244.68	7407.97	3095.26	2541.1
17.40_125.9958m/z		125.996	1	17.4002	1.0072	0	0.82493	1	1.05929	STZ Diabetes	STZ+Mildronate	69.5 - 100 - 27	133.05	4.03	140.291	161.29	128.48	136.294	144.924	127.886	136.793	137.81	145.413	122.191	84.6781	130.336	133.246	124.112	140.996	132.951	132.776	133.964	116.572	122.398	141.123	159.44	112.047	146.718	114.955	95.5085	140.171	135.783	131.186	136.015	200.814	220.791	161.604	144.269	149.698
17.27_654.1443m/z		654.144	1	17.2711	0.757633	0	0.824387	1	1.79864	Control	Mildronate	100	182.125	77.18	482.755	178.182	233.724	378.723	28.8083	176.614	111.27	76.3504	262.221	112.039	0	144.812	0	235.17	41.1423	177.94	54.9654	98.3244	282.002	0	251.426	66.8673	51.9317	101.182	35.2795	94.3553	0	228.814	281.985	157.047	691.021	243.915	293.981	400.884	29.7572
17.27_525.0205m/z		525.02	1	17.2711	0.623333	0	0.268327	0.759247	1.37817	Mildronate	STZ+Mildronate	100 - 11 - 1.07	1410.7	18.92	1614.83	1835.67	1394.32	1381.64	1265.04	1510.94	1326.92	1040.22	1358.78	1547.18	345.906	1484.32	1758.76	1247.33	1355.87	1643.49	1022.56	1436.17	955.774	782.166	1391.46	1419.49	864.544	1085.43	905.241	682.696	776.407	1305.75	1118.83	1352.67	2311.48	2512.86	1753.79	1462.49	1306.71
17.27_422.0879m/z		422.088	1	17.2711	0.766667	0	0.598433	1	1.17571	STZ Diabetes	Mildronate	100 - 14.9 - 1.8 - 0.174	817.611	15.19	751.677	873.81	697.249	461.447	730.54	778.984	778.598	810.933	713.257	635.42	304.218	845.759	484.613	781.004	838.886	852.311	517.528	698.155	573.456	792.778	914.124	1016.01	607.704	1001.6	605.084	758.612	746.31	675.173	923.848	665.898	1075.96	1196.16	877.01	488.449	754.604
17.27_376.0997m/z		376.1	1	17.2711	0.886583	0	0.0875572	0.473339	1.26005	Mildronate	STZ Diabetes	100 - 7.53	425.419	12.44	433.302	456.906	426.522	387.896	388.427	402.559	407.155	373.077	428.498	407.917	241.79	384.351	427.287	372.691	511.791	433.988	333.618	473.141	276.187	289.218	366.382	377.962	314.714	401.258	358.19	405.67	437.154	332.447	422.934	327.851	620.233	625.462	536.486	410.594	401.223
17.27_367.0611m/z		367.061	1	17.2711	0.385233	0	1	1	1	---	---	100	0	---	0	0	0	0	0	0	0	0	0	0	0	0	0	0	0	0	0	0	0	0	0	0	0	0	0	0	0	0	0	0	0	0	0	0	0
17.27_366.5595m/z		366.56	1	17.2711	0.503417	0	1	1	1	---	---	100 - 6.61	0	---	0	0	0	0	0	0	0	0	0	0	0	0	0	0	0	0	0	0	0	0	0	0	0	0	0	0	0	0	0	0	0	0	0	0	0
17.27_303.0360m/z		303.036	1	17.2711	0.505283	0	1	1	1	---	---	100	0	---	0	0	0	0	0	0	0	0	0	0	0	0	0	0	0	0	0	0	0	0	0	0	0	0	0	0	0	0	0	0	0	0	0	0	0
17.27_262.5080m/z		262.508	1	17.2711	0.503417	0	0.122404	0.558611	1.56664	Mildronate	STZ+Mildronate	100	114.998	21.3	132.316	152.87	122.848	134.096	98.8615	106.771	117.959	89.8435	107.5	116.469	24.6782	132.154	142.889	103.722	108.088	139.244	76.9993	119.046	79.1122	66.3961	101.236	110.972	50.7186	104.528	63.2099	47.6562	56.0398	92.9328	88.7633	91.8236	189.399	209.265	154.52	141.943	102.118
17.27_262.0060m/z		262.006	1	17.2711	0.75485	0	0.309374	0.805974	1.38253	Mildronate	STZ+Mildronate	100 - 3.18	1005.8	20.62	1213.63	1326.5	1160.32	1025.56	969.272	1006.74	973.821	809.026	1035.32	1054.35	230.094	1127.18	1251.28	884.049	946.112	1156.92	685.657	1110.8	771.428	613.989	978.014	1086.58	513.845	855.265	670.282	487.173	532.201	894.649	833.995	946.77	1737.2	1815.85	1459.47	1085.58	1001.2
17.27_234.0174m/z		234.017	1	17.2711	0.373767	0	1	1	1	---	---	100	0	---	0	0	0	0	0	0	0	0	0	0	0	0	0	0	0	0	0	0	0	0	0	0	0	0	0	0	0	0	0	0	0	0	0	0	0
17.14_522.0428m/z		522.043	1	17.1446	1.02085	0	0.178031	0.673414	1.35255	Control	Mildronate	100 - 14.9 - 0.826	950.616	21.96	1163.44	1236.3	1196.62	785.616	837.604	623.853	1235.52	676.508	934.564	693.098	678.977	1345.28	682.04	608.604	831.73	944.935	677.024	472.672	751.906	658.304	877.825	907.384	523.823	1154.87	670.663	726.168	1011.65	771.577	1121.04	1083.26	1665.37	1692.38	1505.13	831.586	865.196
17.14_453.0209m/z		453.021	1	17.1446	0.50515	0	0.221173	0.733756	1.39902	Control	Mildronate	100 - 6.88	633.127	19.88	889.679	821.198	779.64	556.318	555.702	328.259	843.269	402.422	724.249	436.739	433.856	826.197	367.149	421.296	545.407	550.99	489.683	340.774	439.847	460.527	575.823	728.842	280.19	671.538	447.056	520.038	655.471	486.222	713.512	711.808	1273.5	1124.14	980.643	588.871	574.008
17.14_421.1151m/z		421.115	1	17.1446	0.385233	0	0.615779	1	Infinity	STZ Diabetes	Mildronate	100 - 14	3.42513	244.95	0	0	0	0	0	0	0	0	0	0	0	16.1503	0	0	0	0	0	0	0	20.5508	0	0	0	0	0	0	0	0	0	0	0	0	0	0	0
17.01_464.0472m/z		464.047	1	17.0149	1.01037	0	0.579046	1	1.22742	Control	Mildronate	100	311.701	17.04	485.434	283.789	316.257	363.126	463.013	197.208	287.918	206.652	267.355	328.182	141.156	400.328	254.662	203.279	229.949	258.982	369.804	207.011	343.376	178.25	241.949	249.244	188.819	355.738	322.162	211.922	234.091	284.908	225.474	297.315	694.855	388.48	397.793	384.374	478.265
17.01_423.5764m/z		423.576	1	17.0149	0.634367	0	0.223734	0.737398	Infinity	Control	Mildronate	100 - 4.92	3.4281	215.39	0	2.86449	0	18.8922	0	0	0	19.3804	0	0	0	0	0	0	0	0	0	0	0	0	0	0	0	0	0	0	0	0	0	0	0	3.92122	0	19.9977	0
17.01_423.0751m/z		423.075	1	17.0149	0.505367	0	0.0338582	0.294068	53.4219	STZ+Mildronate	Mildronate	100 - 13.7	13.1946	86.87	1.19538	1.10327	0.190282	0	1.66865	0.778029	0.695943	29.2993	0.0673542	0.33295	0	3.65643	0	0.497965	0.19804	0.38396	0	0.401962	17.4295	0.397568	0.382091	0.0220276	0.414815	0.0231827	0.497027	19.1233	33.077	0.168595	22.2236	4.07775	1.71109	1.51027	0.23934	0	1.72362
17.01_423.0104m/z		423.01	1	17.0149	1.13937	0	0.143835	0.617556	1.35547	STZ+Mildronate	Mildronate	100 - 7.6	2069.68	18.4	1867.07	1475.71	3636.65	2057.88	1644.16	1379.58	1662.85	1598.26	2254.22	1144.5	1372.05	2784.02	1076.33	1628.23	1914.84	1394.36	1507.87	1639.85	1362.01	2708.03	1252.71	1265.59	997.805	1576.1	1712.93	2487.48	2627.89	1997.92	2006.88	1584.97	2672.54	2020.11	4574.23	2178.3	1698.32
17.01_422.9542m/z		422.954	1	17.0149	0.249567	0	0.0570193	0.385804	2.5198	Control	STZ+Mildronate	100 - 6.69	63.2666	43.45	66.9415	72.4184	80.8479	100.019	41.6429	43.7117	73.0142	50.5935	0	44.3938	128.656	56.9598	40.8515	66.6109	96.4637	31.3544	66.14	37.842	0	71.0826	24.6619	0	61.8395	33.4211	47.1738	37.4465	0	0	0	66.0261	95.8208	99.134	101.692	105.872	43.0147
17.01_420.9967m/z		420.997	1	17.0149	0.51575	0	0.685717	1	1.08384	STZ+Mildronate	STZ Diabetes	100 - 2.81	1076.08	6.52	1314.53	971.248	948.976	1101.5	1083	972.539	940.223	865.56	888.953	968.607	1205.09	1046.18	990.065	990.359	1016.34	1049.58	1063.75	880.656	1190.42	875.911	883.563	826.178	1091.31	1089.67	1133.47	1123.49	1229.44	1087.11	812.333	1070.63	1881.64	1329.55	1193.64	1165.96	1118.68
17.01_392.1141m/z		392.114	1	17.0149	0.378783	0	0.821633	1	Infinity	Control	Mildronate	100	5.16852	244.95	0	0	62.0223	0	0	0	0	0	0	0	0	0	0	0	0	0	0	0	0	0	0	0	17.0718	0	0	26.088	0	0	0	0	0	0	78.0125	0	0
17.01_373.0288m/z		373.029	1	17.0149	0.642333	0	0.449498	0.919265	1.19129	STZ+Mildronate	STZ Diabetes	100 - 7.52 - 0.612	1138.48	15.34	1581.16	1443.28	1058.62	1129.75	935.105	854.198	897.051	714.032	783.942	906.785	1156.82	1104.53	985.278	1107.25	945.144	1163.5	816.032	797.748	1006.84	758.463	932.083	961.964	716.041	1358.66	817.705	1215.36	1333.28	1195.34	1011.16	1258.04	2263.29	1975.72	1331.55	1195.86	965.909
17.01_362.9889m/z		362.989	1	17.0149	0.7729	0	0.119524	0.552275	1.41153	STZ+Mildronate	STZ Diabetes	100 - 5.71	1621.73	22.41	1412.18	1089.03	2845.88	1684.89	1234.94	1094.97	1289.88	1161.32	1832.56	922.742	1062.16	2299.05	748.04	1295	1576.46	1098.26	1053.8	1271.82	985.613	2120.9	935.064	940.86	710.43	1200.64	1299	2028.18	2099.49	1602.66	1438.66	1262.39	2021.41	1490.78	3579.6	1783.48	1275.62
17.01_357.0341m/z		357.034	1	17.0149	0.642333	0	0.581847	1	1.14737	STZ+Mildronate	STZ Diabetes	100 - 6.2	589.537	13.95	805.819	796.029	583.447	626.802	532.85	432.171	516.221	364.609	464.928	513.671	568.673	563.405	587.432	549.483	536.291	573.48	463.045	400.136	566.563	420.485	502.019	495.056	383.943	714.822	420.873	615.042	714.823	576.343	567.476	642.667	1153.46	1089.69	733.869	663.48	550.403
17.01_326.5222m/z		326.522	1	17.0149	0.378783	0	0.0160233	0.182612	2.11777	STZ+Mildronate	STZ Diabetes	100	86.0471	20.17	22.479	65.0389	177.986	71.2793	57.3916	53.6269	91.6838	54.8432	91.0015	48.3501	45.1227	109.769	18.7884	86.5498	86.6464	24.5679	73.2669	70.3795	0	134.607	28.2014	28.3838	52.594	0	70.4989	108.371	105.713	87.0582	71.4393	73.2028	32.1766	89.0323	223.874	75.4502	59.2821
17.01_326.0357m/z		326.036	1	17.0149	0.505367	0	0.436552	0.907951	1.20643	STZ+Mildronate	Mildronate	100 - 7.4	322.713	13.48	480.634	372.792	285.1	350.876	293.047	258.556	292.393	174.919	286.681	238.004	208.39	403.764	255.169	316.09	309.874	249.416	240.914	233.506	262.427	227.286	280.802	297.783	150.973	402.418	248.899	373.077	349.487	298.58	316.845	349.387	687.985	510.318	358.603	371.408	302.701
17.01_322.8702m/z		322.87	1	17.0149	0.378783	0	0.980713	1	1.28952	Mildronate	STZ Diabetes	100	150.546	40.48	198.321	207.001	217.602	265.254	87.0548	72.6487	61.4367	88.7778	70.8033	160.108	108.682	21.3484	49.0499	322.863	210.645	122.163	59.2153	139.338	98.8793	68.8446	74.5726	174.207	108.83	175.14	291.813	162.027	68.2294	77.0432	43.5221	172.389	283.879	283.365	273.703	280.775	89.9225
17.01_282.5220m/z		282.522	1	17.0149	1.13903	0	0.346893	0.84759	1.286	Control	Mildronate	100 - 2.78	3233.93	18.85	4121.45	4116.44	4003.8	2728.07	2990.05	2176.6	4133.95	2323.42	3419.01	2177.83	2319.29	4297.24	2065.79	2299.67	2861.39	3220.88	2621.13	2019.48	2356.45	2604.48	3257.84	3397.43	1698.37	3673.69	2065.4	2524.16	3438.9	2643.12	3791.11	3437.7	5899.48	5635.02	5036.03	2887.7	3088.55
17.01_281.7140m/z		281.714	1	17.0149	0.505367	0	1	1	1	---	---	100	0	---	0	0	0	0	0	0	0	0	0	0	0	0	0	0	0	0	0	0	0	0	0	0	0	0	0	0	0	0	0	0	0	0	0	0	0
17.01_280.0228m/z		280.023	1	17.0149	0.771333	0	0.155276	0.639641	1.16532	STZ+Mildronate	STZ Diabetes	100 - 6.54	1171.04	8.15	1348.17	1096.11	1019.8	1126.74	1082.8	909.6	969.039	730.902	970.289	947.03	960.4	1144.26	1041.94	1064.04	1124.88	1081.71	876.237	892.061	1073.52	824.56	1063.17	1037.9	792.596	1237.71	1019.55	1220.44	1299.2	1115.73	1175.74	1195.6	1929.78	1500.48	1282.71	1192.67	1118.47
17.01_279.0302m/z		279.03	1	17.0149	3.34052	0	0.217851	0.730705	1.28315	STZ+Mildronate	STZ Diabetes	100 - 0.07	4153.88	13.29	4170.55	2912.6	6708.22	3969.79	3558.92	2874.86	3611.5	3309.16	4622.14	2631.54	2706.34	5434.98	2602.55	3507.54	3932.21	3328.36	3163.2	3519.79	3049.64	4678.77	2860.61	3137.05	2114.52	3583.01	3351	4524.19	4907.54	4132.06	4514.07	3494.44	5969.78	3987.08	8437.7	4202.09	3676.16
17.01_278.5284m/z		278.528	1	17.0149	3.99048	0	0.212068	0.723391	1.28182	STZ+Mildronate	STZ Diabetes	100 - 3.19	27350.9	14.2	26753.7	19521.5	44828.5	26234.7	22819	20026.8	24222	21861.2	30844	17262.2	18205.6	35370.7	16629.5	23336.3	25925.8	21300.7	21327.1	23304.3	19752.1	32758.8	18472	19424.3	14218.4	23399.6	21302.4	30010.6	33153.8	26906.8	29352.2	23379.4	38295.5	26723.1	56386	27769.9	23570.6
17.01_273.0020m/z		273.002	1	17.0149	0.37615	0	0.159364	0.648457	1.55994	Control	STZ+Mildronate	100 - 22.8	66.0705	23.29	70.4305	109.965	98.7612	61.7402	68.8085	91.242	75.9371	59.9786	53.3256	28.6973	19.9289	54.0319	45.324	53.5105	69.8037	77.2156	66.0453	43.59	21.8352	15.9373	60.2896	72.3408	33.3531	67.3503	34.8255	39.5082	25.8635	37.9455	71.6638	44.3205	100.815	150.532	124.223	65.3529	71.0751
17.01_470.0823m/z		470.082	1	17.0149	0.9019	0	0.25909	0.759247	1.1543	STZ+Mildronate	Control	100 - 14.9 - 1.21	3239.97	11.31	3811.14	2908.21	2226	2945.52	3079.58	2696.45	2805.19	2321.77	2391.4	2929.53	2721.4	2846.29	3140.46	3400.51	3374.67	3393.65	2520.48	2524.91	3236.83	2468.26	3063.06	2611.32	2338.25	3917.68	2868.05	2881.24	3675.61	3261.04	3080.22	3673.65	5455.3	3981.07	2799.9	3117.87	3181.03
17.01_491.0056m/z		491.006	1	17.0149	0.378783	0	0.263622	0.759247	Infinity	STZ Diabetes	Mildronate	100 - 11.4 - 3.11	6.96591	155.63	0	0	0	6.62068	0	0	0	0	0	0	0	0	0	0	0	0	0	0	19.2627	0	0	0	0	22.5327	0	19.0228	0	0	0	0	0	0	0	7.0081	0
17.01_497.0458m/z		497.046	1	17.0149	0.37615	0	0.816524	1	3.32046	Mildronate	STZ+Mildronate	100	10.9147	156.48	0	0	0	38.439	0	2.67431	0	0	0	0	4.58828	0	0	0	0	0	36.5518	28.9365	0	0	2.33843	19.6544	0	0	19.7227	0	0	0	0	0	0	0	0	40.6883	0
17.01_498.0444m/z		498.044	1	17.0149	3.01943	0	0.165652	0.657974	1.30733	STZ+Mildronate	STZ Diabetes	100 - 13.6 - 1.65	9763.62	16.8	9812.81	7184.53	16234.9	9731.08	8021.53	6757.55	8333.89	7780.31	10802.4	6133.12	6697.45	12918.1	5476.11	8182.11	9460.5	7458.55	7152.19	8288.3	6840.54	11659.6	6225.62	6584.15	4913.25	8587.01	7981.81	11697.1	11697.9	9576.06	9507.69	8121.19	14046.2	9834.95	20420.5	10300.5	8285.77
17.14_402.9602m/z		402.96	1	17.1446	0.37615	0	0.362812	0.868539	Infinity	STZ+Mildronate	Mildronate	100 - 5.71	1.80045	171.39	0	0	0	0	0	0	0	0	16.3773	0	0	0	0	0	0	0	0	0	0	0	0	0	0	0	0	3.31468	0	7.48803	0	0	0	0	0	0	0
17.14_396.5748m/z		396.575	1	17.1446	0.50515	0	0.269007	0.759247	Infinity	STZ Diabetes	Control	100 - 4.94	3.43854	244.95	0	0	0	0	0	0	0	0	0	0	0	0	0	0	0	0	0	0	0	0	0	20.6313	0	0	0	0	0	0	0	0	0	0	0	0	0
17.14_395.1042m/z		395.104	1	17.1446	0.37615	0	0.498161	0.962551	1.32992	Mildronate	Control	100	39.6617	45.75	70.278	64.1419	0	42.1479	29.6638	32.768	42.4415	0	16.5525	0	31.6867	28.1921	49.1431	26.9109	22.3315	70.2393	49.9258	19.4195	22.0459	30.6702	0	69.4876	37.4715	52.5714	20.1757	18.0752	48.2434	39.1943	55.0588	23.9766	100.597	87.8043	0	44.6142	30.641
17.14_313.5593m/z		313.559	1	17.1446	0.50515	0	0.340959	0.844564	3.80093	Mildronate	Control	100	34.1165	99.77	12.544	0	20.1058	0	0	17.9525	0	21.98	16.972	18.1558	0	0	35.1488	16.8968	0	38.5742	16.6623	97.4171	60.4599	51.2556	0	0	17.4802	0	36.2556	51.8108	0	0	0	0	17.9557	0	25.2894	0	0
17.14_313.0576m/z		313.058	1	17.1446	0.50515	0	0.156985	0.644223	2.39829	Mildronate	Control	100 - 1.27	199.407	66.19	47.1416	80.3667	119.711	84.4338	54.1482	56.3644	47.2902	224.051	124.042	101.326	19.2852	39.5862	244.722	87.3013	72.8412	160.509	127.234	503.834	327.699	288.379	58.0628	68.5764	79.7888	49.0023	205.328	214.694	67.179	77.7249	40.3005	35.8807	67.4789	110.015	150.575	89.3745	55.932
17.14_282.0202m/z		282.02	1	17.1446	1.27055	0	0.302207	0.80083	1.30198	Control	Mildronate	100 - 4.15	20737.1	18.83	26942.9	26637.9	24839.6	17860.1	18512.3	14293.1	26023.5	15181.2	22335.3	14084.4	14729.9	27405.3	13390.6	15425.7	18010.7	20374.3	16188.4	12174.5	15691.4	16362.3	20712.5	21706.2	11267	24191.8	12626.5	16559.3	21553	16520.8	24147.4	21392.5	38566.4	36464.8	31243.7	18905.1	19122.1
17.14_248.9571m/z		248.957	1	17.1446	0.50515	0	0.269007	0.759247	Infinity	STZ+Mildronate	Control	100 - 2.59 - 0.773	1.18391	244.95	0	0	0	0	0	0	0	0	0	0	0	0	0	0	0	0	0	0	0	0	0	0	0	0	0	0	0	0	0	7.10344	0	0	0	0	0
17.14_203.0198m/z		203.02	1	17.1446	1.12283	0	0.391388	0.880111	Infinity	Control	Mildronate	100 - 6.29 - 0.589	0.91457	233.61	5.3742	0	0	0	5.60064	0	0	0	0	0	0	0	0	0	0	0	0	0	0	0	0	0	0	0	0	0	0	0	0	0	7.69268	0	0	0	5.78513
17.14_199.9756m/z		199.976	1	17.1446	0.50515	0	1	1	1	---	---	100 - 3.72	0	---	0	0	0	0	0	0	0	0	0	0	0	0	0	0	0	0	0	0	0	0	0	0	0	0	0	0	0	0	0	0	0	0	0	0	0
17.40_239.0563m/z		239.056	1	17.4002	0.766667	0	1	1	1	---	---	100 - 98.2	0	---	0	0	0	0	0	0	0	0	0	0	0	0	0	0	0	0	0	0	0	0	0	0	0	0	0	0	0	0	0	0	0	0	0	0	0
17.14_189.0325m/z		189.032	1	17.1446	0.886583	0	1	1	1	---	---	100	0	---	0	0	0	0	0	0	0	0	0	0	0	0	0	0	0	0	0	0	0	0	0	0	0	0	0	0	0	0	0	0	0	0	0	0	0
17.14_153.9908m/z		153.991	1	17.1446	0.503417	0	1	1	1	---	---	100	0	---	0	0	0	0	0	0	0	0	0	0	0	0	0	0	0	0	0	0	0	0	0	0	0	0	0	0	0	0	0	0	0	0	0	0	0
17.14_153.0557m/z		153.056	1	17.1446	2.14722	1	1	1	1	---	---	100 - 7.75 - 0.136	0	---	0	0	0	0	0	0	0	0	0	0	0	0	0	0	0	0	0	0	0	0	0	0	0	0	0	0	0	0	0	0	0	0	0	0	0
17.01_815.0431m/z		815.043	1	17.0149	0.249567	0	0.3661	0.871918	Infinity	Control	Mildronate	100 - 12.3	29.9138	186.86	0	0	0	0	157.532	0	0	0	0	0	99.2431	102.19	0	0	0	0	0	0	0	0	0	0	0	0	0	0	0	82.8141	0	0	0	0	0	0	162.721
17.01_748.0238m/z		748.024	1	17.0149	0.37615	0	0.09162	0.48013	55.2125	Control	STZ+Mildronate	100	61.4242	125.43	121.983	239.557	0	90.9327	0	97.0602	54.9115	0	0	132.647	0	0	10.7139	0	0	0	0	0	0	0	0	49.9445	0	0	6.67504	0	0	0	0	0	174.607	327.932	0	96.2537	0
17.01_670.0930m/z		670.093	1	17.0149	0.378783	0	0.353935	0.856667	1.57585	Control	STZ Diabetes	100	386.774	41.45	711.702	634.902	416.27	497.451	213.019	269.772	392.513	165.955	195.201	261.297	312.7	570.503	364.639	95.315	266.94	382.788	213.575	220.488	183.615	196.149	335.99	57.5865	171.398	527.895	323.014	338.305	239.947	357.897	0	378.357	1018.74	869.121	523.591	526.559	220.036
17.01_663.0261m/z		663.026	1	17.0149	0.505367	0	0.362952	0.868539	1.61229	Control	Mildronate	100 - 12.2	1116.39	57.25	2207.68	2085.89	711.592	580.045	888.634	1145.48	1806.5	232.487	795.975	839.901	597.024	1505.47	224.511	1146.67	1337.84	836.293	496.266	112.961	311.885	170.515	873.968	864.072	397.152	1637.99	259.327	209.682	549.283	561.031	1478.46	2157.18	3160.1	2855.39	895.052	613.986	917.906
17.01_647.0659m/z		647.066	1	17.0149	0.642333	0	0.699749	1	1.136	STZ+Mildronate	Mildronate	100 - 21.4 - 5.74 - 0.555	24292.1	9.44	45279.4	26317.8	18446.2	26637.7	25055	19923.4	21129.6	15118.2	19632.6	20422.6	18963.4	27088.4	20163.1	24476.7	25961.8	22656.7	17700.9	17344	21875.5	14449.8	22678.6	23856.7	15864.1	32201.7	21886.6	26413.8	25341.2	25296.1	20922.1	25892.7	64813.4	36026.7	23202	28196.4	25880.4
17.01_558.3206m/z		558.321	1	17.0149	0.37615	0	0.413295	0.888936	Infinity	Control	STZ Diabetes	100	15.4906	228.91	0	0	0	0	0	0	0	30.3012	15.603	123.616	0	16.3674	0	0	0	0	46.5231	0	0	0	0	0	0	0	0	0	0	10.4565	0.0539463	0	0	0	0	0	0
17.01_558.0655m/z		558.066	1	17.0149	7.76538	0	0.155014	0.639641	1.23245	STZ+Mildronate	STZ Diabetes	100 - 16.5 - 3.21 - 0.221	128053	11.24	135924	90262.8	185870	134581	115468	99305.8	111495	118176	136016	88808.9	95127.6	155928	85337.1	114237	123991	104548	103518	111476	100115	135249	92844.1	94737.9	79956	120506	114330	147378	143490	122010	127131	113981	194563	123561	233790	142456	119272
17.14_159.0299m/z		159.03	1	17.1446	1.65507	0	0.00831188	0.115209	11.5155	Control	STZ+Mildronate	100 - 4.11 - 0.202	8.43591	82.14	10.7882	18.4666	12.1767	21.2082	9.80386	6.25779	4.1346	10.7976	0	0	7.59732	0	0	0	0	5.51128	4.16199	4.43568	0	0	0	0	0	4.92253	0	4.39542	0	0	0	0	15.4423	25.2791	15.316	22.4492	10.1268
17.40_243.5456m/z		243.546	1	17.4002	0.510433	0	1	1	1	---	---	100	0	---	0	0	0	0	0	0	0	0	0	0	0	0	0	0	0	0	0	0	0	0	0	0	0	0	0	0	0	0	0	0	0	0	0	0	0
17.40_255.0512m/z		255.051	1	17.4002	0.637017	0	1	1	1	---	---	100 - 13.8	0	---	0	0	0	0	0	0	0	0	0	0	0	0	0	0	0	0	0	0	0	0	0	0	0	0	0	0	0	0	0	0	0	0	0	0	0
17.40_264.9887m/z		264.989	1	17.4002	0.373767	0	0.148664	0.629657	2.17232	Control	Mildronate	100	48.1079	53.1	22.2017	41.7283	102.315	41.0236	33.887	69.7251	67.8076	15.5097	87.6562	26.9553	53.4208	15.0647	12.4359	19.4324	15.1821	31.2509	41.5243	13.0495	26.6694	84.642	26.1212	17.9887	53.3148	26.6066	12.8709	27.6691	37.0286	80.9681	22.9746	23.5653	31.7797	57.1221	128.693	43.4241	35.0033
17.65_431.0913m/z		431.091	1	17.6499	1.60675	0	0.000879023	0.02101	1.38836	STZ Diabetes	Control	100 - 4.96 - 0.491	1407.43	8.85	1332.43	942.116	849.13	1187.97	1153.34	818.746	697.047	1033.62	1085.13	1071.86	956.376	1037.06	1229.59	922.829	1065.77	1165.12	925.937	1234.07	1360.26	1139.39	1382.94	1457.62	1306	1798.37	1316.38	1162.59	1099.59	1258.94	1411.97	1241.25	1907.25	1289.67	1068.05	1257.48	1191.34
17.65_386.9656m/z		386.966	1	17.6499	0.381433	0	0.269007	0.759247	Infinity	STZ+Mildronate	Control	100 - 5.16	2.6909	244.95	0	0	0	0	0	0	0	0	0	0	0	0	0	0	0	0	0	0	0	0	0	0	0	0	0	0	16.1454	0	0	0	0	0	0	0	0
17.65_382.0716m/z		382.072	1	17.6499	0.381433	0	1	1	1	---	---	100	0	---	0	0	0	0	0	0	0	0	0	0	0	0	0	0	0	0	0	0	0	0	0	0	0	0	0	0	0	0	0	0	0	0	0	0	0
17.65_381.5698m/z		381.57	1	17.6499	0.50205	0	0.596507	1	Infinity	Mildronate	STZ Diabetes	100 - 6.34	4.19031	244.95	0	0	0	0	0	0	0	0	0	0	15.4119	0	0	0	25.1419	0	0	0	0	0	0	0	0	0	0	0	0	0	0	0	0	0	0	0	0
17.65_375.0635m/z		375.063	1	17.6499	0.617683	0	1	1	1	---	---	100 - 5.28	0	---	0	0	0	0	0	0	0	0	0	0	0	0	0	0	0	0	0	0	0	0	0	0	0	0	0	0	0	0	0	0	0	0	0	0	0
17.65_374.5618m/z		374.562	1	17.6499	1.25832	0	0.439041	0.909026	Infinity	STZ+Mildronate	Mildronate	100 - 8 - 0.0571	4.70036	155.73	0	0	0	0	0	22.6104	0	0	0	0	0	0	0	0	0	0	0	0	17.657	0	0	0	0	0	0	12.9209	0	0	15.2813	0	0	0	0	0	0
17.65_362.0843m/z		362.084	1	17.6499	0.510433	0	0.822341	1	1.08445	Mildronate	STZ Diabetes	100	240.379	10.14	230.276	322.001	283.602	179.223	224.831	238.502	256.11	269.198	260.75	251.311	131.071	236.369	246.819	211.876	250.621	283.817	203.833	245.311	227.396	179.167	216.058	257.998	198.507	250.841	207.152	217.021	270.389	242.747	260.464	243.195	329.62	440.789	356.719	189.71	232.237
17.65_330.0657m/z		330.066	1	17.6499	1.26343	0	0.50438	0.968403	2.06233	Mildronate	STZ+Mildronate	100 - 10.4	111.327	62.11	99.5587	85.9427	116.362	60.211	62.8013	28.4775	59.6337	139.594	74.3883	84.2754	0	0	127.173	49.5033	68.6959	63.101	123.496	235.992	146.428	65.4612	71.3816	47.6429	33.006	13.4627	73.3444	120.641	43.6632	49.0061	12.6193	24.6134	142.509	117.648	146.362	63.7343	64.8701
17.65_306.9990m/z		306.999	1	17.6499	0.50205	0	1	1	1	---	---	100 - 6.22 - 1.18	0	---	0	0	0	0	0	0	0	0	0	0	0	0	0	0	0	0	0	0	0	0	0	0	0	0	0	0	0	0	0	0	0	0	0	0	0
17.65_293.0307m/z		293.031	1	17.6499	0.50205	0	1	1	1	---	---	100 - 11.2	0	---	0	0	0	0	0	0	0	0	0	0	0	0	0	0	0	0	0	0	0	0	0	0	0	0	0	0	0	0	0	0	0	0	0	0	0
17.65_250.9729m/z		250.973	1	17.6499	0.882167	0	0.166343	0.657974	1.36149	STZ Diabetes	Mildronate	100 - 3.31 - 1.71	62.138	16.22	87.457	46.6691	35.3845	49.7069	45.1583	46.1428	46.6593	42.7982	33.13	55.8659	72.2248	46.9012	61.9446	48.8128	53.1086	20.4488	41.0356	48.4874	41.5622	94.5102	45.3324	44.3004	61.4334	85.6894	49.197	60.473	54.0535	65.895	61.9203	77.9901	125.187	63.8856	44.5072	52.6155	46.6459
17.65_250.0406m/z		250.041	1	17.6499	0.383867	0	1	1	1	---	---	100	0	---	0	0	0	0	0	0	0	0	0	0	0	0	0	0	0	0	0	0	0	0	0	0	0	0	0	0	0	0	0	0	0	0	0	0	0
17.65_249.7068m/z		249.707	1	17.6499	0.887283	0	1	1	1	---	---	100	0	---	0	0	0	0	0	0	0	0	0	0	0	0	0	0	0	0	0	0	0	0	0	0	0	0	0	0	0	0	0	0	0	0	0	0	0
17.65_249.3723m/z		249.372	1	17.6499	0.617683	0	1	1	1	---	---	100 - 0.589	0	---	0	0	0	0	0	0	0	0	0	0	0	0	0	0	0	0	0	0	0	0	0	0	0	0	0	0	0	0	0	0	0	0	0	0	0
17.65_244.0017m/z		244.002	1	17.6499	1.00785	0	1	1	1	---	---	100	0	---	0	0	0	0	0	0	0	0	0	0	0	0	0	0	0	0	0	0	0	0	0	0	0	0	0	0	0	0	0	0	0	0	0	0	0
17.65_241.0355m/z		241.036	1	17.6499	1.13685	0	0.0152467	0.177323	18.865	Control	STZ Diabetes	100 - 9.81	15.0787	91.72	0	0	18.494	16.0385	19.4584	45.6321	6.77051	6.89549	12.9283	30.014	24.7129	0	5.96538	5.98202	0	0	13.4957	0	0	0	4.79576	0	0	0	5.18859	5.08223	0	0	0	0	0	0	23.262	16.977	20.0994
17.65_222.0409m/z		222.041	1	17.6499	0.873267	0	1	1	1	---	---	100 - 9.97 - 0.643	0	---	0	0	0	0	0	0	0	0	0	0	0	0	0	0	0	0	0	0	0	0	0	0	0	0	0	0	0	0	0	0	0	0	0	0	0
17.65_215.1288m/z		215.129	1	17.6499	1.26343	0	1	1	1	---	---	100 - 7.79	0	---	0	0	0	0	0	0	0	0	0	0	0	0	0	0	0	0	0	0	0	0	0	0	0	0	0	0	0	0	0	0	0	0	0	0	0
17.65_199.3295m/z		199.33	1	17.6499	0.63105	0	0.985695	1	1.20334	STZ Diabetes	STZ+Mildronate	100	3.63852	109.68	0	0	0	8.97455	7.94648	0	5.82506	0	0	0	9.30979	5.93966	0	11.7083	6.89207	0	0	0	0	7.23996	0	0	14.5911	0	0	0	6.08592	0	5.77432	6.28188	0	0	0	9.4997	8.20825
17.65_445.0893m/z		445.089	1	17.6499	0.381433	0	0.187	0.6893	Infinity	Control	Mildronate	100	4.34461	188.96	0	0	0	0	0	14.1876	14.1471	0	0	23.8007	0	0	0	0	0	0	0	0	0	0	0	0	0	0	0	0	0	0	0	0	0	0	0	0	0
17.65_502.9542m/z		502.954	1	17.6499	0.50205	0	0.77143	1	7.0687	STZ Diabetes	STZ+Mildronate	100 - 4.68 - 2.55	7.85275	151.85	0	0	15.1433	0	0	0	0	0	14.8237	29.9124	0	0	0	0	0	0	0	24.6345	20.298	0	25.8452	0.973319	0	0	0	0	0	0	5.98168	0.683828	0	0	19.0475	0	0
17.65_750.1326m/z		750.133	1	17.6499	0.50205	0	0.653096	1	3.53095	STZ+Mildronate	STZ Diabetes	100 - 23.1 - 8.42	54.3403	115.86	0	0.367848	66.2675	0	0	0	116.088	128.995	0	0	266.373	0	2.55193	56.0497	92.6996	0	0	116.724	0	2.04358	15.3524	0	74.9422	0	45.8829	0	16.8382	68.8494	194.471	0	0	0.50355	83.3522	0	0
17.78_109.9888m/z		109.989	1	17.7816	0.367983	0	1	1	1	---	---	100	0	---	0	0	0	0	0	0	0	0	0	0	0	0	0	0	0	0	0	0	0	0	0	0	0	0	0	0	0	0	0	0	0	0	0	0	0
17.90_131.0261m/z		131.026	1	17.9022	0.23625	0	0.703924	1	Infinity	Control	Mildronate	100 - 44.9	0.1996	346.41	0	0	0	0	2.3952	0	0	0	0	0	0	0	0	0	0	0	0	0	0	0	0	0	0	0	0	0	0	0	0	0	0	0	0	0	2.4741
17.90_129.0194m/z		129.019	1	17.9022	1.35718	0	0.0298407	0.27366	1.08666	STZ Diabetes	Control	100 - 5.26 - 0.693	922.792	4.52	843.694	812.821	786.927	895.316	891.742	850.75	803.872	908	906.983	847.673	862.173	780.482	945.632	840.778	879.369	900.45	840.244	871.825	959.75	879.886	941.027	908.155	853.582	994.355	830.016	855.634	867.11	900.066	876.091	955.552	1207.67	1112.68	989.808	947.706	921.117
17.90_128.9787m/z		128.979	1	17.9022	0.371733	0	1	1	1	---	---	100	0	---	0	0	0	0	0	0	0	0	0	0	0	0	0	0	0	0	0	0	0	0	0	0	0	0	0	0	0	0	0	0	0	0	0	0	0
17.90_128.0117m/z		128.012	1	17.9022	1.14277	0	0.693045	1	1.58728	STZ+Mildronate	STZ Diabetes	100 - 5.7	3.05335	50.58	2.9485	3.10364	3.16285	4.28546	4.72397	0	3.38038	0	4.16839	4.75602	0	3.16232	4.7143	4.01192	4.0048	3.95084	0	0	3.30678	0	3.49013	0	0	4.74494	4.26476	3.86336	0	3.19236	3.32813	3.67149	4.22052	4.24859	3.97828	4.53623	4.87958
17.90_85.0295m/z		85.0295	1	17.9022	1.35718	0	0.465735	0.933161	1.0646	STZ Diabetes	STZ+Mildronate	100 - 3.52 - 0.241	97.2892	4.2	91.295	88.718	83.5431	94.2061	107.529	97.5782	89.3771	95.7882	98.941	94.4042	99.297	78.1335	104.304	87.093	87.6335	96.518	93.0474	98.3082	103.702	93.9148	98.3127	92.1853	99.1175	96.5031	91.6586	93.4372	95.4684	88.5752	81.3201	97.8546	130.681	121.447	105.082	99.7187	111.071
17.78_546.9810m/z		546.981	1	17.7816	0.383867	0	0.492476	0.956743	106.915	Mildronate	STZ+Mildronate	100	20.4793	154.49	0	14.5278	0	0	24.4974	14.7371	0	14.6045	0	0	0	0	0.884082	40.25	81.7419	0	0	0	0	39.5915	0	0	0	4.72942	0	0.066332	0	0	1.08295	0	0	19.8872	0	0	25.3044
17.78_429.0202m/z		429.02	1	17.7816	0.617683	0	0.410004	0.888367	1.28091	Control	Mildronate	100 - 2.9	118.37	14.22	164.74	171.393	146.57	85.9268	96.7472	84.0932	137.658	108.683	99.314	155.784	50.4515	119.077	83.0011	87.897	83.6952	117.108	62.6016	120.163	110.228	95.6432	103.961	139.061	100.208	131.612	114.898	91.1654	93.3973	115.267	126.043	92.5109	235.811	234.62	184.358	90.9549	99.9342
17.78_372.0763m/z		372.076	1	17.7816	0.617683	0	1	1	1	---	---	100 - 9.45	0	---	0	0	0	0	0	0	0	0	0	0	0	0	0	0	0	0	0	0	0	0	0	0	0	0	0	0	0	0	0	0	0	0	0	0	0
17.78_341.5326m/z		341.533	1	17.7816	0.383867	0	1	1	1	---	---	100	0	---	0	0	0	0	0	0	0	0	0	0	0	0	0	0	0	0	0	0	0	0	0	0	0	0	0	0	0	0	0	0	0	0	0	0	0
17.65_180.5384m/z		180.538	1	17.6499	0.50205	0	0.717926	1	1.11891	STZ+Mildronate	STZ Diabetes	100	62.0896	11.45	62.2475	89.9264	77.3395	40.36	64.2397	51.7462	64.9664	56.2564	59.4253	55.5934	35.5489	67.1923	71.955	47.8488	60.3987	68.5076	52.6735	68.6849	48.3577	40.7794	56.3575	80.6554	49.5679	57.2301	51.0453	55.5802	69.3419	65.9656	65.4728	65.1318	89.1017	123.101	97.2788	42.7217	66.3558
17.78_294.9989m/z		294.999	1	17.7816	1.25832	0	1	1	1	---	---	100 - 5.13 - 1.67	0	---	0	0	0	0	0	0	0	0	0	0	0	0	0	0	0	0	0	0	0	0	0	0	0	0	0	0	0	0	0	0	0	0	0	0	0
17.78_220.9857m/z		220.986	1	17.7816	0.634983	0	0.703924	1	Infinity	Control	Mildronate	100 - 5.59 - 0.796	0.607396	346.41	0	0	0	7.28875	0	0	0	0	0	0	0	0	0	0	0	0	0	0	0	0	0	0	0	0	0	0	0	0	0	0	0	0	0	7.71525	0
17.78_216.0359m/z		216.036	1	17.7816	1.00292	0	1	1	1	---	---	100 - 65	0	---	0	0	0	0	0	0	0	0	0	0	0	0	0	0	0	0	0	0	0	0	0	0	0	0	0	0	0	0	0	0	0	0	0	0	0
17.78_197.5112m/z		197.511	1	17.7816	2.79202	0	0.466321	0.933243	1.31766	STZ Diabetes	STZ+Mildronate	100	22.6396	38.39	14.5148	15.6895	20.7116	33.8126	9.0075	49.8145	11.6066	12.6746	10.3054	16.1169	33.4155	11.3657	34.8645	0	13.1511	28.5933	20.4206	11.0976	35.3713	11.5962	18.8886	30.4356	20.8666	18.6795	41.7701	21.2245	21.0724	0	13.6115	5.41123	20.7766	21.4774	26.0513	35.7912	9.30422
17.78_183.0298m/z		183.03	1	17.7816	1.25832	0	0.391378	0.880111	Infinity	Control	Mildronate	100 - 6.95	1.0006	233.6	0	0	0	6.1152	0	0	0	0	5.89199	0	0	0	0	0	0	0	0	0	0	0	0	0	0	0	0	0	0	0	0	0	0	0	0	6.47303	0
17.78_154.9809m/z		154.981	1	17.7816	2.61058	0	1	1	1	---	---	100	0	---	0	0	0	0	0	0	0	0	0	0	0	0	0	0	0	0	0	0	0	0	0	0	0	0	0	0	0	0	0	0	0	0	0	0	0
17.78_152.9960m/z		152.996	1	17.7816	0.757633	0	1	1	1	---	---	100	0	---	0	0	0	0	0	0	0	0	0	0	0	0	0	0	0	0	0	0	0	0	0	0	0	0	0	0	0	0	0	0	0	0	0	0	0
17.78_147.4976m/z		147.498	1	17.7816	0.887283	0	1	1	1	---	---	100	0	---	0	0	0	0	0	0	0	0	0	0	0	0	0	0	0	0	0	0	0	0	0	0	0	0	0	0	0	0	0	0	0	0	0	0	0
17.78_146.9934m/z		146.993	1	17.7816	2.51345	0	0.114691	0.539271	1.10258	STZ Diabetes	Control	100 - 3.07 - 0.0116	1941.27	2.82	2296.57	1703.1	1691.4	1796.15	1677.05	1653.64	1563.89	1689.37	1691.24	1764.72	1748.11	1852.73	1868.58	1732.83	1883.57	1738.11	1773.2	1958.96	1798.55	1822.38	1910.84	1969.33	1742.43	2404.13	1903.95	1828.2	1839.15	1887.99	1950.76	1953.38	3287.34	2331.39	2127.47	1901.25	1732.29
17.78_138.9877m/z		138.988	1	17.7816	0.383867	0	1	1	1	---	---	100	0	---	0	0	0	0	0	0	0	0	0	0	0	0	0	0	0	0	0	0	0	0	0	0	0	0	0	0	0	0	0	0	0	0	0	0	0
17.78_231.0531m/z		231.053	1	17.7816	0.617683	0	0.593229	1	1.2253	STZ+Mildronate	STZ Diabetes	100	49.8723	8.07	28.8941	40.4529	61.7757	37.2057	72.1218	35.919	74.6415	47.1191	88.7901	22.0579	25.6788	62.3899	25.0595	37.2285	58.4858	35.1972	67.1157	26.8863	53.0135	49.5102	37.0687	41.798	25.3894	37.4341	53.0721	52.628	42.6552	51.8636	51.346	47.6692	41.3593	55.3762	77.7024	39.3828	74.4976
17.90_141.0194m/z		141.019	1	17.9022	1.87293	0	0.631249	1	1.15503	Mildronate	STZ+Mildronate	100 - 3.52	94.2581	12.06	84.253	88.9158	94.7236	122.691	100.896	96.9089	71.9474	95.2387	87.6795	91.8333	104.03	57.6766	104.965	76.0959	94.4219	101.65	102.787	85.6287	111.539	86.5164	95.1909	76.2603	128.444	53.656	97.6057	72.9551	90.9845	84.0261	71.7814	72.2851	120.601	121.717	119.145	129.87	104.22
17.65_171.0299m/z		171.03	1	17.6499	1.13642	0	0.0692049	0.418967	Infinity	Mildronate	STZ+Mildronate	100 - 5.31	5.66397	95.43	0	4.75245	9.84662	6.50968	6.17741	6.83876	0	0	0	0	5.50878	4.41748	5.45898	5.25275	6.57821	0	16.6939	0	0	5.14048	0	5.27379	6.00243	0	0	0	0	0	0	0	0	6.50566	12.3852	6.89059	6.3809
17.65_146.0940m/z		146.094	1	17.6499	2.0314	0	0.0120891	0.14887	1.45923	STZ+Mildronate	STZ Diabetes	100 - 3.02	796.041	16.02	500.232	449.652	391.643	658.26	779.101	542.123	351.065	718.697	533.672	603.781	496.647	650.806	902.299	512.837	633.088	717.243	431.732	760.81	512.329	701.58	521.662	561.07	434.699	541.797	814.006	564.507	913.939	902.739	822.704	758.352	716.037	615.531	492.614	696.778	804.766
17.52_141.0130m/z		141.013	1	17.5183	0.2497	0	1	1	1	---	---	100 - 32.9	0	---	0	0	0	0	0	0	0	0	0	0	0	0	0	0	0	0	0	0	0	0	0	0	0	0	0	0	0	0	0	0	0	0	0	0	0
17.52_138.0156m/z		138.016	1	17.5183	0.381433	0	1	1	1	---	---	100	0	---	0	0	0	0	0	0	0	0	0	0	0	0	0	0	0	0	0	0	0	0	0	0	0	0	0	0	0	0	0	0	0	0	0	0	0
17.40_686.0526m/z		686.053	1	17.4002	0.247183	0	0.107535	0.521024	6.57121	Control	Mildronate	100 - 49.8	139.056	78.8	423.426	91.7234	104.736	202.249	164.466	101.713	0.0669672	0	188.35	127.831	147.19	116.924	0.601816	0	61.1683	65.1985	0	0	0	0	191.222	72.6605	82.3555	4.03136	64.3531	0	67.3784	92.3141	0	71.2025	606.096	125.561	131.739	214.083	169.884
17.40_568.2328m/z		568.233	1	17.4002	0.3787	0	0.526081	0.987882	3.96727	STZ Diabetes	Control	100	47.1864	125.07	0	0	28.9536	0	0	0	0	0	24.7451	0	0	89.0283	1.25883	0	0	4.6667	0	83.9358	63.9211	146.09	73.1073	0	0	0	0	96.0176	25.2583	0	0	75.6	0	0	36.4183	0	0
17.40_535.0380m/z		535.038	1	17.4002	0.757633	0	0.0943273	0.489036	1.47636	STZ Diabetes	Mildronate	100 - 22.5	188.484	18.57	145.546	188.231	148.208	177.449	166.48	113.091	160.366	112.12	179.3	86.5273	172.418	105.586	157.709	122.486	128.464	119.419	90.1495	147.781	194.881	121.548	284.564	162.425	174.696	192.788	145.406	227.414	140.245	90.0257	105.804	123.804	208.336	257.67	186.418	187.833	171.964
17.40_488.0990m/z		488.099	1	17.4002	0.3787	0	0.259868	0.759247	Infinity	STZ Diabetes	Mildronate	100 - 14.2	7.13334	155.62	0	0.181225	0	0	0	0	0	0	0	24.8132	30.0845	18.877	0	0	0	0	0	0	0	0	23.0632	0	0	19.7368	0	0	0	0	0	0	0	0.24808	0	0	0
17.40_474.1049m/z		474.105	1	17.4002	0.505283	0	0.0717515	0.428322	1.97718	Control	STZ+Mildronate	100 - 15.2	138.581	28.33	132.439	178.86	302.419	102.453	99.4343	168.213	226.666	55.8141	182.38	39.6804	107.434	67.1718	36.8177	69.0453	84.227	98.1159	78.8861	89.0858	79.1147	179.156	74.5142	73.6319	64.1398	139.473	63.0568	52.1401	80.6437	147.766	32.0803	44.8522	189.575	244.843	380.388	108.448	102.71
17.40_435.1193m/z		435.119	1	17.4002	1.513	0	0.441748	0.910789	2.22379	STZ Diabetes	Mildronate	100 - 9.28	354.135	47.75	236.959	454.79	605.794	220.299	811.257	106.13	427.394	289.848	491.612	112.207	67.2376	154.61	50.004	118.594	151.496	268.615	150.671	216.108	175.978	357.802	214.037	522.949	67.6071	786.435	84.8105	87.2594	153.204	229.532	380.657	890.876	339.186	622.566	761.977	233.19	837.981
17.40_404.1310m/z		404.131	1	17.4002	0.634933	0	0.794149	1	1.22349	Mildronate	STZ+Mildronate	100 - 13.5 - 0.116	690.305	16.66	801.123	789.35	762.94	719.956	827.151	654.525	545.713	727.402	721.781	693.106	132.144	804.796	745.881	500.227	633.625	841.949	547.135	873.015	661.873	485.415	768.2	514.037	411.847	723.524	475.349	442.316	576.968	605.194	702.944	582.491	1146.74	1080.55	959.637	762.084	854.399
17.40_404.0947m/z		404.095	1	17.4002	0.505283	0	0.688964	1	1.29564	Mildronate	STZ Diabetes	100 - 21.7	111.876	18.97	91.2937	128.69	118.437	59.5086	135.409	119.441	121.689	119.019	91.8604	90.039	14.1517	97.9311	102.181	78.3692	128.113	149.885	90.0557	122.651	47.549	63.9554	102.35	80.6178	74.9813	148.635	71.5151	84.7023	112.344	68.5613	87.3693	98.9128	130.679	176.164	148.972	62.9908	139.87
17.40_341.0376m/z		341.038	1	17.4002	0.505283	0	1	1	1	---	---	100 - 5.32	0	---	0	0	0	0	0	0	0	0	0	0	0	0	0	0	0	0	0	0	0	0	0	0	0	0	0	0	0	0	0	0	0	0	0	0	0
17.40_335.0495m/z		335.049	1	17.4002	0.505283	0	0.867683	1	3.00726	Control	Mildronate	100 - 8.79	122.02	32.42	48.0985	102.545	368.933	96.2533	58.1826	172.529	264.586	36.7527	211.829	0	87.0228	17.5046	32.3778	49.5615	25.8545	40.4574	61.7724	33.4265	18.282	227.99	17.7935	15.5912	58.6748	88.4542	33.7766	33.2459	48.2813	183.206	27.2196	18.1304	68.8487	140.374	464.049	101.886	60.0992
17.40_314.0741m/z		314.074	1	17.4002	0.505283	0	0.449327	0.919265	1.53137	Control	Mildronate	100 - 5.61	236.717	24.38	159.526	230.544	406.2	209.538	157.313	371.743	347.781	145.643	379.369	127.121	209.745	96.0848	82.4395	148.352	172.508	176.701	186.271	161.203	149.09	409.136	131.93	81.9869	189.498	223.944	136.925	149.753	185.044	398.031	136.304	131.155	228.348	315.593	510.925	221.799	162.495
17.40_306.0293m/z		306.029	1	17.4002	0.505283	0	1	1	1	---	---	100 - 23.5	0	---	0	0	0	0	0	0	0	0	0	0	0	0	0	0	0	0	0	0	0	0	0	0	0	0	0	0	0	0	0	0	0	0	0	0	0
17.40_293.5343m/z		293.534	1	17.4002	0.3787	0	1	1	1	---	---	100	0	---	0	0	0	0	0	0	0	0	0	0	0	0	0	0	0	0	0	0	0	0	0	0	0	0	0	0	0	0	0	0	0	0	0	0	0
17.40_289.9951m/z		289.995	1	17.4002	0.373767	0	0.29943	0.797997	1.23764	Control	STZ+Mildronate	100 - 24.6	87.1987	23.65	115.3	98.4826	86.857	61.5104	76.7388	109.796	58.6899	67.9093	101.051	94.8361	120.128	55.0852	81.5492	62.9087	113.719	98.6659	89.1506	62.9976	43.1951	42.9551	86.5639	90.5536	55.5838	105.067	41.5747	40.5213	88.5339	68.2958	105.362	78.4445	165.042	134.814	109.25	65.1097	79.2667
17.40_267.5168m/z		267.517	1	17.4002	0.373767	0	0.366901	0.873169	1.43367	STZ+Mildronate	Mildronate	100	17.1758	19.21	14.8404	14.5629	24.724	17.2276	13.5869	14.5884	22.2085	14.3986	0	0	0	16.9649	17.9494	0	17.4712	0	12.9235	23.5374	10.2216	18.6634	15.2571	13.3516	15.822	16.173	10.9143	14.2344	26.7647	11.3635	26.0113	13.7664	21.2427	19.9352	31.0983	18.2357	14.0345
17.40_267.0150m/z		267.015	1	17.4002	0.505283	0	0.315037	0.810533	1.17205	Mildronate	STZ+Mildronate	100	160.567	9.66	194.59	170.256	167.753	173.354	148.716	143.253	141.657	152.76	166.949	114.21	115.154	145.805	137.144	147.522	191.404	172.857	135.52	178.956	148.753	127.977	169.85	141.952	150.21	160.072	105.054	143.371	177.24	123.249	147.755	125.314	278.538	233.064	211.002	183.497	153.615
17.40_266.9463m/z		266.946	1	17.4002	0.505283	0	1	1	1	---	---	100	0	---	0	0	0	0	0	0	0	0	0	0	0	0	0	0	0	0	0	0	0	0	0	0	0	0	0	0	0	0	0	0	0	0	0	0	0
17.52_141.0557m/z		141.056	1	17.5183	1.39233	0	1	1	1	---	---	100	0	---	0	0	0	0	0	0	0	0	0	0	0	0	0	0	0	0	0	0	0	0	0	0	0	0	0	0	0	0	0	0	0	0	0	0	0
17.52_168.9906m/z		168.991	1	17.5183	2.29903	0	0.33441	0.835037	1.87781	Control	Mildronate	100 - 2.26	18543.7	55.66	47287.7	35428.5	14594.7	13503.1	15869.8	16170.5	20225.9	4505.46	15989.6	12000.8	5573.77	21374.4	4549.04	14514.4	16989.4	12307.8	7089.37	3800.82	4480.2	6751.91	15961.8	17493.6	6840.49	25578.4	5521.25	5918.9	12757	16584.5	24749.4	27656.9	67688.1	48498.3	18357.4	14293.2	16392.5
17.52_169.4923m/z		169.492	1	17.5183	1.51958	0	0.314153	0.810533	1.95101	Control	Mildronate	100 - 0.887	1227.39	60.34	3131.17	2450.41	932.266	904.792	1004.76	1052.39	1334.55	273.174	1097.27	790.371	351.807	1405.75	260.242	946.002	1141.86	765.058	441.416	220.068	270.681	435.353	1037.84	1170.43	438.564	1714.11	347.349	355.223	814.442	1122.79	1632.89	1851.62	4481.99	3354.39	1172.62	957.737	1037.86
17.52_185.0457m/z		185.046	1	17.5183	0.381433	0	1	1	1	---	---	100 - 4	0	---	0	0	0	0	0	0	0	0	0	0	0	0	0	0	0	0	0	0	0	0	0	0	0	0	0	0	0	0	0	0	0	0	0	0	0
17.65_145.8073m/z		145.807	1	17.6499	0.637483	0	0.00663031	0.0986584	1.17113	STZ+Mildronate	Control	100	172.069	6.45	141.077	142.93	130.122	149.691	141.529	153.75	134.984	155.105	146.261	173.144	168.608	125.911	184.832	160.997	158.694	161.258	151.763	154.535	162.047	162.307	172.327	147.436	178.231	161.377	153.561	148.51	169.557	193.498	178.517	188.771	201.939	195.658	163.67	158.45	146.191
17.65_125.4845m/z		125.484	1	17.6499	0.383867	0	1	1	1	---	---	100	0	---	0	0	0	0	0	0	0	0	0	0	0	0	0	0	0	0	0	0	0	0	0	0	0	0	0	0	0	0	0	0	0	0	0	0	0
17.65_125.0244m/z		125.024	1	17.6499	1.513	0	0.0413302	0.332183	1.31317	Control	STZ+Mildronate	100 - 2.98	59.6802	14.16	51.7694	55.9038	62.9316	76.0201	67.3737	61.1461	49.7767	59.4992	60.0172	64.658	67.4798	39.5867	62.1317	58.4753	45.7142	50.7534	67.0018	51.9418	64.7835	48.5124	34.2509	42.4588	67.2535	36.5992	61.0227	48.5038	45.478	29.4013	39.2984	48.9801	74.1033	76.527	79.1564	80.4685	69.5931
17.65_124.9828m/z		124.983	1	17.6499	0.617683	0	0.269007	0.759247	Infinity	STZ+Mildronate	Control	100 - 1.48	0.447228	244.95	0	0	0	0	0	0	0	0	0	0	0	0	0	0	0	0	0	0	0	0	0	0	0	0	0	0	0	0	2.68337	0	0	0	0	0	0
17.65_80.9633m/z		80.9633	1	17.6499	0.383867	0	1	1	1	---	---	100	0	---	0	0	0	0	0	0	0	0	0	0	0	0	0	0	0	0	0	0	0	0	0	0	0	0	0	0	0	0	0	0	0	0	0	0	0
17.52_741.3503m/z		741.35	1	17.5183	0.623333	0	0.260129	0.759247	Infinity	Control	STZ Diabetes	100	40.7623	120.78	272.846	0	0	0	121.936	0	0	0	0	0	94.365	0	30.5692	3.8852	0	0	128.42	0	0	0	0	0	0	0	0	0	90.7488	1.29675	35.4334	68.6516	390.555	0	0	0	125.953
17.52_678.9864m/z		678.986	1	17.5183	0.3787	0	0.263485	0.759247	4.62397	Control	Mildronate	100 - 12.1	742.597	69.87	2450.57	2157.41	490.824	792.375	446.471	716.084	725.878	0	551.824	158.543	8.20609	412.979	126.617	324.554	395.305	0	117.108	0	96.6357	334.998	747.083	684.264	278.817	1139.96	0	76.2545	350.401	965.837	662.083	1108.36	3507.77	2953.29	617.366	838.741	461.178
17.52_646.0738m/z		646.074	1	17.5183	0.873267	0	0.442725	0.911732	1.70461	Control	Mildronate	100 - 15.2 - 3.34	1620.62	49.36	3772.71	2851.71	1536.7	1340.94	1543.29	1773.66	1637.1	284.593	1567.39	969.089	647.768	1522.49	398.82	1491.62	1805.13	1049.4	717.974	241.43	266.625	1047.32	2391.52	1715.79	768.222	2903.16	629.029	671.533	1297.57	1651.12	1682.61	2447.44	5400.3	3903.72	1932.89	1419.4	1594.13
17.52_493.1095m/z		493.109	1	17.5183	0.757633	0	0.228075	0.742997	1.32192	Control	STZ Diabetes	100 - 9.2	243.566	18.27	403.894	206.142	283.974	247.551	187.837	183.566	249.07	267.579	227.472	214.4	131.671	319.64	283.32	240.165	267.587	183.895	109.141	237.43	100.685	99.1038	255.283	194.947	94.5588	360.937	149.531	248.981	258.126	250.199	242.787	209.114	578.138	282.19	357.187	262.037	194.024
17.65_150.0561m/z		150.056	1	17.6499	0.63105	0	1	1	1	---	---	100 - 4.72	0	---	0	0	0	0	0	0	0	0	0	0	0	0	0	0	0	0	0	0	0	0	0	0	0	0	0	0	0	0	0	0	0	0	0	0	0
17.52_390.1156m/z		390.116	1	17.5183	0.63105	0	0.542518	1	1.39377	Mildronate	STZ Diabetes	100 - 10.7	241.186	19.65	264.727	285.225	288.847	132.656	252.009	223.969	233.643	218.001	292.87	258.519	28.9827	231.006	288.313	232.477	237.687	216.292	171.96	300.389	178.052	146.313	210.503	178.266	109.205	215.941	184.489	105.563	135.154	207.373	199.219	229.99	378.933	390.447	363.317	140.418	260.31
17.52_320.0176m/z		320.018	1	17.5183	0.381433	0	1	1	1	---	---	100 - 12.2	0	---	0	0	0	0	0	0	0	0	0	0	0	0	0	0	0	0	0	0	0	0	0	0	0	0	0	0	0	0	0	0	0	0	0	0	0
17.52_317.0518m/z		317.052	1	17.5183	0.381433	0	1	1	1	---	---	100	0	---	0	0	0	0	0	0	0	0	0	0	0	0	0	0	0	0	0	0	0	0	0	0	0	0	0	0	0	0	0	0	0	0	0	0	0
17.52_299.0408m/z		299.041	1	17.5183	0.381433	0	1	1	1	---	---	100 - 19.6	0	---	0	0	0	0	0	0	0	0	0	0	0	0	0	0	0	0	0	0	0	0	0	0	0	0	0	0	0	0	0	0	0	0	0	0	0
17.52_292.9837m/z		292.984	1	17.5183	0.510433	0	1	1	1	---	---	100 - 4.02	0	---	0	0	0	0	0	0	0	0	0	0	0	0	0	0	0	0	0	0	0	0	0	0	0	0	0	0	0	0	0	0	0	0	0	0	0
17.52_259.0224m/z		259.022	1	17.5183	1.90803	0	0.293868	0.790111	1.93716	Control	Mildronate	100 - 6.15 - 1.36	15034.7	57.89	37237.9	29403.4	11748.1	11602.5	12433	13447.2	16416.1	3550.03	12824.8	9860.51	4432.1	17460.7	3509.79	11694.2	13691.5	9398.18	5416.12	2857.51	3456.7	5520.02	12703.3	13670.5	5579.32	21314	4328.33	4714.66	10375	13444.7	18648.6	22288.6	53302.7	40250.5	14777	12281.5	12842.5
17.52_208.4804m/z		208.48	1	17.5183	0.75485	0	0.203262	0.713465	Infinity	Control	Mildronate	100	6.56982	110.7	24.9174	20.2383	7.96498	7.69441	0	0	12.4186	0	0	0	0	5.60419	0	0	0	0	0	0	0	0	0	6.48815	0	15.4866	0	0	0	9.97093	8.29431	10.6646	35.667	27.7043	10.0185	8.14465	0
17.52_207.9792m/z		207.979	1	17.5183	1.0158	0	0.360427	0.866251	1.84225	Control	Mildronate	100	275.854	60.38	626.299	526.709	230.1	204.238	235.171	280.088	358.013	57.3167	225.042	173.212	73.5075	320.556	52.8046	230.89	280.239	169.27	122.029	43.1935	56.3458	87.3671	263.266	259.083	120.046	348.794	77.7256	76.8226	196.356	247.516	347.081	443.057	896.491	721.015	289.424	216.189	242.917
17.52_194.5538m/z		194.554	1	17.5183	0.510433	0	0.682771	1	1.26763	Mildronate	STZ Diabetes	100	113.082	19.67	138.011	134.593	143.46	97.6152	126.987	104.799	109.096	101.842	137.639	122.76	16.9007	118.702	124.916	105.743	116.53	93.8592	88.4417	149.004	84.0354	73.5618	130.487	97.5885	41.7512	107.821	95.8051	63.0881	74.3173	109.816	100.624	116.524	197.55	184.245	180.446	103.327	131.17
17.52_189.0404m/z		189.04	1	17.5183	0.887283	0	0.0817752	0.457986	3.70633	Mildronate	STZ+Mildronate	100	8.14304	71.34	0	0	0	4.95381	0	14.0502	4.3495	6.27201	0	0	0	0	12.4213	4.6867	0	5.2665	15.6842	10.7996	0	0	0	0	13.422	0	7.45823	0	0	5.72415	0	0	0	0	0	5.24368	0
17.52_352.5489m/z		352.549	1	17.5183	0.381433	0	1	1	1	---	---	100	0	---	0	0	0	0	0	0	0	0	0	0	0	0	0	0	0	0	0	0	0	0	0	0	0	0	0	0	0	0	0	0	0	0	0	0	0
18.89_528.1788m/z		528.179	1	18.8919	0.481067	0	0.425121	0.897673	121.266	Control	STZ Diabetes	100	11.0924	155.19	0	0	0	0	66.2416	18.586	0	15.1546	0	33.127	0	0	0	0	30.7266	19.2712	0	0	0	0.287629	0	0	0.261204	0	0	0	0	0	0	11.0156	0	0	0	0	68.4237
18.89_686.0555m/z		686.055	1	18.8919	0.478117	0	0.809506	1	2.10918	STZ Diabetes	Control	100	89.9611	82.04	70.5571	43.0731	0	0	120.632	0	0	119.314	0	25.7896	83.3556	49.1057	108.491	0	34.7939	151.827	43.6932	61.9439	255.581	0	0	0	129.706	154.48	0	190.791	0	190.319	145.653	0	100.996	58.963	0	0	124.605
18.89_740.9553m/z		740.955	1	18.8919	0.352667	0	0.88996	1	3.90083	STZ+Mildronate	STZ Diabetes	100	47.4486	168.6	0	0	24.8874	6.80067	61.3302	0	0	173.034	14.5183	0	144.528	0	0	0	65.1606	0	135.528	0	0	67.845	0	5.13745	0	0	244.146	0	40.546	0	0	0	0	0	31.3037	7.19862	63.3504
20.13_365.5567m/z		365.557	1	20.1335	0.36465	0	1	1	1	---	---	100	0	---	0	0	0	0	0	0	0	0	0	0	0	0	0	0	0	0	0	0	0	0	0	0	0	0	0	0	0	0	0	0	0	0	0	0	0
20.13_352.5495m/z		352.55	1	20.1335	0.36465	0	1	1	1	---	---	100	0	---	0	0	0	0	0	0	0	0	0	0	0	0	0	0	0	0	0	0	0	0	0	0	0	0	0	0	0	0	0	0	0	0	0	0	0
20.13_330.0289m/z		330.029	1	20.1335	0.989267	0	0.704385	1	Infinity	STZ Diabetes	Mildronate	100	7.42121	244.95	0	0	14.5381	0	0	0	0	0	0	0	0	0	0	0	0	0	0	0	0	44.5273	0	0	0	0	0	15.1134	0	0	0	0	0	0	18.2863	0	0
20.13_304.0568m/z		304.057	1	20.1335	0.484517	0	0.339996	0.843873	1.25669	Control	STZ+Mildronate	100	236.761	17.41	155.862	278.154	300.539	260.481	324.808	155.004	310.705	205.479	300.563	152.281	165.502	231.752	184.517	135.627	230.69	181.167	249.218	200.335	172.889	134.523	177.367	306.192	215.338	176.043	241.864	206.323	179.6	178.958	144.245	179.416	223.102	380.767	378.023	275.724	335.508
20.13_302.0516m/z		302.052	1	20.1335	0.73255	0	0.310056	0.807182	1.30213	Mildronate	STZ Diabetes	100 - 11.3	8587.88	11.4	7017.73	12260.2	8377.88	5584.84	6701.19	7974.32	12097.5	8337.65	8493.86	5947.23	3519.51	8486.13	9505.29	7407.21	9763.01	8925.97	7585.93	8339.85	5099.19	4412.26	6355.15	10787.6	5241.51	7675.76	7497.87	8468.75	8452.71	6222.43	6020.26	7645.34	10045.2	16783.1	10537.8	5911.64	6921.93
20.13_279.6990m/z		279.699	1	20.1335	0.36465	0	1	1	1	---	---	100	0	---	0	0	0	0	0	0	0	0	0	0	0	0	0	0	0	0	0	0	0	0	0	0	0	0	0	0	0	0	0	0	0	0	0	0	0
20.13_279.3646m/z		279.365	1	20.1335	0.596383	0	1	1	1	---	---	100	0	---	0	0	0	0	0	0	0	0	0	0	0	0	0	0	0	0	0	0	0	0	0	0	0	0	0	0	0	0	0	0	0	0	0	0	0
20.13_274.9733m/z		274.973	1	20.1335	0.369367	0	1	1	1	---	---	100	0	---	0	0	0	0	0	0	0	0	0	0	0	0	0	0	0	0	0	0	0	0	0	0	0	0	0	0	0	0	0	0	0	0	0	0	0
20.13_274.0361m/z		274.036	1	20.1335	0.73255	0	1	1	1	---	---	100 - 47.4	0	---	0	0	0	0	0	0	0	0	0	0	0	0	0	0	0	0	0	0	0	0	0	0	0	0	0	0	0	0	0	0	0	0	0	0	0
20.13_265.3690m/z		265.369	1	20.1335	0.87735	0	1	1	1	---	---	100	0	---	0	0	0	0	0	0	0	0	0	0	0	0	0	0	0	0	0	0	0	0	0	0	0	0	0	0	0	0	0	0	0	0	0	0	0
20.13_265.0358m/z		265.036	1	20.1335	1.2453	0	1	1	1	---	---	100	0	---	0	0	0	0	0	0	0	0	0	0	0	0	0	0	0	0	0	0	0	0	0	0	0	0	0	0	0	0	0	0	0	0	0	0	0
20.13_264.7016m/z		264.702	1	20.1335	0.73255	0	1	1	1	---	---	100 - 0.974	0	---	0	0	0	0	0	0	0	0	0	0	0	0	0	0	0	0	0	0	0	0	0	0	0	0	0	0	0	0	0	0	0	0	0	0	0
20.13_241.5104m/z		241.51	1	20.1335	0.476517	0	1	1	1	---	---	100	0	---	0	0	0	0	0	0	0	0	0	0	0	0	0	0	0	0	0	0	0	0	0	0	0	0	0	0	0	0	0	0	0	0	0	0	0
20.13_240.0515m/z		240.052	1	20.1335	0.596383	0	0.330181	0.829296	1.28767	Mildronate	STZ Diabetes	100 - 9.22	731.934	10.77	569.732	1017.56	711.812	477.359	560.264	677.408	1001.07	745.067	681.657	511.362	302.487	727.356	811.622	657.045	827.747	752.397	638.309	704.483	452.309	382.952	530.896	910.879	490.513	642.966	672.376	735.304	724.906	573.425	521.714	624.981	815.52	1392.95	895.328	505.292	578.719
20.13_234.6968m/z		234.697	1	20.1335	0.476517	0	1	1	1	---	---	100	0	---	0	0	0	0	0	0	0	0	0	0	0	0	0	0	0	0	0	0	0	0	0	0	0	0	0	0	0	0	0	0	0	0	0	0	0
20.13_230.0460m/z		230.046	1	20.1335	0.868217	0	1	1	1	---	---	100 - 12.2	0	---	0	0	0	0	0	0	0	0	0	0	0	0	0	0	0	0	0	0	0	0	0	0	0	0	0	0	0	0	0	0	0	0	0	0	0
20.13_229.0123m/z		229.012	1	20.1335	2.19498	0	0.270449	0.760154	1.31131	Mildronate	STZ+Mildronate	100 - 26.7 - 17.9	321.744	23.56	351.403	446.386	336.783	287.661	283.665	277.178	385.907	254.62	273.246	309.505	162.691	271.04	438.044	264.845	273.442	337.652	239.896	376.584	242.56	476.757	252.512	255.828	267.919	227.483	290.491	300.093	205.101	320.629	182.891	172.96	503.002	611.061	423.61	304.494	293.01
20.13_218.0305m/z		218.03	1	20.1335	0.484517	0	1	1	1	---	---	100	0	---	0	0	0	0	0	0	0	0	0	0	0	0	0	0	0	0	0	0	0	0	0	0	0	0	0	0	0	0	0	0	0	0	0	0	0
20.13_216.0512m/z		216.051	1	20.1335	0.862033	0	0.257755	0.759247	1.3449	Mildronate	STZ Diabetes	100 - 8.46 - 0.881	4932.21	12.2	4016.95	6837.12	4524.55	2894.22	3731.61	4199.42	6846.71	4778.55	4759	3231.18	1815.37	5100.27	5410.78	4309.07	5787.22	5100.8	4340.61	4644.8	2905.99	2513.8	3652.11	6118.87	2637.61	4175.62	3461.39	4331.38	4605.77	3235.86	3519.03	4401.54	5749.9	9359.38	5691.04	3063.57	3854.54
20.13_397.5557m/z		397.556	1	20.1335	0.476517	0	0.7584	1	Infinity	Control	Mildronate	100 - 3.94	0.384587	244.95	0	0	0	0	0	0	4.61504	0	0	0	0	0	0	0	0	0	0	0	0	1.50204	0	0	0	0	0	0	0	0	0	0	0	0	0	0	0
20.13_213.0643m/z		213.064	1	20.1335	0.476517	0	0.297861	0.795913	1.35541	Mildronate	STZ Diabetes	100 - 7.57	144.355	10.75	114.961	202.813	131.576	76.6598	116.494	118.363	216.259	130.562	148.423	89.5804	45.2973	149.718	162.661	141.289	164.153	138.908	130.1	129.02	78.7842	65.8474	95.2307	189.625	76.1183	133.415	63.4431	115.246	143.319	89.8694	102.717	138.646	164.557	277.632	165.498	81.1456	120.331
20.13_400.5726m/z		400.573	1	20.1335	0.476517	0	0.733692	1	Infinity	Mildronate	STZ Diabetes	100 - 5.1	2.6914	244.95	0	0	0	0	0	0	0	0	0	0	8.79545	0	0	0	0	16.1484	0	0	0	0	0	0	0	0	0	0	4.34349	0	0	0	0	0	0	0	0
20.13_418.0295m/z		418.03	1	20.1335	0.73255	0	0.0766461	0.442739	1.31115	Mildronate	Control	100 - 10.9	579.685	13.58	325.639	544.544	384.761	267.789	319.934	645.541	576.034	601.07	477.122	460.966	272.766	429.267	689.942	539.691	622.961	590.596	456.314	578.603	395.762	340.257	404.845	598.029	557.025	406.175	570.729	631.379	642.93	451.325	394.206	497.647	466.123	745.43	483.959	283.459	330.473
20.26_139.9752m/z		139.975	1	20.2553	0.484517	0	1	1	1	---	---	100	0	---	0	0	0	0	0	0	0	0	0	0	0	0	0	0	0	0	0	0	0	0	0	0	0	0	0	0	0	0	0	0	0	0	0	0	0
20.26_139.0037m/z		139.004	1	20.2553	7.21937	0	0.00951612	0.124778	1.11234	Control	STZ+Mildronate	100 - 5.03 - 0.349	1301	1.82	1220.46	1271.73	1295.85	1451.97	1395.94	1372.71	1198.68	1277.1	1237.68	1353.89	1384.3	1151.68	1245.66	1204.95	1197.58	1204.89	1247.47	1231.02	1254.88	1192.66	1123.04	1072.91	1333.2	1057.21	1321.92	1122.6	1141.21	1209.76	1065.06	1157.07	1746.98	1740.88	1629.94	1536.93	1441.93
20.26_123.0451m/z		123.045	1	20.2553	3.63778	0	0.481658	0.949323	1.86052	Control	STZ+Mildronate	100 - 7.2 - 0.384	137.13	38.07	127.549	130.437	203.475	100.545	172.645	67.6873	84.5057	40.7576	194.588	141.744	15.2621	366.363	26.1113	81.6666	126.064	111.762	80.4957	140.406	157.951	154.585	132.895	72.272	53.98	154.271	98.9814	25.6562	43.251	89.6367	94.542	90.1633	182.575	178.557	255.934	106.428	178.332
20.26_123.0413m/z		123.041	1	20.2553	0.620683	0	1	1	1	---	---	100	0	---	0	0	0	0	0	0	0	0	0	0	0	0	0	0	0	0	0	0	0	0	0	0	0	0	0	0	0	0	0	0	0	0	0	0	0
20.26_87.0308m/z		87.0308	1	20.2553	0.596383	0	0.555456	1	1.92199	Mildronate	Control	100	3.22371	79.15	2.02864	0	0	0	0	0	2.43823	4.92703	0	3.97331	2.98058	3.77954	2.17167	2.05455	3.21489	0	4.06162	7.8395	0	3.47447	2.21289	0	5.00816	2.25103	0	0.852728	4.92764	2.18065	2.40471	2.37967	2.90381	0	0	0	0
20.26_87.0087m/z		87.0087	1	20.2553	2.12343	0	0.183007	0.685401	1.06465	Mildronate	Control	100 - 1.26 - 0.199	6344.22	4.68	6332.87	5803.75	5550	6113.25	5864.59	6429.36	5723.71	5338.82	5367.54	6096.48	6655.7	6231.43	6328.31	5904.88	6525.47	6056.65	6394.52	6855.48	5825.3	6252.32	5997.79	5930.54	6385.16	7424.67	6791.42	6214.19	5969.1	6426.5	6106.36	6146.15	9064.94	7944.8	6980.88	6470.97	6057.78
20.26_87.0064m/z		87.0064	1	20.2553	0.36465	0	0.248706	0.759247	Infinity	STZ+Mildronate	STZ Diabetes	100	1.01185	113.98	1.4866	1.79006	0	0	0	0	0	0	0	0	1.40557	2.6325	1.67535	1.64339	0	0	0	1.03449	0	0	0	0	0	0	0	0	2.29173	2.39529	0	1.38409	2.12794	2.45043	0	0	0
20.13_765.5258m/z		765.526	1	20.1335	0.369367	0	0.639595	1	Infinity	Control	STZ Diabetes	100	28.3571	189.74	0	0	0	104.34	0	80.738	0	155.206	0	0	0	0	0	76.1069	0	0	0	0	0	0	0	0	0	0	0.106605	109.812	0	0	0	0	0	0	0	110.446	0
20.13_743.7855m/z		743.785	1	20.1335	0.2575	0	0.715713	1	26.7034	STZ Diabetes	STZ+Mildronate	100 - 38	51.9896	162.95	0	0	0	0	0	10.7714	0	0	0	45.2511	0	97.4759	0	68.3454	0	117.962	0	0	0	0	0	264.18	47.7571	0	11.6816	0	0	0	0	0	0	0	0	0	0
20.13_686.3518m/z		686.352	1	20.1335	0.369367	0	0.292016	0.788625	20.4211	Mildronate	STZ Diabetes	100	35.2315	115.69	53.8842	0	0	90.4674	24.9479	0	1.14697	0	0	84.1146	62.556	88.4371	75.4279	135.961	0	0	0	0	10.3515	0	0	0	0	0	0	0	30.9213	2.48929	0.122991	0	77.1304	0	0	95.7611	25.7697
20.13_668.1113m/z		668.111	1	20.1335	0.476517	0	0.000236841	0.00715353	2.29787	Mildronate	STZ Diabetes	100	797.956	16.68	461.456	731.404	805.269	433.816	333.467	881.662	396.14	959.177	663.064	402.729	394.086	662.037	1190.45	649.257	734.617	800.839	561.487	851.084	283.985	341.549	366.349	380.569	430.135	280.965	210.422	379.155	446.501	519.365	397.254	162.898	660.533	1001.22	1012.88	459.201	344.451
20.13_641.1324m/z		641.132	1	20.1335	0.476517	0	0.397383	0.881393	2.06596	Control	STZ Diabetes	100 - 26.5	371.745	49.49	303.883	758.647	380.234	296.573	307.721	246.956	993.829	395.206	401.122	210.343	29.8441	136.575	538.741	74.8399	315.394	618.296	289.167	244.106	70.8989	128.902	157.961	304.847	147.545	269.475	296.222	417.613	647.612	156.714	193.948	334.398	434.982	1038.52	478.264	313.928	317.858
20.13_602.4742m/z		602.474	1	20.1335	0.369367	0	0.339809	0.843754	2.24396	STZ+Mildronate	Control	100	54.402	90.57	0	43.3243	0	0	11.0151	0	0	0	45.8725	0	116.976	73.7362	14.9236	91.1589	31.3838	0	0	50.1352	136.047	17.3299	82.0014	42.7706	0.274098	45.4128	42.1979	170.621	42.5795	71.0134	0	0	0	59.307	0	0	11.3779
20.13_594.8199m/z		594.82	1	20.1335	0.36465	0	0.0362909	0.307284	16.5282	STZ Diabetes	Mildronate	100	59.4798	52.42	0	47.7641	0	0	63.2326	0	0	0	0	45.5077	0	0	0	0	5.68162	0	15.9105	0	56.7915	66.1453	0	68.2084	165.734	0	32.6949	50.3013	38.4878	44.6964	36.1502	0	0	65.3847	0	0	65.3156
20.13_484.0288m/z		484.029	1	20.1335	0.476517	0	0.600193	1	9.91144	Mildronate	STZ Diabetes	100 - 12.3 - 1.38	11.8006	156.04	6.40929	0	47.4059	32.8088	0	0	25.249	0	0	0	1.67548	0	38.8923	0	0	0	31.9113	0	0	7.14363	0	0	0	0	0	0	0	0	0	14.1385	9.17432	0	59.6279	34.7286	0
20.13_474.1199m/z		474.12	1	20.1335	0.476517	0	0.438148	0.909026	30.3627	STZ+Mildronate	Control	100 - 7.96	2.49023	183.3	0	0	0	0	0	0	0	0	0.984192	0	0	0	0	0	3.17929	0	0	0	0	8.70177	0	0	2.77505	0	14.9414	0	0	0	0	0	0	0	0	0	0
20.13_444.0266m/z		444.027	1	20.1335	0.870433	0	0.273973	0.762628	3.57457	Mildronate	STZ Diabetes	100	30.459	81.61	0	14.9727	21.2633	42.8858	0	0	26.9187	22.5452	0	27.3647	15.224	0	50.758	0	0	34.9817	57.1737	39.8406	0	0	0	0	51.1262	0	20.1675	40.9159	0	0	24.0516	29.921	0	20.4963	26.7453	45.3953	0
20.13_420.0530m/z		420.053	1	20.1335	0.73255	0	0.0738578	0.435331	212.337	STZ Diabetes	Mildronate	100 - 4.74	0.841348	157.91	0	0	0	0.0346462	0.0487714	0	0	0	0	0	0	0	0	0	0	0.023774	0	0	0.00859826	0	0	1.1175	3.92199	0	3.02218	0	0	0	0.578326	0.860327	0	0	0	0.0366735	0.050378
20.13_419.5510m/z		419.551	1	20.1335	0.596383	0	0.2462	0.759247	9.90823	STZ Diabetes	Mildronate	100 - 8.4	5.16579	144.85	18.841	0	0	0	0	2.54868	0	0	0	0	0	0	2.64369	0.484489	0	0	0	0	4.80879	1.08547	5.45251	0	19.648	0	0	1.01402	10.3681	0	0	0	26.9692	0	0	0	0
20.13_401.0742m/z		401.074	1	20.1335	0.476517	0	1	1	1	---	---	100	0	---	0	0	0	0	0	0	0	0	0	0	0	0	0	0	0	0	0	0	0	0	0	0	0	0	0	0	0	0	0	0	0	0	0	0	0
20.13_210.9885m/z		210.989	1	20.1335	0.596383	0	0.0109426	0.138401	4.73724	Control	STZ Diabetes	100 - 6.75	0.339237	46.17	0	0.739405	0.349615	0	0.676669	0.432691	0.572682	0.0468179	0.634089	0.399378	0.0898218	0.129679	0.12477	0.0575844	0	0.2362	0.144251	0	0	0.116418	0.0975577	0.103937	0.111752	0	0.110913	0.0760579	0.100719	0.0126447	0.0699873	0.106277	0	1.01218	0.439751	0	0.69896
20.13_198.0407m/z		198.041	1	20.1335	0.369367	0	0.406866	0.885971	1.34476	Mildronate	STZ Diabetes	100	63.3065	7.33	53.749	92.614	51.6931	30.9062	36.8921	51.7809	88.3665	56.1216	62.929	44.5776	14.2118	65.3167	63.1937	59.0802	69.7461	67.8439	58.3199	61.6552	37.0735	36.3746	40.9842	76.5916	37.6476	53.7863	43.8034	60.4675	55.609	44.072	46.9474	47.9462	76.9368	126.78	65.0204	32.7147	38.1074
20.13_192.9741m/z		192.974	1	20.1335	0.36465	0	1	1	1	---	---	100	0	---	0	0	0	0	0	0	0	0	0	0	0	0	0	0	0	0	0	0	0	0	0	0	0	0	0	0	0	0	0	0	0	0	0	0	0
20.00_654.1251m/z		654.125	1	19.9978	0.606	0	0.00122791	0.0271077	1.33412	Control	STZ+Mildronate	100 - 22.2 - 4.08	1526.36	9.31	1564.73	1530.76	1692.87	1652.73	1670.86	1190.2	1249.59	1341.54	1505.68	1615.86	1422.34	1879.19	1223.46	1299.75	1532.33	1284.27	1281.27	1485.52	1119.54	1334.09	1009.11	1541.14	1251.31	1431.21	1284.61	1160.15	894.547	1149.1	1162.7	1213.48	2239.77	2095.47	2129.32	1749.44	1725.9
20.00_615.1223m/z		615.122	1	19.9978	0.73255	0	0.401943	0.881393	1.77584	STZ Diabetes	STZ+Mildronate	100	129.323	53.9	143.998	0	229.435	128.242	0	84.6905	48.3103	109.883	168.119	103.742	109.865	62.1383	52.0508	213.938	146.633	45.9592	123.569	114.544	158.268	212.015	0	0	0	405.652	169.586	0	113.048	48.4287	48.6205	57.257	206.12	0	288.586	135.746	0
20.00_515.0832m/z		515.083	1	19.9978	0.606	0	0.305087	0.802505	Infinity	Control	Mildronate	100 - 14.9	9.04421	157.36	0	0	30.8762	33.8977	0	0	0	0	0	0	43.7566	0	0	0	0	0	0	0	30.8781	0	23.0285	0	0	0	0	0	0	0.55053	0	0	0	0	38.8366	35.8813	0
20.00_494.0940m/z		494.094	1	19.9978	0.742083	0	7.19071e-07	5.33433e-05	1.57224	Control	STZ+Mildronate	100 - 16.9 - 3	4927.69	10.93	6057.07	6303.67	5948.89	4892.87	4687.34	4151.92	4216.21	4739.57	4717.44	4499.11	4409.79	4508.38	5568.41	4237.35	4903.96	5331.79	4313.53	4835.88	3274.59	4439.05	2687.85	3685.93	2514.73	3358.43	3499.15	3696.11	2785	2893.96	3008.83	2922.08	8670.15	8629.14	7482.61	5179.18	4841.75
20.00_488.0592m/z		488.059	1	19.9978	0.37705	0	0.41145	0.888546	1.18652	Control	STZ Diabetes	100 - 9.31	135.109	22.84	131.345	171.348	194.191	140.587	153.922	127.44	113.545	140.584	112.478	132.643	69.1049	134.117	175.56	146.247	92.2287	111.088	124.063	154.993	126.33	144.256	91.1077	84.4847	97.1095	139.931	135.407	101.954	80.9659	115.356	183.468	76.0996	188.008	234.56	244.257	148.813	158.992
20.00_472.0554m/z		472.055	1	19.9978	0.49885	0	0.791336	1	1.07708	STZ Diabetes	Control	100 - 10.6	256.802	13.68	237.679	182.401	288.714	224.105	246.268	186.361	164.077	267.719	208.115	262.458	327.909	265.27	313.635	213.794	278.94	234.803	239.143	210.406	247.077	310.705	217.038	243.186	235.279	287.526	299.741	196.056	231.743	239.007	273.564	229.373	340.216	249.691	363.149	237.218	254.381
20.00_445.0066m/z		445.007	1	19.9978	0.49885	0	0.613031	1	1.17123	STZ+Mildronate	STZ Diabetes	100 - 5.87	439.137	13.59	250.474	361.743	303.659	448.845	469.674	539.433	362.644	437.027	449.694	568.744	552.779	293.218	513.457	388.413	428.546	482.3	422.948	354.221	453.397	412.869	299.905	346.294	469.333	267.824	666.787	398.532	411.946	387.027	393.21	377.32	358.531	495.192	381.947	475.11	485.145
20.00_397.0406m/z		397.041	1	19.9978	0.49885	0	6.31056e-05	0.00230792	1.92229	Mildronate	STZ Diabetes	100 - 7.39	215.706	11.41	210.452	242.035	330.458	165.958	204.269	172.034	183.344	187.363	243.059	198.932	205.986	154.68	233.898	198.333	188.469	251.764	198.455	223.314	147.122	180.777	58.0857	118.373	75.1328	93.7875	164.174	214.44	93.9726	113.513	88.5982	71.9175	301.244	331.324	415.656	175.669	210.998
20.00_378.0231m/z		378.023	1	19.9978	0.37705	0	0.044891	0.348271	3.12936	Mildronate	STZ Diabetes	100	31.8512	20.88	54.0761	31.1989	48.5744	21.3202	22.834	32.6733	0	31.1405	35.6644	0	20.8111	36.7378	38.8736	26.3662	26.5044	29.5873	28.1924	41.5835	18.7805	28.7087	13.58	0	0	0	32.1144	20.748	0	0	17.261	0	77.4051	42.7084	61.0977	22.5678	23.5862
20.00_376.0440m/z		376.044	1	19.9978	0.49885	0	0.635989	1	2.0069	STZ Diabetes	Mildronate	100 - 13.4	21.3192	73.57	4.08772	14.2512	11.3734	20.8528	18.4714	17.1728	18.0818	0	29.104	0	16.8689	0	26.1284	0	0	24.6785	12.9308	0	23.6988	0	44.6731	3.87408	26.826	28.8429	5.25065	23.5363	26.8725	17.7701	11.9132	0	5.85121	19.5086	14.3056	22.073	19.0799
20.00_350.0473m/z		350.047	1	19.9978	0.49885	0	9.08924e-05	0.00317131	2.17216	Control	STZ+Mildronate	100	117.593	26.9	132.257	161.323	171.432	105.379	126.844	107.249	67.0526	116.623	144.523	105.781	97.7577	74.89	150.973	94.0009	75.0704	152.189	88.1133	129.12	57.612	97.6713	50.1759	65.5485	36.1097	56.2441	76.1983	98.8737	36.9051	53.8501	38.9095	20.0812	189.314	220.836	215.63	111.545	131.022
20.00_346.3838m/z		346.384	1	19.9978	0.49885	0	0.00751432	0.10734	6.74236	Control	STZ+Mildronate	100	44.676	43.47	58.0414	64.651	76.3302	0	43.3158	44.49	40.5654	54.6769	35.7165	49.2588	43.1123	25.954	41.3035	44.3527	0	49.588	36.9655	51.5773	27.8195	34.6508	0	0	0	18.2837	0	0	15.9018	0	23.8553	0	83.0811	88.5012	96.0093	0	44.7427
20.00_294.0291m/z		294.029	1	19.9978	0.49885	0	0.776269	1	1.11699	STZ Diabetes	Mildronate	100 - 7.07	139.392	11.49	130.547	208.309	117.772	103.642	113.174	111.545	202.951	96.0068	129.171	118.474	57.3856	144.544	153.067	127.158	132.051	96.7201	107.61	132.147	133.936	160.155	132.08	136.674	117.421	156.083	148.545	117.386	92.0298	110.59	130.151	177.902	186.867	285.156	148.135	109.707	116.902
20.00_226.0182m/z		226.018	1	19.9978	0.725867	0	0.269007	0.759247	Infinity	STZ Diabetes	Control	100 - 59.7	0.825549	244.95	0	0	0	0	0	0	0	0	0	0	0	0	0	0	0	0	0	0	0	4.95329	0	0	0	0	0	0	0	0	0	0	0	0	0	0	0
20.00_188.0201m/z		188.02	1	19.9978	0.868217	0	0.269007	0.759247	Infinity	Mildronate	Control	100	0.0982431	244.95	0	0	0	0	0	0	0	0	0	0	0	0	0	0.589459	0	0	0	0	0	0	0	0	0	0	0	0	0	0	0	0	0	0	0	0	0
20.00_187.5184m/z		187.518	1	19.9978	0.868217	0	0.00916144	0.121972	1.4573	Control	STZ+Mildronate	100 - 5.69	39.6559	12.28	32.9954	43.3382	44.5946	43.6108	42.5428	37.4305	39.0553	47.0598	41.5583	31.9227	37.0165	34.7463	51.0411	33.0978	28.7646	38.1636	39.4743	29.5781	51.1988	22.8326	35.2803	20.536	34.5325	22.5963	33.1564	31.9105	23.6257	35.9551	17.6216	21.0026	47.23	59.326	56.0918	46.1627	43.9443
20.00_173.5178m/z		173.518	1	19.9978	0.606	0	4.77827e-06	0.000245838	1.99331	Mildronate	STZ+Mildronate	100	230.794	17.04	206.963	234.846	272.456	166.944	207.497	216.457	138.515	221.165	217.676	195.439	182.344	148.842	298.211	196.961	198.305	255.581	222.348	213.359	157.575	195.477	97.6358	110.7	108.797	85.5965	143.52	168.68	98.3537	95.6836	100.393	88.0755	296.249	321.482	342.699	176.713	214.332
20.00_173.0161m/z		173.016	1	19.9978	0.86195	0	3.76904e-06	0.00020403	1.90138	Mildronate	STZ+Mildronate	100 - 1.24	2086.56	13.48	1884.28	2174.34	2471.89	1561.17	1818.54	1997.92	1351.21	2039.2	2016.7	1836.23	1682.87	1451.51	2625.44	1899.95	1858.18	2137.49	1984.56	2013.74	1516.7	1795.21	908.885	1022.16	1008.36	939.646	1392.55	1597.17	885.399	988.963	886.021	834.264	2697.18	2976.47	3109.18	1652.53	1878.45
20.00_168.0065m/z		168.007	1	19.9978	0.369367	0	1	1	1	---	---	100	0	---	0	0	0	0	0	0	0	0	0	0	0	0	0	0	0	0	0	0	0	0	0	0	0	0	0	0	0	0	0	0	0	0	0	0	0
20.00_695.0885m/z		695.088	1	19.9978	0.49885	0	2.94347e-06	0.000171825	1.86439	Control	STZ+Mildronate	100 - 24.7 - 5.77 - 0.637	13670.5	14.08	15622.3	18025.6	19663.5	11620.6	13324.4	12273.4	10227.6	13932.6	13312.8	12747.3	12461.2	10834.7	16297.9	11732.5	12216.1	14554.8	11496.7	13738.6	8334.19	12396.3	4980.65	7588.14	6090.71	7080.76	9555.09	10869.9	5832.03	6141.23	5982.06	5614.37	22362	24675.4	24733.1	12300.6	13763.3
20.00_869.1117m/z		869.112	1	19.9978	0.888967	0	0.00141918	0.0302309	Infinity	Mildronate	STZ+Mildronate	100	120.964	58.62	0	0	244.966	0	0	51.9178	0	131.798	0	0	112.621	0	139.703	112.387	0	214.408	105.155	154.13	0	0	0	0	0	0.89638	0	0	0	0	0	0	0	0	308.121	0	0
20.13_107.5217m/z		107.522	1	20.1335	0.36465	0	0.125723	0.567907	1.44257	Mildronate	STZ Diabetes	100	25.4513	13.71	16.6387	34.0397	22.7188	13.5167	20.0988	25.0295	30.1737	26.6422	23.7562	16.7328	10.6016	27.5749	25.5876	26.8435	31.7024	22.1942	23.0796	23.3002	12.5745	10.5356	19.0122	31.2105	9.82579	22.6994	17.4132	23.6951	22.9232	19.4657	18.4487	23.9499	23.8168	46.5972	28.5761	14.3076	20.7609
20.13_112.0118m/z		112.012	1	20.1335	0.36465	0	0.0686627	0.417687	1.79072	Mildronate	STZ Diabetes	100	9.52963	18.02	7.70797	15.1599	9.21127	6.46598	8.68586	9.84632	11.3414	8.375	9.70115	5.01781	2.52567	9.31491	11.713	9.30429	12.383	7.60336	5.34459	10.8296	4.69217	3.83381	6.70147	10.4891	0	6.21344	6.84721	6.61791	9.96268	8.02494	7.31172	9.761	11.0333	20.7525	11.5861	6.84434	8.97198
20.13_186.0560m/z		186.056	1	20.1335	0.596383	0	1	1	1	---	---	100	0	---	0	0	0	0	0	0	0	0	0	0	0	0	0	0	0	0	0	0	0	0	0	0	0	0	0	0	0	0	0	0	0	0	0	0	0
20.13_172.0615m/z		172.061	1	20.1335	0.73255	0	0.250614	0.759247	1.35629	Mildronate	STZ Diabetes	100 - 6.62	903.457	11.27	708.286	1257.57	830.798	526.481	678.951	769.634	1267.37	866.922	867.339	590.196	339.212	919.509	998.655	789.503	1035.63	933.051	807.219	856.679	528.299	469.002	654.131	1093.29	490.153	761.867	683.183	863.396	861.222	599.57	646.393	796.164	1013.85	1721.49	1044.99	557.288	701.316
20.13_160.0290m/z		160.029	1	20.1335	0.73255	0	0.217148	0.729553	1.35984	Mildronate	STZ Diabetes	100 - 1.56	1256.93	11.64	1037.54	1830.23	1155.78	725.713	966.497	1073.2	1631.04	1195.68	1189.74	836.869	468.176	1272.64	1276.63	1134.27	1524.49	1251.48	1117.08	1237.63	735.149	629.891	926.8	1497.12	672.391	1084.59	787.19	1094.18	1143.78	855.648	886.979	1135.56	1485.15	2505.42	1453.76	768.178	998.335
20.13_159.5274m/z		159.527	1	20.1335	0.868217	0	0.194318	0.697731	1.36086	Mildronate	STZ Diabetes	100 - 2.02	10337.8	11.08	8416.52	14524.7	9649.11	6220.32	8117.19	9041.97	13306.5	10135.1	10159.1	7001.72	4000.26	10532.3	11044.7	9339.24	12211.7	10305.3	9142.93	9982.98	5885.49	5186.71	7600.22	12277.5	5668.66	8960.55	6588.09	8923.3	9654.46	7040.36	7403.33	9501.68	12047.5	19882.9	12136.8	6584.3	8384.58
20.13_154.4872m/z		154.487	1	20.1335	0.596383	0	1	1	1	---	---	100	0	---	0	0	0	0	0	0	0	0	0	0	0	0	0	0	0	0	0	0	0	0	0	0	0	0	0	0	0	0	0	0	0	0	0	0	0
20.13_153.9855m/z		153.986	1	20.1335	1.26905	0	1	1	1	---	---	100 - 1.61	0	---	0	0	0	0	0	0	0	0	0	0	0	0	0	0	0	0	0	0	0	0	0	0	0	0	0	0	0	0	0	0	0	0	0	0	0
20.13_151.0236m/z		151.024	1	20.1335	0.36465	0	0.718225	1	2.18677	Control	STZ Diabetes	100	6.28031	88.05	7.23902	15.7096	0	0	8.29085	6.38344	16.9832	0	7.38606	0	0	13.3716	9.18196	3.8138	9.25729	0	10.3316	0	0	0	0	8.27658	0	8.95516	0	11.0531	9.09139	0	0	6.14765	10.362	21.505	0	0	8.56396
20.13_150.5221m/z		150.522	1	20.1335	0.476517	0	0.347078	0.84759	1.29256	Mildronate	STZ Diabetes	100	117.08	9.89	101.841	172.391	117.76	70.9969	92.5833	105.356	146.06	122.081	123.779	80.558	45.641	123.721	121.79	109.567	137.563	117.926	108	107.633	74.3824	61.047	87.7285	151.356	65.6526	103.313	79.3972	109.514	116.213	84.695	87.95	120.131	145.777	235.987	148.121	75.1513	95.6332
20.13_147.0491m/z		147.049	1	20.1335	12.4345	0	0.426807	0.898379	1.0696	STZ Diabetes	Control	100 - 14.7 - 0.406	133451	5.73	140252	121078	112617	137413	124931	113142	120134	121787	120922	126352	122978	135604	130829	119377	135683	138916	122996	128259	125794	124755	141095	134322	115817	158923	116056	116726	129557	140600	140150	139790	200759	165744	141651	145453	129046
20.26_153.5325m/z		153.533	1	20.2553	0.994233	0	0.314838	0.810533	4.45171	Control	STZ+Mildronate	100	6.28172	144.77	0	0	16.9896	6.43036	30.4344	0	5.00521	0	3.66043	4.71737	0	8.14323	0	0	0	0	14.954	0	0	4.8118	0	6.03918	20.6117	0	8.46649	0	0	0	0	0	0	0	21.3698	6.80663	31.437
20.13_145.4819m/z		145.482	1	20.1335	0.36465	0	1	1	1	---	---	100	0	---	0	0	0	0	0	0	0	0	0	0	0	0	0	0	0	0	0	0	0	0	0	0	0	0	0	0	0	0	0	0	0	0	0	0	0
20.13_141.9908m/z		141.991	1	20.1335	0.369367	0	1	1	1	---	---	100	0	---	0	0	0	0	0	0	0	0	0	0	0	0	0	0	0	0	0	0	0	0	0	0	0	0	0	0	0	0	0	0	0	0	0	0	0
20.13_138.9803m/z		138.98	1	20.1335	0.606	0	0.773503	1	1.15074	STZ+Mildronate	Control	100 - 1.69 - 4.36	22.2559	31.68	0	30.8478	5.38626	13.7735	24.9885	29.8902	9.05206	24.0249	8.83558	39.3211	12.0596	33.9066	4.85856	26.1269	30.967	10.5518	21.4587	34.5638	18.9996	30.8393	25.6713	15.2732	29.4086	3.71288	29.3842	23.9189	20.5054	25.4829	9.09688	25.1475	0	42.2277	6.77492	14.5794	25.8117
20.13_137.5326m/z		137.533	1	20.1335	0.596383	0	0.341487	0.844811	1.30887	Mildronate	STZ Diabetes	100	172.366	11.14	148.712	259.189	164.601	99.7569	138.497	144.511	225.915	181.92	176.271	114.862	66.7121	178.818	184.648	163.479	204.075	160.641	150.761	170.596	103.712	85.4036	135.948	215.144	93.6134	156.324	133.29	173.633	166.905	124.357	124.164	165.718	212.868	354.806	207.037	105.594	143.059
20.13_136.9645m/z		136.964	1	20.1335	0.369367	0	0.316888	0.813043	2.90327	STZ+Mildronate	Control	100	18.9232	40.15	0	10.6889	11.5923	0	0	9.35084	0	4.44584	5.18434	10.9199	10.6378	15.3947	6.10644	13.3348	13.3776	6.30863	11.6805	5.6122	11.4729	12.7734	9.17024	17.4333	11.332	0	23.4979	5.95028	0	21.0232	29.5174	33.5503	0	14.6322	14.5809	0	0
20.13_129.5168m/z		129.517	1	20.1335	0.476517	0	0.356839	0.861038	1.35898	Mildronate	STZ Diabetes	100	26.4602	10.17	17.7967	32.1464	21.2597	14.3151	18.0423	20.4628	32.6637	28.338	25.0046	15.1448	5.31471	27.7801	25.2231	23.7595	31.1428	27.3859	24.3623	26.8874	17.9523	10.6933	21.4773	34.6791	13.208	18.8133	17.2965	26.3411	22.8067	18.9286	16.6797	23.1851	25.4743	44.0055	26.7408	15.1528	18.6366
20.13_129.0290m/z		129.029	1	20.1335	0.36465	0	0.355214	0.858249	1.82932	Mildronate	STZ Diabetes	100	32.6237	20.6	21.203	44.4293	37.3914	15.6019	25.381	34.6378	37.5493	32.0784	30.8002	17.9252	0	35.7073	36.4064	32.5306	43.5285	27.8718	22.116	33.2888	17.603	13.878	20.5118	32.7015	0	22.3086	21.4418	31.0758	30.7461	17.7148	26.2072	28.1201	30.3502	60.8196	47.0315	16.5148	26.2171
20.13_128.5273m/z		128.527	1	20.1335	0.596383	0	0.203452	0.713465	1.38215	Mildronate	STZ Diabetes	100	348.568	10.48	282.706	514.974	328.106	216.075	256.105	295.097	459.004	350.588	354.536	232.585	129.718	342.786	370.203	320.8	411.234	343.919	314.265	330.984	202.32	176.91	240.86	414.375	185.957	292.728	253.848	330.587	329.914	248.79	242.699	328.193	404.668	704.951	412.697	228.719	264.541
20.13_112.9876m/z		112.988	1	20.1335	1.502	0	0.0123332	0.150654	1.30357	Mildronate	Control	100 - 1.61	234.458	8.34	249.306	169.632	164.175	179.997	158.225	188.026	173.376	154.913	157.106	176.451	159.923	227.172	224.788	198.412	254.229	219.744	214.951	294.622	173.759	208.013	197.58	234.425	163.048	307.76	188.274	204.41	200.444	209.027	237.612	223.664	356.859	232.21	206.502	190.529	163.437
20.13_112.0163m/z		112.016	1	20.1335	0.596383	0	1	1	1	---	---	100	0	---	0	0	0	0	0	0	0	0	0	0	0	0	0	0	0	0	0	0	0	0	0	0	0	0	0	0	0	0	0	0	0	0	0	0	0
20.13_144.9802m/z		144.98	1	20.1335	2.3531	0	0.96361	1	1.11595	Control	STZ Diabetes	100	5.22394	42.32	5.44766	4.40959	4.40523	7.69894	4.76463	3.85583	6.44001	7.60115	3.74584	6.95919	7.35922	0	4.00246	9.30048	5.36873	0	5.53675	4.88489	4.80333	6.59295	5.06722	5.1268	0	6.49653	5.16951	5.1339	8.18042	0	4.87858	6.76523	7.79784	6.03631	5.54097	8.14945	4.92159
20.26_158.9934m/z		158.993	1	20.2553	3.1043	0	0.292988	0.789839	1.10324	Mildronate	Control	100 - 5.12 - 0.856	10886.1	5.1	12595.5	9536.15	9806.11	9910.49	9281.84	9994.41	8864.7	9002.76	8799.96	9919.4	9967.85	10730.1	10596.3	9895.83	11437.3	10212.8	10854.4	12320.2	8965.81	9310.19	9097.63	10753.6	8831.34	13695.4	9807.33	9681.85	9008.18	10035.5	10413.8	10271.5	18029.4	13054.1	12334.3	10490.4	9587.6
20.26_203.0118m/z		203.012	1	20.2553	0.484517	0	0.269007	0.759247	Infinity	STZ Diabetes	Control	100 - 5.31	0.03007	244.95	0	0	0	0	0	0	0	0	0	0	0	0	0	0	0	0	0	0	0	0.18042	0	0	0	0	0	0	0	0	0	0	0	0	0	0	0
20.26_258.0385m/z		258.039	1	20.2553	0.348817	0	1	1	1	---	---	100	0	---	0	0	0	0	0	0	0	0	0	0	0	0	0	0	0	0	0	0	0	0	0	0	0	0	0	0	0	0	0	0	0	0	0	0	0
20.62_324.0568m/z		324.057	1	20.6185	0.271833	0	1	1	1	---	---	100 - 42.6	0	---	0	0	0	0	0	0	0	0	0	0	0	0	0	0	0	0	0	0	0	0	0	0	0	0	0	0	0	0	0	0	0	0	0	0	0
20.62_322.9940m/z		322.994	1	20.6185	0.757783	0	1	1	1	---	---	100 - 5.75	0	---	0	0	0	0	0	0	0	0	0	0	0	0	0	0	0	0	0	0	0	0	0	0	0	0	0	0	0	0	0	0	0	0	0	0	0
20.62_321.0492m/z		321.049	1	20.6185	0.757783	0	0.797394	1	1.25419	STZ Diabetes	STZ+Mildronate	100 - 10.3 - 1.61	150.664	19.58	192.946	198.418	103.539	137.243	128.657	137.056	217.075	119.537	168.361	90.0307	81.8853	164.987	112.917	136.709	137.686	181.409	135.503	105.979	188.766	56.3432	181.768	163.116	74.1605	239.829	89.1606	101.805	94.5702	106.449	145.795	182.989	276.185	271.615	130.232	145.273	132.895
20.62_259.0461m/z		259.046	1	20.6185	1.36378	0	1	1	1	---	---	100 - 8.48	0	---	0	0	0	0	0	0	0	0	0	0	0	0	0	0	0	0	0	0	0	0	0	0	0	0	0	0	0	0	0	0	0	0	0	0	0
20.62_243.5455m/z		243.546	1	20.6185	0.864933	0	1	1	1	---	---	100	0	---	0	0	0	0	0	0	0	0	0	0	0	0	0	0	0	0	0	0	0	0	0	0	0	0	0	0	0	0	0	0	0	0	0	0	0
20.62_215.9993m/z		215.999	1	20.6185	0.629583	0	0.805043	1	27.0305	Control	STZ Diabetes	100 - 19.2	0.574653	202.7	0	0	0	0	0	0	0	0	0	6.89584	0	0	0	0.313475	0	0	0.0577389	0	0	0	0	0	0.127556	0	0.172877	0	0	0	0	0	0	0	0	0	0
20.62_215.0563m/z		215.056	1	20.6185	0.629583	0	1	1	1	---	---	100 - 7.18	0	---	0	0	0	0	0	0	0	0	0	0	0	0	0	0	0	0	0	0	0	0	0	0	0	0	0	0	0	0	0	0	0	0	0	0	0
20.62_200.9766m/z		200.977	1	20.6185	0.385917	0	1	1	1	---	---	100	0	---	0	0	0	0	0	0	0	0	0	0	0	0	0	0	0	0	0	0	0	0	0	0	0	0	0	0	0	0	0	0	0	0	0	0	0
20.62_200.5060m/z		200.506	1	20.6185	0.757783	0	1	1	1	---	---	100	0	---	0	0	0	0	0	0	0	0	0	0	0	0	0	0	0	0	0	0	0	0	0	0	0	0	0	0	0	0	0	0	0	0	0	0	0
20.62_200.0045m/z		200.004	1	20.6185	0.757783	0	0.410323	0.888518	1.16903	STZ+Mildronate	Control	100	20.4222	37.08	38.5902	38.432	0.226883	29.4543	22.7568	0.0186602	34.0092	0.0686698	19.7976	7.01158	0	19.2661	13.9078	14.229	16.2158	30.2861	14.602	26.1749	25.3064	7.58411	31.5747	24.6033	0	32.4034	11.5851	19.0909	13.1057	17.0995	24.7338	36.9181	55.2384	52.6098	0.285376	31.1778	23.5064
20.62_195.0064m/z		195.006	1	20.6185	1.1061	0	1	1	1	---	---	100	0	---	0	0	0	0	0	0	0	0	0	0	0	0	0	0	0	0	0	0	0	0	0	0	0	0	0	0	0	0	0	0	0	0	0	0	0
20.62_189.4859m/z		189.486	1	20.6185	0.629583	0	1	1	1	---	---	100	0	---	0	0	0	0	0	0	0	0	0	0	0	0	0	0	0	0	0	0	0	0	0	0	0	0	0	0	0	0	0	0	0	0	0	0	0
20.62_136.0166m/z		136.017	1	20.6185	2.1133	0	1	1	1	---	---	100 - 7.82	0	---	0	0	0	0	0	0	0	0	0	0	0	0	0	0	0	0	0	0	0	0	0	0	0	0	0	0	0	0	0	0	0	0	0	0	0
20.62_125.0359m/z		125.036	1	20.6185	0.870433	0	1	1	1	---	---	100	0	---	0	0	0	0	0	0	0	0	0	0	0	0	0	0	0	0	0	0	0	0	0	0	0	0	0	0	0	0	0	0	0	0	0	0	0
20.62_80.9633m/z		80.9633	1	20.6185	0.637917	0	0.703924	1	Infinity	Control	Mildronate	100	0.00167703	346.41	0	0	0	0.0201244	0	0	0	0	0	0	0	0	0	0	0	0	0	0	0	0	0	0	0	0	0	0	0	0	0	0	0	0	0	0.0213019	0
20.48_846.6205m/z		846.62	1	20.4823	0.363183	0	0.0749162	0.436815	3.44017	Control	STZ+Mildronate	100	110.856	66.24	206.031	125.418	187.454	172.264	0	146.193	106.865	158.057	0	116.912	0	111.084	0	0	112.113	0	0	183.149	0	97.5785	0	0	0	129.664	193.345	0	0	0	0	0	294.915	171.685	235.782	182.344	0
20.48_846.1214m/z		846.121	1	20.4823	0.363183	0	0.0858708	0.469952	4.20838	Mildronate	STZ+Mildronate	100	230.982	41.22	301.279	311.046	177.194	252.632	0	246.27	242.713	188.034	163.371	197.161	0	186.611	407.568	143.427	210.916	155.392	221.471	247.117	122.467	90.5935	0	196.022	0	170.194	0	0	115.955	0	73.4381	139.924	431.254	425.793	222.877	267.414	0
20.48_740.5991m/z		740.599	1	20.4823	0.62065	0	0.354712	0.85761	2.61477	STZ Diabetes	Control	100	63.838	121.78	0	0	0	0	0	57.2312	0	0	0	108.864	126.877	0	0	3.51008	2.98286	0	0	173.895	117.609	61.0246	201.556	0	2.83767	0	81.9999	0	77.9705	0	10.1351	183.643	0	0	0	0	0
23.94_126.9861m/z		126.986	1	23.9444	0.528933	0	1	1	1	---	---	100	0	---	0	0	0	0	0	0	0	0	0	0	0	0	0	0	0	0	0	0	0	0	0	0	0	0	0	0	0	0	0	0	0	0	0	0	0
20.62_343.9950m/z		343.995	1	20.6185	0.3917	0	0.999812	1	1.4346	Control	STZ Diabetes	100	2.72389	238.28	19.3609	13.3258	0	0	0	0	0	0	0	0	0	0	0	0	0	13.4859	0	0	0	0	11.3922	0	0	0	0	0	0	0	0	13.3513	27.7133	18.2417	0	0	0
20.62_355.0529m/z		355.053	1	20.6185	0.3917	0	1	1	1	---	---	100	0	---	0	0	0	0	0	0	0	0	0	0	0	0	0	0	0	0	0	0	0	0	0	0	0	0	0	0	0	0	0	0	0	0	0	0	0
20.62_358.0100m/z		358.01	1	20.6185	0.757783	0	0.671045	1	1.2208	Control	STZ Diabetes	100 - 9.58 - 2.17	37.6308	22.6	64.3389	58.4848	0	32.0087	22.7933	35.262	59.2304	38.9621	54.6443	17.0577	21.5347	47.2524	36.6795	38.6767	45.8798	44.8013	31.0739	23.993	30.5696	0	44.622	42.1624	12.8224	54.7718	29.0508	22.1056	33.0593	34.3276	35.0755	45.5199	92.0954	80.0602	0	33.8817	23.5442
20.62_391.1034m/z		391.103	1	20.6185	0.385917	0	0.400168	0.881393	Infinity	Control	Mildronate	100	1.45775	250.31	0	11.8255	5.66742	0	0	0	0	0	0	0	0	0	0	0	0	0	0	0	0	0	0	0	0	0	0	0	0	0	0	0	0	16.1881	7.12857	0	0
20.75_257.9929m/z		257.993	1	20.7541	0.37355	0	1	1	1	---	---	100	0	---	0	0	0	0	0	0	0	0	0	0	0	0	0	0	0	0	0	0	0	0	0	0	0	0	0	0	0	0	0	0	0	0	0	0	0
20.75_250.5096m/z		250.51	1	20.7541	0.612933	0	2.06577e-08	2.91728e-06	Infinity	STZ Diabetes	Control	100	13.8482	57.78	0	0	0	0	0	0	0	0	0	0	0	0	0	0	0	0	0	0	15.3504	14.7841	6.44592	8.0261	10.0175	28.4654	21.5764	10.0138	0	14.0681	15.3316	0	0	0	0	0	0
20.75_250.0077m/z		250.008	1	20.7541	0.999167	0	9.12592e-12	4.26181e-09	9.04169	STZ Diabetes	Mildronate	100	221.812	23.27	50.9567	41.3216	19.2943	12.053	30.2482	17.5518	28.6903	18.1741	31.1934	20.9456	21.9481	41.9672	18.4429	17.4998	25.8934	8.45972	15.0782	61.8186	234.382	254.562	175.944	185.765	176.815	303.401	230.157	170.979	110.82	179.848	204.905	246.934	72.94	56.5655	24.2686	12.7583	31.2447
20.75_249.0236m/z		249.024	1	20.7541	0.637917	0	1	1	1	---	---	100	0	---	0	0	0	0	0	0	0	0	0	0	0	0	0	0	0	0	0	0	0	0	0	0	0	0	0	0	0	0	0	0	0	0	0	0	0
20.75_242.0227m/z		242.023	1	20.7541	0.50175	0	1	1	1	---	---	100 - 7.32	0	---	0	0	0	0	0	0	0	0	0	0	0	0	0	0	0	0	0	0	0	0	0	0	0	0	0	0	0	0	0	0	0	0	0	0	0
20.75_227.0331m/z		227.033	1	20.7541	0.77215	0	0.791156	1	1.45807	Control	Mildronate	100 - 37.2 - 34.6	6.40016	34.57	1.96425	8.55314	5.06351	5.17014	14.4018	12.7564	3.54048	8.13073	6.59242	4.37745	5.05559	1.19612	5.26194	6.52934	1.34652	5.348	4.80007	3.0509	8.78916	5.39711	6.45404	2.69301	9.95033	2.68315	6.50221	6.2237	4.13294	6.17358	2.24551	7.28464	2.81164	11.7085	6.36896	5.47267	14.8762
20.75_213.0406m/z		213.041	1	20.7541	1.00417	0	0.343099	0.845443	1.96861	Mildronate	STZ+Mildronate	100 - 7.45	56.34	21.39	45.0681	39.3971	19.3062	47.7224	0	31.0011	28.6637	44.398	33.9833	50.6853	62.5073	41.2376	44.7352	63.5401	57.1291	39.4478	61.9266	71.2612	67.3349	48.9579	45.6775	42.9293	31.83	28.9221	36.2769	31.5695	29.8557	31.9871	24.9933	17.0323	64.511	53.931	24.2837	50.5149	0
20.75_184.9856m/z		184.986	1	20.7541	0.892017	0	0.38652	0.880111	1.68074	STZ+Mildronate	Mildronate	100 - 3.03	1196.38	46.43	2016.71	1063.22	392.506	927.416	325.395	939.156	1642.51	382.836	954.794	601.884	1004.1	1320.46	313.738	1109.27	812.699	982.611	826.113	226.472	238.477	456.824	743.234	952.324	1187.91	1623.66	645.853	764.861	1086.62	1124.94	2202.05	1353.94	2886.73	1455.45	493.7	981.684	336.114
20.75_162.0012m/z		162.001	1	20.7541	0.637917	0	1	1	1	---	---	100 - 11.7	0	---	0	0	0	0	0	0	0	0	0	0	0	0	0	0	0	0	0	0	0	0	0	0	0	0	0	0	0	0	0	0	0	0	0	0	0
20.48_590.2674m/z		590.267	1	20.4823	0.385917	0	0.608368	1	2.75188	STZ+Mildronate	Control	100	43.0956	82.98	0	0	0	0	0	43.9519	44.159	21.6387	0	32.9287	0	45.2469	0	54.0839	80.1786	31.9885	1.12468	32.3187	57.7426	39.8406	0	35.0528	0.138462	34.5587	46.357	0	156.886	0	0	55.3307	0	0	0	0	0
20.75_143.9763m/z		143.976	1	20.7541	0.757783	0	0.00404826	0.0690914	1.78563	STZ Diabetes	Control	100 - 28.7 - 1.96	251.266	22.33	277.8	80.9603	99.3872	147.295	71.852	91.4119	170.089	93.2509	120.619	100.285	238.252	197.385	139.039	237.118	238.82	185.062	224.973	277.954	167.987	383.266	253.587	266.9	138.648	297.207	162.332	334.483	330.484	181.521	242.621	190.868	397.647	110.827	125.011	155.914	74.2189
20.75_94.0297m/z		94.0297	1	20.7541	2.38257	0	1	1	1	---	---	100	0	---	0	0	0	0	0	0	0	0	0	0	0	0	0	0	0	0	0	0	0	0	0	0	0	0	0	0	0	0	0	0	0	0	0	0	0
20.62_803.0414m/z		803.041	1	20.6185	0.629583	0	0.209665	0.720222	Infinity	STZ Diabetes	STZ+Mildronate	100 - 23.5 - 6.29	37.7158	124.67	3.98618	0	50.9274	0	0	0	80.5501	51.3581	0	62.2511	0	0	0	6.90005	0	1.00191	0	65.0732	115.48	0	45.8763	0	64.4173	0.521	0	0	0	0	0	0	5.70586	0	64.0572	0	0
20.62_764.0762m/z		764.076	1	20.6185	0.3917	0	0.852013	1	2.21041	Control	STZ Diabetes	100 - 18.2	13.7342	150.12	0	0	47.9404	0	0	0	0	0	0.00438735	0	0	116.865	76.3487	0	0	0	0	0	0	21.0704	0.888748	0	15.3213	0	5.38226	0	10.2476	0	0	27.6461	0	0	60.3002	0	0
20.62_498.9837m/z		498.984	1	20.6185	0.637917	0	0.269007	0.759247	Infinity	STZ+Mildronate	Control	100	3.82448	244.95	0	0	0	0	0	0	0	0	0	0	0	0	0	0	0	0	0	0	0	0	0	0	0	0	0	0	0	0	22.9469	0	0	0	0	0	0
20.62_465.0667m/z		465.067	1	20.6185	0.3917	0	0.675877	1	1.57525	Mildronate	Control	100	27.7399	52.47	35.4999	52.0193	40.7822	31.7721	0	18.8848	32.3593	0	0	0	0	0	24.9068	0	69.7165	34.1401	0	37.676	0	16.9482	41.5975	32.4227	0	27.5484	30.013	0	25.9406	24.873	23.6806	35.7362	50.8149	71.2096	51.2965	33.6313	0
20.62_451.0166m/z		451.017	1	20.6185	0.505783	0	0.233687	0.752633	Infinity	Control	Mildronate	100 - 7.61	2.78106	233.92	0	0	0	1.80288	0	0	10.2399	0.111828	0	21.2181	0	0	0	0	0	0	0	0	0	0	0	6.33248e-08	0	0	0	0	0	0	0	0	0	0	0	1.90837	0
20.62_427.9752m/z		427.975	1	20.6185	0.271833	0	0.415797	0.891665	Infinity	Control	Mildronate	100 - 60.5	0.607155	256.53	0	0	0	2.132	0	0	0	0	5.15386	0	0	0	0	0	0	0	0	0	0	0	0	0	0	0	0	0	0	0	0	0	0	0	0	2.25675	0
20.62_414.0869m/z		414.087	1	20.6185	0.612933	0	0.19763	0.703701	Infinity	STZ Diabetes	Control	100 - 15.3 - 1.03	2.49963	180.26	0	0	0	0	0	0	0	0	0	0	0	0	0	0	8.36235	0	2.89475	0	0	14.9978	0	0	0	0	0	0	0	0	0	0	0	0	0	0	0
20.62_402.9599m/z		402.96	1	20.6185	0.505783	0	0.929118	1	2.90983	STZ+Mildronate	Mildronate	100 - 4.37	2.70589	244.95	0	0	0	0.00485996	0	0	11.3829	0	0	0	0	0	0	0	5.57949	0	0	0	0	14.3631	0	0	0	0	0	0	0	0	16.2354	0	0	0	0	0.00514434	0
20.75_99.9861m/z		99.9861	1	20.7541	0.864933	0	0.00148671	0.031304	2.29578	STZ Diabetes	Control	100	32.4183	16.76	32.7976	4.23498	11.9751	17.0979	7.25975	4.91563	13.3829	10.2655	11.6821	8.12071	25.5834	22.1344	17.0797	26.804	24.633	21.0733	26.2602	27.1802	21.0345	49.2672	30.4196	31.9572	15.8171	46.0142	18.518	40.3822	38.9396	21.0177	30.961	18.5412	46.9468	5.7973	15.0625	18.0984	7.4989
20.00_166.9985m/z		166.998	1	19.9978	2.37765	0	0.239961	0.757173	1.41167	STZ Diabetes	Mildronate	100 - 6.06 - 0.439 - 0.0252	170.76	10.7	233.192	211.364	209.814	145.456	177.648	151.56	135.008	130.576	132.728	135.483	104.66	94.8056	48.4179	150.269	21.829	120.115	205.243	179.903	219.209	190.722	175.608	150.816	229.511	58.6937	134.267	128.567	126.042	154.692	112.582	125.203	333.793	289.338	263.907	153.968	183.5
20.48_442.0176m/z		442.018	1	20.4823	0.363183	0	0.0674531	0.416166	1.63047	Control	STZ+Mildronate	100	193.809	19.77	222.08	299.586	205.308	187.415	192.922	168.947	252.909	183.48	199.694	176.854	55.2082	181.307	124.989	152.372	213.462	164.408	135.909	179.909	122.396	122.48	198.037	201.594	118.247	186.726	106.995	106.427	96.1753	112.031	163.66	127.914	317.888	410.106	258.24	198.382	199.277
20.48_394.0410m/z		394.041	1	20.4823	0.612933	0	0.00172995	0.0350085	1.39247	Mildronate	STZ+Mildronate	100 - 7.18	344.88	6.21	344.596	434.624	376.491	316.433	369.554	339.773	201.54	331.422	342.89	349.013	327.697	355.174	367.751	356.648	321.549	316.961	362.495	343.875	375.575	266.265	324.98	321.002	260.232	310.368	272.489	282.851	217.5	282.198	182.859	248.15	493.258	594.96	473.556	334.949	381.728
20.36_332.0086m/z		332.009	1	20.3624	0.620683	0	1	1	1	---	---	100 - 8.93 - 3.39	0	---	0	0	0	0	0	0	0	0	0	0	0	0	0	0	0	0	0	0	0	0	0	0	0	0	0	0	0	0	0	0	0	0	0	0	0
20.36_319.0590m/z		319.059	1	20.3624	0.484983	0	1	1	1	---	---	100	0	---	0	0	0	0	0	0	0	0	0	0	0	0	0	0	0	0	0	0	0	0	0	0	0	0	0	0	0	0	0	0	0	0	0	0	0
20.36_251.4966m/z		251.497	1	20.3624	0.363183	0	1	1	1	---	---	100	0	---	0	0	0	0	0	0	0	0	0	0	0	0	0	0	0	0	0	0	0	0	0	0	0	0	0	0	0	0	0	0	0	0	0	0	0
20.36_216.5404m/z		216.54	1	20.3624	0.348817	0	1	1	1	---	---	100	0	---	0	0	0	0	0	0	0	0	0	0	0	0	0	0	0	0	0	0	0	0	0	0	0	0	0	0	0	0	0	0	0	0	0	0	0
20.36_195.0299m/z		195.03	1	20.3624	0.9823	0	0.259911	0.759247	1.35242	Mildronate	STZ+Mildronate	100 - 7.55	40.9196	21.63	40.6823	56.5245	39.28	46.1487	42.3334	35.4561	40.1369	30.8828	34.8935	37.7262	57.0779	28.9322	37.8299	49.8659	8.70752	59.69	47.534	41.8905	29.4519	39.8454	27.772	16.2947	53.5978	15.0597	53.936	40.4821	14.5405	33.9184	22.9802	15.683	58.233	77.3767	49.407	48.8491	43.7279
20.36_181.0234m/z		181.023	1	20.3624	0.62065	0	1.38271e-06	9.43196e-05	1.42773	Mildronate	STZ+Mildronate	100	404.08	7.07	378.24	412.563	349.176	420.972	406.125	386.751	317.453	407.308	413.743	361.224	349.703	369.225	457.474	387.452	390.967	416.073	384.541	387.972	409.713	333.46	386.322	333.464	365.836	312.982	301.803	314.241	308.057	281.702	235.677	256.655	541.417	564.761	439.199	445.605	419.503
20.36_180.5217m/z		180.522	1	20.3624	0.870433	0	4.35974e-07	3.48263e-05	1.41908	Mildronate	STZ+Mildronate	100 - 1.5	3675.14	5.02	3443.77	3638.08	3214.4	3764.07	3568.79	3478.73	3141.43	3803.05	3618.43	3382.03	3148.44	3521.5	3969.77	3453.4	3589.28	3801.81	3572.22	3664.38	3628.28	3115.63	3415.05	2898.41	3139.28	2918.84	2797.75	2931.44	2607.59	2843.14	2026.43	2332.53	4929.45	4980.2	4043.12	3984.33	3686.35
20.36_150.0421m/z		150.042	1	20.3624	0.62065	0	6.50171e-05	0.00234952	1.32556	Mildronate	STZ+Mildronate	100	188.136	5.91	188.413	210.963	156.323	187.978	205.01	175.334	168.488	184.634	199.611	180.086	167.826	176.944	200.755	180.938	194.536	199.29	173.824	179.471	182.091	162.469	178.408	155.074	169.056	167.211	157.168	170.968	140.924	148.338	105.758	128.421	269.696	288.789	196.626	198.978	211.763
20.36_118.0295m/z		118.03	1	20.3624	0.484517	0	1	1	1	---	---	100	0	---	0	0	0	0	0	0	0	0	0	0	0	0	0	0	0	0	0	0	0	0	0	0	0	0	0	0	0	0	0	0	0	0	0	0	0
[truncated: 4,688 more rows]
[truncated: 38 more columns]

## Sheet: C18 Method
															Normalised abundance																												Raw abundance
[truncated: 6,290 more rows]
[truncated: 43 more columns]

[truncated: 2 more sheets: Amino Acids, HILIC]
