# Supplementary material for: Changes in the Metabolome of Different Tissues in Response to Streptozotocin Diabetes and Mildronate Exposure: A Metabolomic Assessment
Source: Metabolites. 2026 Jan 9;16(1):61. doi: 10.3390/metabo16010061 (PMC12843979; doi:10.3390/metabo16010061)
Supplement: Supplementary file 1 [file metabolites-16-00061-s001.zip › Data S2. Liver-RAW DATA-STZ+Mildronate-Nov2025.xlsx]

## Sheet: Ion Exchange
															Normalised abundance																												Raw abundance
															Control+INT										STZ Only						Mildronate only						STZ+Mildronate						Control+INT
Compound	Neutral mass (Da)	m/z	Charge	Retention time (min)	Chromatographic peak width (min)	Identifications	Anova (p)	q Value	Max Fold Change	Highest Mean	Lowest Mean	Isotope Distribution	Maximum Abundance	Minimum CV%	L40	L41	L42	L43	L44	L45	L46	L47	L48	L49	L50	L51	L52	L53	L54	L55	L56	L57	L58	L59	L60	L61	L62	L63	L64	L65	L66	L67	L40	L41	L42	L43	L44	L45	L46
12.65_115.0030m/z		115.003	1	12.6514	2.46098	1	0.0829526	0.251668	1.63573	STZ+Mildronate	Mildronate only	100 - 4.01 - 0.67	52369.2	16.97	40524.1	47287.4	39585.2	42874.4	37693.5	42352.1	52870.5	44995.5	31249.8	29863.8	45035.5	32556.6	40987.1	36366.9	61258.9	48825.8	42339	25644.2	46324.9	23422.3	27533.2	26830.7	68297	57459.9	29284.5	24269.7	75760.6	59143.5	38489.8	48359.9	34479.4	40649	33600.8	34755.3	53224.2
15.32_260.9926m/z		260.993	1	15.3164	0.812933	1	1	1	1	---	---	100 - 5.64 - 1.57	0	---	0	0	0	0	0	0	0	0	0	0	0	0	0	0	0	0	0	0	0	0	0	0	0	0	0	0	0	0	0	0	0	0	0	0	0
9.26_213.0164m/z		213.016	1	9.26112	1.4852	8	0.144508	0.358048	1.40026	Mildronate only	STZ+Mildronate	100 - 4.94 - 2.13 - 0.382	2509.77	23.87	1756.32	2222.51	2497.99	1900.09	1300.16	2531.55	1218.69	1244.26	1686.37	2709.89	1776.87	3071.89	2267.34	2069.46	1864.58	1703.02	2072.64	2229.16	1991.69	2364.82	3648.5	2751.84	1105.47	1851.65	2540.3	1091.04	1729.5	2436.22	1668.15	2272.92	2175.79	1801.47	1158.99	2077.46	1226.84
9.35_171.0405m/z		171.04	1	9.35147	0.427883	1	0.183977	0.418672	1.33367	STZ Only	STZ+Mildronate	100	196.519	15.66	134.404	175.511	159.227	193.857	90.8052	122.547	170.238	261.675	153.794	163.171	189.284	272.492	165.152	222.382	144.896	184.906	132.099	154.31	124.393	153.132	191.673	145.133	122.39	119.548	114.91	245.906	125.262	156.094	127.657	179.492	138.689	183.795	80.9457	100.565	171.377
5.73_159.0654m/z		159.065	1	5.72693	0.74335	1	0.0635944	0.210839	1.22533	STZ Only	Mildronate only	100 - 6.94 - 0.694	203.726	14.11	146.093	135.844	169.54	183.025	195.395	182.307	133.896	186.447	198.989	164.015	154.694	193.979	219.375	236.03	191.503	226.774	163.849	191.451	116.179	196.972	144.422	184.702	168.198	180.583	203.875	248.864	193.769	177.987	138.76	138.925	147.672	173.525	174.179	149.606	134.792
10.02_161.0447m/z		161.045	1	10.0204	5.46898	2	0.000294897	0.00355365	1.73956	STZ Only	Control+INT	100 - 6.22 - 0.801	9440.51	14.15	5968.95	6159.44	5546.55	4508.32	6108.13	4978.57	4809.31	6752.95	5179.39	4257.96	11819.5	6734.63	9118.4	11761.2	8907.3	8302	8000.3	5678.31	7121.56	7672.07	5918.48	6286.19	7169.02	8601.94	7395.22	5188.88	13295.4	13860.5	5669.31	6299.14	4831.14	4274.32	5444.92	4085.54	4841.48
29.02_521.9829m/z		521.983	1	29.0201	0.737833	4	0.715653	0.910921	1.90808	Mildronate only	STZ Only	100 - 11.8 - 3.34 - 0.125	87427.2	47.18	101641	89177.2	10822.6	56435.3	18481.2	67484.1	85118.4	51645.6	81154.2	66118.9	9433.99	62413.6	58831.6	27661	58144.8	58431.5	24565.5	143178	31888.2	19429.7	176588	128913	33762.9	48741	56534	213250	31414.3	91363.4	96538.3	91199.8	9426.71	53506.1	16474.6	55379.2	85687.8
19.28_465.9814m/z		465.981	1	19.2827	0.9648	3	0.749336	0.935872	1.60757	Control+INT	STZ Only	100 - 9.99 - 2.72	1194.23	47.86	1052.56	1597.71	272.476	1362.07	198.115	1515.74	1353.3	784.294	2270.47	1535.58	310.731	1246.68	1113.46	489.84	776.344	520.214	226.613	1571.75	662.567	460.71	1520.43	921.268	655.873	681.003	1290.57	1254.14	260.947	1273.26	999.72	1633.95	237.331	1291.37	176.604	1243.86	1362.35
23.36_426.0217m/z		426.022	1	23.3638	0.8412	3	0.228476	0.476849	5.89749	STZ+Mildronate	STZ Only	100 - 11.1 - 2.44	6.22923e+06	41.59	2.21035e+06	1.97615e+06	1.14194e+06	2.43659e+06	535190	1.44846e+06	1.3077e+06	1.08293e+06	2.46878e+06	1.16475e+06	312096	1.43127e+06	1.46837e+06	590951	1.4684e+06	1.06642e+06	785299	3.68987e+06	1.09078e+06	721895	3.94671e+06	2.90127e+06	973721	1.95061e+06	1.27789e+06	2.94057e+07	1.08348e+06	2.684e+06	2.09939e+06	2.02097e+06	994649	2.31012e+06	477080	1.18865e+06	1.31645e+06
19.06_346.0550m/z		346.055	1	19.0565	1.69765	6	0.759916	0.942331	1.11422	Mildronate only	Control+INT	100 - 10.2 - 1.61	484513	14.74	454860	406842	487892	506103	408442	299508	370101	410773	652227	351690	252876	503249	512661	364080	564038	496561	440140	525819	566119	364919	507626	502454	420354	670124	467491	71176.4	481605	551851	432027	416070	424963	479834	364094	245784	372576
25.02_480.9812m/z		480.981	1	25.015	0.781067	3	0.357862	0.603962	3.48873	STZ+Mildronate	Control+INT	100 - 11 - 3.05	300.873	70.51	106.588	156.141	67.8207	95.8021	0	63.8268	174.989	0	143.302	53.9444	0	173.919	149.056	63.4355	277.947	356.786	75.6269	247.472	7.51384	57.4568	220.022	213.111	125.369	198.023	133.205	936.523	86.0716	326.045	101.237	159.683	59.073	90.8296	0	52.3779	176.16
21.34_386.9995m/z		386.999	1	21.3427	0.309967	3	0.0931961	0.271227	Infinity	Mildronate only	STZ Only	100 - 7.14	31.8877	113.75	0	0	0	0	0	0	0	114.956	77.9375	0	0	0	0	0	0	0	61.247	49.7367	0	0	0	80.3426	0	0	0	0	0	0	0	0	0	0	0	0	0
21.13_362.0502m/z		362.05	1	21.1324	0.840017	3	0.527645	0.764089	1.32545	STZ Only	Mildronate only	100 - 10.3 - 1.86	264733	25.39	179599	151317	512756	373838	287208	292004	155650	187569	218480	210019	342154	242738	208711	357085	208132	229580	190360	156135	249505	322726	107630	172028	267766	266335	243442	64299.8	341235	180467	170584	154749	446619	354435	256024	239626	156691
6.92_227.0666m/z		227.067	1	6.92272	1.55843	1	0.436252	0.68665	Infinity	STZ+Mildronate	Control+INT	100	24.4697	244.95	0	0	0	0	0	0	0	0	0	0	0	0	0	0	0	0	0	0	0	0	21.7487	0	0	0	0	146.818	0	0	0	0	0	0	0	0	0
30.64_151.0391m/z		151.039	1	30.6427	8.46132	1	0.111419	0.303217	1.15302	Control+INT	Mildronate only	100 - 8.49 - 0.134	2997.49	7.34	3040.67	2715.52	3243.69	2978.33	2895.64	2756.81	2891.75	3084.97	3444.73	2922.82	2541.37	2811.21	2877.1	2508.51	2717.24	3397.8	2507.45	2677.29	2358.97	3014.34	2413.81	2626.31	2413.22	2817.51	3073.5	3619.05	2351.69	2410.33	2888.04	2777.11	2825.31	2823.74	2581.24	2262.31	2911.09
11.52_175.0240m/z		175.024	1	11.5151	1.46347	2	0.000206535	0.00269541	5.52316	Control+INT	STZ+Mildronate	100 - 5.89 - 0.791	16815.8	30.15	16907	13027.2	28606.9	28840.6	22443.8	4620.02	15378	14704.7	19948.3	3681.39	17788.6	16378.4	9023.65	7424.81	8630.88	19565.1	13850.6	5823.62	6965.55	4189.81	7968.83	28384.2	3478.03	3259.54	3584.84	2333.06	4044.28	1567.83	16058.3	13322.7	24917.1	27343.6	20006.9	3791.31	15480.9
13.06_346.0550m/z		346.055	1	13.0641	2.60705	8	0.456239	0.697834	1.24442	STZ Only	Mildronate only	100 - 10.5 - 1.66	1.68839e+06	15.51	1.39883e+06	1.27027e+06	1.83025e+06	1.29158e+06	1.65176e+06	1.20534e+06	1.04376e+06	1.3003e+06	1.5727e+06	1.20313e+06	2.03159e+06	1.54386e+06	1.47465e+06	1.61353e+06	2.00634e+06	1.46037e+06	1.80958e+06	903569	1.82346e+06	1.80392e+06	847791	952283	1.80498e+06	1.74873e+06	1.36232e+06	587631	2.42111e+06	1.81539e+06	1.32861e+06	1.29908e+06	1.59418e+06	1.22454e+06	1.47242e+06	989137	1.05074e+06
13.94_328.0446m/z		328.045	1	13.9446	1.14588	5	0.00467565	0.0304792	1.48214	STZ+Mildronate	STZ Only	100 - 10.2 - 1.16	15145.7	10.12	12043.7	11100.6	11692.6	10903.6	11011	8639.05	10068.1	10575.8	13816.4	8693.54	10358.4	10901.3	9319.63	8041.29	12296.1	10396.3	10551.1	10707.7	12318.6	10183.4	12974.5	12326	12222.6	12029.5	16724.9	23549.7	14718.8	11628.9	11439.1	11352.4	10184.5	10337.7	9815.47	7089.43	10135.4
18.55_173.0081m/z		173.008	1	18.5509	1.26462	1	0.714405	0.910116	1.21114	STZ Only	Mildronate only	100 - 6.56 - 1.13	195.865	25.07	192.185	166.989	199.67	307.892	98.2839	188.648	142.7	209.971	219.963	194.925	211.945	207.678	122.894	301.57	198.858	132.246	209.029	103.579	163.57	165.367	200.21	128.566	157.077	195.834	118.957	302.415	192.174	167.657	182.537	170.776	173.916	291.911	87.6124	154.809	143.654
17.08_173.0082m/z		173.008	1	17.0804	1.36522	1	0.0171033	0.0825338	1.46801	Control+INT	STZ+Mildronate	100 - 5.96 - 0.71	4070.53	14.47	3604.59	2982.61	4616	5259.39	4073.07	4210.37	3188.83	3590.07	5313.2	3867.15	3655.19	3869.03	3227.48	2640.33	2865.68	3547.34	2833.02	4513.32	2586.17	3432.52	4603.19	4454.13	1861.13	1994.21	2372.2	4596.11	2806.35	3006.91	3423.64	3050.26	4020.61	4986.41	3630.82	3455.14	3210.16
20.15_481.9770m/z		481.977	1	20.1483	0.770967	2	0.409937	0.658866	2.9026	STZ+Mildronate	STZ Only	100 - 10.1 - 2.84	23437.2	50.06	21060.1	33809.1	7196.58	20520.1	3705.26	16957.8	19218.6	8733.85	25506.6	13828.1	1854.46	12375.1	11231.9	5704.08	6605.95	10675.9	4502.01	35726.9	4966.76	4056.71	53169.5	35841	6166.37	7914.63	13117.1	91500.2	6502.62	15422.5	20002.9	34575.9	6268.35	19455.1	3302.95	13916	19347.2
15.93_191.0189m/z		191.019	1	15.9313	1.85513	4	0.00783645	0.0453515	8.23847	STZ Only	Mildronate only	100 - 6.79 - 1.28	1.31396e+06	35.16	184581	161988	284001	288132	100217	160350	96421.3	219740	222627	165899	4.3545e+06	335122	291478	260664	2.3502e+06	291790	98783	152748	74850.9	117587	241317	271657	125655	163969	153846	1.07654e+06	164335	291609	175315	165662	247370	273177	89335.3	131587	97066.3
15.74_322.0439m/z		322.044	1	15.7362	0.506367	1	0.0617798	0.205943	2.04371	Control+INT	STZ Only	100 - 7.05	3404.48	32.36	4254.35	4575.98	3228.29	4192.52	1423.08	2915.05	3812.76	2316.78	4787.29	2538.71	526.346	2179.42	2099.98	788.9	2339.75	2060.62	1270.91	2865.63	1487.46	1454.69	6491.75	4137.11	1506.56	2859.3	2378.8	4806.55	1220.55	3292.38	4040.78	4679.77	2811.89	3974.91	1268.57	2392.17	3838.26
9.08_322.0438m/z		322.044	1	9.0824	0.73465	3	0.115274	0.308949	2.02138	STZ+Mildronate	Mildronate only	100 - 6.83 - 0.294	11435.3	52.14	5590.98	10118.3	6413.47	5667.1	1944.32	3445.08	7915.84	5567.13	11893.3	2461.79	5807.97	7570.89	8021.44	3289.39	16057	8667.93	4710.39	4083.97	3560.44	2378.3	10489.6	8720.4	6202.6	15517.3	7065.82	5381.34	12871.4	21573.4	5310.32	10347.8	5586.24	5372.96	1733.21	2827.13	7968.79
10.35_322.0439m/z		322.044	1	10.3509	1.59123	4	0.103369	0.289967	1.41804	Control+INT	Mildronate only	100 - 10.1 - 9.39 - 0.238	35837	11.35	26046.5	32657.1	75662.8	40744	31489.8	35069.7	28636.3	26713.5	31620.4	29729.9	24551.3	31273.7	26997.2	18752.4	33994.9	29148	24898	20663.6	27890.8	27470.8	23347.7	27362.9	31634.1	40701.9	32373.9	21106.5	25044.6	26533.1	24739	33397.7	65903.6	38629.3	28070.7	28779.1	28827.9
16.23_181.0498m/z		181.05	1	16.2349	2.05912	2	0.17011	0.396837	1.76534	STZ Only	Control+INT	100 - 9.37 - 0.43	4546.57	44.09	1362.63	1471.78	2550.93	2458.46	6684.65	1753.38	2516.63	2807.83	2568.45	1579.96	5365.9	2238.27	4684	9340.95	2478.87	3171.44	4721.4	3234.3	3620.48	5695.36	1858.23	1834.55	3160.74	2662.72	1705.16	5859.84	4080.98	2496.62	1294.23	1505.16	2221.91	2330.86	5958.85	1438.87	2533.47
2.99_179.0554m/z		179.055	1	2.99463	2.6408	19	0.18695	0.422803	1.22627	STZ Only	Control+INT	100 - 6.44 - 0.998	232782	14.99	176479	158091	216738	190457	267327	225479	151915	199206	135025	177582	262902	219930	218627	263216	175242	256776	223447	195667	190524	287635	170466	177476	180706	189884	225576	264750	201849	184013	167620	161677	188783	180572	238301	185034	152931
14.45_306.0759m/z		306.076	1	14.4507	9.46873	2	0.296153	0.55477	1.26231	Mildronate only	STZ+Mildronate	100 - 10.4 - 4.08 - 0.406 - 0.0254	8.33631e+06	12.45	6.69532e+06	7.00411e+06	8.84672e+06	8.13471e+06	8.92494e+06	7.58948e+06	5.93333e+06	8.61257e+06	4.44891e+06	6.58634e+06	8.29837e+06	8.78411e+06	7.40148e+06	5.77299e+06	7.56704e+06	7.5841e+06	9.34327e+06	7.82963e+06	9.33919e+06	6.633e+06	8.13152e+06	8.74122e+06	8.09007e+06	6.62855e+06	7.75256e+06	2.40029e+06	7.73968e+06	7.01283e+06	6.35923e+06	7.16297e+06	7.70565e+06	7.71249e+06	7.95589e+06	6.22812e+06	5.97302e+06
9.00_171.0056m/z		171.006	1	8.9987	1.3204	2	0.0163583	0.0800772	1.90486	Control+INT	STZ+Mildronate	100 - 3.4 - 1.21	2.48781e+06	31.11	1.60473e+06	2.70399e+06	1.27237e+06	2.7174e+06	3.10122e+06	3.02274e+06	3.38638e+06	2.36958e+06	1.48022e+06	3.21943e+06	2.96603e+06	905508	776202	2.28088e+06	750133	1.06303e+06	2.84697e+06	1.88236e+06	2.18753e+06	2.73186e+06	1.32852e+06	1.11372e+06	1.667e+06	967094	917015	1.49188e+06	2.20697e+06	586246	1.52417e+06	2.76532e+06	1.10825e+06	2.57636e+06	2.76449e+06	2.48054e+06	3.40904e+06
9.80_193.0345m/z		193.035	1	9.80013	1.25503	2	0.00119428	0.0105618	1.71819	STZ Only	Control+INT	100 - 3.61 - 0.0569	3095.05	9.32	1471.24	1432.5	2781.79	1615.1	2470.38	1714.26	1642.32	1798.55	1550.75	1536.49	3424.13	3276.22	3255.84	2874.35	3091.92	2647.82	2242.38	2127.24	1476.74	1463.03	2286.76	1914.28	1960.73	1961	4589.19	1500.3	2213.99	2893.41	1397.39	1464.98	2422.99	1531.27	2202.15	1406.77	1653.31
4.34_105.0186m/z		105.019	1	4.33935	9.01493	1	1.81028e-08	1.66727e-06	2.37707	Control+INT	STZ+Mildronate	100 - 2.73 - 0.476	136552	14.66	121691	97909.1	156246	151780	153738	146256	117552	127693	157572	135083	73405.7	101624	92217.2	74060.1	55734.6	94740.5	101555	150782	86523.7	109601	132869	133355	63504.2	52852.6	76303.1	53368.3	49706.6	48938.6	115582	100130	136093	143902	137045	120021	118339
14.14_146.0452m/z		146.045	1	14.1426	2.11547	2	0.00885607	0.0502156	1.60606	Control+INT	Mildronate only	100 - 0.195	179600	8.79	193964	150816	166999	233497	138702	193650	125857	157875	238340	196301	121877	171441	168078	147829	141375	173653	96406	124115	109493	106527	115997	118421	109558	151471	127757	299237	100319	128000	184227	154237	145459	221378	123642	158914	126699
15.32_146.0452m/z		146.045	1	15.3164	7.77198	2	0.00626229	0.0386714	1.78452	Control+INT	Mildronate only	100 - 5.28	551121	11.56	582315	466317	522427	860961	386462	604906	354672	428574	664627	639951	318800	561022	540121	548139	344681	476345	264156	350078	304321	269976	327092	337380	271298	370454	305854	849843	259394	332941	553084	476893	455043	816274	344501	496401	357044
2.90_177.0397m/z		177.04	1	2.903	0.702783	1	0.0442913	0.162821	1.35228	Mildronate only	Control+INT	100 - 2.19	1689	12.57	1337.19	965.577	1343.76	1123.12	1825.66	1442.41	1059.8	1453.76	899.021	1039.75	1812.8	1420.65	1652.68	1731.31	1445.96	1959.2	1873.85	1411.84	1586.79	2921.43	1112.89	1227.22	1334.61	1545.99	1706.1	1805.68	1610.45	1257.97	1270.07	987.476	1170.43	1064.83	1627.43	1183.68	1066.89
20.71_347.0391m/z		347.039	1	20.7087	0.879	2	0.0399707	0.15221	5.29768	STZ+Mildronate	Mildronate only	100 - 10.6 - 1.88	1.63519e+06	30.31	359125	477384	165398	192981	383512	675342	691220	559103	258801	602934	439816	490736	182876	463020	310443	405158	422481	276485	422708	464872	65643.7	199775	745855	684050	834661	6.69433e+06	598194	254028	341097	488211	144064	182965	341871	554203	695843
2.67_341.1082m/z		341.108	1	2.67263	1.4082	2	0.676489	0.880898	1.46006	STZ Only	Control+INT	100 - 12.4 - 1.68	25409.8	52.43	14344.5	9032.14	9906.67	9901.17	10972.4	39721.8	16993.1	11205.5	22405.2	29550	29606.2	25236.9	16281.5	56451.6	11738.1	13144.6	9831.73	11225.6	27856.8	62867.9	14755.5	15191.8	26560.3	15579.9	12783.9	37282.4	13020.3	12004.4	13624.4	9237	8628.88	9387.26	9781.04	32596.7	17106.8
14.04_104.0345m/z		104.034	1	14.0398	0.808383	1	0.307267	0.55477	1.36949	STZ Only	STZ+Mildronate	100 - 1.48	67.0665	29.3	43.5912	70.0219	38.8389	43.5262	48.4626	58.1134	77.5588	70.2339	87.8749	85.4041	66.5821	52.2117	84.9978	48.2567	47.8969	102.454	53.4553	32.0496	32.1264	75.3828	62.0696	55.2164	49.9667	41.3049	65.7731	73.0624	9.9885	53.7348	41.403	71.61	33.8294	41.267	43.2006	47.6893	78.0776
11.19_132.0295m/z		132.03	1	11.1902	4.22532	1	0.0115444	0.0620223	1.67146	Control+INT	Mildronate only	100 - 0.205	152808	17.59	120531	142952	178382	142156	136958	284922	102657	128292	108646	182581	102495	181716	129728	170084	86215.5	185865	72930.8	96393.5	106405	91827.4	71776.1	109199	135022	128533	139116	101374	84583.4	73745.2	114481	146195	155373	134778	122088	233814	103344
5.08_267.0719m/z		267.072	1	5.08072	1.06922	2	0.418458	0.668697	1.18887	STZ Only	Mildronate only	100 - 8.96 - 0.551	18439.3	12.2	18930.4	12586.6	16712.1	20235.2	15499.2	15081	17771.2	21080.9	20213.2	15567.1	15725.5	25697.4	18441.3	16598.2	16499.9	17673.5	18204.6	14591.6	15749.9	12492	15769.1	16252.6	15497.5	18615.2	20233.8	5194.53	16669.3	17189.5	17980.1	12872.1	14556.5	19184.9	13816.3	12375.9	17890.1
26.41_163.0392m/z		163.039	1	26.412	1.62372	1	0.0803707	0.245336	1.23639	Control+INT	Mildronate only	100 - 9.65 - 0.753	400.996	9.48	356.127	358.915	363.146	386.006	380.549	450.044	398.565	425.553	436.065	454.992	284.348	383.69	334.17	420.387	297.702	361.698	270.807	367.176	310.261	395.493	287.305	314.928	308.62	339.624	351.181	574.36	297.809	270.607	338.25	367.055	316.307	365.971	339.23	369.318	401.231
12.11_145.0135m/z		145.014	1	12.1084	2.22062	1	2.91659e-07	1.51639e-05	2.47266	Control+INT	STZ+Mildronate	100 - 5.62 - 1.01	129804	17.6	109125	104528	170987	152857	144096	117444	124380	121345	148155	105122	84442.5	100700	81695.4	61954.9	57843	107178	81042.6	129091	74331.9	100031	126588	137139	56788.3	50338.5	70869.6	36587.3	52776.3	47614	103647	106899	148933	144923	128450	96377.4	125212
4.45_218.1025m/z		218.103	1	4.45083	1.3227	2	0.00714294	0.0423905	3.25118	STZ+Mildronate	Mildronate only	100 - 9.29 - 0.733	18698.4	15.24	5802.97	6770.68	4771.84	9183.16	6915.99	9065.72	5264.65	6818.29	10954.2	7404.53	12387.9	10633.7	6934.66	15230.1	8361.45	6256.03	6372.69	6148.03	6001.5	5267.23	6519.04	4199.09	8599.49	11289.5	6382.2	57375.6	17461.8	11081.7	5511.67	6924.25	4156.35	8706.52	6165.06	7439.57	5299.86
3.64_220.0820m/z		220.082	1	3.63647	0.54805	4	1.65777e-07	9.8052e-06	7.53517	Control+INT	STZ+Mildronate	100 - 6.72	2937.8	34.67	2742.88	4162.43	2188.1	4604.67	2225.06	2502.83	1608.88	2779.74	5183.27	1380.1	638.387	483.772	406.825	248.332	286.342	381.602	723.783	2079.12	3472.27	1585.62	3701.37	3891.98	614.951	274.853	972.085	55.345	168.98	253.053	2605.19	4256.84	1905.87	4365.67	1983.47	2053.89	1619.64
37.04_255.2324m/z		255.232	1	37.0446	4.0564	9	0.000357973	0.00414336	1.39626	STZ+Mildronate	Control+INT	100 - 13.5	41759.9	9.93	27719.1	25003.4	30475.4	27053.8	29348.9	29682.7	30448.1	31244.7	36135.6	31972.6	30066.6	32854.1	36951.9	29870.3	33266.5	43681	33847.6	35306.8	34523.1	42576.3	32717.3	37765	36700.8	42400.1	45100.6	54260.1	35792.7	36305.1	26327.6	25570.5	26544.6	25649.6	26162.3	24358.4	30651.8
23.08_744.0840m/z		744.084	1	23.0758	0.524117	2	0.452311	0.69397	2.50634	Mildronate only	STZ Only	100 - 21.3 - 2.22	4658.07	53.88	649.955	1246.1	2709.94	1489.11	4582.1	3644.49	934.023	1212.47	1157.8	8946.31	709.671	2744.33	1070.53	3339.51	1603.78	1683.27	718.993	9197.94	7143.03	3823.3	5364.56	1700.6	1510.83	2394.95	4025.72	423.023	7195.89	3775.6	617.328	1274.36	2360.4	1411.82	4084.58	2990.76	940.271
15.32_155.0091m/z		155.009	1	15.3164	0.614317	2	0.0280512	0.118417	2.30894	STZ Only	Mildronate only	100	655.688	33.25	882.343	413.19	262.067	411.739	808.685	487.92	223.233	284.9	287.228	422.512	761.394	398.075	586.219	1142.33	370.827	675.278	285.231	429.28	269.949	328.191	248.99	142.226	411.951	580.194	323.621	311.501	1087.55	369.025	838.05	422.561	228.265	390.368	720.879	400.4	224.727
13.84_147.0655m/z		147.066	1	13.8408	1.08183	1	0.310754	0.55477	1.79842	STZ+Mildronate	Mildronate only	100 - 5.17 - 0.378	74.7767	40.71	54.6128	50.4855	50.5715	29.4916	105.833	34.7961	32.3614	65.9544	59.3435	46.4235	51.957	98.1141	93.1434	53.9218	12.6201	65.1984	43.0756	47.8456	28.6914	15.3909	52.3028	62.169	46.4806	91.9919	96.8046	124.98	51.7794	36.624	51.8713	51.6306	44.0486	27.9609	94.3416	28.5546	32.5779
4.34_308.0982m/z		308.098	1	4.33935	1.11327	3	0.551642	0.784555	1.21154	Mildronate only	STZ+Mildronate	100 - 11.5 - 1.82 - 3.69	140769	14.6	110359	133178	100202	112207	143722	127108	142315	117586	127343	90101.6	245349	117394	90457.3	189578	95311.9	96959.4	177822	110794	172984	128586	142781	111649	140931	115938	80803.8	73944.6	157290	128235	104819	136199	87277.4	106383	128117	104308	143267
12.53_166.0137m/z		166.014	1	12.5337	1.54903	1	3.83426e-06	0.000121771	5.12679	Control+INT	STZ+Mildronate	100 - 0.304	388.437	29.58	215.751	597.578	316.356	494.824	169.299	613.714	344.905	288.49	591.27	252.182	41.6089	109.555	120.03	48.9375	108.953	145.632	275.647	289.35	187.9	146.053	353.419	253.775	87.5922	118.586	124.857	24.7402	18.4424	80.379	204.92	611.132	275.552	469.14	150.917	503.629	347.212
4.66_124.0067m/z		124.007	1	4.65772	4.21937	1	0.0170164	0.0823293	3.14215	Control+INT	STZ Only	100 - 0.72 - 0.567 - 0.0794 - 0.012	837586	25.77	870966	914155	1.27917e+06	998532	457633	1.11929e+06	787430	480660	452589	1.01544e+06	235762	255910	376992	278440	167291	284992	167075	905794	131019	937397	945927	1.00341e+06	178971	205333	517487	1.83332e+06	252175	196851	827244	934888	1.11418e+06	946705	407944	918520	792697
10.35_117.0187m/z		117.019	1	10.3509	2.08205	1	0.0722144	0.228555	1.96312	STZ Only	Control+INT	100 - 4.16 - 0.774	443981	36.35	266155	92168.7	218542	127855	449407	142214	179465	316226	349406	120172	806311	249323	333599	718958	284391	271306	449894	227952	478124	477187	228882	250898	355345	292880	219223	166615	819724	224850	252794	94259.1	190354	121219	400611	116704	180665
12.11_125.0350m/z		125.035	1	12.1084	0.427233	1	1	1	1	---	---	100	0	---	0	0	0	0	0	0	0	0	0	0	0	0	0	0	0	0	0	0	0	0	0	0	0	0	0	0	0	0	0	0	0	0	0	0	0
17.08_166.9743m/z		166.974	1	17.0804	0.835817	2	0.000558448	0.00592156	3.62216	STZ Only	Control+INT	100 - 3.17	21306.5	42.32	6238.43	7137.7	3339.81	5422.45	2391.76	5957.54	8995.27	4349.32	11614.6	3375.68	5648.12	31743.7	30627.1	7761.69	23169.9	28888.5	3279.33	15358.7	2744.09	2827.38	9714.38	8677.15	16743	31542.6	16964.6	17426.6	7595.73	24163.2	5925.27	7299.58	2909.03	5141.01	2132.07	4888.91	9055.45
21.55_388.9442m/z		388.944	1	21.5487	0.304417	2	0.0366336	0.143138	3.11355	STZ+Mildronate	STZ Only	100	326.08	24.98	206.168	255.513	168.843	196.116	136.493	192.182	276.81	164.117	298.461	190.967	43.7439	91.6189	165.851	109.32	119.611	98.2311	187.831	469.472	86.3158	325.479	492.742	345.883	81.4922	152.986	154.946	1227.52	103.071	236.463	195.818	261.308	147.065	185.937	121.673	157.71	278.662
20.71_482.9628m/z		482.963	1	20.7087	0.54025	1	0.0802656	0.245245	1.33741	Control+INT	STZ+Mildronate	100 - 6.46	1345.52	13.65	1449.31	1226.25	1331.23	1214.44	1576.74	979.957	1278.78	1336.6	1552.85	1509.09	1064.91	1120.32	1231.73	1299.6	925.592	1957.08	954.169	1373.8	1153.88	1485.77	803.016	1347.5	924.376	1184.39	1320.59	600.482	1021.05	985.511	1376.55	1254.06	1159.52	1151.4	1405.54	804.178	1287.33
25.99_482.9608m/z		482.961	1	25.9874	0.845967	3	0.298123	0.55477	2.25309	Mildronate only	STZ Only	100 - 10.1 - 3.28	244041	49.49	219744	208116	15141	90828.4	33008.3	103156	232108	135714	194917	153083	24377.5	133461	160453	59452.6	131521	140619	141911	367430	116970	95178.7	412906	329850	67184.6	64168.2	138168	355550	75028.1	197178	208713	212837	13188.1	86114	29424.3	84652.1	233660
17.50_323.0278m/z		323.028	1	17.5	1.13473	5	0.944366	1	1.13499	STZ+Mildronate	Control+INT	100 - 9.87 - 1.96	2.2554e+06	11.89	1.95877e+06	2.54431e+06	2.66024e+06	2.04811e+06	1.57346e+06	1.79077e+06	2.45105e+06	1.71703e+06	1.45813e+06	1.66973e+06	2.61465e+06	2.67975e+06	1.93672e+06	1.60734e+06	2.2803e+06	1.98932e+06	2.01284e+06	2.09128e+06	2.45239e+06	1.77088e+06	1.84994e+06	1.94625e+06	2.73621e+06	2.68413e+06	2.08105e+06	346980	3.00062e+06	2.68341e+06	1.86044e+06	2.60202e+06	2.31712e+06	1.94181e+06	1.40261e+06	1.46955e+06	2.46745e+06
16.36_323.0280m/z		323.028	1	16.3594	0.824267	1	0.409051	0.658137	1.424	Mildronate only	STZ Only	100 - 7.52	8381.5	21.78	5921.7	5621.17	5534.82	5655.21	6799.57	4431.98	6380.45	6992.27	9085.02	4655.67	7676.26	5994.14	5028.25	4094.52	8377.34	4144.81	11412.4	5135.11	13232.5	5657.97	8360.64	6490.42	8605.31	7575.62	5042.65	2139.04	8859.59	8742.74	5624.44	5748.66	4820.93	5361.68	6061.28	3637	6423.13
18.12_167.0203m/z		167.02	1	18.122	1.35093	2	0.61853	0.840748	2.01206	Mildronate only	STZ+Mildronate	100 - 0.983 - 0.428	170596	64.28	45675.6	63762.9	75307.2	89984.2	316696	144541	152211	199330	60061.7	137050	354360	94349.8	34792	336949	42656.5	86556.6	271003	117240	252940	314397	26057.5	41937.4	126834	48293.9	104411	54082.3	161192	13907.1	43382.8	65209.1	65593.9	85313.7	282310	118614	153229
14.76_197.0446m/z		197.045	1	14.7608	0.570633	1	0.639262	0.851558	Infinity	Control+INT	STZ Only	100 - 9.27 - 0.656	3.10642	316.23	0	0	0	0	0	0	0	0	31.0642	0	0	0	0	0	0	0	0	0	0	0	0	0	0	0	0	0	0	0	0	0	0	0	0	0	0
18.64_197.0446m/z		197.045	1	18.6435	0.936533	3	0.304236	0.55477	1.51225	STZ Only	STZ+Mildronate	100	82.6158	42.44	104.856	79.378	50.0677	48.7981	79.6078	29.6761	72.2545	55.8606	21.7835	48.7536	60.2162	45.3717	85.6581	90.5751	57.5915	156.282	94.9536	112.944	23.6855	120.38	56.3801	76.6833	68.2371	18.4385	64.9259	120.79	35.689	19.7048	99.5922	81.1784	43.6098	46.2653	70.9641	24.353	72.7378
25.99_402.9942m/z		402.994	1	25.9874	0.845967	1	0.270417	0.530572	2.43883	Mildronate only	STZ Only	100 - 9.6 - 2.62	468747	50.82	418192	385434	23594.3	158443	53831.1	185142	423092	240552	346048	262633	40672.1	242433	292060	102558	232382	243106	256016	716680	212042	166635	815198	645911	116989	107997	251916	604628	130272	366892	397200	394176	20551	150219	47986.3	151932	425922
16.36_402.9950m/z		402.995	1	16.3594	0.320917	1	0.280655	0.540599	1.54044	Mildronate only	Control+INT	100	1874.71	28.97	1181.01	1108.71	1231.54	916.496	1550.02	808.421	1195.34	1302.27	2000.21	875.957	1391.78	1452.46	1229.81	708.005	1776.58	880.397	2779.74	935.418	3079.41	1252.79	1869.59	1331.31	1673.3	1081.35	1107.83	474.125	1934.12	1728.39	1121.72	1133.86	1072.69	868.926	1381.72	663.411	1203.33
22.53_402.9941m/z		402.994	1	22.5328	0.739733	3	0.116635	0.310849	1.56782	Mildronate only	STZ+Mildronate	100 - 9.64 - 2.6	279122	20.09	322735	288961	116215	211486	182504	199763	410062	252217	259564	256159	117011	232955	287960	150597	317771	234626	336231	309818	252843	180562	282978	312300	185603	188988	180365	75521.7	182692	255020	306534	295515	101225	200509	162688	163930	412805
6.73_243.0616m/z		243.062	1	6.72517	1.66113	3	0.186972	0.422803	1.26306	Mildronate only	Control+INT	100 - 36.8 - 4.76	4919.68	19.56	3613.95	3511.89	5067.37	4609.75	4466.6	4741	2782.36	3378.42	3223.39	3555.65	4748.78	4840.88	3520.5	6618.73	4004.27	3781.22	4220.9	4938.97	4012.27	7355.39	5092.74	3897.79	2632.3	4209.12	3019.47	5126.77	5019.8	3531.63	3432.53	3591.54	4413.77	4370.49	3981.63	3890.58	2800.97
8.43_243.0615m/z		243.062	1	8.42602	1.38323	2	0.917423	1	1.60498	Mildronate only	STZ+Mildronate	100 - 10.2 - 0.669	14235.8	65	5751.77	4376.9	9536.68	8128.74	32390.6	10843.4	11347.4	18186.5	3397.15	9183.87	20875.3	9024.62	5518.52	30050.6	5351.48	6872.55	31426.1	5424.16	17320.3	24541.9	3761.17	2941.07	19927.7	8123.05	7256.63	5123.9	9082.99	3704.23	5463.04	4476.17	8306.61	7706.83	28873.7	8898.34	11423.3
17.71_565.0475m/z		565.047	1	17.7055	1.23847	5	0.806838	0.975975	1.1873	Mildronate only	Control+INT	100 - 16.9 - 4.54 - 0.4 - 0.0241	228042	18.78	243735	279570	234152	225096	109072	134836	192625	194886	154625	152083	255298	261571	177450	167771	230735	194157	193931	272727	247626	124470	259134	270362	253216	284464	210939	47313.4	269633	232791	231500	285911	203951	213412	97229	110650	193913
4.26_103.0392m/z		103.039	1	4.25505	1.78405	3	4.38329e-07	2.10889e-05	2.48867	STZ Only	Mildronate only	100 - 3.94 - 0.425	80022.7	16.55	35614.5	41142.8	30983.4	35779.1	48347.1	45495.5	30895.9	38243.2	41908.9	30560.2	85314.6	50720.1	104191	97356.7	61847.4	80706.7	30372.8	24928.4	26644.9	51457.9	25684.6	33840.4	67225.3	67846.8	64829.6	40643.4	89352	65717.5	33826.7	42076	26987.1	33922.1	43097.7	37334.8	31102.6
14.93_184.9850m/z		184.985	1	14.9336	0.77575	4	0.0204637	0.0945733	4.28297	STZ+Mildronate	Control+INT	100 - 3.32	378275	17.2	78916.9	74800.5	75988.7	90636.6	78823	104898	75796.2	101905	118537	82905.5	74008.6	218343	221127	102698	135132	236769	54578.1	160686	43642.5	61881.2	182250	147759	125985	218201	193861	1.46344e+06	87228.3	180941	74955.4	76497	66187.5	85932.2	70264.6	86081.9	76303.2
11.52_175.0602m/z		175.06	1	11.5151	1.23608	1	0.050235	0.177501	4.16259	STZ+Mildronate	Mildronate only	100 - 7.68 - 0.947	208.017	54.97	66.004	81.5119	22.2839	79.9039	115.288	66.2869	0	0	54.6463	117.099	174	84.258	53.8234	305.576	113.984	140.724	15.662	91.2216	29.6918	56.0932	39.096	68.0731	84.6153	122.448	142.236	94.8975	383.359	420.546	62.6907	83.3606	19.4097	75.7566	102.77	54.3967	0
8.16_206.0814m/z		206.081	1	8.1605	1.07422	2	0.00218484	0.0169736	2.5511	STZ+Mildronate	Control+INT	100 - 12	83.8289	32.49	22.1259	26.833	21.3226	32.9787	51.8017	29.2131	42.0245	39.0011	20.5958	42.7033	51.5906	55.1605	71.9751	118.375	116.496	55.7784	35.666	42.5547	37.3025	47.0726	83.7669	28.8293	30.0964	50.0489	96.1126	208.927	66.6921	51.0965	21.0152	27.4416	18.5724	31.267	46.1772	23.973	42.3056
10.75_157.0246m/z		157.025	1	10.7467	0.444983	3	0.0648822	0.213307	4.31631	Control+INT	STZ+Mildronate	100 - 5.15	44.6786	49.78	126.394	16.4619	53.9842	37.0054	105.704	37.5633	0	21.6886	29.8672	18.1176	59.0457	19.8632	31.0668	78.5828	0	28.8254	23.8511	27.8207	16.3564	61.6648	49.9792	28.8425	0	0	27.1269	0	14.3778	20.6019	120.049	16.8352	47.0212	35.0847	94.2266	30.8254	0
3.96_116.0346m/z		116.035	1	3.95503	2.45828	1	0.0197981	0.0920911	1.57033	STZ Only	Mildronate only	100 - 2.38 - 0.057	1302.05	16.87	806.581	973.663	884.247	1075.19	1266.89	1544.48	705.091	956.163	1284.85	1043.37	1113.99	1155.65	1431.24	1653.69	1099.46	1358.28	694.173	1044.27	610.458	816.237	928.823	880.978	806.893	1319.02	1535.51	1733.4	822.209	954.437	766.092	995.746	770.194	1019.39	1129.34	1267.44	709.808
23.36_505.9876m/z		505.988	1	23.3638	1.58093	2	0.233428	0.483553	3.62022	STZ+Mildronate	STZ Only	100 - 11.4 - 3.07 - 0.282	4.03959e+06	41.04	2.31762e+06	2.03074e+06	1.2123e+06	2.61805e+06	575670	1.52863e+06	1.39751e+06	1.1397e+06	2.56537e+06	1.25946e+06	324857	1.52908e+06	1.53338e+06	627134	1.55342e+06	1.12718e+06	824656	3.56169e+06	1.15018e+06	757014	3.48883e+06	2.8919e+06	1.02331e+06	2.05345e+06	1.35647e+06	1.59928e+07	1.14435e+06	2.66715e+06	2.20128e+06	2.0768e+06	1.05593e+06	2.48216e+06	513164	1.25443e+06	1.40685e+06
4.26_165.0396m/z		165.04	1	4.25505	1.34742	1	0.280154	0.53997	1.24884	STZ Only	STZ+Mildronate	100 - 5.09 - 0.763	39836.7	12.9	27346.1	30595.4	53965	46831.4	43951.2	47742.9	40885.8	38160.3	24096	41910.9	40353.5	46434.6	41584.4	39896.6	30610	40141.1	30475.5	47004.8	25322.7	36215.8	38423.7	45673	27595.5	28884.2	47956.5	21822	32334	32801.1	25973.4	31289.3	47004.5	44400.7	39179.1	39179	41159.3
2.58_293.1138m/z		293.114	1	2.57848	3.05402	7	0.625736	0.847505	1.11414	Control+INT	Mildronate only	100 - 16.9	1366.88	12.61	1411.31	1373.71	1354.79	1384.4	1371.2	1669.67	1033.26	1298.01	1218.47	1553.93	1188.83	1220.59	1346.97	995.74	1367.28	1759.13	1052.16	1421.67	1034.58	1238.7	1139.46	1474.52	1083.51	1401.45	1148.12	1884.41	1048.54	1138.57	1340.46	1404.87	1180.04	1312.55	1222.32	1370.18	1040.17
8.16_229.0112m/z		229.011	1	8.1605	0.372517	2	0.234895	0.485375	6.03839	STZ Only	Control+INT	100	50.4653	86.2	0	0	22.5419	0	0	0	0	0	61.0322	0	0	55.6166	101.493	0	53.6472	92.0343	0	20.8557	0	0	81.3296	57.0784	27.553	0	107.536	0	0	54.3022	0	0	19.6344	0	0	0	0
9.17_229.0112m/z		229.011	1	9.16885	0.576967	2	0.27962	0.539572	1.96639	Control+INT	STZ Only	100 - 5.42 - 1.49	342110	50.97	97246.7	536459	191459	246958	460615	504346	478559	330502	88606.4	486350	307206	161406	41256	290731	97551.2	145724	377612	184785	389510	283705	67635.6	69551.9	393546	198258	303595	172276	123970	42360.8	92365.1	548626	166764	234140	410603	413879	481760
18.55_129.0186m/z		129.019	1	18.5509	1.26462	1	0.234474	0.48466	1.1065	STZ Only	Mildronate only	100 - 4.64 - 0.643	2177.03	8.38	2315.3	2118.23	1978.73	2176.16	1976.65	2322.39	1934.92	2146.06	2538.18	2159.58	2123.83	2169	2105.04	2298.41	1915.22	2450.67	1934.28	1967.64	1704.92	2388.25	1819.85	1989.99	1675.25	2060.41	1971.42	2788.63	1739.75	1782.51	2199.07	2166.28	1723.5	2063.2	1762.03	1905.81	1947.87
10.87_131.0342m/z		131.034	1	10.8723	1.00087	1	0.0302153	0.124942	1.47548	Control+INT	Mildronate only	100 - 5.26 - 40.3 - 7.6	6291.3	18.16	5386.42	5862.91	7897.99	5987.93	6134.53	11220.3	4275.24	4791.48	4757.97	6598.15	4246.52	7085.88	4988.61	6967.55	3404.24	6499.59	3314.09	4604.77	4664.17	5085.89	3262.81	4651.74	4999.99	4508.53	5458.85	4645.25	3813.41	3230.76	5116.03	5995.88	6879.29	5677.13	5468.46	9207.7	4303.84
4.16_195.0502m/z		195.05	1	4.16247	2.28563	2	0.212494	0.456833	1.48929	Mildronate only	STZ+Mildronate	100 - 6.61 - 1.31	1.28948e+06	15.16	569152	255550	1.21571e+06	589119	1.66016e+06	439584	552855	2.0709e+06	2.4634e+06	530007	1.38209e+06	1.01869e+06	1.28691e+06	1.48697e+06	1.05173e+06	1.39054e+06	1.4308e+06	1.06493e+06	1.38976e+06	1.05749e+06	1.23743e+06	1.55647e+06	1.14289e+06	711463	1.20861e+06	135134	1.23231e+06	764628	540581	261346	1.05891e+06	558541	1.4799e+06	360734	556553
10.13_131.0342m/z		131.034	1	10.1251	5.97305	2	0.0125009	0.0655763	1.3106	STZ Only	Mildronate only	100 - 4.53 - 6.24 - 1.13	19952.8	7.22	14212	15332	15155.4	13904.3	16032.2	17893.5	13340.2	14841.8	20109.8	14608	21492.6	14983	19641.3	27290.2	16819.3	19490.7	14013.1	15899	14426.5	16946.4	14556.6	15504	16001.5	16257.8	19197.9	14098.5	22304.8	21132.5	13498.6	15679.7	13200.6	13182.6	14291.5	14683.9	13429.5
10.13_209.0296m/z		209.03	1	10.1251	1.66432	4	6.76312e-07	2.95483e-05	2.29594	Mildronate only	STZ+Mildronate	100 - 6.23 - 1.39	132319	14.92	118610	90831.6	115532	140085	141559	124943	107569	117105	155284	127145	62428.5	87601.1	74140.7	65756.7	48343.9	75618.2	131180	159395	94661.4	141893	129963	136824	95825.7	51272.4	76034.2	28199.7	49230.8	45229	112656	92891.7	100630	132814	126189	102531	108289
25.12_204.0656m/z		204.066	1	25.1243	0.443017	2	1.29075e-05	0.000308204	25.7564	STZ+Mildronate	Control+INT	100	136.001	45.99	0	0	0	0	31.2704	0	0	0	21.5324	0	100.343	95.1364	98.4175	175.605	212.384	62.6599	52.9075	0	0	99.1117	17.2618	0	35.1966	112.331	21.8321	428.108	123.365	95.173	0	0	0	0	27.8751	0	0
10.87_103.0029m/z		103.003	1	10.8723	2.72147	1	0.363683	0.610431	1.07042	STZ Only	STZ+Mildronate	100 - 1.17 - 0.233	6559.56	6.41	6108.61	6052.05	7190.13	6384.93	6785.6	6686.35	5850.59	6666.61	6789.54	6813.07	6038.21	6371.1	7050.04	7244.52	5852.07	6801.41	5443.19	6565.08	5733.63	7127.89	5705.26	6244.55	5556.5	6265.81	6517.39	7793.97	5454.99	5179.4	5801.97	6189.31	6262.72	6053.53	6048.83	5487	5889.72
32.66_179.0343m/z		179.034	1	32.6611	2.35013	1	0.528451	0.764398	1.1461	STZ Only	Mildronate only	100 - 1.01	860.87	13.05	830.421	833.89	834.143	594.714	681.889	944.722	884.133	811.043	900.999	750.235	643.574	926.823	762.476	984.932	854.867	992.547	759.808	516.064	714.75	1019.64	696.534	799.983	722.365	755.488	820.342	1057.51	715.164	737.539	788.735	852.804	726.553	563.846	607.851	775.263	890.047
19.49_179.0343m/z		179.034	1	19.4909	1.50552	1	0.878166	1	1.06841	Mildronate only	STZ Only	100 - 6.19 - 1.54	1164.97	31.64	722.757	674.55	1116.2	1276.58	1309.57	1590.02	743.98	1032.44	910.682	1968.1	732.342	1074.98	1244.34	1724.86	665.502	1100.26	720.859	1642.67	838.557	1515.55	1242.84	1029.32	639.455	697.736	1075.26	2741.21	782.975	642.135	686.475	689.849	972.23	1210.32	1167.38	1304.81	748.956
12.31_179.0341m/z		179.034	1	12.3146	0.940417	1	0.708042	0.904549	1.43163	STZ+Mildronate	Mildronate only	100 - 7.15	44.2866	36.34	22.7721	41.5386	19.721	78.5497	58.9687	0	23.7864	53.278	34.2554	37.8996	17.4618	37.8414	49.7838	37.3432	39.8901	71.0841	36.3262	15.589	37.0996	44.1024	33.7266	18.763	29.2314	39.271	70.5427	75.2228	18.4855	32.9663	21.6289	42.4807	17.1773	74.4726	52.566	0	23.9455
10.64_178.0501m/z		178.05	1	10.6428	1.16982	2	0.00723312	0.0427607	2.4976	STZ+Mildronate	Mildronate only	100 - 0.251 - 0.443	7152.67	24.63	5273.05	3945.11	2644.75	5681.23	3521.93	7296.81	4952.18	1912.34	640.808	5161.98	6333.89	6201.84	9407.75	11031	3842.56	4604.67	3107.17	3690.11	1198.35	3103.59	2963.23	3120.44	7196.57	4925.44	7214.39	10020.3	7791.66	5767.67	5008.34	4034.59	2303.62	5386.35	3139.53	5987.95	4985.31
10.02_145.0498m/z		145.05	1	10.0204	6.0082	1	0.110642	0.301866	2.75423	STZ Only	Control+INT	100 - 5.86 - 0.504	23263.1	7.48	8704.44	8086.61	7781.63	7257.36	8570.98	8406.1	7187.18	9438.03	8633.68	10397.3	13438.1	8354.58	9263.58	87109.6	10381.2	11031.7	8721.81	9191.18	10218.4	16030.7	9684.14	11821.5	10406.7	10977.5	9819.19	9545.73	11692.2	10791.1	8267.48	8270.02	6777.94	6880.68	7640.35	6898.26	7235.26
25.02_190.0501m/z		190.05	1	25.015	1.52397	2	0.765376	0.945102	1.24781	STZ Only	Mildronate only	100 - 9.7	66.4901	17.75	32.1512	78.6491	38.8897	54.3601	86.1497	0	77.9928	86.4922	45.6301	92.0387	80.7104	64.3864	70.6946	74.3576	62.0694	46.7221	38.9888	43.1005	47.8708	122.489	33.758	33.5054	57.0058	67.1734	46.4518	74.0452	48.5797	31.1332	30.5372	80.4329	33.8736	51.5386	76.7957	0	78.5145
15.64_149.0599m/z		149.06	1	15.6356	3.44352	1	0.109653	0.299802	1.38684	STZ+Mildronate	Mildronate only	100 - 9.6 - 0.235	3343.97	8.9	2350.06	2830.77	3080.84	2723	2576.05	2908.09	2380.95	2859.87	2516.5	2830.06	2369.37	3433.84	4410.25	3042.5	2384.2	3091.47	2180.79	2409.61	1860.38	2646.41	2435.73	2934.34	3490.71	2500.92	2724.92	6102.8	2751.61	2492.83	2232.09	2894.97	2683.47	2581.67	2296.35	2386.46	2396.87
2.67_181.0710m/z		181.071	1	2.67263	1.40918	4	0.0127145	0.066249	7.96721	STZ+Mildronate	Control+INT	100 - 6.25 - 0.904 - 0.0457	43205.4	53.05	3216.6	2172.45	3437.01	5413.98	12770.3	6479.17	3480.92	4408.15	2535.49	10314.9	20175.2	12017.3	12608.1	38568.3	10209.9	12905.8	8122.93	15134.7	5486.3	11617.1	5100.21	3900.6	6716.5	7465.08	7096.85	213176	15012.1	9765.68	3055.13	2221.72	2993.69	5132.98	11383.7	5316.98	3504.21
3.85_130.0501m/z		130.05	1	3.85115	1.78473	2	0.0117027	0.062675	1.73754	STZ+Mildronate	Mildronate only	100 - 0.358	1124.97	12.96	744.765	1004.45	732.275	979.698	774.443	1261.92	673.459	665.548	735.881	907.931	853.349	872.304	830.971	1773.28	766.94	627.452	549.168	563.79	633.144	663.591	706.909	768.091	725.715	1558.77	1445.52	992.256	921.42	1106.13	707.379	1027.23	637.824	928.848	690.356	1035.56	677.964
17.20_201.1124m/z		201.112	1	17.2021	2.19142	2	0.0022488	0.0173837	1.92579	Mildronate only	Control+INT	100 - 10.8 - 0.638	1893.3	10.49	955.564	850.218	1026.87	993.345	1033.14	925.056	792.489	1061.43	1121.01	1072.14	1064.05	1032.14	1069.8	2579.04	959.225	1106.47	1110.1	3091.83	1638.63	2381.9	1689.41	1447.92	1059.31	1181.5	1331.59	1710.27	1217.69	921.929	907.596	869.502	894.423	941.786	920.963	759.125	797.79
9.35_174.0399m/z		174.04	1	9.35147	1.8711	1	0.045162	0.164683	2.4708	STZ+Mildronate	Mildronate only	100 - 0.241	20042.3	39.74	30803.3	15758.2	7304.77	18477.4	22371.5	20662.1	20882.4	12537.1	11814.7	7714.71	26303.2	6118.03	7874.97	14055.5	4574.09	11132.4	3813.99	6362.38	8335.26	7010.56	13183.9	9964.03	9873.62	7696.63	10620.9	41408.9	26211.7	24442	29257	16115.6	6362.58	17518.3	19942.4	16955.9	21022.1
10.13_300.0389m/z		300.039	1	10.1251	0.62375	3	0.368599	0.616116	1.53853	STZ+Mildronate	STZ Only	100 - 7.71 - 4.14	9455.59	16.44	8268.93	8383.59	6356.96	14208.8	9439.9	11766.4	7083.95	7383.19	11064.1	6079.29	5611.64	7693.2	5317.61	5143.66	7003.58	6105.4	6259.9	13409.6	7624.99	6630.6	8585.18	7389.8	4812.19	4084.14	5295.6	30329.2	6438.48	5773.95	7853.84	8573.74	5537.02	13471.3	8414.94	9655.83	7131.34
17.08_154.9743m/z		154.974	1	17.0804	0.416517	1	0.000323031	0.00382828	4.47617	STZ Only	Control+INT	100	222.467	43.93	40.1753	54.5631	20.5956	63.7146	20.1056	57.4751	73.2387	22.2964	107.686	37.1517	54.3285	320.622	302.67	83.0148	267.217	306.946	16.8025	165.843	24.6696	23.5687	96.8931	82.5872	155.193	334.89	192.922	163.35	82.6565	232.043	38.1585	55.8006	17.9392	60.4075	17.9226	47.1655	73.7286
15.42_154.9742m/z		154.974	1	15.425	0.812933	1	0.0969382	0.278379	1.62043	Mildronate only	STZ Only	100 - 2.25 - 1.2	226.89	17.99	153.375	150.523	140.741	115.686	193.385	173.117	180.289	209.86	138.502	216.931	119.616	136.311	165.062	175.697	112.431	130.993	178.47	264.765	197.722	217.022	286.146	217.213	113.815	74.4568	251.148	411.256	153.815	139.574	145.676	153.937	122.588	109.681	172.387	142.065	181.495
10.02_175.0352m/z		175.035	1	10.0204	1.07218	2	0.406225	0.655225	1.50083	STZ Only	Control+INT	100 - 4.29	434.174	36.54	658.715	181.069	251.811	233.758	688.589	195.502	91.2723	157.11	283.556	151.512	409.159	166.421	383.412	863.609	239.797	542.647	162.36	270.546	135.84	562.072	502.82	142.036	218.97	272.735	220.321	427.806	385.314	526.651	625.648	185.176	219.332	221.625	613.823	160.434	91.8829
26.41_330.0613m/z		330.061	1	26.412	0.770583	1	1	1	1	---	---	100	0	---	0	0	0	0	0	0	0	0	0	0	0	0	0	0	0	0	0	0	0	0	0	0	0	0	0	0	0	0	0	0	0	0	0	0	0
11.89_330.0603m/z		330.06	1	11.8873	0.304533	3	0.715416	0.910921	2.42771	STZ+Mildronate	Control+INT	100 - 5.91	130.045	76.49	80.2261	0	71.8495	0	161.452	0	56.089	65.8211	100.234	0	188.908	67.306	79.603	57.4849	168.482	0	163.984	0	240.546	82.0438	0	0	184.871	115.619	0	0	320.455	159.328	76.1988	0	62.5821	0	143.922	0	56.4641
23.49_579.0267m/z		579.027	1	23.4863	0.532217	2	0.0340411	0.136228	6.35082	Control+INT	Mildronate only	100 - 16.3 - 4.04	28033	81.28	60033.5	41194.4	8430.28	33834.9	2378.09	32374.1	64500.1	3209.1	7028.41	27347.1	1157.4	3169.81	13813.3	2227.07	18042	17279.2	1791.28	5590.18	1964.5	955.847	10446.3	5736.35	3800.64	4438.79	13012.2	4451.17	2170.51	20324.3	57019.9	42128.7	7342.92	32078.8	2119.88	26567	64931.5
24.46_193.0496m/z		193.05	1	24.4634	4.55365	1	0.293129	0.55477	1.16971	STZ+Mildronate	Mildronate only	100 - 10.7 - 0.581	999.966	10.04	858.572	922.24	1032.06	873.741	1040.17	928.754	825.381	1019.92	1131.82	992.623	946.582	861.681	919.379	1013.9	868.113	1212.6	678.024	922.268	808.391	894.31	812.965	1013.34	861.096	911.238	1025.11	1467.37	922.539	812.444	815.473	943.157	898.944	828.391	927.23	762.159	830.902
14.04_108.0118m/z		108.012	1	14.0398	2.93822	1	0.00166161	0.013629	2.17834	Mildronate only	STZ+Mildronate	100 - 18.9 - 0.297	3041.59	35.84	2245.91	1970.18	4364.57	1848.07	4011.48	3427.7	2066.03	2935.84	2564.99	4883.77	1686.27	1116.2	2338.84	1350.99	606.562	1763.42	3265.04	2105.58	1308.03	5922.67	2331.98	3316.23	637.791	752.427	830.71	4349.16	931.504	876.111	2133.17	2014.87	3801.61	1752.15	3575.92	2812.86	2079.85
16.23_108.0118m/z		108.012	1	16.2349	6.05953	1	0.00379206	0.0258977	2.02287	Mildronate only	STZ+Mildronate	100 - 28.6	4764.07	35.66	3683.58	3100.07	6912.63	3037.24	5969.25	5235.62	3167.35	4345.41	4241.56	7877.29	2444.8	2117.73	3957.17	2691.49	951.557	3033.5	4842.98	3606.18	2070.17	9134.86	3752.05	5178.16	1117.16	1336.52	1501.02	7153.29	1525.62	1497.04	3498.67	3170.38	6021.02	2879.59	5321.12	4296.49	3188.54
12.53_386.9999m/z		387	1	12.5337	0.850733	1	0.0457412	0.166137	1.64838	Control+INT	STZ+Mildronate	100 - 7.69 - 2.34	20947.2	23.13	21287.3	16059.4	23840.9	14579.9	26954.5	26127.7	18071.8	25288.4	7678.18	29583.9	17539.9	14241.4	13041.2	21109.2	10557.8	15535.6	22822.5	16469.5	22752.7	25604.5	15719.2	14844	16153.1	11274.9	16921.7	5266.09	15036.4	11594.2	20218.7	16423.6	20765.9	13823.1	24027.9	21441.1	18192.7
6.04_176.0378m/z		176.038	1	6.03803	0.3328	1	0.0625942	0.208443	3.76646	STZ+Mildronate	Mildronate only	100	33.6721	40.31	0	0	23.3919	22.1716	0	0	18.7043	17.2456	0	22.9868	18.9174	20.7636	44.3619	25.6532	19.9509	18.6152	12.1958	27.1605	0	0	14.2836	0	0	34.8858	45.0206	69.5372	15.0451	37.5439	0	0	20.3748	21.0208	0	0	18.8294
19.49_338.9880m/z		338.988	1	19.4909	0.879767	4	0.0786939	0.242142	98.5652	STZ+Mildronate	STZ Only	100 - 6.8 - 2.42	354925	58.6	1466	1098.32	523.814	6715.5	5182.35	1565.22	13476.3	3747.11	312.01	11378	12242.4	240.086	264.75	8021.9	746.568	89.8351	24574.3	8796.23	17483.9	7704.65	10273.7	5390.58	904.12	2178.68	1279.08	2.09678e+06	25394.5	3013.44	1392.41	1123.23	456.251	6366.94	4619.66	1284.46	13566.5
13.51_303.0829m/z		303.083	1	13.5064	0.66935	2	0.0676007	0.219558	25.7346	STZ+Mildronate	STZ Only	100 - 10.2 - 3.32	9970.96	23.43	1250.98	1314.78	434.431	621.681	596.931	705.162	958.494	768.82	831.087	363.165	483.28	389.439	341.898	246.593	487.306	376.205	538.73	324.642	777.308	429.676	643.521	500.673	879.522	537.613	687.291	56186.7	859.455	675.183	1188.18	1344.6	378.397	589.414	532.118	578.674	964.906
13.61_289.0328m/z		289.033	1	13.615	0.438167	2	0.156522	0.376552	4.34346	Mildronate only	STZ+Mildronate	100 - 17.1	315.674	66.35	286.229	249.422	107.226	120.526	374.6	533.242	138.75	194.118	0	324.465	243.223	53.1007	90.1996	46.3525	0	104.164	577.989	41.5539	420.182	570.628	161.21	122.479	69.8357	0	137.594	0	96.3355	132.302	271.861	255.079	93.3954	114.27	333.927	437.592	139.678
12.53_289.0326m/z		289.033	1	12.5337	1.58062	4	0.00884332	0.0501874	2.95703	Mildronate only	STZ+Mildronate	100 - 7.3 - 2.47	489881	39.62	426530	308863	440366	192844	687231	532710	363987	602097	84664.7	593669	299155	165915	133863	311044	133340	178284	832940	224433	681740	691548	236899	271726	251589	126635	212637	33281.5	241084	128773	405119	315868	383566	182835	612613	437156	366422
13.84_139.9756m/z		139.976	1	13.8408	1.58723	2	0.270557	0.530572	2.82789	STZ+Mildronate	STZ Only	100	19.3084	65.61	30.5206	10.5272	31.9888	0	29.1671	0	30.5554	26.7167	0	24.1583	0	0	0	17.679	12.0089	11.2792	0	0	0	10.7007	0	63.7099	22.5145	0	39.5249	17.0498	19.7732	16.988	28.9885	10.7659	27.8628	0	26.0001	0	30.7598
6.82_241.0113m/z		241.011	1	6.82348	12.9122	1	0.817263	0.983002	1.1795	Mildronate only	Control+INT	100 - 6.15 - 1.36	627826	21.74	590816	837603	614424	552710	295412	445430	583357	566580	419808	416679	693810	680345	485987	395652	579107	475541	487648	769010	722177	375120	702484	710517	786688	743184	585374	185632	714126	714127	561158	856600	535174	524022	263336	365532	587259
9.26_188.0556m/z		188.056	1	9.26112	0.822567	2	0.0838165	0.253455	2.23197	STZ Only	Mildronate only	100 - 0.235	120610	21	107019	77493.5	44190.2	53512.3	64452.1	47466.7	61882	57712.6	61908.7	72694.7	120683	63291.6	140448	113741	152241	133253	65979.3	39009.2	56400	46441.5	67614.1	48780	94773.3	145298	83296.9	9551.03	136003	155632	101647	79251.1	38490.4	50734.8	57454	38952.4	62295.9
9.08_613.1395m/z		613.14	1	9.0824	0.614467	2	0.189205	0.426081	1.75194	STZ+Mildronate	Mildronate only	100 - 22.1 - 4	61357.7	42.77	32021.4	64719.6	36899.5	33457.3	16681.6	23364.1	55572.6	34970.9	62936.4	22536.1	35196.9	44898.6	41038.7	19264.7	83636.5	46282.6	30553	29049.2	27544.9	17241.7	58203.7	47543.6	41881.9	76818.3	35768.7	31803.6	80404.4	101469	30414	66187.5	32140.1	31720.8	14870.3	19173.2	55944.3
17.50_558.0639m/z		558.064	1	17.5	5.5879	2	0.0234933	0.104384	1.30418	STZ+Mildronate	Control+INT	100 - 16.7 - 3.31 - 0.15	550201	12.5	460494	487489	492851	435175	387840	338837	443718	365594	489058	317702	446143	413762	414430	399679	542650	386701	516762	395144	504152	420697	506809	402640	495697	597894	386858	680132	601974	538651	437378	498545	429281	412588	345729	278058	446686
25.02_466.9652m/z		466.965	1	25.015	0.448517	2	0.349839	0.596511	7.30786	STZ Only	Control+INT	100 - 8.03	29.8004	113.42	0	37.0662	0	0	0	0.149642	0	3.5627	0	0	0	0	0	60.687	45.2402	72.8751	0	0	0	0	60.5431	0	0	59.3472	0	0	0	0	0	37.9068	0	0	0	0.1228	0
25.99_442.0163m/z		442.016	1	25.9874	0.9535	1	0.178158	0.408982	1.58913	Control+INT	STZ+Mildronate	100 - 11 - 2.66	163734	25.26	218195	195819	56529.3	153541	97513.5	195378	199936	152231	165394	202803	71844.8	158845	189079	128218	138612	169534	112025	188386	141963	97711.4	169899	180590	108059	122223	135072	6545.74	114261	132041	207242	200260	49238	145572	86925.7	160332	201274
29.02_442.0164m/z		442.016	1	29.0201	0.737833	1	0.704761	0.901685	1.99678	Mildronate only	STZ Only	100 - 11 - 2.66	114675	47.76	128338	114622	13249.8	70379.8	23001.4	87239.6	108682	64928.2	100787	80145.6	11782.2	78447.5	73930.9	33402.8	74548.9	72466.2	30533.3	187107	39923.8	23809.2	235827	170847	44691.1	59931.6	69407.9	274424	38516.1	116980	121896	117222	11540.8	66726.9	20503.9	71591.1	109409
14.65_306.0490m/z		306.049	1	14.6492	0.482933	1	1	1	1	---	---	100 - 9.59 - 1.21	0	---	0	0	0	0	0	0	0	0	0	0	0	0	0	0	0	0	0	0	0	0	0	0	0	0	0	0	0	0	0	0	0	0	0	0	0
9.48_306.0492m/z		306.049	1	9.4809	0.95625	3	0.495387	0.737418	1.16398	Mildronate only	STZ+Mildronate	100 - 4.67	2140.1	21.89	1814.84	1920.3	2375.49	2288.57	2126.25	2120.96	1725.56	1730.39	3370.69	1811.96	3607.44	1503.35	1272.86	1470.9	1891.99	1291.22	2437.89	1972.22	2529.67	2667.99	1590.73	1642.08	2208.19	1899.94	2202.79	284.27	2630.25	1806.13	1723.74	1963.85	2069.09	2169.79	1895.39	1740.52	1737.11
10.51_213.0165m/z		213.017	1	10.5142	0.508617	5	0.176851	0.407201	2.22464	Mildronate only	STZ Only	100 - 5.09	113.879	59.01	54.8787	100.47	267.589	37.9302	0.0298779	139.341	6.62122	15.6496	2.74457	11.93	4.08328	2.86138	51.7213	4.26752	95.805	148.401	70.1941	170.337	21.1632	51.6403	265.156	104.784	39.7558	46.8755	98.4018	149.538	36.5647	74.6216	52.1238	102.749	233.075	35.9615	0.0266338	114.347	6.66551
11.71_213.0160m/z		213.016	1	11.711	0.3723	5	1	1	1	---	---	100	0	---	0	0	0	0	0	0	0	0	0	0	0	0	0	0	0	0	0	0	0	0	0	0	0	0	0	0	0	0	0	0	0	0	0	0	0
16.14_321.0485m/z		321.048	1	16.1381	0.7193	3	7.63041e-05	0.00122068	1.67612	STZ+Mildronate	Control+INT	100 - 9.74 - 1.38	2841.38	14.68	1571.53	1559.5	1935.22	1591.38	1908.45	1366.93	1786.02	1759.69	2170.66	1302.71	1409.7	1922.84	1950.3	1699.55	2213.21	1825.47	2522.86	1508.31	2362.16	1684.25	1505.93	1475.65	2782.46	3124.04	2301	2614.78	3641.16	2584.85	1492.65	1594.87	1685.61	1508.78	1701.24	1121.74	1797.97
14.65_386.0153m/z		386.015	1	14.6492	0.570633	1	0.266003	0.526858	3.76983	Control+INT	STZ Only	100 - 9.54 - 2.19	755.599	62.59	738.293	1031.29	0	269.158	0	1259.07	1128.32	531.402	1781.53	816.923	0	237.849	440.06	0	524.691	0	429.488	665.373	1052.77	0	1015.64	1203.78	316.804	673.707	850.357	17.6777	183.536	1044.42	701.232	1054.68	0	255.188	0	1033.23	1135.87
12.01_101.0236m/z		101.024	1	12.0127	0.9221	1	0.0653209	0.214312	1.66187	STZ Only	Mildronate only	100 - 2.95 - 0.114	2471.04	23.72	2803.96	2950.66	2859.01	2243.04	1368.94	1309.66	2678.31	1720.37	2030.74	1143.53	2796.53	1964.24	3183.05	1591.48	2564.07	2726.85	1346.74	1194.59	1077.57	1082.11	2066.33	2154.1	2331.08	2322.34	1375.2	3299.44	1365.55	2277.87	2663.2	3017.58	2490.24	2126.62	1220.3	1074.74	2696.22
23.36_521.9819m/z		521.982	1	23.3638	0.416317	1	0.215265	0.460119	2.83061	STZ+Mildronate	STZ Only	100 - 8.06	4539.1	39.17	3185.47	2545.31	1694.25	3776.31	791.938	2639.08	2019.39	2000.99	3322.65	1500.77	427.357	2524.18	1841.88	1051.32	2183.07	1593.66	1051.87	5811.11	1954.89	1102.6	4815.45	4303.94	1540.46	3236.53	2209.02	15441.9	1697.06	3109.63	3025.56	2603.04	1475.72	3580.31	705.951	2165.7	2032.9
21.34_401.0145m/z		401.015	1	21.3427	0.728917	2	0.0016777	0.0137435	2.68343	STZ Only	Mildronate only	100 - 11.1 - 2.57	560.575	34.67	213.862	306.757	259.871	201.012	216.259	162.46	305.98	99.2177	390.143	321.484	206.617	513.798	698.904	327.052	837.346	779.73	249.504	221.806	300.386	76.4023	122.76	282.556	331.813	766.104	358.351	307.237	402.761	716.949	203.126	313.715	226.352	190.579	192.778	133.319	308.027
21.34_264.9514m/z		264.951	1	21.3427	0.750417	2	0.0989664	0.281197	1.95559	Control+INT	STZ+Mildronate	100 - 3.32 - 1.86	67149	30.87	51497.3	69609.1	28527.3	45594.6	37613	90089.6	91561.2	48734.5	118603	89660.4	23369.7	38995.7	38876.4	61467.7	36878.2	38614	20768.6	52808.5	19728.5	48070.6	57061	46484.8	22732.4	26550.3	25678.2	482.494	43999.2	86579.7	48912.2	71187.8	24847.8	43228.1	33529	73929.9	92173.7
19.94_264.9518m/z		264.952	1	19.9362	0.43245	1	0.385586	0.63399	4.7335	Control+INT	STZ+Mildronate	100 - 2.74 - 1.18	130.963	86.58	127.943	299.671	34.2602	0	109.339	102.188	229.659	17.7931	314.494	74.2861	61.2989	0	17.5109	183.677	21.1569	61.5874	227.554	67.9698	34.5241	15.2278	13.2662	35.0477	12.7558	0	52.3103	71.0032	11.7552	18.1795	121.52	306.468	29.8412	0	97.4674	83.858	231.195
13.94_275.0170m/z		275.017	1	13.9446	0.841883	2	0.000237125	0.00297421	2.31674	Control+INT	STZ+Mildronate	100 - 6.26 - 1.8	41581	21.25	45952.5	32099	59868.1	24073	50189.3	45302.8	34909.2	68880.6	14866.2	39669	23210.8	14643.1	13365.2	31602.3	18249.9	18825.5	43213.5	21862.1	43247.3	38158.3	39675.5	38178.8	19310.3	19475	17751	10783.6	23478.7	16889.7	43645.8	32827	52146.2	22823.5	44739.8	37176.6	35142.7
14.93_275.0166m/z		275.017	1	14.9336	0.469833	2	2.59737e-12	1.67452e-09	8.58666	STZ Only	Control+INT	100 - 4.91 - 0.471	4916.14	21.49	449.577	616.476	924	416.849	679.029	455.052	589.58	406.756	611.439	576.567	4444.03	3256.95	4805.44	7575.82	5623.39	3791.21	692.631	497.062	423.616	779.517	679.648	632.956	3070.83	4227.09	4275.03	1376.28	6753.66	6247.7	427.009	630.458	804.82	395.213	605.301	373.427	593.524
12.41_199.0007m/z		199.001	1	12.4143	0.336817	2	0.372121	0.620288	98.6778	Control+INT	STZ+Mildronate	100	307.929	135.3	0	0	203.195	0	1061.87	646.28	0	931.695	0	236.256	0	159.976	0	0	0	9.89916	0	267.197	0	0	215.486	10.2079	0	0	9.03311	0	0	9.69022	0	0	176.986	0	946.572	530.354	0
11.61_199.0008m/z		199.001	1	11.6116	0.488167	2	0.0191628	0.0899002	5.10273	Mildronate only	STZ+Mildronate	100 - 4.38	9086.99	51.24	8465.75	5839.81	1468.93	1487.99	9340.51	11308.7	6706.17	13315.3	336.535	16479.1	5668.24	35.4065	2227.04	3389.09	49.143	2352.46	16680.1	5771.88	11528.5	10325.6	4567.01	5648.84	2002.78	48.7934	3129.71	3265	2191.52	47.0664	8040.77	5972.26	1279.47	1410.75	8326.33	9280.22	6751.03
14.45_199.0007m/z		199.001	1	14.4507	0.29435	2	0.639262	0.851558	Infinity	Control+INT	STZ Only	100	1.58513	316.23	15.8513	0	0	0	0	0	0	0	0	0	0	0	0	0	0	0	0	0	0	0	0	0	0	0	0	0	0	0	15.0556	0	0	0	0	0	0
16.36_563.0681m/z		563.068	1	16.3594	0.7193	2	0.287614	0.548918	1.57323	Mildronate only	STZ Only	100 - 17.5 - 3.12	40273.3	23.55	28173.4	25274.7	26502	25030.3	31764.7	19433.8	30400.2	33602.4	39829.3	17860.4	36614.7	25602.4	20232.9	15084.9	40062.6	15997.7	60867.9	22189.5	61984.5	26421.3	39189.3	30987.5	40053.2	30378	22059.7	9412.15	42370	38944.7	26759.1	25847.9	23083.7	23731.1	28315.8	15947.9	30603.6
22.33_462.0665m/z		462.067	1	22.3328	0.65625	2	0.00690859	0.0414708	4.40789	STZ+Mildronate	Mildronate only	100 - 15.4 - 2.73 - 0.0247	28325.1	18.38	7899.14	9692.26	11499.1	7043.89	11296.3	9257.15	9922.86	7006.93	11648	10526.4	26208.8	8251.32	9531.7	50446.4	17096	9782.07	7925.54	1795.35	15760.5	9101.97	998.542	2974.15	28437.5	23249.5	7223.82	7797.41	88008.1	15234.4	7502.61	9912.09	10015.9	6678.29	10069.8	7596.65	9989.24
19.06_426.0216m/z		426.022	1	19.0565	4.3725	3	0.433917	0.684284	1.19926	Control+INT	STZ+Mildronate	100 - 11.2 - 2.41	2.59919e+06	16.73	2.59697e+06	2.58492e+06	2.50897e+06	3.59617e+06	2.08501e+06	2.06781e+06	2.65442e+06	2.06682e+06	3.22983e+06	2.60101e+06	1.21711e+06	2.51272e+06	2.51021e+06	1.76254e+06	2.70699e+06	2.42283e+06	2.16399e+06	2.67629e+06	2.81698e+06	1.70986e+06	2.5051e+06	2.38859e+06	1.98831e+06	3.31961e+06	2.19807e+06	432175	2.36189e+06	2.70389e+06	2.4666e+06	2.64355e+06	2.18536e+06	3.40951e+06	1.85862e+06	1.6969e+06	2.67218e+06
27.42_480.9814m/z		480.981	1	27.4179	0.542533	2	0.0978623	0.279959	Infinity	STZ Only	Mildronate only	100 - 11.1	38.756	98.98	0	0	0	72.6452	0	72.4537	0	0	0	0	66.8099	0	0	12.6108	80.0973	73.0183	0	0	0	0	0	0	86.1868	0	0	0	0	43.5565	0	0	0	68.8746	0	59.4573	0
13.84_227.0319m/z		227.032	1	13.8408	1.28425	2	0.335047	0.580813	1.35435	STZ Only	Control+INT	100 - 6.66 - 1.36	238.229	28.72	94.7553	3.93177	130.545	54.7974	440.209	146.082	429.726	321.583	31.6087	105.755	318.472	270.432	286.391	139.069	278.32	136.689	208.34	128.627	160.581	208.873	299.374	200.469	168.644	191.948	239.729	39.8589	345.279	155.886	89.9987	4.02095	113.707	51.9532	392.412	119.878	432.601
17.50_244.9977m/z		244.998	1	17.5	0.834683	4	0.163386	0.386835	2.52268	Mildronate only	Control+INT	100 - 5.64 - 1.43	242.766	52.17	133.321	36.3196	0	0	97.5699	115.657	224.673	152.565	46.4914	155.737	33.6083	142.657	225.504	35.2342	110.095	151.765	209.507	314.054	169.503	69.2201	438.654	255.659	46.6078	83.9695	142.281	262.78	68.1736	234.088	126.629	37.1433	0	0	86.976	94.9111	226.176
11.40_300.0485m/z		300.048	1	11.3964	0.8066	9	0.00842064	0.048213	1.48816	STZ Only	Control+INT	100 - 7.39 - 1.28	20094.6	17.88	12984.3	10736.1	17654.7	12047.4	17168	12823.1	13196.6	18371.4	9160.64	10887.7	28114.4	16711.3	17741.9	26126.1	17440.9	14432.7	24527.5	25650.3	19486.7	23136	16708.5	10967.1	20892.9	14075.6	20744.9	16597.7	20404.7	23761.2	12332.5	10979.6	15377.6	11422.1	15303.9	10522.9	13284.9
4.07_128.0346m/z		128.035	1	4.0702	1.7551	1	0.00799422	0.0460991	1.76547	STZ Only	Control+INT	100 - 0.303	216772	19.9	106554	90464.6	126974	136315	136699	172553	89015.5	118446	98861.9	151962	219320	157828	214214	435070	133280	140919	106190	155741	109582	158593	106665	106342	154351	136560	128909	94143.1	96724.9	144426	101205	92516.4	110596	129239	121856	141602	89611
15.02_257.0077m/z		257.008	1	15.0213	0.29705	2	0.000137998	0.00196395	1.97842	STZ+Mildronate	Control+INT	100 - 5.88 - 1.58	175.981	15.23	74.6103	75.6317	85.5818	84.0138	87.5149	81.6203	117.8	87.8964	107.428	87.4079	83.2707	81.9369	107.199	112.307	114.138	162.779	128.602	208.308	79.8579	168.602	126.341	167.614	156.312	155.169	170.951	291.248	148.853	133.353	70.865	77.3471	74.5432	79.6531	78.0127	66.9797	118.588
13.06_362.0505m/z		362.051	1	13.0641	0.645117	1	0.459521	0.701523	1.28661	STZ Only	Control+INT	100 - 5.26	3343.32	15.47	2624.71	2087.64	3508.6	2590.96	3270.87	2304.65	1889.49	2498.5	2966.28	2243.85	3874.06	2975.3	2772.07	3267.73	4071.11	3099.67	3581.04	2049.89	3959.67	3697.28	1624.6	1783.91	3630.77	3569.44	2691.74	1059.62	5066.72	3746.04	2492.95	2134.99	3056.06	2456.48	2915.72	1891.26	1902.13
29.02_362.0503m/z		362.05	1	29.0201	0.628067	1	0.68216	0.884352	1.97981	Mildronate only	STZ Only	100 - 9.47 - 0.359	4690.69	47.3	5111.31	5089.9	469.899	3052.4	1155.02	3128.38	4482.47	2736.75	4088.71	3378.68	446.695	3215.69	2910.99	1340.96	3081.38	3219.88	1209.57	7555.28	1618.38	961.424	9590.23	7209.29	2061.24	2512.66	2979.76	10947.5	1645.67	4712.98	4854.72	5205.34	409.29	2893.97	1029.61	2567.23	4512.46
25.99_362.0502m/z		362.05	1	25.9874	1.28772	1	0.211476	0.455525	1.5401	Control+INT	STZ+Mildronate	100 - 10.4 - 1.83	60033.2	26.69	81211.1	72352.3	20067.8	55483.6	34403.1	72024.1	73759.4	56509.4	61433.7	73087.4	26675.5	59969.6	70375.1	47683.7	50912.2	62923.2	41352.3	69301.1	51887.6	36162.4	65588.2	70738.8	40762.9	45709.6	50958.3	2353.54	43487.4	50609.2	77134.4	73993.3	17479.4	52603.8	30667.6	59104.9	74252.8
18.98_362.0504m/z		362.05	1	18.9813	0.530283	1	0.688807	0.889928	1.2139	Mildronate only	Control+INT	100 - 3.56	2154.39	13.91	1810.55	1608.07	2009.64	2116.09	1629.39	1422.68	1597.35	1544.31	2550.58	1459.01	964.44	1979.43	1928.4	1711.08	2383.78	2097.72	1980.41	2337.4	2463.15	1646.09	2167.7	2331.57	1921.41	2961.67	2405.7	112.442	1957.59	2497.14	1719.66	1644.54	1750.43	2006.26	1452.48	1167.48	1608.04
27.09_362.0542m/z		362.054	1	27.0859	0.770383	1	0.00149912	0.0126337	2.96045	STZ+Mildronate	Control+INT	100 - 0.486	1066.6	24.98	413.05	331.414	487.463	466.46	391.171	151.068	420.755	370.32	442.363	128.758	1042.91	794.666	649.305	876.86	1196.72	658.087	779.392	222.934	551.855	465.73	460.456	294.389	1048.18	991.685	463.727	321.839	2544.94	1029.22	392.315	338.93	424.589	442.249	348.699	123.971	423.57
17.50_259.0220m/z		259.022	1	17.5	1.75998	20	0.510746	0.749893	1.66022	STZ+Mildronate	STZ Only	100 - 2.4	9856.23	19.28	7036.13	6813.46	5611.88	5375.59	4311.89	6795.05	7198.94	5057.83	9647.22	6724.86	4333.01	5883.74	5269.39	7889.72	6630.55	5613.73	4773.03	7347.91	4922.03	6796.54	7625.65	6229.21	4341.05	6801.92	4561.4	27238	6895.92	9299.08	6682.92	6967.99	4888.04	5096.58	3843.71	5576.19	7247.1
11.61_259.0217m/z		259.022	1	11.6116	2.18948	9	0.028086	0.118417	2.65381	Mildronate only	STZ+Mildronate	100 - 6.81 - 1.83	2.31212e+06	28.85	2.26023e+06	1.52877e+06	770890	627960	2.19554e+06	2.76698e+06	1.64846e+06	3.12491e+06	280050	3.57098e+06	1.41587e+06	979600	883541	1.24556e+06	596711	902272	3.69577e+06	1.72681e+06	2.7241e+06	2.6031e+06	1.44994e+06	1.67298e+06	887308	315161	1.11652e+06	1.38295e+06	873349	652175	2.14677e+06	1.56344e+06	671459	595367	1.95716e+06	2.27066e+06	1.65948e+06
16.05_307.0337m/z		307.034	1	16.0459	0.394917	3	0.356565	0.602719	1.67435	Control+INT	STZ Only	100 - 8.07	608.132	34.86	314.499	393.949	452.889	550.429	381.397	421.772	902.314	837.093	1332.88	494.105	204.031	635.625	415.859	105.737	336.033	481.952	494.467	689.958	573.216	220.438	356.991	498.075	950.374	652.905	742.212	626.601	103.128	241.223	298.711	402.884	394.474	521.859	339.986	346.117	908.35
23.92_766.1080m/z		766.108	1	23.9201	2.27782	2	9.63844e-05	0.00146901	1.84797	STZ Only	Mildronate only	100 - 23.9 - 5.94 - 0.285 - 0.041	57690.6	8.32	38269.7	41184.7	31676.7	32524.3	32524.4	32588.3	32930.2	29568	40207.4	27487.3	36130.4	61181.4	52542.2	42343.4	72475.3	81470.7	31090.4	31771.3	33336.8	26734.5	34050.1	30327	38534.7	78518.5	42076.8	36305.2	76658.8	61733	36348.6	42118.8	27590.9	30836.2	28993	26742.8	33150.5
28.15_505.9878m/z		505.988	1	28.1462	0.31495	2	0.0387765	0.14916	2.91208	STZ+Mildronate	Control+INT	100	720.224	37.67	481.061	84.7207	138.529	372.751	146.241	271.415	252.122	218.835	403.749	103.8	266.451	439.245	579.928	806.466	513.541	372.696	141.092	392.216	190.995	195.814	573.882	186.122	98.135	597.068	326.392	1946.73	598.119	754.895	456.912	86.6422	120.661	353.404	130.363	222.73	253.808
11.08_168.9899m/z		168.99	1	11.0808	0.872217	2	0.847512	1	1.36926	STZ Only	STZ+Mildronate	100 - 4.7	888.97	41.92	1039.42	792.691	517.582	457.091	1004.45	1539.33	600.076	963.019	133.398	1645.4	869.645	795.765	996.762	1550	457.543	664.109	382.596	990.875	1296.5	1358.62	237.977	752.27	511.649	418.722	604.919	1139.93	801.798	418.4	987.244	810.67	450.823	433.366	895.389	1263.21	604.09
24.24_152.0344m/z		152.034	1	24.2352	0.32425	1	1	1	1	---	---	100	0	---	0	0	0	0	0	0	0	0	0	0	0	0	0	0	0	0	0	0	0	0	0	0	0	0	0	0	0	0	0	0	0	0	0	0	0
6.16_152.0346m/z		152.035	1	6.16387	0.67925	1	0.384729	0.633227	2.81657	STZ Only	Mildronate only	100	15.8314	56.82	25.1995	13.6445	0	13.9333	0	12.8103	0	34.2087	9.82483	24.1174	24.346	14.1115	14.9676	24.5712	0	16.9917	11.9265	10.2412	0	0	0	11.557	0	0	14.8279	0	11.0856	13.257	23.9345	13.954	0	13.2101	0	10.5125	0
13.72_152.0346m/z		152.035	1	13.7171	0.424883	1	6.73893e-07	2.95483e-05	Infinity	STZ Only	Mildronate only	100	14.5232	15.39	0	0	0	0	0	14.9085	0	12.5918	0	0	15.9415	13.3834	14.6607	15.6431	10.6567	16.854	0	0	0	0	0	0	0	0	0	0	0	0	0	0	0	0	0	12.2343	0
8.43_152.0346m/z		152.035	1	8.42602	1.19702	1	0.511606	0.750642	2.35371	STZ Only	STZ+Mildronate	100	46.9801	92.93	11.3023	0	30.6198	19.6829	116.428	51.0376	49.2856	68.5239	0	35.704	93.4418	24.5017	11.9508	115.638	13.1149	23.2334	114.545	9.13969	51.0113	61.6947	0	0	71.968	21.1437	8.22248	0	18.4262	0	10.7349	0	26.6704	18.6613	103.787	41.8828	49.6153
16.14_664.1149m/z		664.115	1	16.1381	0.428133	2	0.818415	0.983894	2.52463	STZ+Mildronate	Control+INT	100	961.639	59.87	514.503	61.9988	0	478.84	347.308	380.589	0	436.924	1290.04	298.825	0	0	448.234	734.731	433.409	947.624	1087.62	344.557	503.017	0	177.941	290.576	1203.04	1257.36	0	1579.26	1170.54	559.633	488.675	63.405	0	453.987	309.598	312.321	0
16.88_664.1176m/z		664.118	1	16.8835	0.740783	2	0.0219071	0.0993213	6.20189	STZ+Mildronate	Control+INT	100 - 24.8 - 5.23 - 0.531	118557	55.24	7071.11	15248.8	9997.98	19505.4	31306.6	12176.4	21196.5	22103.4	11320.1	41236.6	14279.2	9833.74	14278.2	34666.5	46639.4	14084.5	32385.7	13978.7	57977.4	14520.8	8577.93	6592.09	45401.2	62926.5	20103.5	470301	95155.8	17454.7	6716.15	15594.7	8708.41	18493	27907.4	9992.28	21338.3
20.60_246.0166m/z		246.017	1	20.5984	2.93638	2	7.10131e-05	0.00116494	1.57161	STZ+Mildronate	Control+INT	100 - 6.03 - 0.399	19518.2	9.39	14378.4	12687.1	13305.9	12859.4	10818.4	13628.2	11264.6	10890.5	11373	12986.6	14123	13740.8	16716.3	13807.5	19159.3	14987.6	11292.9	13614.9	12516.1	12314.9	14816.7	12677.6	16781	17299.4	13025.2	27346.4	20458.3	22198.5	13656.7	12974.8	11589.7	12192	9643.73	11183.6	11339.9
8.05_210.0278m/z		210.028	1	8.0535	0.838217	1	0.0118328	0.0630983	351.197	STZ+Mildronate	Mildronate only	100 - 0.832 - 0.977	280090	13.29	1280.38	1055.28	365.253	589.995	474.592	824.542	1467.2	1159.98	1255.41	1098.07	833.097	1282.41	945.654	1793.16	1225.03	1104.23	725.341	720.743	700.752	777.697	932.47	928.175	1540.32	2561.3	1335.59	1.66335e+06	8695.25	3056.69	1216.11	1079.22	318.141	559.372	423.061	676.64	1477.01
31.95_455.0967m/z		455.097	1	31.951	0.9545	2	0.515852	0.753956	7.42064	Mildronate only	STZ+Mildronate	100 - 14.5	29.4924	122.46	0	0	0	0	0	86.5075	0	0	65.4345	29.5349	81.8077	0	33.5371	0	53.0252	0	33.6756	0	53.4156	89.863	0	0	0	23.8462	0	0	0	0	0	0	0	0	0	70.9903	0
30.75_455.0969m/z		455.097	1	30.7498	0.63525	2	0.883484	1	2.14577	STZ+Mildronate	Mildronate only	100 - 13.3	18.2694	156.58	61.6408	0	10.4456	0	0	0	57.3023	0	0	0	0	0	51.573	0	0	0	0	0	0	0	0	51.0847	0	0	0	61.3848	0	48.2314	58.5465	0	9.09827	0	0	0	57.6857
24.46_455.0968m/z		455.097	1	24.4634	2.4951	2	0.348966	0.595495	1.23212	STZ Only	Mildronate only	100 - 17.8 - 2.54	9003.73	11.27	8426.54	8471.95	6418.35	6407.33	8405.24	7204.22	8617.97	7293.69	8284.59	7239.28	9182.21	10886.7	9262.01	7149.78	9882.73	7659	8433.12	8890.42	8029.45	5567.19	7142.24	5782.75	9161.58	9225.39	7248.56	2527.39	8638.88	7530.33	8003.54	8664.09	5590.5	6074.76	7492.62	5911.97	8675.61
22.96_489.9936m/z		489.994	1	22.9634	0.52845	2	0.360359	0.606905	5.31393	STZ+Mildronate	STZ Only	100 - 18	408.213	62.66	145.836	268.372	85.9401	269.982	0	92.8937	233.973	80.278	182.5	91.5932	0	111.098	107.529	66.3637	175.926	0	148.269	474.82	81.1812	78.9658	194.81	163.239	0	185.97	93.6241	1836.78	132.267	200.641	138.515	274.459	74.8553	255.969	0	76.231	235.538
15.74_402.0102m/z		402.01	1	15.7362	0.62095	2	0.038523	0.148451	2.15019	Control+INT	STZ Only	100 - 9.25 - 0.344	16767.7	32.04	20836.3	22204.4	16179	20108.6	7531.15	13695	18285.4	11118.6	24532.4	13186.4	2284.4	10529.6	10377.7	4514.32	9979.97	9103.7	6201.43	13778.4	6977.05	6795.55	28389.3	18305.8	6653.95	12766	10682	24410	5454.38	13174.7	19790.3	22708	14092.2	19064.9	6713.43	11238.5	18407.7
12.31_229.0113m/z		229.011	1	12.3146	0.955683	3	0.0664519	0.216661	1.69675	Mildronate only	STZ+Mildronate	100 - 3.84 - 0.941	29715.2	26.08	16339.2	15926.4	20249.2	17706.3	32976.8	33401.6	17676.5	32049.3	9856.96	22551.1	24327.8	13437.3	13269.7	26529	15330.4	23317.6	36192.2	27195.3	27174.8	41892.1	24470.8	21366.2	21165.3	9603.77	19347.2	33320.7	13270.6	8370.35	15519	16287.6	17637.4	16787.3	29396.3	27410.2	17794.7
20.71_363.0341m/z		363.034	1	20.7087	0.556867	2	0.0270445	0.115315	5.36107	STZ+Mildronate	Mildronate only	100 - 6.62	5059.2	30.93	1146.48	1575.38	519.302	532.303	1058.22	2760.66	2329.64	1411.34	913.274	2038.3	1412.94	1376.64	535.753	1469.84	947.918	1276.65	1272.47	854.103	1298.81	1437.76	213.899	585.112	2640.56	2172.94	2300.67	20228.1	2053.41	959.525	1088.93	1611.11	452.321	504.675	943.319	2265.47	2345.22
9.08_259.0217m/z		259.022	1	9.0824	2.22543	22	0.229316	0.477983	1.40091	Mildronate only	STZ Only	100 - 6.45 - 1.57	277624	24.02	332362	266481	145392	168968	234282	259365	312670	352188	123397	304295	256147	155997	167091	284393	150524	174894	424975	232561	272096	299858	212079	224175	223495	135027	181685	286352	223723	205444	315678	272525	126639	160198	208844	212842	314761
3.96_149.0447m/z		149.045	1	3.95503	1.0491	5	0.00923063	0.0518831	1.92827	STZ Only	Control+INT	100 - 4.08 - 0.2 - 0.00595	4500.61	24.65	1449.27	1846.58	3675.63	1828.53	4525.56	2831.85	1938.72	2174.62	684.282	2385.07	4417.86	3523.83	4913.09	6427.67	3365.18	4356.02	3282.45	3537.75	1501.91	2505.84	2043	2268.77	2060.64	3507.49	3838.5	2072.18	4489.21	4455.07	1376.52	1888.46	3201.54	1733.63	4034.18	2323.89	1951.69
14.04_184.0008m/z		184.001	1	14.0398	1.58512	2	0.276562	0.535903	1.1889	STZ+Mildronate	Mildronate only	100 - 0.203	5653.17	7.23	5377.58	4979.88	5358.14	5412.86	5144.67	6172	4520.88	6127.98	6642.35	5556.05	5013.82	4981.61	5643.54	4851.11	4928.98	6261.13	4638.32	5115.25	4421.47	5138.61	4338.62	4877.57	4904.42	5521.11	5719.98	8916.18	4153.61	4703.75	5107.63	5092.83	4667.03	5131.91	4586.07	5064.9	4551.12
10.87_162.0223m/z		162.022	1	10.8723	4.41138	2	0.0719514	0.228104	1.58778	STZ Only	Mildronate only	100	778.6	12.23	539.666	599.723	544.701	557.688	588.241	593.043	625.455	579.527	237.844	493.178	733.499	699.033	812.138	622.749	1064.6	739.581	578.756	485.548	528.802	401.13	483.549	464.437	765.254	756.761	634.815	214.309	807.996	960.926	512.575	613.325	474.444	528.742	524.371	486.667	629.638
7.16_164.0379m/z		164.038	1	7.16393	2.83483	1	0.00462397	0.030234	2.64447	STZ Only	Control+INT	100 - 21.8	1175.61	35.46	346.842	245.389	311.106	285.054	634.238	311.168	239.94	256.088	490.216	1325.52	949.558	1329.4	1286.83	1838.2	604.837	1044.85	842.78	821.896	453.708	642.281	217.015	380.206	281.796	413.557	466.937	1514.43	355.666	386.149	329.431	250.955	270.979	270.259	565.374	255.352	241.545
27.96_163.0393m/z		163.039	1	27.9568	2.14992	3	0.0440497	0.162504	1.25239	Control+INT	Mildronate only	100 - 9.1 - 0.811	497.577	10.97	513.709	413.719	561.306	456.398	483.152	423.343	481.153	546.35	537.41	559.232	382.071	384.949	514.451	493.908	430.882	532.555	393.718	422.716	304.935	503.241	354.194	405.019	351.159	369.839	453.458	629.628	373.715	344.87	487.922	423.103	488.907	432.71	430.693	347.406	484.372
15.52_84.0443m/z		84.0443	1	15.5171	0.311233	1	1	1	1	---	---	100	0	---	0	0	0	0	0	0	0	0	0	0	0	0	0	0	0	0	0	0	0	0	0	0	0	0	0	0	0	0	0	0	0	0	0	0	0
10.24_84.0444m/z		84.0444	1	10.2381	0.589583	1	1	1	1	---	---	100 - 3.95	0	---	0	0	0	0	0	0	0	0	0	0	0	0	0	0	0	0	0	0	0	0	0	0	0	0	0	0	0	0	0	0	0	0	0	0	0
16.05_197.0446m/z		197.045	1	16.0459	1.56643	4	0.800113	0.971803	1.25076	STZ Only	STZ+Mildronate	100 - 9.51 - 0.845	168.674	44.43	80.2387	99.6774	185.616	61.0775	142.735	220.6	81.0989	198.351	229.497	231.887	77.8527	171.16	331.322	175.35	78.4576	177.9	98.314	166.084	76.7835	219.368	188.926	78.0751	164	201.682	91.4296	199.361	134.702	17.9653	76.2108	101.938	161.675	57.9073	127.237	181.03	81.6414
11.19_129.0186m/z		129.019	1	11.1902	1.36988	3	0.0917561	0.268616	1.20469	STZ Only	Control+INT	100 - 5.3 - 0.745	2200.39	13.7	1848.17	1597.47	1983.82	1879.4	1867.69	1848.27	1445.05	1565.71	1889.85	2339.85	2322.47	2113.45	2242.77	2723.5	1946.36	1853.81	1876.59	1688.87	1841.8	2543.94	1779.63	1831.41	1608.82	2179.32	2245.22	2533.88	2005.33	1861.74	1755.39	1633.7	1727.94	1781.86	1664.9	1516.74	1454.72
10.75_159.0655m/z		159.065	1	10.7467	1.48653	2	0.0044702	0.029528	2.81276	STZ Only	Control+INT	100 - 5.43	3832.28	11.89	1566.05	1412	1449.42	1265.75	1449.04	1335.98	1221.03	1566.85	1040.68	1317.82	3841.25	1332.82	1830.23	11434.7	2581.78	1972.87	2005.43	2376.8	1810.24	2533.51	2056.28	2430.42	2304.41	2239.02	2664.68	1434.97	2827.97	2722.48	1487.44	1444.02	1262.47	1200.05	1291.71	1096.34	1229.2
7.70_193.0345m/z		193.035	1	7.69917	1.02397	4	0.862146	1	1.37057	STZ Only	STZ+Mildronate	100 - 6.66 - 1.31	138820	47.69	83026.1	68377.3	236130	100996	41489.3	95799.6	104753	113980	143129	106210	19620.6	160138	235132	32229.2	127985	257816	36369.3	150037	41592.1	35545.4	209679	183357	95779.9	89765.8	248894	16329	28284.4	128666	78858.3	69928.2	205673	95753.6	36984.5	78615.7	105454
5.51_193.0346m/z		193.035	1	5.50873	0.864183	1	0.159531	0.381582	1.76153	Control+INT	STZ+Mildronate	100 - 6.21 - 1.11	14724.2	26.91	7982.28	6385.32	15539.3	12458.3	10612.3	11328.2	10545.3	18792.7	42753.8	10844.8	9276.58	13837.4	17324	8355	12311.1	14852	6690.04	6893.84	8632.03	9661.65	16127.5	14983	6789.02	7627.22	15303.2	1091.51	8793.19	10548.7	7581.58	6530.14	13535	11811.7	9460.07	9296.2	10615.8
9.69_317.0275m/z		317.027	1	9.689	0.5395	1	5.34309e-11	1.64033e-08	3.15814	Mildronate only	STZ Only	100 - 6.18	1055.37	12.73	1233.81	1287.83	919.355	1406.01	953.399	660.052	830.249	715.224	780.761	712.854	395.891	355.98	409.682	269.093	263.515	310.886	1331.14	781.641	1020.51	1158.77	1103.59	936.564	426.947	329.901	355.002	292.338	338.52	344.897	1171.88	1317.03	800.774	1333.04	849.881	541.656	835.803
11.32_167.9964m/z		167.996	1	11.3157	1.37998	2	0.733174	0.924281	1.3473	STZ Only	Mildronate only	100 - 1.29	3814.53	40.1	3341.81	4865.6	5375.45	4700.61	5204.7	3791.38	4540.59	984.575	501.5	521.537	2529.03	1619.28	4360.76	4872.92	3740.46	5764.74	3104.73	4019	2993.37	5431.71	789.724	648.895	2898.42	3836.58	5546.14	907.447	3547.9	3720.58	3174.05	4975.95	4682.11	4456.63	4639.58	3111.31	4570.97
2.67_343.1235m/z		343.124	1	2.67263	1.62288	2	0.270906	0.530711	1.27289	Control+INT	STZ Only	100 - 11.9 - 1.54 - 1.21	6472.58	14.86	5473.28	4327.98	11266.5	6543.35	8678.47	5579.84	3902.83	7730.07	6538.61	4684.87	4189.14	5828.48	5498.77	5404.44	4067.68	5521.2	6482.16	5605.8	5425.07	5191.31	8175.85	6955.42	3825.46	4225.33	5687.22	9501.05	3899.78	4172.06	5198.53	4426.14	9813.3	6203.72	7736.18	4578.96	3928.94
3.85_191.0553m/z		191.055	1	3.85115	1.66835	2	0.512992	0.751478	5.67321	STZ Only	STZ+Mildronate	100 - 7.68 - 1.07	3975.34	48.81	264.054	345.838	309.809	185.898	998.592	4934.51	1065.46	410.695	739.73	2762.61	2075.66	2448.41	446.396	17833	736.899	311.674	358.241	546.564	2033.93	4032.71	409.947	567.69	1308.78	579.544	271.251	724.842	738.003	581.91	250.799	353.681	269.849	176.249	890.167	4049.39	1072.59
3.09_503.1616m/z		503.162	1	3.08858	1.15533	2	0.350501	0.597009	1.4658	Control+INT	Mildronate only	100 - 19 - 3.5	12256.2	18.22	11627.1	10540.1	9208.37	9035.21	7405.19	12780.3	14278.9	11015	21046.9	15624.9	12973.1	10502.6	7674.71	10694.4	9133.68	6857.69	9817.21	7482.35	6211.94	10319	7862.35	8475.73	10245.4	5381.31	6223.74	38404.2	6154.74	5213.54	11043.4	10779.2	8020.65	8566.25	6601.15	10487.9	14374.4
21.13_282.0839m/z		282.084	1	21.1324	0.73365	3	0.751041	0.937175	1.29152	STZ Only	Mildronate only	100 - 9.15	3419.55	28.07	2179.96	1663.52	6545.5	4475.85	3434.07	3624.48	1822.86	2303.17	2842.73	2365.39	4525.51	2990.17	2570.7	4757.66	2775.8	2897.49	2541.99	1997.38	3317.51	4278.52	1495.07	2255.68	3863.68	3642.26	3426.64	743.981	4903.6	2396.63	2070.53	1701.25	5701.25	4243.54	3061.21	2974.34	1835.05
25.69_427.0048m/z		427.005	1	25.6859	0.752467	2	0.563157	0.795503	5.34383	STZ+Mildronate	Mildronate only	100 - 10.9 - 2.54	384.832	69.7	241.776	380.458	50.7359	60.2019	0	0	559.177	204.927	90.8181	0	0	222.235	81.591	84.0082	273.65	169.488	177.575	0	126.805	42.7722	0	84.9339	628.202	739.283	374.552	0	338.703	228.255	229.64	389.087	44.1918	57.0772	0	0	562.918
27.29_427.0049m/z		427.005	1	27.2936	0.336967	2	1	1	1	---	---	100	0	---	0	0	0	0	0	0	0	0	0	0	0	0	0	0	0	0	0	0	0	0	0	0	0	0	0	0	0	0	0	0	0	0	0	0	0
2.78_121.0499m/z		121.05	1	2.78248	1.59225	1	0.0407002	0.153987	1.4834	STZ Only	STZ+Mildronate	100 - 2.66	456.141	19.94	312.297	327.423	325.034	432.961	517.265	563.072	347.747	368.098	409.401	810.781	380.02	474.998	537.884	528.777	311.329	503.836	238.029	664.656	183.447	185.09	291.002	298.435	161.572	286.291	315.649	649.065	200.708	231.692	296.62	334.849	283.11	410.489	461.102	462.072	350.073
16.23_137.0600m/z		137.06	1	16.2349	1.65548	1	1	1	1	---	---	100 - 8.55 - 0.3	0	---	0	0	0	0	0	0	0	0	0	0	0	0	0	0	0	0	0	0	0	0	0	0	0	0	0	0	0	0	0	0	0	0	0	0	0
13.40_388.0646m/z		388.065	1	13.3995	0.337133	2	0.176192	0.406263	1.74422	STZ Only	Mildronate only	100	544.387	31.94	683.366	509.702	250.964	456.663	133.397	578.191	428.576	364.481	340.675	250.922	451.079	468.101	639.47	279.682	713.216	714.777	197.625	380.242	191.401	240.934	524.518	337.936	266.721	692.349	490.343	207.501	466.207	964.801	649.062	521.262	218.594	432.961	118.913	474.479	431.442
15.64_205.0345m/z		205.035	1	15.6356	1.17048	2	0.643509	0.854698	1.16528	Control+INT	Mildronate only	100 - 6.37 - 0.406	6347.32	17.79	7089.11	5454.7	7948.02	5334.53	6733.84	6621.72	5620.07	5124	8337.59	5209.65	5265.71	5628.89	4268.73	4532.8	10298.6	4011.7	4554.1	4490.66	5032.75	6925.33	5441.13	6238.34	4850.91	10996.8	5160.7	2519.46	6132.95	5509.66	6733.24	5578.41	6922.86	5057.65	6002.7	5433.95	5657.67
19.28_331.0450m/z		331.045	1	19.2827	0.216183	2	0.595087	0.821934	2.07935	Control+INT	STZ Only	100 - 7.51	327.953	78.1	71.8783	255.167	2.48361	283.495	757.84	415.647	413.705	283.332	36.4954	759.484	256.301	65.2367	26.7004	567.605	0	30.4685	529.601	92.9142	449.911	346.251	0	0	288.633	370.682	236.088	23.9054	403.799	0	68.2701	260.954	2.16327	268.781	675.555	341.091	416.472
20.05_588.0747m/z		588.075	1	20.0464	0.425967	5	0.176113	0.406226	1.32295	STZ+Mildronate	Mildronate only	100 - 18.3 - 3.09	6778.75	11.37	5192.94	6487.14	3422.68	7726.97	6563.87	4484.15	6629	5537.22	8920.19	7113.08	4442.29	6988.71	5881.99	4867.15	7413.59	5392.68	4763.13	5452.95	5986.89	4811.14	5355.99	4373.78	6450.87	6965.53	5399.79	6549.52	8344.88	6961.9	4932.26	6634.28	2981.21	7325.91	5851.18	3679.81	6673.34
13.28_588.0749m/z		588.075	1	13.2778	1.49892	6	0.722474	0.916722	1.30849	STZ+Mildronate	Control+INT	100 - 14.7 - 2.75	8458.61	26.24	6391.58	10010.1	10524.2	7277.81	4227.15	4551.37	5012.61	5647.12	5992.47	5009.5	10961.6	10275	6367.8	5542.68	8319.77	7464.91	6454.51	7416.45	9487.9	4194.92	5787.43	6895.93	9436.14	11084.6	5680.2	1623.02	12268.1	10659.6	6070.73	10237.2	9166.76	6900.06	3768.17	3734.97	5046.14
14.04_247.0565m/z		247.057	1	14.0398	1.14588	2	0.22441	0.472492	1.29869	STZ+Mildronate	Mildronate only	100 - 6.12 - 0.042	3668.98	14.16	3083.37	3544.93	2807.61	3201.41	2155.81	3281.45	2941.54	3001.38	3757.22	2943.87	3005.95	3755.12	2439.66	2656.22	3055.2	2731.07	2130.34	3219.72	3079.01	2122.64	3287.97	3111.14	3887.38	3224.24	3664.21	5888.24	2462.65	2887.15	2928.58	3625.33	2445.47	3035.24	1921.73	2692.84	2961.22
13.84_261.0722m/z		261.072	1	13.8408	1.6722	3	0.511526	0.750642	1.1159	STZ+Mildronate	Control+INT	100 - 4.86	3827.94	7.7	3652.13	3612.46	2796.94	3234.53	3158.4	3415.1	3165.96	3571.33	4425.54	3271.22	3752.01	3656.58	3050.56	3885.96	3458.68	3593.97	3022.65	3695.94	3680.3	3557.85	3716.31	3373.84	4113.18	3273.66	3735.58	5315.66	3278	3251.57	3468.8	3694.4	2436.18	3066.65	2815.47	2802.52	3187.14
5.42_190.0536m/z		190.054	1	5.42052	0.553083	2	0.000222402	0.00284489	1.4874	STZ+Mildronate	Mildronate only	100	698.206	10.42	567.848	487.572	585.461	474.399	430.687	522.434	446.32	526.03	584.924	511.847	451.032	469.166	452.6	582.934	461.349	476.537	526.884	505.824	515.42	345.769	465.181	457.406	683.005	558.486	765.976	937.383	693.63	550.754	539.343	498.63	509.946	449.775	383.924	428.723	449.306
5.42_158.0813m/z		158.081	1	5.42052	1.05415	2	0.808265	0.977285	1.35717	STZ+Mildronate	Mildronate only	100 - 0.32	402.843	28.56	523.46	424.168	289.223	487.665	322.201	729.731	262.367	248.245	386.742	209.962	538.432	273.469	301.402	597.746	196.581	180.925	209.421	301.972	273.374	447.743	318.421	230.019	290.096	353.98	723.254	95.5987	585.544	368.582	497.183	433.788	251.918	462.353	287.217	598.836	264.122
4.34_158.0813m/z		158.081	1	4.33935	1.02885	1	0.00289283	0.0208169	Infinity	STZ+Mildronate	Control+INT	100 - 0.319	38.0281	122.07	0	0	0	0	0	0	0	0	0	0	0	0	0	0	80.0659	0	0	0	0	0	0	0	0	16.579	56.6117	0	121.999	32.9782	0	0	0	0	0	0	0
19.72_225.0399m/z		225.04	1	19.7159	1.09685	4	3.9446e-10	8.76926e-08	1.70266	Control+INT	STZ+Mildronate	100 - 9.92 - 2.25	1820.9	6.98	1913	1788.88	1989.79	1778.95	1852.81	1947.98	1644.72	1702.4	1650.24	1940.23	1330.01	1439.81	1448.63	1287.67	1273.36	1517.39	1104.23	1286.62	1159.63	1353.82	986.202	1111.02	1047.75	1089.04	1163.4	1276.91	990.322	849.256	1816.97	1829.45	1733.14	1686.62	1651.63	1598.56	1655.72
15.64_189.0396m/z		189.04	1	15.6356	3.0406	1	0.0781766	0.240924	1.2636	STZ+Mildronate	Control+INT	100	1582.21	9.8	1058.93	1012.08	1298.63	1267.04	1358.11	1263.48	1239.2	1340.43	1304.41	1379.1	1085.95	1226.54	1372.81	1810.3	1221.94	1529.23	1198.1	1254.29	1276.71	2198.95	1135.98	1459.24	1397.26	1539.12	1555.48	1914.05	1705.17	1382.19	1005.77	1035.04	1131.13	1201.27	1210.65	1036.84	1247.49
5.51_189.0398m/z		189.04	1	5.50873	0.7356	1	1.1279e-09	2.0776e-07	5.03191	Control+INT	STZ+Mildronate	100 - 7.3 - 1.01	49209.4	31.37	37900.1	31867.6	90165.8	50977.9	40860.4	38663.3	56086.4	45193.3	46773.3	53605.4	14571.1	22175	17090.3	9496.5	11391.8	20324.9	30971.9	39901	28353.6	49012.7	50245.4	70075.2	7769.51	9091.52	17532.4	5568.32	9414.8	9300.19	35997.6	32590.4	78536	48331.9	36423.9	31728.1	56461.6
3.85_189.0394m/z		189.039	1	3.85115	1.88302	1	0.50793	0.748018	1.16114	STZ+Mildronate	Control+INT	100	622.508	15.3	494.241	390.814	593.531	523.507	458.186	570.022	481.101	612.674	559.231	677.863	590.975	544.703	596.476	590.927	398.671	735.194	451.724	573.185	507.877	689.662	504.386	600.406	584.73	627.728	618.158	899.857	508.084	496.492	469.431	399.678	516.975	496.335	408.437	467.775	484.32
9.80_129.0551m/z		129.055	1	9.80013	1.06925	3	0.682003	0.884352	2.60554	STZ+Mildronate	Mildronate only	100 - 0.546	1433.79	15.47	609.888	668.879	547.237	534.467	519.996	845.117	581.573	645.983	616.716	560.996	604.946	567.558	555.124	824.162	488.157	590.517	424.677	573.097	454.291	672.666	568.768	608.225	490.578	493.541	508.819	6103.67	508.686	497.465	579.272	684.05	476.653	506.726	463.536	693.525	585.463
16.36_606.0739m/z		606.074	1	16.3594	1.05257	4	0.316704	0.561419	1.44032	Mildronate only	STZ Only	100 - 19.2 - 5.02 - 0.744 - 0.0419	1.16682e+06	20.54	922869	815198	880378	851161	1.00908e+06	652923	903807	1.05635e+06	1.26537e+06	642658	1.12115e+06	812715	680776	522855	1.17189e+06	551284	1.62968e+06	712386	1.7572e+06	854013	1.12522e+06	922407	1.13134e+06	917142	677027	364780	1.23451e+06	1.1318e+06	876542	833688	766824	806983	899518	535805	909853
20.80_320.0617m/z		320.062	1	20.7964	0.534	2	0.190434	0.427631	2.5671	STZ+Mildronate	Mildronate only	100 - 9.81	2732.89	35.07	1811.62	1876.7	1361.89	1580.71	1144.37	1231.31	1487.82	1059.15	2753.84	891.565	2224.55	1222.73	930.387	1226.16	1993.41	1206.82	1916.34	894.868	644.302	1082.51	889.866	959.603	1444.88	1056.78	563.741	7257.63	2702.57	3371.71	1720.67	1919.27	1186.23	1498.67	1020.12	1010.45	1497.78
10.13_129.0186m/z		129.019	1	10.1251	1.51548	2	0.28604	0.54662	1.19096	Mildronate only	STZ+Mildronate	100 - 4.51	3642.88	13.43	2937.25	2669.61	3117.54	3434.51	3116.14	2969.66	2757.58	3148.77	4111.54	4072.49	2849.81	4031.03	3513.62	3803.71	2574.88	2953.24	3337.57	3634.67	3250.08	4357.72	3170.1	4107.17	2336.97	2629.56	3361.62	4170	2875.21	2979.28	2789.8	2730.16	2715.43	3256.25	2777.79	2436.98	2776.03
16.88_245.0922m/z		245.092	1	16.8835	0.741817	2	0.51867	0.756703	5.82467	Mildronate only	STZ+Mildronate	100 - 11	24.988	136.04	0	0	0	0	77.3407	0	0	81.1063	0	29.1382	0	0	0	0	29.6324	0	32.969	0	86.7417	30.2175	0	0	0	0	0	0	0	25.7402	0	0	0	0	68.9432	0	0
13.61_356.0661m/z		356.066	1	13.615	0.317567	1	0.311323	0.55477	Infinity	STZ+Mildronate	Control+INT	100	62.9274	244.95	0	0	0	0	0	0	0	0	0	0	0	0	0	0	0	0	0	0	0	0	0	0	0	0	0	377.564	0	0	0	0	0	0	0	0	0
10.02_291.0827m/z		291.083	1	10.0204	1.79032	2	0.0292333	0.121357	5.00405	STZ Only	Control+INT	100 - 8.93 - 0.169	3674.54	20.51	868.086	922.79	782.959	525.779	727.883	550.03	673.831	683.719	969.718	638.347	1027.54	980.175	744.74	1820.58	15868.3	1605.91	990.169	804.76	1263.35	1788.48	4411.13	1546.88	1369.52	803.097	1438.17	2080.15	1237.11	1108.59	824.509	943.719	681.97	498.489	648.851	451.369	678.339
2.67_227.0765m/z		227.077	1	2.67263	0.702783	1	0.0193892	0.0905158	14.4583	STZ+Mildronate	Control+INT	100 - 5.93	285.604	87.24	0	0	0	36.2996	77.4324	0	0	0	0	83.8045	110.089	43.6233	54.435	238.118	41.1965	45.9325	32.9255	90.6315	0	50.8538	0	0	27.8552	0	27.2254	1514.98	110.95	32.6142	0	0	0	34.4155	69.0249	0	0
15.52_236.0228m/z		236.023	1	15.5171	0.5235	1	0.00147651	0.0124759	1.68075	STZ Only	Mildronate only	100 - 4.31 - 2.5	2572.06	9.56	1339.69	1965.71	2672.3	1914.8	1182.9	1498.52	1683.81	1577.11	2608.6	1014.15	2637.15	2774.65	2576.02	2015.23	2891.35	2538	1663.16	1588.48	1351.49	1498.3	1377.72	1702.7	2639.59	2176	1745.24	1806.28	1834.86	2127.89	1272.44	2010.3	2327.62	1815.42	1054.47	1229.73	1695.07
2.99_149.0447m/z		149.045	1	2.99463	0.939633	5	0.0710083	0.226293	1.26377	STZ Only	Control+INT	100 - 3.75	2844.05	11.63	2215.01	1873.04	2600.78	2084.81	3219.75	2714.52	1953.35	2405.72	1455.52	1981.94	2998.67	2655.01	2604.13	3098.05	2426.83	3281.59	3039.32	2384.43	2661.08	4058.65	1916.49	2253.74	2464.65	2579.01	2876.25	3517.5	2765.32	2395.49	2103.82	1915.52	2265.32	1976.6	2870.15	2227.61	1966.41
2.58_193.0709m/z		193.071	1	2.57848	0.766367	2	0.00396792	0.0267731	2.3388	Control+INT	STZ+Mildronate	100 - 6.02 - 0.115	2192.03	13.8	1989.89	1930.11	2904.21	2240.22	2496.88	2825.22	2489.03	1729.08	469.761	2845.89	1921.4	1317.82	2420.84	2043.09	2015.3	1187.92	1072.5	1280.75	1096.72	1133.14	1318.55	1519.1	1375.57	878.843	1339.68	386.471	744.453	898.461	1890	1973.88	2529.62	2123.95	2225.77	2318.45	2505.68
12.01_143.0341m/z		143.034	1	12.0127	2.10985	1	8.10667e-06	0.000219595	2.10357	STZ Only	Control+INT	100 - 4.69 - 0.329	1367.31	11.68	642.515	741.897	625.636	618.892	751.531	660.196	534.638	733.41	646.643	544.596	2502.34	910.806	1090.91	1466.14	1359.33	874.329	839.71	667.468	916.761	972.691	683.806	744.258	1022.14	1372.48	1179.33	887.142	1779.22	1582.31	610.261	758.723	544.94	586.769	669.931	541.774	538.214
9.58_196.0736m/z		196.074	1	9.57567	2.62858	1	0.0362528	0.142475	6.02334	STZ+Mildronate	Control+INT	100	6673.06	89.46	0	0	3846.35	0	3494.7	0	0	0	3722.9	14.7304	4919.05	226.242	17.0642	9121.98	8844.64	210.006	4873.22	131.793	3865.52	3678.11	14.672	0	15.3848	14795.3	5007.87	195.513	10670	9354.29	0	0	3350.23	0	3115.25	0	0
11.61_209.1174m/z		209.117	1	11.6116	7.13538	2	0.0576088	0.196614	1.13974	Control+INT	STZ+Mildronate	100 - 11.4	7143.78	4.67	7178.91	6891.9	7807.1	7006.15	7382.95	7237.1	6549.16	7207.35	7247.18	6929.99	6177.42	6216.38	6823.88	5920.78	5966.48	7159.33	5629.1	7359.44	6038.76	7283.71	6110.61	6717.43	6052.51	6293.18	6874.35	8146.14	5219.42	5021.75	6818.53	7048.22	6800.12	6642.5	6581.32	5938.95	6592.96
15.02_141.0185m/z		141.018	1	15.0213	1.37443	1	0.0231851	0.103535	1.20869	Control+INT	STZ+Mildronate	100 - 2.8	479.011	8.61	463.369	469.344	429.92	386.837	467.542	547.011	471.506	441.523	562.381	550.678	472.428	417.132	455.622	405.223	393.115	483.614	428.989	429.051	386.066	510.883	387.974	478.367	367.681	378.649	415.398	477.905	370.818	367.387	440.108	479.989	374.468	366.758	416.777	448.891	474.661
12.31_263.1288m/z		263.129	1	12.3146	2.93822	25	0.295557	0.55477	1.13726	Mildronate only	STZ+Mildronate	100 - 15.6	1671.93	6.3	1494.3	1409.85	1563.87	1537.9	1621.41	1561.21	1406.45	1578.2	1715.71	1646.38	1493.99	1469.29	1759.04	1481.24	1612.67	2010.57	1560	1768.08	1556.15	1951.69	1864.28	1331.36	1345.06	1376.02	1446.03	2168.8	1282.36	1202.58	1419.29	1441.83	1362.16	1458.08	1445.36	1281.17	1415.86
23.49_437.0861m/z		437.086	1	23.4863	4.63457	1	0.339801	0.584573	1.37516	STZ+Mildronate	Control+INT	100 - 18.2 - 1.86	101474	18.73	82715.3	98397.9	64182.2	68381.8	65512	55463.6	95017.8	68500.8	86709.1	53029.7	80942.1	94044.9	80853.2	66812.9	118231	77626.4	89129.5	72955.2	89968.9	55447.1	81613.2	63058.9	125275	125224	79897.5	35951	127376	115121	78563.1	100630	55903.8	64832.5	58398.8	45514.8	95653.5
10.13_147.0291m/z		147.029	1	10.1251	6.3261	2	0.256331	0.514018	1.2211	STZ+Mildronate	Control+INT	100 - 5.12 - 0.861	24716.8	10.51	19458.4	17804.7	21069.3	22807.4	21229.8	20120.6	16723.5	18412.5	23065.6	21723.1	21325.2	20127.3	20995.5	29233.3	19674.9	19694.5	18537.3	22692.4	18445.3	24528.9	20649.6	21522.9	15567.5	23382.6	19523.2	29436	29725.5	30666.2	18481.6	18208.5	18351.8	21623.6	18924.7	16511.5	16835.3
20.36_368.9987m/z		368.999	1	20.3613	0.551983	2	0.0660974	0.215762	2.33098	Control+INT	STZ Only	100 - 6.93 - 0.869	6818.06	36.34	8295.24	13891	3857.73	4346.37	5189.35	3362.81	17621.2	5062.34	2918.84	3635.72	4917.23	1000.17	1187.54	3202.95	5991.31	1250.63	8514.63	2644.02	5006.42	3812.87	2973.02	3132.2	4749.06	5316.09	1355.04	5595.87	6038.59	4703.2	7878.83	14206.1	3360.15	4120.78	4625.9	2759.61	17739.1
18.45_368.9993m/z		368.999	1	18.4497	0.297317	2	0.00226025	0.0174304	5.57541	Mildronate only	STZ+Mildronate	100	941.34	53.65	503.578	1409.56	214.279	738.172	509.809	763.427	1794	462.055	450.608	901.383	325.397	2.01003	85.3259	655.953	114.335	3.5253	798.59	1507.92	939.472	371.031	1562.21	468.815	244.337	192.459	2.93789	58.3605	230.005	284.928	478.299	1441.53	186.64	699.858	454.455	626.488	1806
20.49_166.0501m/z		166.05	1	20.4868	1.30053	2	5.68991e-05	0.000996816	1.92002	STZ+Mildronate	Control+INT	100 - 2.17	316.968	18.04	185.318	173.907	198.575	163.341	115.231	157.017	157.224	157.828	127.159	215.259	244.7	207.74	284.583	191.937	315.225	231.384	161.162	209.666	209.168	153.395	247.828	219.066	313.808	310.822	176.335	310.607	365.213	425.024	176.015	177.851	172.963	154.863	102.72	128.853	158.275
10.64_166.0501m/z		166.05	1	10.6428	11.1005	1	1	1	1	---	---	100	0	---	0	0	0	0	0	0	0	0	0	0	0	0	0	0	0	0	0	0	0	0	0	0	0	0	0	0	0	0	0	0	0	0	0	0	0
7.48_161.0083m/z		161.008	1	7.4825	1.24608	1	0.677727	0.881975	1.08019	STZ Only	Control+INT	100 - 17.6	529.927	7.68	424.166	415.356	506.598	455.901	538.251	567.15	368.28	465.575	585.069	579.509	506.378	532.809	618.065	503.06	444.719	574.528	538.813	496.099	489.356	553.545	482.136	581.191	409.263	528.194	536.465	717.228	434.388	412.998	402.873	424.777	441.256	432.238	479.809	465.418	370.744
9.00_289.0330m/z		289.033	1	8.9987	0.302417	2	0.25183	0.507677	2.95745	Mildronate only	STZ Only	100	233.385	58.02	239.908	0	262.552	146.915	293.161	238.827	457.897	0	422.157	0	0	0	197.315	0	128.211	147.96	112.677	463.769	190.514	94.6848	255.515	283.151	0	158.45	122.687	221.019	148.597	47.7105	227.865	0	228.687	139.29	261.33	195.988	460.96
4.75_156.0657m/z		156.066	1	4.74973	0.423	1	0.26443	0.524387	2.84977	STZ Only	Mildronate only	98.7 - 100	129.306	31.92	23.0223	67.6366	196.989	31.2468	64.837	57.4775	53.5707	115.835	138.414	23.0626	112.132	200.042	105.579	157.372	90.5199	110.191	56.3393	24.5608	92.321	47.9296	30.7996	20.2948	86.9926	78.8089	137.032	0	84.2716	95.6903	21.8666	69.1706	171.581	29.625	57.7971	47.1675	53.929
16.14_152.0470m/z		152.047	1	16.1381	0.428133	1	1	1	1	---	---	100	0	---	0	0	0	0	0	0	0	0	0	0	0	0	0	0	0	0	0	0	0	0	0	0	0	0	0	0	0	0	0	0	0	0	0	0	0
14.35_152.0470m/z		152.047	1	14.3483	0.893783	1	1	1	1	---	---	100	0	---	0	0	0	0	0	0	0	0	0	0	0	0	0	0	0	0	0	0	0	0	0	0	0	0	0	0	0	0	0	0	0	0	0	0	0
4.86_138.0188m/z		138.019	1	4.86412	1.39763	2	2.78838e-06	9.21882e-05	3.38226	Control+INT	Mildronate only	100 - 0.333	131.428	23.72	91.6084	51.7394	103.136	147.191	150.478	132.078	129.645	184.061	190.6	133.738	123.755	142.342	140.153	109.602	92.6039	74.2088	42.6057	35.1062	72.0128	13.3706	50.7	19.3522	32.5212	38.3711	64.3352	46.689	21.5446	52.7588	87.0097	52.9129	89.833	139.551	134.14	108.386	130.512
11.71_146.0087m/z		146.009	1	11.711	0.681983	1	0.0336703	0.135164	12.3713	STZ+Mildronate	Control+INT	100 - 0.322 - 0.158	70.7941	81.48	23.1567	0	34.0678	0	0	0	0	0	0	0	58.0033	0	35.7907	0	51.8708	28.0317	0	0	30.8154	0	78.5973	22.1636	23.9046	114.897	137.682	0	35.5027	112.778	21.9942	0	29.6737	0	0	0	0
10.13_218.0662m/z		218.066	1	10.1251	0.55075	1	0.800579	0.971961	1.48993	STZ Only	STZ+Mildronate	100 - 5.52	601.689	47.06	738.055	494.114	288.112	420.726	1052.12	258.558	464.789	381.707	682.444	343.624	1077	163.076	355.471	1073.76	504.659	436.171	1044.22	227.199	722.768	790.856	274.821	251.832	426.011	207.438	219.896	611.325	642.425	315.933	701.005	505.321	250.951	398.889	937.879	212.179	467.898
9.26_218.0661m/z		218.066	1	9.26112	0.493267	1	0.0214884	0.0982522	1.54814	STZ+Mildronate	Control+INT	100 - 1.65	361.912	15.11	98.2605	254.515	328.351	222.989	297.45	97.4072	255.05	149.851	456.267	177.576	303.155	304.433	299.81	386.904	402.018	253.136	301.711	276.186	350.649	251.807	230.511	311.162	325.94	302.33	430.611	427.405	361.759	323.425	93.3279	260.287	285.999	211.415	265.153	79.9349	256.756
21.34_418.0164m/z		418.016	1	21.3427	0.309967	1	1	1	1	---	---	100	0	---	0	0	0	0	0	0	0	0	0	0	0	0	0	0	0	0	0	0	0	0	0	0	0	0	0	0	0	0	0	0	0	0	0	0	0
20.05_433.1490m/z		433.149	1	20.0464	0.320883	0	0.311323	0.55477	Infinity	STZ+Mildronate	Control+INT	100 - 13.5	0.0968288	244.95	0	0	0	0	0	0	0	0	0	0	0	0	0	0	0	0	0	0	0	0	0	0	0	0	0	0	0.580973	0	0	0	0	0	0	0	0
19.49_365.0273m/z		365.027	1	19.4909	0.433183	0	0.684316	0.886079	2.39817	Control+INT	STZ Only	100	199.948	60.03	165.345	622.906	190.974	207.013	84.8781	0	426.031	98.9125	114.383	89.0316	51.5784	75.1756	97.5955	0	209.078	66.8215	231.981	0	230.531	215.137	85.0498	235.628	278.215	199.878	0	0	103.219	149.162	157.045	637.034	166.342	196.269	75.6622	0	428.881
19.49_335.9893m/z		335.989	1	19.4909	0.325583	0	0.000100313	0.0015172	Infinity	Mildronate only	STZ+Mildronate	100 - 5.21	308.03	60.49	223.504	160.357	0	0	97.1583	66.5249	64.2408	80.1952	347.666	97.0238	0	93.2015	123.404	0	0	84.1256	194.547	368.513	83.5149	169.039	499.085	533.483	0	0	0	0	0	0	212.285	163.994	0	0	86.609	54.592	64.6705
19.72_371.0217m/z		371.022	1	19.7159	2.27215	0	0.564281	0.796566	1.50972	STZ+Mildronate	Mildronate only	100 - 5.35	42128.6	20.74	38228.1	43066.3	22731.5	22834.5	24459.6	20818.8	34469.3	21451.7	53605.1	21480.3	34891.7	31747.3	23503	34987.4	44666.1	22115.6	32679.7	21714.6	36762.4	26671.3	26686.2	22914.9	50152.6	41126.1	22031.5	13467.5	60297.3	65696.8	36309.1	44043.1	19799.5	21649.3	21803.8	17084.5	34699.8
20.05_389.0421m/z		389.042	1	20.0464	0.317183	0	0.422995	0.673013	14.4614	STZ+Mildronate	Mildronate only	100	35.1019	119.62	114.495	70.223	0	0	0	0	0	0	0	0	0	0	0	0	58.0926	0	14.5637	0	0	0	0	0	56.2221	0	0	0	53.4268	100.963	108.748	71.8157	0	0	0	0	0
19.72_177.3867m/z		177.387	1	19.7159	0.44535	0	0.0761344	0.236586	Infinity	STZ+Mildronate	Mildronate only	100	65.9967	87.33	23.3793	45.8471	0	0	0	0	25.3286	0	73.8539	0	82.0999	0	0	17.3568	144.747	0	0	0	0	0	0	0	80.685	104.276	0	0	144.851	66.1683	22.2057	46.8869	0	0	0	0	25.4981
20.05_309.0020m/z		309.002	1	20.0464	0.425083	0	0.819192	0.984588	1.50785	STZ+Mildronate	STZ Only	100	2222.14	34.06	2208.66	2545.05	1331.39	1595.34	1617.28	1027.73	921.687	1197.58	2100.04	1301.76	856.609	1138.07	1133.6	1765.13	2780.02	1168.87	2094.34	790.49	2787.99	1448	1554.04	1201.89	1429.27	2613.39	1489.44	441.496	3992.03	3367.22	2097.79	2602.77	1159.66	1512.54	1441.68	843.381	927.853
20.05_309.5059m/z		309.506	1	20.0464	4.4592	0	0.447559	0.69174	1.38694	STZ+Mildronate	STZ Only	100 - 3.26	85093.9	19.56	74778.3	82853.9	51697.5	49483.3	53623.7	41154.3	66361.1	49136.9	109415	45815.7	60806.1	58682.5	48492.5	63570.6	86456.6	50114.9	70765.3	51772.1	82978.1	59635.5	58069.8	51710.4	91074.9	92294.7	50932	33891.1	122874	119497	71024.5	84733.1	45029.4	46915	47801.4	33772.3	66805
19.49_297.5415m/z		297.541	1	19.4909	0.542117	0	0.00236759	0.0180637	Infinity	STZ+Mildronate	Control+INT	100	1609.71	72.4	0	0	0	0	0	0	0	0	0	0	122.39	0	0	75.7189	0	0	258.077	42.6202	146.663	48.2161	147.334	56.5695	0	0	0	9459.34	198.922	0	0	0	0	0	0	0	0
20.05_422.5896m/z		422.59	1	20.0464	0.317183	0	0.756279	0.940534	1.79099	STZ+Mildronate	Mildronate only	100	53.169	81.37	63.1048	79.1536	0	0	0	0	81.0717	0	71.6542	64.6918	85.4237	0	80.1847	0	130.374	0	0	0	48.9161	0	129.206	0	0	89.5002	60.5166	0	98.0563	70.9409	59.937	80.9488	0	0	0	0	81.614
19.49_298.0434m/z		298.043	1	19.4909	0.325583	0	0.311323	0.55477	Infinity	STZ+Mildronate	Control+INT	100	215.407	244.95	0	0	0	0	0	0	0	0	0	0	0	0	0	0	0	0	0	0	0	0	0	0	0	0	0	1292.44	0	0	0	0	0	0	0	0	0
20.05_310.0077m/z		310.008	1	20.0464	1.72745	0	0.576159	0.807285	1.40184	STZ+Mildronate	STZ Only	100 - 1.46	9206.49	22.25	8189.5	9261.3	5275.27	5436.63	5869.76	4043.59	6989.46	5231.94	12239.1	4730.02	6776.69	6232.14	4811.07	7018.71	9519.05	5046.9	7961.93	5630.12	9230.52	6060.22	6195.15	5467	10011.5	9901.16	5410.55	3101.44	13708.9	13105.5	7778.39	9471.35	4594.85	5154.45	5232.43	3318.27	7036.22
20.05_514.0376m/z		514.038	1	20.0464	0.537533	0	0.162514	0.385761	1.66543	STZ+Mildronate	STZ Only	100 - 9.21	1219.01	32.45	1069.62	941.001	1967.6	1973.44	1393.18	748.934	925.713	507.087	615.302	664.281	852.645	527.867	1029.31	342.459	1162.26	477.143	1516.18	777.776	1041.73	1328.6	1185.51	580.699	735.891	1503.02	915.442	1926.41	1175.71	1057.57	1015.92	962.343	1713.81	1871.01	1241.91	614.595	931.905
19.49_286.0386m/z		286.039	1	19.4909	0.542117	0	0.121606	0.319501	87.6094	STZ Only	Control+INT	100 - 9.73 - 0.602	13.8426	61.22	0	0.0546824	0.0222669	0.373543	0.851221	0	0.154374	0.123951	0	0	0	0.0711463	39.1071	0	0	43.8774	0.745928	3.63303	3.06037	1.20654	5.60121	5.04466	3.13434	0	32.0274	0	0	0	0	0.0559226	0.0193948	0.354155	0.758797	0	0.155406
20.15_220.0603m/z		220.06	1	20.1483	0.425083	0	1	1	1	---	---	100	0	---	0	0	0	0	0	0	0	0	0	0	0	0	0	0	0	0	0	0	0	0	0	0	0	0	0	0	0	0	0	0	0	0	0	0	0
20.15_216.0468m/z		216.047	1	20.1483	0.425083	0	0.100377	0.283704	40.396	STZ+Mildronate	Control+INT	100	112.025	138.15	0	0	0	0	0	0	0	0	27.7318	0	0	0	31.8765	0	0	0	29.346	0	0	0	0	0	392.459	0	108.818	0	0	170.876	0	0	0	0	0	0	0
20.15_185.9986m/z		185.999	1	20.1483	1.21785	0	0.0102369	0.0563081	3.62037	STZ+Mildronate	Control+INT	100 - 2.96	302.573	22.63	136.19	26.4393	210.553	139.597	91.7695	0	0	66.0833	165.121	0	132.342	183.969	55.6214	249.35	333.41	244.243	183.413	230.179	193.819	279.899	244.34	330.84	241.715	213.776	311.496	541.782	247.089	259.583	129.354	27.0389	183.395	132.352	81.8054	0	0
19.49_191.9937m/z		191.994	1	19.4909	0.546283	0	0.386122	0.634225	2.42584	STZ+Mildronate	Control+INT	100	111.616	49.77	52.4864	15.0394	115.924	1.38118	69.8171	62.7763	0.21292	66.1134	75.8062	0.555489	0	2.32102	73.3406	112.286	118.561	162.05	53.5187	0	96.9237	62.9945	4.71873	219.834	137.773	157.237	64.1225	75.9919	184.655	49.9165	49.8516	15.3805	100.972	1.30949	62.2365	51.5159	0.214344
20.15_185.0081m/z		185.008	1	20.1483	0.770967	0	0.00266941	0.0197045	Infinity	STZ+Mildronate	Control+INT	100 - 3.78	9.97735	109.98	0	0	0	0	0	0	0	0	0	0	0	0	0	0	0	0	0	0	0	0	0	0	18.8246	19.3165	21.7231	0	0	0	0	0	0	0	0	0	0
20.15_176.0276m/z		176.028	1	20.1483	0.662183	0	0.00111947	0.0101082	Infinity	Mildronate only	STZ Only	100	26.2453	62.82	0	23.7237	21.9122	43.6736	19.9305	32.0138	27.8387	18.2391	0	24.4069	0	0	0	0	0	0	0	36.4373	16.5564	20.2513	33.5081	50.7184	17.2013	0	17.3413	0	0	0	0	24.2618	19.0859	41.4067	17.7665	26.2714	28.0249
19.49_197.5105m/z		197.511	1	19.4909	0.762533	0	0.429308	0.680506	1.22104	STZ Only	Control+INT	100	193.467	16.01	195.796	111.794	237.565	112.459	247.083	111.878	63.7627	202.132	188.177	113.798	179.753	219.636	214.053	218.702	140.205	188.451	116.8	185.625	152.464	249.061	152.953	217.218	107.381	137.447	132.698	253.871	154.002	165.395	185.967	114.33	206.923	106.622	220.255	91.8098	64.1892
19.72_197.0446m/z		197.045	1	19.7159	0.762533	0	0.10661	0.295491	1.3804	Mildronate only	STZ+Mildronate	100	137.408	21.81	94.7942	105.547	118.51	117.877	178.856	100.453	100.49	135.161	146.834	195.431	123.263	179.177	114.213	112.07	101.936	141.26	101.019	166.445	106.813	175.99	150.095	124.085	101.472	92.471	94.3611	142.335	65.0179	101.598	90.0356	107.941	103.224	111.759	159.436	82.4339	101.162
20.15_137.0236m/z		137.024	1	20.1483	2.4611	0	0.0974971	0.279362	1.18523	STZ Only	Mildronate only	100 - 3.42	2408.62	7.34	2260.76	1934.92	2222.92	2009.85	2200.92	2227.56	2113.12	2516.79	2308.34	2274.96	2103.45	2293.34	2477.85	2259.3	2551.22	2766.55	1893.51	2137.63	1866.28	2229.99	1942.62	2123.17	1740.41	2151.92	2217.69	3011.41	2009.16	1889.07	2147.27	1978.8	1936.2	1905.53	1961.95	1827.99	2127.25
20.15_115.4959m/z		115.496	1	20.1483	1.65227	0	0.548583	0.782104	2.88821	Mildronate only	Control+INT	100	10.8764	87.85	0	12.0016	8.38363	0	8.04384	0	0	9.22907	0	0	14.5764	18.5282	0	0	7.48418	18.932	26.7285	8.19554	0	9.52077	20.8138	0	0	18.2418	0	16.3341	8.12585	0	0	12.2738	7.30229	0	7.17046	0	0
20.15_107.0494m/z		107.049	1	20.1483	0.425083	0	0.0215713	0.0984508	9.37587	STZ Only	Mildronate only	100 - 20.5	12.4333	16.44	7.41764	0	8.79342	0	8.64631	20.5532	21.3731	0	0	0	14.7288	10.5861	11.9847	9.92447	14.8193	12.5563	0	0	0	0	0	7.95656	0	8.18446	0	10.4498	15.8685	0	7.04528	0	7.65922	0	7.70751	16.8665	21.5161
20.15_93.0336m/z		93.0336	1	20.1483	3.21495	0	0.989771	1	1.16789	STZ Only	Mildronate only	100	35.8819	29.66	21.34	5.72996	12.5324	22.4699	74.7727	38.8488	18.6024	47.835	56.4474	51.9138	25.5257	61.1754	60.7371	12.5932	36.2898	18.9703	14.7131	25.881	37.5337	33.109	39.3331	33.7717	13.996	23.6094	25.1415	51.5985	34.9446	47.7873	20.2687	5.85992	10.9159	21.3036	66.654	31.8804	18.7269
20.05_620.0199m/z		620.02	1	20.0464	1.2041	0	0.737047	0.92735	1.34539	STZ+Mildronate	STZ Only	100 - 17.4 - 4.24	12059.6	23.95	11383.8	13823.8	6964.36	10421.8	8873.32	7401.92	11432.9	6975.25	18625.8	8160.22	9087.16	7712.65	7945.57	9504.88	12835.2	6696.39	11376.4	8313.94	14494.5	7824.52	8563.02	6974.72	12193.4	13192.6	6844.32	4860.97	18552.4	16713.8	10812.4	14137.4	6066.08	9880.84	7909.87	6074.21	11509.3
19.49_259.0219m/z		259.022	1	19.4909	0.762467	0	0.127998	0.330212	103.751	STZ+Mildronate	Control+INT	100 - 6.43 - 1.61	81463.6	50.78	541.01	357.414	335.854	946.606	1157.34	505.423	1498.73	919.558	318.33	1271.55	2199.74	304.048	381.39	1599.01	405.536	352.454	4493.96	1803.1	3324.56	1649.74	1991.18	1280.38	484.743	640.389	555.749	481604	4722.61	773.968	513.852	365.521	292.535	897.473	1031.68	414.763	1508.76
19.72_177.7206m/z		177.721	1	19.7159	0.44535	0	0.44879	0.69174	Infinity	STZ+Mildronate	Control+INT	100	2.85442	244.95	0	0	0	0	0	0	0	0	0	0	0	0	0	0	15.9831	0	0	0	0	0	0	0	0	17.1265	0	0	0	0	0	0	0	0	0	0	0
19.49_282.0743m/z		282.074	1	19.4909	0.434517	0	0.422124	0.672606	108.647	STZ+Mildronate	Control+INT	100 - 4.83	869.619	108.48	0	0	0	0	54.3833	0	21.3283	4.32954	0	0	52.2282	0	0	52.0824	36.5766	0	106.264	0	56.8123	11.7978	61.3849	0	7.94675	0	0	5107.52	102.243	0	0	0	0	0	48.4784	0	21.471
19.49_282.5757m/z		282.576	1	19.4909	0.325583	0	0.311323	0.55477	Infinity	STZ+Mildronate	Control+INT	100	138.019	244.95	0	0	0	0	0	0	0	0	0	0	0	0	0	0	0	0	0	0	0	0	0	0	0	0	0	828.114	0	0	0	0	0	0	0	0	0
19.49_376.9438m/z		376.944	1	19.4909	0.542117	0	0.0773299	0.239137	23.7139	STZ+Mildronate	Control+INT	100 - 3.52 - 2.39	3400.06	54.81	0	0	0	162.113	208.846	0	454.817	173.806	0	434.2	528.394	0	0	407.385	47.2978	0	1059.38	386.789	681.032	435.325	508.393	193.92	0	54.1176	48.3566	19104.7	1060.21	132.996	0	0	0	153.699	186.169	0	457.859
19.72_266.0825m/z		266.082	1	19.7159	0.65745	0	0.108137	0.297618	5.59439	STZ+Mildronate	Mildronate only	100 - 2.43	1950.05	78.36	1006.57	1459.17	374.673	194.116	265.337	56.4659	1438	498.072	1942.92	45.737	2308.2	648.767	678.498	1153.01	4197.87	512.75	886.598	62.9421	618.629	157.227	129.116	236.923	2684.07	2784.77	261.214	59.9144	3953.5	1956.84	956.045	1492.27	326.346	184.041	236.527	46.3373	1447.62
20.05_484.9651m/z		484.965	1	20.0464	0.537533	0	0.404954	0.653877	1.72929	STZ+Mildronate	STZ Only	100 - 8.5	1061.56	34.8	802.544	954.223	376.921	573.297	583.973	493.524	790.087	459.364	1384.51	398.398	681.941	491.351	359.013	706.958	1121.2	322.749	807.279	516.453	1222.25	621.941	629.808	618.021	1104.69	1251.42	592.782	243.294	1756.56	1420.58	762.257	975.866	328.305	543.541	520.567	404.998	795.372
20.05_441.0692m/z		441.069	1	20.0464	0.320883	0	1	1	1	---	---	100	0	---	0	0	0	0	0	0	0	0	0	0	0	0	0	0	0	0	0	0	0	0	0	0	0	0	0	0	0	0	0	0	0	0	0	0	0
19.72_266.5843m/z		266.584	1	19.7159	0.55555	0	0.0381159	0.147322	8.12184	STZ+Mildronate	Mildronate only	100 - 0.531	389.206	79.67	171.196	294.975	43.7344	41.9585	42.0718	0	266.328	74.1631	433.266	0	501.96	111.346	102.062	190.735	906.096	53.298	177.578	0	109.947	0	0	0	576.544	507.317	38.1122	0	783.313	429.951	162.602	301.666	38.0934	39.7807	37.5038	0	268.11
20.05_438.0575m/z		438.058	1	20.0464	0.320883	0	0.926492	1	1.25292	Mildronate only	STZ Only	100	118.808	63.89	197.127	202.803	0	0	168.111	0	85.1771	152.544	250.454	83.3477	143.71	170.73	0	62.5326	105.019	86.9554	146.586	68.5165	210.784	0	176.925	110.037	124.65	120.235	0	0	156.94	184.032	187.232	207.403	0	0	149.858	0	85.7469
19.72_327.5166m/z		327.517	1	19.7159	0.32795	0	0.121616	0.319501	Infinity	Mildronate only	Control+INT	100	61.0696	162.85	0	0	0	0	0	0	0	0	0	0	0	0	0	0	0	0	134.743	0	0	0	0	231.675	0	0	0	0	0	47.2911	0	0	0	0	0	0	0
19.72_533.1732m/z		533.173	1	19.7159	0.44535	0	0.268369	0.528542	4.62556	STZ+Mildronate	Mildronate only	100 - 18.5 - 1.81	1623.72	81.38	997.381	1642.6	258.182	252.26	272.25	121.264	1328.21	290.206	1775.04	313.979	2043.82	634.58	583.825	1020.37	3541.52	489.963	1006.84	0	446.504	322.86	88.8044	241.189	2320.74	2506.32	192.58	1.25342	3282.11	1439.33	947.313	1679.86	224.881	239.167	242.69	99.5123	1337.09
19.49_678.9843m/z		678.984	1	19.4909	0.325583	0	0.952617	1	124.834	STZ+Mildronate	Mildronate only	100 - 14.3 - 5.13	32938.8	67.33	16.5393	305.865	396.156	163.618	0	0	522.096	337.246	987.481	0	848.828	207.823	982.845	161.999	12.0281	0	176.362	377.675	438.854	0	427.394	162.875	455.223	0	0	196351	815.963	10.124	15.7091	312.802	345.059	155.125	0	0	525.589
19.72_371.5234m/z		371.523	1	19.7159	1.38003	0	0.523801	0.761119	1.5464	STZ+Mildronate	Mildronate only	100 - 2.98	9327.97	22.22	8288.46	9329.16	5074.27	4375.27	5309.97	4542.8	7449.52	4592.33	11834.2	4722.77	7642.87	7188.23	5203.42	7682.72	9772.14	4685.11	6932.25	4585.64	8237.42	5551.06	5822.63	5063.44	11211.2	9114.06	4670.92	2930.28	13567.6	14473.8	7872.39	9540.75	4419.78	4148.18	4733.42	3727.94	7499.35
19.72_464.0480m/z		464.048	1	19.7159	0.336567	0	0.322573	0.56836	Infinity	STZ+Mildronate	STZ Only	100	26.2838	111.95	0	0	0	0	0	0	40.9833	0	71.82	0	0	0	0	0	0	0	0	30.823	21.4499	0	0	28.8046	51.7003	0	0	106.002	0	0	0	0	0	0	0	0	41.2574
19.94_144.9793m/z		144.979	1	19.9362	1.18755	0	0.221954	0.469087	1.42532	STZ+Mildronate	Control+INT	100 - 0.938	81.6527	25.08	73.5303	25.5184	63.1125	48.9833	101.463	38.8139	48.6004	62.9596	69.716	40.1737	65.0486	91.3951	100.531	92.3396	47.2237	83.6116	65.3316	92.9071	33.7896	50.0517	74.1135	86.8748	71.5346	60.2908	64.8223	170.812	49.5501	72.9066	69.8392	26.0972	54.9721	46.4409	90.4466	31.8517	48.9255
19.83_671.8523m/z		671.852	1	19.8274	0.33055	0	0.650443	0.859128	2.08882	Control+INT	STZ Only	100	438.495	49.19	558.989	388.518	635.55	959.645	1566.22	204.378	0.220394	0	71.4242	0	21.763	135.817	0	493.809	382.468	225.689	193.757	0	202.456	158.124	0	1000.02	178.426	338.366	186.199	295.344	148.304	508.097	530.928	397.329	553.575	909.836	1396.17	167.718	0.221869
19.83_611.1425m/z		611.143	1	19.8274	0.878517	0	0.166251	0.390585	1.85196	Mildronate only	Control+INT	100	1044.89	36.1	261.128	350.52	694.571	650.718	310.591	1456.01	737.205	800.863	72.8852	307.605	946.427	669.924	550.369	770.931	736.277	251.622	1232	438.269	1375.71	1602.94	907.329	713.115	1158.95	528.708	784.23	212.792	851.478	1117.64	248.019	358.47	604.983	616.943	276.868	1194.84	742.136
19.61_387.5510m/z		387.551	1	19.6083	0.546283	0	0.0920595	0.268921	2.12586	Mildronate only	Control+INT	100 - 4.09	4384.93	57.93	1449.07	1457.22	1372.44	988.255	3262.83	2087.05	742.53	877.66	2086.54	6303	2912.58	2052.91	999.193	4713.75	1762.74	889.163	2113.33	8736.9	4945.98	5154.59	3526.22	1832.57	1947.94	1655.28	1691.14	1558.03	6895.76	2997.76	1376.33	1490.27	1195.42	936.961	2908.56	1712.69	747.497
19.83_563.1789m/z		563.179	1	19.8274	1.42465	0	0.22232	0.469318	2.86373	Mildronate only	STZ+Mildronate	100	1455.59	42.11	960.925	610.635	1724.43	1066.83	1359.7	566.994	564.244	971.945	246.181	16.1514	1231.3	1405.26	424.909	209.737	636.554	299.054	1745.74	865.962	1276.8	695.1	1889.47	2260.46	657.663	707.729	309.715	0	536.949	837.646	912.688	624.485	1502.01	1011.46	1212.07	465.29	568.018
19.83_516.0630m/z		516.063	1	19.8274	0.55555	0	0.441143	0.691477	3.28112	Control+INT	STZ Only	100 - 20	88.3877	101.29	69.5625	0	94.594	0	190.181	0	101.884	90.4791	57.0337	280.143	77.9678	0.254361	0	0	38.0855	45.322	10.3539	95.6418	0	2.0301	0	90.5325	0	0	71.0986	0	0	95.2538	66.0706	0	82.393	0	169.532	0	102.565
19.61_403.1486m/z		403.149	1	19.6083	1.73995	0	0.000963387	0.00903537	2.2504	Control+INT	STZ+Mildronate	100 - 7.17	2538.39	31.79	2795.74	2005.01	2718.89	4854.66	1889.6	2917.44	1498.59	1614.97	2823.77	2265.24	1552	2568.27	2453.62	2456.34	1071.49	1623.27	608.034	1398.17	921.961	858.74	1889.81	1831.98	821.148	955.998	911.6	2693.26	708.408	677.441	2655.39	2050.49	2368.2	4602.69	1684.43	2394.12	1508.62
19.83_488.0686m/z		488.069	1	19.8274	0.32795	0	0.659751	0.865375	Infinity	Mildronate only	STZ+Mildronate	100 - 16.3	11.1215	244.95	3.73772	0	40.0556	0	0	0	0	0	0	0	1.61096	0	0	0	0	0	0	0	66.7288	0	0	0	0	0	0	0	0	0	3.55009	0	34.8891	0	0	0	0
19.83_444.0222m/z		444.022	1	19.8274	0.33055	0	0.217435	0.462641	3.22002	STZ+Mildronate	Control+INT	100 - 4.29	106.266	66.36	100.369	0	0	0	59.5047	90.5587	78.6978	0	0	0.885413	198.427	62.0163	0	19.5865	82.8944	0	153.583	0	56.4639	0	0	0	167.004	124.962	81.0581	0	193.7	70.8687	95.3307	0	0	0	53.0438	74.3148	79.2242
19.83_412.0370m/z		412.037	1	19.8274	0.65745	0	0.901149	1	1.12283	STZ Only	STZ+Mildronate	100 - 14.7 - 7.16	74.3055	74.29	0	0	78.416	72.6007	134.938	0	0	70.428	204.472	133.019	151.095	51.2193	54.9486	61.7785	0	126.792	0	90.5873	191.803	62.6234	0	62.6601	42.33	99.5092	0	0	152.817	102.405	0	0	68.3017	68.8325	120.287	0	0
19.61_544.0480m/z		544.048	1	19.6083	0.546283	0	0.351083	0.597425	1.76227	STZ+Mildronate	STZ Only	100 - 12.4	646.725	36.97	574.659	545.629	1159.65	1132.81	662.607	247.851	305.43	435.883	520.076	255.845	528.453	97.0859	653.252	211.394	478.144	233.582	680.568	429.373	502.777	706.093	870.511	280.817	381.152	667.329	267.901	1759.51	189.47	614.993	545.811	558.004	1010.08	1074.01	590.662	203.393	307.473
19.72_499.5738m/z		499.574	1	19.7159	0.336567	0	0.696419	0.895813	1.77481	STZ+Mildronate	STZ Only	100	177.532	33.78	194.057	221.3	0	108.542	95.4725	178.345	315.118	0	191.365	85.4001	231.299	91.3217	0	125.631	149.002	2.91972	113.024	123.799	183.299	70.5187	192.867	129.603	213.569	117.914	110.195	0	383.57	239.947	184.316	226.319	0	102.909	85.1062	146.355	317.226
19.72_123.0080m/z		123.008	1	19.7159	1.09187	0	0.0166683	0.0812864	1.24756	Control+INT	STZ+Mildronate	100 - 3.54	384.447	8.82	381.29	328.887	379.33	363.74	410.126	383.046	347.14	417.736	444.68	388.499	320.003	352.806	398.793	341.561	306.97	405.524	277.314	386.39	312.313	373.677	311.605	373.414	293.642	298.12	304.359	433.62	241.567	277.654	362.149	336.346	330.403	344.861	365.596	314.337	349.463
19.72_137.0396m/z		137.04	1	19.7159	0.762467	0	0.136455	0.344031	4.59809	STZ+Mildronate	Mildronate only	100	58.5446	83.21	15.4829	30.1247	0	0	0	0	31.9458	0	49.9598	0	46.6558	0	15.0005	19.4726	93.5705	12.3746	23.2046	0	40.3801	0	0	12.8095	70.1304	100.029	11.7872	0	123.599	45.7222	14.7056	30.8079	0	0	0	0	32.1595
19.83_314.0698m/z		314.07	1	19.8274	1.2041	0	1	1	1	---	---	100 - 12.8 - 3.88 - 0.463	0	---	0	0	0	0	0	0	0	0	0	0	0	0	0	0	0	0	0	0	0	0	0	0	0	0	0	0	0	0	0	0	0	0	0	0	0
19.83_312.0542m/z		312.054	1	19.8274	0.54005	0	1	1	1	---	---	100 - 10.2	0	---	0	0	0	0	0	0	0	0	0	0	0	0	0	0	0	0	0	0	0	0	0	0	0	0	0	0	0	0	0	0	0	0	0	0	0
19.83_263.1280m/z		263.128	1	19.8274	1.31878	0	2.31429e-07	1.27523e-05	177.799	STZ+Mildronate	Control+INT	100 - 10.1	3.90943	35.83	0.157094	0	0	0	0.0608723	0	0	0	0.00190937	3.49597e-06	0.0277779	0	0	0.0686002	0.916706	1.6372	0.976181	1.19119	8.54552	1.68232	0.706529	6.06228	4.55917	3.03512	1.79659	4.01986	5.93654	4.10932	0.149208	0	0	0	0.0542629	0	0
19.83_185.0270m/z		185.027	1	19.8274	1.72745	0	0.547576	0.781335	1.29218	STZ Only	Mildronate only	100 - 5.18	111.319	28.08	33.7441	80.9085	80.1158	40.1127	93.062	0	75.4096	111.091	183.149	166.176	77.726	119.132	67.8485	132.753	125.138	145.317	109.763	104.194	123.376	40.082	66.4945	72.9816	61.0449	115.764	74.0709	144.766	77.9847	79.5831	32.0502	82.7435	69.7822	38.0307	82.9575	0	75.914
19.83_151.5260m/z		151.526	1	19.8274	1.31878	0	0.0582061	0.197711	6.0902	Mildronate only	STZ Only	100	93.7641	66.81	34.6105	28.0591	77.6108	14.0118	65.6904	0	14.7916	0	0	56.3172	46.3958	0	15.086	0	30.8936	0	30.0547	55.2732	197.933	47.4617	123.043	108.819	158.987	15.5472	81.7998	0	79.0812	111.783	32.8731	28.6955	67.6004	13.2846	58.5578	0	14.8905
19.72_138.0314m/z		138.031	1	19.7159	0.758383	0	0.639262	0.851558	Infinity	Control+INT	STZ Only	100	1.46739	316.23	0	0	14.6739	0	0	0	0	0	0	0	0	0	0	0	0	0	0	0	0	0	0	0	0	0	0	0	0	0	0	0	12.7812	0	0	0	0
19.83_151.0254m/z		151.025	1	19.8274	1.31878	0	0.991601	1	3.25597	STZ Only	STZ+Mildronate	100	487.509	108.25	0	0	16.2301	121.609	1429.74	328.841	156.034	395.397	0	135.589	913.511	55.4261	0	1891.99	64.1265	0	721.359	117.447	622.56	1153.79	0	0	215.987	82.6829	104.935	17.9576	476.804	0	0	0	14.1367	115.297	1274.5	269.855	157.078
19.72_743.0519m/z		743.052	1	19.7159	0.653533	0	0.505413	0.746311	1.66377	STZ+Mildronate	Mildronate only	100 - 20.9 - 3.21	8140.17	23.34	8033.87	9986.59	3503.15	5785.33	5448.54	4029.62	8661.81	3782.06	10793.5	5273.36	6813.97	6971.96	5015.51	7582.63	8785.69	3674.65	5238.46	3967.77	6920.67	5102.75	3989.6	4136.32	9983.76	7784.33	4391.06	2283.44	11488.6	12909.9	7630.58	10213.1	3051.3	5485.05	4856.95	3306.81	8719.76
19.72_661.1466m/z		661.147	1	19.7159	0.4375	0	0.762236	0.943901	1.28723	STZ+Mildronate	Control+INT	100	481.005	47.75	276.798	261.97	421.904	303.046	936.591	663.289	0	351.421	521.718	0	217.862	260.272	656.935	417.875	802.048	486.152	60.3132	993.154	561.543	244.957	0	716.336	317.24	810.522	833.379	298.29	626.597	0	262.903	267.912	367.486	287.316	834.898	544.312	0
19.72_153.0549m/z		153.055	1	19.7159	1.74435	0	9.27002e-05	0.00142634	2.09226	Control+INT	STZ+Mildronate	100 - 7.29	98.973	16.38	111.267	98.6073	86.0153	93.0605	93.7419	73.8808	130.541	116.057	93.6907	92.868	66.8505	67.5394	63.4807	101.388	59.8465	44.3758	55.0361	24.6822	54.2614	61.8391	51.7271	63.5719	70.009	40.6959	56.1364	35.575	60.4631	20.9463	105.682	100.844	74.9208	88.2303	83.5636	60.6285	131.414
19.94_181.0247m/z		181.025	1	19.9362	0.43245	0	1	1	1	---	---	100	0	---	0	0	0	0	0	0	0	0	0	0	0	0	0	0	0	0	0	0	0	0	0	0	0	0	0	0	0	0	0	0	0	0	0	0	0
20.05_294.0352m/z		294.035	1	20.0464	0.645433	0	0.0332554	0.133998	1.44828	STZ+Mildronate	Mildronate only	100	1047.74	9.14	671.981	756.634	352.732	855.668	849.472	489.445	746.583	750.728	1236.89	651.895	630.807	1062.04	874.987	765.316	1070.87	746.538	680.633	770.65	796.555	617.952	759.271	715.574	1024.59	1097.82	731.96	1021.62	1377.9	1032.56	638.248	773.795	307.236	811.255	757.238	401.651	751.577
19.61_272.0217m/z		272.022	1	19.6083	0.4375	0	0.311323	0.55477	Infinity	STZ+Mildronate	Control+INT	100	0.191865	244.95	0	0	0	0	0	0	0	0	0	0	0	0	0	0	0	0	0	0	0	0	0	0	0	1.15119	0	0	0	0	0	0	0	0	0	0	0
19.94_184.9847m/z		184.985	1	19.9362	1.80375	0	0.143757	0.356463	3.44031	Control+INT	STZ+Mildronate	100	19.4426	70.41	51.5535	21.3258	37.4984	9.55721	20.2826	11.4376	9.5547	10.1539	23.0624	0	17.9044	27.9286	17.8523	30.3089	0	0	7.56273	31.9566	8.98616	9.8858	6.79152	17.3004	6.82871	9.65123	17.4285	0	0	0	48.9656	21.8095	32.6618	9.06115	18.0804	9.38601	9.61862
19.49_395.1582m/z		395.158	1	19.4909	0.434517	0	0.123842	0.323111	Infinity	STZ+Mildronate	Control+INT	100	906.344	157.66	0	0	0	0	0	0	0	0	0	0	0	0	0	0	0	0	56.1354	76.6118	0	0	0	0	0	0	0	5376.85	61.2147	0	0	0	0	0	0	0	0
20.05_293.5335m/z		293.533	1	20.0464	0.645433	0	0.0543632	0.188843	1.34141	STZ+Mildronate	Control+INT	100 - 3.54	5971.78	5.83	4030.49	4314.31	2506.53	4993.36	5351.89	2811.98	4726.8	4719.36	7185.93	3877.9	3863.49	5478.71	5222.76	4575.88	5877.85	4579.92	4424.25	4818.25	4741	4240.92	4786.65	4274.75	6006.22	5942.18	4286.85	6069.03	7286.27	6240.11	3828.16	4412.16	2183.23	4734.18	4770.8	2307.58	4758.42
19.49_395.6592m/z		395.659	1	19.4909	0.325583	0	0.0842132	0.254296	Infinity	STZ+Mildronate	Control+INT	100	259.376	236.82	0	0	0	0	0	0	0	0	0	0	0	0	0	0	3.50613	0	0	0	0	0	0	0	43.5591	0	0	1512.7	0	0	0	0	0	0	0	0	0
19.49_436.9556m/z		436.956	1	19.4909	0.542117	0	0.0493749	0.175094	22.7541	STZ+Mildronate	Control+INT	100 - 4.45	4280.4	54.36	0	0	0	329.412	266.814	0	660.534	166	0	458.397	716.997	0	0	501.231	0	0	1204.57	497.061	802.668	418.592	547.974	254.399	0	103.872	67.6276	24077.4	1241.26	192.217	0	0	0	312.314	237.844	0	664.953
19.49_474.9119m/z		474.912	1	19.4909	0.325933	0	0.386699	0.634848	3.41968	STZ+Mildronate	STZ Only	100 - 16.3	229.205	92.05	0	95.6103	0	0	111.531	112.056	234.292	0	0	181.807	179.956	0	0	222.195	0	0	441.951	101.901	417.182	120.736	115.636	0	16.5687	0	0	1023.31	335.347	0	0	97.7788	0	0	99.421	91.9558	235.859
19.49_477.1397m/z		477.14	1	19.4909	0.325583	0	0.517621	0.755343	Infinity	Mildronate only	Control+INT	100 - 19.3	15.6861	221.26	0	0	0	0	0	0	0	0	0	0	0	38.557	0	3.5222	0	0	0	0	0	94.1169	0	0	40.382	0	0	0	0	0	0	0	0	0	0	0	0
19.61_167.0340m/z		167.034	1	19.6083	1.31303	0	0.00446057	0.0295249	1.76924	STZ+Mildronate	Control+INT	100 - 6.38 - 0.113	176.946	20.39	70.1996	130.078	111.785	89.6928	101.289	107.245	40.5971	137.816	99.6789	111.741	145.238	95.9135	149.452	118.956	144.97	204.941	164.177	181.627	79.0775	136.036	126.354	147.735	162.687	196.247	219.129	206.534	125.779	151.299	66.6756	133.028	97.3665	85.0374	90.291	88.008	40.8686
19.72_381.0451m/z		381.045	1	19.7159	0.336567	0	0.361209	0.608179	4.62617	Mildronate only	Control+INT	100	34.0054	117.02	0	0	0	0	0	0	0	0	0	73.5066	51.7855	0	0	46.452	0	0	0	92.8796	0	50.5251	60.6275	0	0	0	0	0	101.629	0	0	0	0	0	0	0	0
19.61_171.1384m/z		171.138	1	19.6083	2.47618	0	0.0703552	0.224656	1.50436	STZ Only	Control+INT	100 - 7.03	6894.18	20.36	4675.2	3826.57	6447.77	6604.12	5657.86	4292.75	2755.28	4798.47	3255.26	3514.86	6852.53	9065.13	5299.79	6257.73	5900.82	7989.09	4064.69	5695.91	4776.1	7790.21	4936.33	3971.96	4255.56	3521.54	4958.17	8430.92	6735.21	2602.07	4440.51	3913.36	5616.12	6261.34	5043.54	3522.74	2773.71
19.61_225.2158m/z		225.216	1	19.6083	0.54005	0	0.0379534	0.14687	Infinity	Control+INT	STZ Only	100	54.9478	173.03	0	26.9834	0	109.191	0	0	124.526	0	0	288.778	0	0	0	0	0	0	0	0	0	0	0	0	0	0	0	0	0	0	0	27.5954	0	103.524	0	0	125.359
19.72_177.0521m/z		177.052	1	19.7159	0.55555	0	0.161372	0.383616	6.74781	STZ+Mildronate	Mildronate only	100	325.108	82.34	149.628	264.064	39.416	0	45.3288	0	207.42	44.0983	398.346	0	420.157	96.3882	104.507	211.251	727.994	79.1212	164.822	0	78.5926	0	12.471	33.193	469.693	459.959	30.2727	0	680.617	310.107	142.117	270.054	34.332	0	40.4071	0	208.808
20.05_256.5147m/z		256.515	1	20.0464	0.645433	0	0.180353	0.412326	1.53415	STZ+Mildronate	STZ Only	100 - 2.04	692.958	26.64	477.457	475.145	976.817	892.56	781.308	337.862	310.652	426.487	404.297	337.198	406.747	331.798	553.816	362.968	641.914	412.884	911.631	494.467	434.991	875.062	786.756	340.192	515.611	735.919	612.847	1055.65	627.922	609.794	453.489	485.922	850.824	846.233	696.475	277.258	312.73
20.05_241.9785m/z		241.978	1	20.0464	0.645133	0	0.544393	0.778204	1.77258	STZ+Mildronate	STZ Only	100 - 7.89	301.78	43.3	233.849	226.997	87.538	232.747	193.379	46.3151	154.038	149.348	390.262	154.249	152.658	143.577	139.781	182.823	308.877	93.7802	224.241	155.749	452.395	151.23	194.757	137.811	308.66	325.194	136.105	60.3054	501.852	478.562	222.11	232.146	76.2471	220.666	172.382	38.0074	155.069
19.61_257.5484m/z		257.548	1	19.6083	0.325933	0	0.311323	0.55477	Infinity	STZ Only	Control+INT	100	37.6169	244.95	0	0	0	0	0	0	0	0	0	0	0	0	0	0	225.701	0	0	0	0	0	0	0	0	0	0	0	0	0	0	0	0	0	0	0	0
20.05_183.0290m/z		183.029	1	20.0464	1.72745	0	0.583346	0.811924	1.32262	Mildronate only	STZ+Mildronate	100 - 7.06	168.627	22.58	104.653	122.207	242.056	56.3271	155.509	37.8992	54.4555	187.027	188.356	208.105	182.956	181.827	166.247	84.9142	177.499	214.995	160.536	240.862	47.7538	259.597	133.619	169.392	140.055	76.1759	160.69	131.909	138.82	117.314	99.3997	124.979	210.835	53.4036	138.624	31.101	54.8198
20.05_133.0387m/z		133.039	1	20.0464	0.770917	0	0.617399	0.839387	1.56901	STZ+Mildronate	STZ Only	100	139.613	32.67	106.563	124.588	49.5564	91.4326	78.6662	52.2028	87.1066	77.8815	207.474	47.9942	97.4037	68.8922	70.7215	90.1263	152.801	53.9451	114.735	72.513	156.222	99.2772	80.3288	72.7143	142.072	151.789	79.5004	28.785	223.701	211.831	101.213	127.413	43.1644	86.6869	70.1248	42.8389	87.6893
19.94_404.5626m/z		404.563	1	19.9362	0.43245	0	1	1	1	---	---	100	0	---	0	0	0	0	0	0	0	0	0	0	0	0	0	0	0	0	0	0	0	0	0	0	0	0	0	0	0	0	0	0	0	0	0	0	0
19.94_273.9966m/z		273.997	1	19.9362	1.07965	0	0.61677	0.839062	4.73425	Control+INT	Mildronate only	100	92.8855	105.54	277.075	0	41.1143	171.821	28.5892	0	0	70.1073	253.2	86.9483	0	93.5297	158.304	206.833	0	32.9533	0	32.7192	0	0	23.4457	61.5545	0	37.4179	0	154.519	0	50.5559	263.167	0	35.8112	162.902	25.4851	0	0
19.94_269.0327m/z		269.033	1	19.9362	0.43245	0	0.637057	0.851558	2.9484	STZ+Mildronate	Control+INT	100 - 5.61	273.068	64.6	35.9481	80.5708	143.632	58.0522	255.99	83.3075	83.101	98.5611	0	86.9963	542.032	124.885	165.97	33.7275	410.068	131.541	347.02	38.997	165.853	199.765	37.909	45.089	143.76	341.949	504.184	0	302.993	345.524	34.1435	82.3982	125.106	55.039	228.195	68.3643	83.6569
19.72_166.0262m/z		166.026	1	19.7159	0.43815	0	1	1	1	---	---	100	0	---	0	0	0	0	0	0	0	0	0	0	0	0	0	0	0	0	0	0	0	0	0	0	0	0	0	0	0	0	0	0	0	0	0	0	0
19.94_250.0715m/z		250.071	1	19.9362	1.10045	3	0.753101	0.938393	1.08875	Control+INT	STZ+Mildronate	100 - 32.7	340.437	13.32	303.985	322.253	416.996	266.424	373.337	263.251	337.003	421.061	386.284	313.772	309.026	318.391	334.648	291.141	293.486	408.003	257.489	259.19	398.419	307.154	417.436	394.169	228.758	327.347	362.157	489.913	209.291	258.65	288.725	329.562	363.21	252.596	332.801	216.03	339.257
19.94_223.1087m/z		223.109	1	19.9362	0.425967	0	0.00107713	0.00982219	Infinity	Control+INT	STZ Only	100	175.406	104.45	50.344	246.823	0	377.372	0	320.929	298.163	0	0	460.429	0	0	0	0	0	0	0	0	0	0	0	0	0	0	0	0	0	0	47.8168	252.421	0	357.784	0	263.362	300.157
19.61_271.5199m/z		271.52	1	19.6083	0.546283	0	0.114115	0.307311	1.6675	STZ+Mildronate	STZ Only	100	578.004	18.13	388.941	341.44	874.591	543.359	730.307	275.423	232.086	362.325	259.132	138.031	333.743	302.62	373.485	323.026	459.814	287.091	532.364	351.705	496.113	709.3	725.026	320.451	393.701	628.367	488.155	978.725	507.531	471.545	369.416	349.184	761.783	515.157	651.011	226.02	233.638
19.94_211.6659m/z		211.666	1	19.9362	1.07965	0	0.429977	0.680979	1.24443	Mildronate only	STZ+Mildronate	100	155.95	17.46	161.351	112.358	144.128	80.8502	107.026	132.027	80.6795	251.504	132.021	62.8872	111.899	203.51	159.915	103.225	144.697	94.3372	196.737	160.376	125.119	165.272	125.341	162.855	104.253	137.782	138.468	136.085	167.862	67.4634	153.251	114.906	125.538	76.6537	95.4051	108.344	81.2192
19.72_389.9993m/z		389.999	1	19.7159	0.336567	0	0.00774366	0.0448951	3.83382	STZ+Mildronate	Control+INT	100	150.126	41.61	0	132.465	0	0	0	0	0	0	259.12	0	162.821	60.2779	138.687	73.4388	136.143	67.7269	127.571	0	129.07	0	115.573	0	174.856	117.764	51.9794	0	250.88	305.278	0	135.469	0	0	0	0	0
19.72_401.1561m/z		401.156	1	19.7159	0.758383	0	3.3435e-05	0.00063963	Infinity	Control+INT	Mildronate only	100 - 14.8	4541.41	91.88	8240.9	4754.21	0	10584.1	55.2884	5972.59	8555.83	72.447	0	7178.68	0	0	75.6509	0	0	0	0	0	0	0	0	0	0	0	0	0	0	0	7827.22	4862.04	0	10034.8	49.2852	4901.26	8613.06
19.61_268.9971m/z		268.997	1	19.6083	0.4375	0	5.18184e-08	3.83992e-06	51.6724	Control+INT	STZ+Mildronate	100 - 8.73	379.001	39.22	281.592	239.727	548.295	831.404	395.921	330.634	378.324	261.521	194.991	327.606	59.2684	46.8112	0	0	22.9762	44.2963	136.159	217.095	272.825	309.352	269.079	463.92	0	0	44.0081	0	0	0	267.457	245.164	477.574	788.251	352.933	271.327	380.855
19.17_178.9391m/z		178.939	1	19.1738	0.408667	0	0.603599	0.82831	Infinity	STZ+Mildronate	STZ Only	100	7.8642	244.95	0	0	0	0	23.9875	0	0	0	0	0	0	0	0	0	0	0	0	0	0	0	0	0	0	0	0	47.1852	0	0	0	0	0	0	21.383	0	0
19.49_168.9900m/z		168.99	1	19.4909	0.879767	0	0.0555304	0.191407	149.322	STZ+Mildronate	Control+INT	100 - 2.47 - 0.307	151305	56.78	456.159	286.136	151.359	1362.19	1699.14	356.319	2513.72	1272.75	94.8362	1940.22	4188.42	99.5591	155.106	2852.11	319.912	25.6961	8383.71	3140.5	6246.1	2646.32	3687.38	1954.15	352.957	783.944	528.094	896002	9056.31	1106.2	433.261	292.625	131.836	1291.49	1514.65	292.405	2530.54
18.64_248.0228m/z		248.023	1	18.6435	0.964333	0	7.31203e-10	1.47314e-07	9.35766	STZ Only	Mildronate only	100 - 4.97	579.107	35.12	100.861	70.3634	62.3264	43.5871	78.1865	115.381	121.717	85.6976	47.3828	56.3123	635.446	281.514	847.766	391.317	910.701	407.896	46.6104	62.9663	51.9464	43.1512	104.969	61.6719	472.256	787.862	183.744	205.277	446.811	777.008	95.7975	71.9593	54.2874	41.3248	69.6972	94.6846	122.532
18.64_234.5393m/z		234.539	1	18.6435	0.635117	0	1	1	1	---	---	100	0	---	0	0	0	0	0	0	0	0	0	0	0	0	0	0	0	0	0	0	0	0	0	0	0	0	0	0	0	0	0	0	0	0	0	0	0
18.64_225.2156m/z		225.216	1	18.6435	0.839083	0	0.00714228	0.0423905	Infinity	Control+INT	STZ Only	100	203.351	119.02	0	232.666	0	217.166	0	575.602	505.398	0	0	502.679	0	0	0	0	0	0	0	0	0	0	0	0	0	0	0	0	0	0	0	237.943	0	205.894	0	472.354	508.779
18.64_204.0327m/z		204.033	1	18.6435	0.429783	0	2.16599e-06	7.46745e-05	22.1975	STZ Only	Mildronate only	100	129.573	53.74	0	21.9814	0	0	0	0	31.0819	0	20.26	0	138.307	54.2243	192.15	86.397	229.328	77.0346	16.1209	0	0	0	18.9029	0	145.633	189.16	37.9448	38.2542	131.897	223.414	0	22.48	0	0	0	0	31.2898
18.64_146.9932m/z		146.993	1	18.6435	1.88993	0	1.2006e-08	1.29004e-06	3.71411	Control+INT	STZ+Mildronate	100 - 0.991	2465.77	16.42	2065.64	1688.8	2773.33	3055.2	2745.24	2560.38	2254.24	2263.21	2776.36	2475.32	1100.42	1600.84	1183.78	1037.79	780.745	1368.31	1632.3	2618.36	1420.25	1935.05	2327.72	2390.33	816.686	590.403	1081.65	265.596	660.293	568.729	1961.94	1727.11	2415.62	2896.62	2447.17	2101.12	2269.32
18.64_126.0553m/z		126.055	1	18.6435	0.429783	0	0.12572	0.326557	1.35863	STZ+Mildronate	Mildronate only	44.9 - 100	161.07	12.33	146.069	148.196	163.857	85.8264	147.822	117.716	90.4976	162.972	183.049	135.161	148.239	91.9601	145.919	125.223	174.412	150.685	107.811	121.901	98.9185	118.952	121.809	141.927	146.664	196.415	176.788	179.338	125.949	141.267	138.737	151.558	142.722	81.3717	131.771	96.601	91.103
18.55_735.0143m/z		735.014	1	18.5509	0.297317	0	0.999413	1	2.1964	Control+INT	Mildronate only	100	458.996	48.24	822.182	480.362	0	267.69	565.38	159.161	720.978	354.319	1211.89	8.00479	526.604	402.395	740.452	0	584.801	392.082	182.489	186.285	213.017	301.063	326.903	44.1011	203.654	601.768	0	478.137	797.55	461.279	780.909	491.257	0	253.796	503.992	130.612	725.801
18.55_686.1414m/z		686.141	1	18.5509	1.26798	0	0.176696	0.406988	1.44133	STZ+Mildronate	Control+INT	100 - 23.5 - 4.65	15910.5	28.53	10059.7	9687.44	14543.6	16552.3	11327.7	8119.26	12169.4	9307.47	12842.1	5778.7	21811	13229	10143.4	16662.8	20140.8	12319.1	21129.8	7848.62	16015.1	8998.25	8867.79	6883.7	15779.7	17029.7	9509.69	7883.29	30523.8	14736.9	9554.72	9907.15	12667.8	15693.1	10097.8	6662.87	12250.8
18.64_278.0338m/z		278.034	1	18.6435	0.766633	0	3.66504e-05	0.000692919	22.736	STZ Only	Control+INT	100	1314.26	27.4	39.3505	143.397	73.4366	40.746	70.8068	0	40.3987	41.5265	128.393	0	1997.46	1133.06	1898.78	1226.37	730.34	899.58	254.339	112.533	219.274	158.888	237.95	183.448	197.486	966.839	461.074	232.307	952.868	616.733	37.3751	146.65	63.9645	38.6312	63.1187	0	40.669
18.55_638.0296m/z		638.03	1	18.5509	1.03823	0	0.626759	0.848355	1.36952	STZ+Mildronate	STZ Only	100 - 15.9 - 2.99	13449.6	25.59	12102.3	15632	8113.66	11203.2	7908.29	9612.22	17307.7	8474.37	20424.8	10989.1	10354.8	7409.03	7384.73	11325.6	13806.9	8643.1	13492.2	7023.59	13719.4	7664.63	9954.46	7811.34	13649.1	15563.7	6521.69	4753.41	19695.5	20514.5	11494.8	15986.6	7067.14	10621.7	7049.62	7888.04	17423.5
18.55_500.1012m/z		500.101	1	18.5509	1.06617	0	0.000242528	0.00301849	29.5147	STZ+Mildronate	Control+INT	100 - 11 - 0.544	2570.2	57.11	103.686	291.813	0	0	93.6415	0	195.314	0	107.65	78.7158	2882.4	1199.93	1977.13	831.585	1450.95	548.588	349.303	88.7363	583.966	362.86	226.508	92.3716	1766.69	1622.64	3827.23	45.2182	3032.13	5127.28	98.4809	298.431	0	0	83.4741	0	196.62
18.55_431.5948m/z		431.595	1	18.5509	0.297317	0	0.638553	0.851558	Infinity	STZ+Mildronate	Control+INT	100	14.7533	244.95	0	0	0	0	0	0	0	0	0	0	0	0	0	0	70.8379	0	0	0	0	0	59.3451	0	0	0	0	0	0	88.5196	0	0	0	0	0	0	0
18.55_384.9811m/z		384.981	1	18.5509	0.3272	0	1	1	1	---	---	100	0	---	0	0	0	0	0	0	0	0	0	0	0	0	0	0	0	0	0	0	0	0	0	0	0	0	0	0	0	0	0	0	0	0	0	0	0
18.55_375.0018m/z		375.002	1	18.5509	0.4307	0	0.57598	0.807249	4.2087	Control+INT	Mildronate only	100 - 10.4	40.3224	125.56	0	0	0	0	54.2667	58.2575	180.172	0	49.2834	61.2443	0	0	56.1399	99.3165	0	0	0	0	0	0	57.4843	0	110.442	58.398	44.9794	0	0	0	0	0	0	0	48.3745	47.8076	181.378
18.55_359.0629m/z		359.063	1	18.5509	0.297317	0	0.578159	0.808228	6.89023	STZ+Mildronate	Control+INT	100	32.0912	156.42	0	0	46.575	0	0	0	0	0	0	0	63.0078	0	0	0	50.1132	0	46.1571	0	0	0	0	0	63.7821	0	0	0	128.765	0	0	0	40.5676	0	0	0	0
18.55_358.5614m/z		358.561	1	18.5509	0.562217	0	0.764595	0.945029	1.80884	STZ+Mildronate	Control+INT	100	351.223	41.24	186.939	150.969	240.983	253.588	248.939	230.163	203.083	145.008	282.027	0	440.851	221.48	150.883	427.783	300.522	209.187	521.962	121.19	354.74	128.01	203.24	128.058	447.222	354.666	156.455	0	824.925	324.071	177.555	154.393	209.901	240.426	221.91	188.878	204.441
18.55_343.0680m/z		343.068	1	18.5509	1.80077	0	0.039876	0.151939	1.78185	STZ Only	Control+INT	100 - 1.73	4785.69	27.94	2718.07	2327.45	4007.01	3413.08	2930.68	1962.13	2855.3	2341.03	2976.9	1326.3	6704.1	4077	3011.46	4886.17	6282.67	3752.75	6261.6	2362.96	4798	2382.59	2455.16	1948.99	4905.88	4715.05	2575.5	1970.43	8838.64	4241.37	2581.63	2380.24	3490.17	3235.93	2612.47	1610.17	2874.4
18.55_342.5664m/z		342.566	1	18.5509	2.0356	0	0.0473624	0.170679	1.69411	STZ Only	Control+INT	100 - 4.97	20627	28.63	11971	11251.5	18288.2	15324.5	13808.8	8248.41	12643.4	10965.8	13396.4	5858.7	29228.6	16739	12830.4	21044.6	27175.3	16743.9	26309.9	10639.3	19937	11000.2	12085.5	8702.49	22284.1	21427.2	12677	8835.05	38977.3	18430.7	11370.1	11506.7	15929.3	14529.1	12309.5	6768.86	12727.9
18.55_637.0466m/z		637.047	1	18.5509	2.27215	0	0.578936	0.808228	1.42581	STZ+Mildronate	Mildronate only	100	18823.4	27.77	17527.6	22955	11388.2	13646.7	9975.89	10559	22099.3	10536	27622	12190.8	15290.3	12712.2	9624.42	15363.6	19009.1	9249.05	16145	10678.7	19252.3	10240.8	13206.7	9687.82	19030.1	21970.4	10138.4	7305.19	27326.5	27169.8	16647.7	23475.6	9919.33	12938.4	8892.72	8665.01	22247.1
18.64_285.0614m/z		285.061	1	18.6435	0.3272	0	0.255197	0.512446	7.03867	Control+INT	STZ+Mildronate	100	281.343	82.65	129.964	328.839	603.224	188.66	140.694	298.2	479.869	0	0	643.982	36.6296	163.485	385.506	171.742	0	91.2514	95.1264	333.711	0	0	0	365.687	0	103.523	109.611	0	0	26.6918	123.44	336.298	525.418	178.868	125.418	244.711	483.079
18.64_352.5478m/z		352.548	1	18.6435	0.429783	0	0.0343444	0.136847	Infinity	STZ+Mildronate	Control+INT	100 - 6.04	38.013	109.61	0	0	0	0	0	0	0	0	0	0	0	0	0	0	0	0	0	0	53.9966	53.3208	56.3634	0	34.3498	0	0	193.728	0	0	0	0	0	0	0	0	0
18.64_354.0426m/z		354.043	1	18.6435	0.531617	0	3.10089e-05	0.000611358	2.15767	Mildronate only	STZ Only	100 - 5.86	947.158	16.56	585.412	933.789	642.895	683.722	798.724	760.258	1076.87	688.819	762.197	742.945	509.38	558.916	403.302	265.731	447.499	449.009	803.248	857.171	1189.36	793.263	994.665	1045.24	905.302	477.601	679.744	356.805	736.834	581.228	556.025	954.968	559.972	648.234	712	623.887	1084.07
18.88_78.9550m/z		78.955	1	18.8794	1.26212	0	0.846518	1	1.28191	STZ Only	Mildronate only	100	32.3718	66.7	65.8927	21.4099	51.0707	11.7442	0	0	75.9368	49.1135	0	20.9376	0	47.4714	12.6338	37.4882	56.3971	40.2402	66.2878	19.799	9.95324	25.6291	16.8891	12.9583	0	31.0259	39.5526	73.747	42.5733	0	62.585	21.8955	44.4835	11.1346	0	0	76.4447
18.78_415.0876m/z		415.088	1	18.7769	0.430417	0	0.82136	0.986274	6.38063	STZ Only	Mildronate only	100 - 19.6 - 1.96	40.5724	169.63	0	0	0	127.595	0	0	0	0	33.9937	0	0	0	63.3564	0	0	180.078	0	0	0	38.1521	0	0	36.1385	77.5447	0	0	0	0	0	0	0	120.972	0	0	0
18.78_341.0869m/z		341.087	1	18.7769	0.3378	0	1	1	1	---	---	100 - 7.76	0	---	0	0	0	0	0	0	0	0	0	0	0	0	0	0	0	0	0	0	0	0	0	0	0	0	0	0	0	0	0	0	0	0	0	0	0
18.78_256.9856m/z		256.986	1	18.7769	0.430417	0	1.18979e-05	0.000293892	Infinity	Control+INT	STZ+Mildronate	100	130.364	73.19	89.9803	103.782	124.272	335.481	0	252.53	113.542	68.09	93.5944	122.373	0	4.22276	0	0	0	0	0	111.051	0	57.7044	149.475	131.64	0	0	0	0	0	0	85.4634	106.135	108.243	318.068	0	207.232	114.302
18.78_256.1064m/z		256.106	1	18.7769	0.531617	0	0.000999134	0.00925491	Infinity	Control+INT	STZ Only	100	824.149	103.86	250.526	1116.94	0	1470.21	0	1846.4	1480.83	0	0	2076.58	0	0	0	0	0	0	0	0	0	0	0	0	0	0	0	0	0	0	237.95	1142.27	0	1393.9	0	1515.21	1490.74
18.78_254.9812m/z		254.981	1	18.7769	0.833033	0	9.105e-08	6.17894e-06	6.53514	Control+INT	STZ+Mildronate	100 - 5.92 - 4.09	18233.8	22.9	15259	15971.5	14878.9	27361.2	14681.6	22751.2	19341.7	14809.9	17637.5	19645.4	4825.65	7689.86	3508.46	2052.01	1394.37	5608.24	7924.1	18189.8	10267.4	11222.7	13415.9	21293.9	4352.08	1816.42	7197.01	655.037	1323.06	1397.09	14493.1	16333.8	12959.8	25941.1	13087.5	18670.3	19471.1
18.78_241.1190m/z		241.119	1	18.7769	0.7103	0	0.000997535	0.00925339	Infinity	Control+INT	STZ Only	100 - 7.62	663.405	104.08	218.924	813.195	0	1253.07	0	1441.24	1220.88	0	0	1686.75	0	0	0	0	0	0	0	0	0	0	0	0	0	0	0	0	0	0	207.935	831.639	0	1188.03	0	1182.71	1229.04
18.78_209.0447m/z		209.045	1	18.7769	0.430417	0	1	1	1	---	---	100 - 3.5	0	---	0	0	0	0	0	0	0	0	0	0	0	0	0	0	0	0	0	0	0	0	0	0	0	0	0	0	0	0	0	0	0	0	0	0	0
18.78_206.0450m/z		206.045	1	18.7769	0.3378	0	6.30118e-05	0.0010747	4.58754	STZ+Mildronate	Control+INT	100 - 7.02 - 0.432	686.231	40.25	391.915	102.099	142.749	138.978	128.792	96.8164	43.9194	109.924	28.3858	312.28	257.208	507.854	312.845	1297.23	526.662	842.238	328.114	474.714	164.688	284.303	245.408	167.057	224.816	498.697	771.42	809.455	990.126	822.872	372.242	104.415	124.337	131.764	114.808	79.45	44.2132
18.78_204.9976m/z		204.998	1	18.7769	1.27575	0	0.03171	0.129225	2.74193	Control+INT	STZ+Mildronate	100	212.097	22.56	165.016	207.22	230.159	227.897	215.088	226.354	228.782	119.558	304.248	196.646	85.0786	108.649	0	90.2292	69.8463	189.929	159.701	161.536	121.955	207.62	127.698	232.935	98.7806	177.985	123.982	0	0	63.371	156.732	211.92	200.472	216.068	191.734	185.752	230.312
18.78_195.0768m/z		195.077	1	18.7769	1.26212	0	0.000959487	0.00902476	Infinity	Control+INT	STZ Only	100	814.951	104.14	384.409	877.483	0	1466.26	0	1732.68	1489.72	0	0	2198.95	0	0	0	0	0	0	0	0	0	0	0	0	0	0	0	0	0	0	365.112	897.385	0	1390.16	0	1421.88	1499.69
18.78_189.0028m/z		189.003	1	18.7769	0.2796	0	0.152713	0.370269	Infinity	STZ+Mildronate	Mildronate only	100	17.053	113.82	0	0	45.2676	0	0	0	0	0	0	0	0	0	0	0	0	54.3739	0	0	0	0	0	0	0	40.9174	0	36.5806	24.8201	0	0	0	39.4289	0	0	0	0
18.78_182.1180m/z		182.118	1	18.7769	2.27215	0	0.000944137	0.00899457	Infinity	Control+INT	STZ Only	100 - 4.6	1568.75	102.33	747.721	1912.38	0	2823.4	0	2946.19	3081.97	0	0	4175.88	0	0	0	0	0	0	0	0	0	0	0	0	0	0	0	0	0	0	710.186	1955.76	0	2676.85	0	2417.72	3102.59
18.78_157.9910m/z		157.991	1	18.7769	1.18943	0	0.00411597	0.0276413	14.4725	STZ Only	Mildronate only	100	150.393	34.27	0	0	19.3332	23.8562	41.3457	0	19.7489	20.0992	0	0	145.979	164.664	182.873	222.432	81.5867	104.822	17.3616	34.3329	0	0	10.6555	0	0	56.1548	32.5279	0	35.8823	69.0498	0	0	16.8396	22.6179	36.8565	0	19.881
18.78_154.0377m/z		154.038	1	18.7769	1.70027	0	0.00750507	0.0438576	Infinity	Control+INT	STZ Only	100	76.0155	122.08	0	49.0248	0	184.634	0	188.569	113.542	0	0	224.384	0	0	0	0	0	0	0	0	0	0	0	0	0	0	0	0	0	0	0	50.1367	0	175.051	0	154.745	114.302
18.78_114.0012m/z		114.001	1	18.7769	0.430417	0	4.40617e-05	0.000807006	Infinity	STZ Only	Mildronate only	100	64.0573	37.59	0	0	10.4202	0	28.1691	15.3313	12.3387	9.5018	0	0	57.12	73.4878	93.5439	84.664	31.2187	44.3094	0	0	0	0	0	0	0	9.88141	0	0	0	40.626	0	0	9.07614	0	25.1105	12.5812	12.4212
18.64_470.0866m/z		470.087	1	18.6435	0.7103	0	0.341206	0.586289	60.6565	STZ+Mildronate	Mildronate only	100 - 17	28.9412	132.04	0	0	0	10.2231	125.664	0	0	0	0	0	0	0	0	0	64.5493	0	0	0	0	0	1.23503	1.62776	0	0	86.4783	0	66.496	20.673	0	0	0	9.69247	112.02	0	0
18.64_404.0762m/z		404.076	1	18.6435	0.429783	0	1	1	1	---	---	100 - 10.3	0	---	0	0	0	0	0	0	0	0	0	0	0	0	0	0	0	0	0	0	0	0	0	0	0	0	0	0	0	0	0	0	0	0	0	0	0
18.64_403.1485m/z		403.149	1	18.6435	1.0876	0	0.0148057	0.0739939	2.34297	Control+INT	Mildronate only	100 - 6.88	1799.4	38.92	2462.8	1599.13	1632.37	3099.7	1101.96	1920.45	887.294	1085.59	2409.63	1795.08	608.794	1983.68	1678.02	1670.85	726.416	1409.07	327.486	1164.03	471.317	302.375	1228.6	1114.19	472.076	863.527	525.53	3558.96	401.752	658.132	2339.17	1635.4	1421.82	2938.81	982.309	1575.97	893.229
18.55_329.0637m/z		329.064	1	18.5509	0.562217	0	0.0915962	0.26854	6.66997	STZ Only	Control+INT	100	768.341	30.03	141.583	170.135	115.467	70.778	115.492	67.3185	240.869	136.372	0	93.9258	878.881	684.471	913.847	390.638	1047.27	694.941	376.69	44.5247	95.9912	74.8297	63.5471	121.233	1099.1	646.841	536.747	0	943.853	927.811	134.476	173.994	100.574	67.1043	102.952	55.2433	242.48
18.55_318.5208m/z		318.521	1	18.5509	0.766633	0	0.0025998	0.0193348	4.34439	Control+INT	Mildronate only	100	1132.87	38.12	2088.99	925.928	1317.6	1484.26	931.499	762.703	1041.19	1318.95	637.508	820.044	781.809	257.487	729.606	229.017	314.006	659.522	260.123	15.129	183.807	524.024	509.351	72.1604	188.972	474.196	208.107	705.452	2141.22	2708.91	1984.13	946.928	1147.66	1407.22	830.358	625.894	1048.16
18.55_318.5111m/z		318.511	1	18.5509	1.37943	0	0.648702	0.858059	1.37468	STZ+Mildronate	Control+INT	100 - 3.97	41418.4	25.42	35512.8	40075.2	24786.1	25009.6	22250.4	19128.9	37188.5	23089.5	57782.3	16470.3	32645.2	27280.3	21292.9	32020.3	46099.9	23092.9	39796	24878.8	43100.5	24909.1	32190.4	25596.3	47040.8	46531.1	22099.5	13708.4	61070.2	58060.2	33730.1	40984.1	21589.1	23711.5	19834.5	15697.7	37437.3
18.55_318.0190m/z		318.019	1	18.5509	2.11582	0	0.605734	0.830415	1.41691	STZ+Mildronate	Control+INT	100 - 1.3 - 0.353	39414.1	25.51	33086.5	36273	23820.7	22481.8	21147.6	17373.3	33849.9	21622.9	53553.9	14959.5	29415.9	24894	20253.8	29460.1	43516	20237.7	34260.5	23152.9	40718.6	22108	30824.7	23838.4	42284.2	43594.9	21049.7	12319.5	60046.7	57189.8	31425.6	37095.6	20748.2	21314.9	18851.4	14257	34076.3
18.45_330.3980m/z		330.398	1	18.4497	0.757483	0	0.785288	0.961586	4.13748	STZ+Mildronate	Control+INT	100	263.763	100.7	59.434	92.7741	156.3	67.4893	73.1423	0	188.357	0	0	0	281.593	54.1294	0	200.06	151.065	0	353.743	0	326.52	40.4558	114.466	31.3998	431.768	217.426	0	0	737.47	195.916	56.4505	94.8783	136.14	63.9864	65.2006	0	189.617
18.45_330.0656m/z		330.066	1	18.4497	1.06617	0	0.322714	0.568453	2.72105	STZ+Mildronate	Control+INT	100	774.203	53.82	223.716	330.555	361.171	309.338	354.997	144.627	584.045	307.433	229.358	0	1036.53	358.456	354.919	484.188	739.892	148.929	1075.84	203.793	1023.31	327.518	415.216	260.926	1270.78	531.93	293.434	60.6993	1639.26	849.111	212.486	338.052	314.586	293.283	316.452	118.684	587.951
18.45_329.7311m/z		329.731	1	18.4497	1.36892	0	0.342292	0.587523	2.45866	STZ+Mildronate	Control+INT	100 - 1.58	2166.3	35.73	763.042	826.247	1202.18	1034.45	1076.42	476.321	1429.19	759.461	841.633	401.973	2602.57	988.481	899.358	1396.97	1860.95	529.941	2835.95	579.805	2717.87	908.154	1331.83	641.09	3563.68	1656.77	791.605	271.396	4536.52	2177.84	724.738	844.987	1047.12	980.755	959.545	390.881	1438.75
18.45_326.0205m/z		326.021	1	18.4497	0.6648	0	0.024857	0.109164	3.10266	STZ+Mildronate	Control+INT	100 - 2.2	2293.54	30.58	1001.69	929.661	705.503	641.361	437.619	393.783	801.496	456.451	1562.95	461.66	1630.32	1518.99	1246.63	1478.85	1932.71	657.743	1503.07	570.545	1808.34	901.92	819.7	1177.2	1171.89	2537.26	1227.61	353.936	4219.81	4250.76	951.41	950.746	614.506	608.072	390.103	323.148	806.858
18.45_325.5189m/z		325.519	1	18.4497	0.757483	0	0.0218536	0.0991486	2.98104	STZ+Mildronate	Control+INT	100 - 4.56	13117.3	29.7	5156.44	5788.96	4176.2	4019.61	2503.49	2112.22	5438.88	2703.56	9300.93	2802.13	9460.46	8152.91	6343.37	8407.45	10200.9	3887.1	9006.42	3126.69	10236.3	4969.44	4813.49	6440.28	6568.9	14092.7	6520.02	2767.29	24713.8	24041.1	4897.59	5920.26	3637.55	3810.98	2231.67	1733.34	5475.26
18.45_324.5110m/z		324.511	1	18.4497	0.297317	0	0.0437966	0.162249	Infinity	STZ+Mildronate	Control+INT	100	16.6066	155.18	0	0	0	0	0	0	0	0	0	0	0	0	0	0	0	0	0	0	0	0	0	0	0	0	0	0	47.4684	52.1711	0	0	0	0	0	0	0
18.45_264.0402m/z		264.04	1	18.4497	0.336217	0	0.133134	0.338739	64.1017	STZ+Mildronate	STZ Only	100	504.703	98.06	0	44.9111	110.193	45.1754	35.4535	222.69	175.499	28.576	0	201.243	0	0	0	47.2409	0	0	0	134.349	0	237.571	0	0	0	0	37.5836	2990.64	0	0	0	45.9297	95.9799	42.8306	31.6041	182.745	176.673
18.45_257.9916m/z		257.992	1	18.4497	0.297317	0	0.0711236	0.226548	Infinity	STZ+Mildronate	Control+INT	100	33.3933	118.21	0	0	0	0	0	0	0	0	0	0	0	0	0	0	27.8691	0	27.0869	0	0	27.9511	0	0	0	40.669	0	0	73.6256	86.0651	0	0	0	0	0	0	0
18.45_220.9848m/z		220.985	1	18.4497	0.428833	0	0.447861	0.69174	Infinity	STZ+Mildronate	Control+INT	100	9.02124	244.95	0	0	0	0	0	0	0	0	0	0	0	0	0	0	0	0	0	0	0	0	0	33.3578	0	0	0	54.1274	0	0	0	0	0	0	0	0	0
18.45_185.0082m/z		185.008	1	18.4497	0.964333	0	1	1	1	---	---	100 - 6.07	0	---	0	0	0	0	0	0	0	0	0	0	0	0	0	0	0	0	0	0	0	0	0	0	0	0	0	0	0	0	0	0	0	0	0	0	0
18.45_164.0278m/z		164.028	1	18.4497	0.428833	0	1.52251e-06	5.67376e-05	Infinity	STZ Only	Control+INT	100	35.0677	32.29	0	0	0	0	0	0	0	0	0	0	37.9709	42.6076	41.693	17.7914	45.9773	24.3658	12.4063	0	0	0	0	0	44.6824	20.9738	0	0	57.6895	35.0133	0	0	0	0	0	0	0
18.45_142.0220m/z		142.022	1	18.4497	0.533283	0	1	1	1	---	---	100	0	---	0	0	0	0	0	0	0	0	0	0	0	0	0	0	0	0	0	0	0	0	0	0	0	0	0	0	0	0	0	0	0	0	0	0	0
18.45_109.9885m/z		109.989	1	18.4497	0.2047	0	1	1	1	---	---	93.4 - 100	0	---	0	0	0	0	0	0	0	0	0	0	0	0	0	0	0	0	0	0	0	0	0	0	0	0	0	0	0	0	0	0	0	0	0	0	0
18.35_583.1018m/z		583.102	1	18.3462	0.428833	0	0.0423991	0.158646	6.71133	STZ Only	Control+INT	100 - 26.4	2055.62	43.74	251.661	399	97.2632	76.2414	144.477	126.562	716.751	382.527	167.252	701.181	3500.74	1757.46	2741.82	1839.91	1105.64	1388.17	94.9227	258.94	337.218	156.414	321.999	774.563	466.637	1138.91	500.27	0.745921	1877.83	1014.94	239.028	408.049	84.7179	72.2841	128.79	103.86	721.545
18.35_466.1127m/z		466.113	1	18.3462	0.3277	0	0.4649	0.707056	11.209	STZ+Mildronate	STZ Only	100 - 51	255.018	49.67	86.6014	154.846	75.6403	0	78.3566	111.925	0	115.429	0	0	11.596	91.2797	0	0	33.6321	0	92.3939	78.9079	97.3255	87.3939	0	89.2303	656.363	0	623.166	0	54.7734	195.807	82.2541	158.358	65.884	0	69.8488	91.8487	0
18.35_372.0751m/z		372.075	1	18.3462	0.532633	0	1	1	1	---	---	100 - 11.7	0	---	0	0	0	0	0	0	0	0	0	0	0	0	0	0	0	0	0	0	0	0	0	0	0	0	0	0	0	0	0	0	0	0	0	0	0
18.35_291.5485m/z		291.548	1	18.3462	0.6549	0	1.08075e-08	1.2013e-06	Infinity	STZ Only	Control+INT	100 - 1.98	413.477	55.16	0	0	0	0	0	0	0	0	0	0	813.77	331.396	539.045	346.58	194.562	255.509	0	0	0	0	0	0	0	240.411	151.758	0	373.004	210.399	0	0	0	0	0	0	0
18.35_291.0470m/z		291.047	1	18.3462	0.757483	0	0.000157207	0.0021796	121.759	STZ Only	Control+INT	100 - 4.03	2131.75	56.09	0	0.469544	0	3.43537	63.5413	0.714189	2.50875	0	62.5441	41.866	4163.66	1776.29	2844.6	1899.44	1097.62	1008.92	280.453	0.230895	84.1501	166.305	0	149.807	102.535	1282.88	674.895	0	1997.51	1100.63	0	0.480193	0	3.25706	56.6421	0.586082	2.52553
18.35_272.9921m/z		272.992	1	18.3462	1.35093	0	1.88173e-07	1.08317e-05	6.227	Control+INT	STZ+Mildronate	100 - 8.12 - 1.82	3057.7	26.91	2174.15	2577.04	2630.67	4858.09	3151.43	3999.52	2911.52	2431.51	3315.67	2527.43	769.295	1097.83	664.105	391.806	137.078	549.679	959.506	3318.87	1649.67	2373.02	2845.52	3012.68	605.002	233.408	1101.84	664.706	188.201	153.081	2065.01	2635.49	2291.36	4605.94	2809.25	3282.11	2931
18.45_341.5138m/z		341.514	1	18.4497	0.297317	0	0.044323	0.162821	Infinity	STZ+Mildronate	Control+INT	100	15.7768	160.95	0	0	0	0	0	0	0	0	0	0	0	0	0	0	0	0	0	0	0	0	0	0	0	0	0	0	58.2218	36.4393	0	0	0	0	0	0	0
18.88_153.0299m/z		153.03	1	18.8794	2.38377	0	0.000994593	0.0092394	Infinity	Control+INT	STZ Only	100	879.785	106.73	285.154	1028.92	0	1601.56	0	1815.61	1583.14	0	0	2483.47	0	0	0	0	0	0	0	0	0	0	0	0	0	0	0	0	0	0	270.839	1052.26	0	1518.43	0	1489.93	1593.73
18.45_344.4970m/z		344.497	1	18.4497	0.297317	0	0.043951	0.162504	Infinity	STZ+Mildronate	Control+INT	100	14.9765	156.91	0	0	0	0	0	0	0	0	0	0	0	0	0	0	0	0	0	0	0	0	0	0	0	0	0	0	50.8219	39.0371	0	0	0	0	0	0	0
18.45_438.6024m/z		438.602	1	18.4497	0.428833	0	0.305826	0.55477	827.216	STZ Only	Control+INT	100	22.519	155.17	0	0	0	0	0	0	0	0	0	0.272226	79.501	0	0	0	55.613	0	0	0	0	98.8726	0	0	0	0	0	0	53.456	58.6921	0	0	0	0	0	0	0
18.55_313.0684m/z		313.068	1	18.5509	0.3272	0	0.000132352	0.00190423	33.5593	STZ+Mildronate	Control+INT	100	137.721	54.75	0	0	0	0	0	41.038	0	0	0	0	78.8688	0	198.086	47.2311	110.258	161.873	44.729	0	0	0	0	0	149.587	145.223	128.855	0	177.968	224.692	0	0	0	0	0	33.6769	0
18.55_299.0631m/z		299.063	1	18.5509	0.533283	0	0.655107	0.862462	4.44611	Mildronate only	STZ+Mildronate	100 - 5.71	232.194	116	2.12791	0	0	0	576.222	0	59.1117	55.2254	0	0	746.358	1.76036	2.53465	549.11	1.53347	3.35321	625.74	0	394.683	372.659	0.0271131	0.0525806	109.946	3.64983	0.896382	0	197.594	1.25738	2.02109	0	0	0	513.657	0	59.5071
18.55_288.5008m/z		288.501	1	18.5509	0.766633	0	0.676789	0.88111	1.59397	STZ+Mildronate	Control+INT	100 - 0.525	696.677	31.61	476.431	592.894	387.712	358.147	310.004	151.996	591.349	413.475	874.935	213.752	451.243	352.298	284.331	508.361	766.721	295.211	638.188	306.929	688.753	382.136	488.672	390.031	845.773	783.227	315.929	119.877	1127.57	987.691	452.515	606.342	337.704	339.558	276.345	124.732	595.305
18.55_276.0269m/z		276.027	1	18.5509	0.3272	0	1	1	1	---	---	100	0	---	0	0	0	0	0	0	0	0	0	0	0	0	0	0	0	0	0	0	0	0	0	0	0	0	0	0	0	0	0	0	0	0	0	0	0
18.55_270.9759m/z		270.976	1	18.5509	1.26798	0	0.266332	0.527185	1.29427	STZ Only	Mildronate only	100 - 2.78	341.951	20.76	247.912	375.309	339.497	294.308	426.883	375.858	231.526	448.815	366.243	283.12	348.736	333.963	455.842	205.289	259.587	448.286	235.488	351.546	218.949	307.463	212.74	259.035	180.051	283.682	318.974	498.908	252.323	235.391	235.467	383.821	295.708	279.032	380.533	308.438	233.075
18.55_210.9645m/z		210.964	1	18.5509	0.3272	0	1	1	1	---	---	100	0	---	0	0	0	0	0	0	0	0	0	0	0	0	0	0	0	0	0	0	0	0	0	0	0	0	0	0	0	0	0	0	0	0	0	0	0
18.55_207.0137m/z		207.014	1	18.5509	0.62525	0	0.295286	0.55477	Infinity	STZ Only	Control+INT	100 - 4.43	0.237523	120.51	0	0	0	0	0	0	0	0	0	0	0	1.30691	0	0	0	0.118225	0.160997	0	0	0.10739	0	0.071575	0.0968437	0	0	0.0730832	0	0	0	0	0	0	0	0	0
18.55_200.0611m/z		200.061	1	18.5509	1.0876	0	0.0572068	0.195656	Infinity	STZ Only	Control+INT	100	46.3646	169.99	0	0	0	0	0	0	0	0	0	0	1.44843	0.126321	75.6211	0.340178	200.513	0.137983	0	0	0	0	0	0	0	74.7977	0	0	0	162.186	0	0	0	0	0	0	0
18.55_172.0007m/z		172.001	1	18.5509	1.27938	0	1	1	1	---	---	100	0	---	0	0	0	0	0	0	0	0	0	0	0	0	0	0	0	0	0	0	0	0	0	0	0	0	0	0	0	0	0	0	0	0	0	0	0
18.55_128.8696m/z		128.87	1	18.5509	0.297317	0	1	1	1	---	---	100	0	---	0	0	0	0	0	0	0	0	0	0	0	0	0	0	0	0	0	0	0	0	0	0	0	0	0	0	0	0	0	0	0	0	0	0	0
18.55_128.0108m/z		128.011	1	18.5509	0.964333	0	1	1	1	---	---	100 - 3.31	0	---	0	0	0	0	0	0	0	0	0	0	0	0	0	0	0	0	0	0	0	0	0	0	0	0	0	0	0	0	0	0	0	0	0	0	0
18.55_85.0284m/z		85.0284	1	18.5509	1.35093	0	0.535931	0.770862	1.08766	STZ Only	Mildronate only	100 - 2.49 - 0.175	495.806	9.91	523.507	441.552	426.112	440.974	485.442	487.67	460.66	499.251	590.639	488.221	479.359	466.861	482.246	513.272	446.643	586.456	454.356	444.463	390.05	580.354	420.887	444.958	395.192	459.661	471.044	637.14	411.007	399.373	497.228	451.567	371.151	418.086	432.733	400.195	463.741
18.45_774.1445m/z		774.145	1	18.4497	0.336217	0	0.766341	0.945569	2.68536	Mildronate only	Control+INT	100	95.5556	167.32	0	355.839	0	0	0	0	0	0	0	0	0	0	0	0	0	412.318	191.162	0	0	0	382.171	0	0	0	0	0	319.966	0	0	363.91	0	0	0	0	0
18.45_652.0459m/z		652.046	1	18.4497	0.562217	0	0.0267158	0.114367	2.45466	STZ+Mildronate	Control+INT	100 - 17.9 - 6.04	4198.4	26.3	1950.85	1514.61	1682.39	2453.91	1305.64	671.866	2272.28	1339.82	2825.24	1087.17	3893.8	3042.54	1933.2	2999.68	3702.94	2215.92	3179.62	1811.83	3589.84	2731.83	1356.6	1843.5	2579.77	4132.56	2001.33	1169.8	7954.94	7352.02	1852.92	1548.96	1465.39	2326.54	1163.88	551.35	2287.48
18.45_611.1431m/z		611.143	1	18.4497	0.985017	0	0.059282	0.199682	1.8441	Mildronate only	STZ Only	100	861.35	39.16	487.155	1233.76	655.657	700.288	1224.21	893.608	325.533	771.575	1096.76	567.354	532.535	666.931	128.44	273.314	263.025	938.261	1717.36	491.249	584.341	934.28	815.744	625.13	706.381	261.148	556.176	129.726	592.388	761.621	462.7	1261.75	571.089	663.94	1091.29	733.318	327.711
18.45_495.6025m/z		495.602	1	18.4497	0.859317	0	0.652527	0.861	2.1896	STZ+Mildronate	Control+INT	100 - 5.99	2241.94	38.59	967.487	1179.98	1128.42	1491.35	863.883	548.581	1758.4	1065.44	730.097	505.419	2878.43	1068.35	653.013	1569.47	2061.65	465.493	3061.89	656.052	3044.07	719.141	1427.76	831.944	3684.59	1557.49	643.774	270.516	5125.43	2169.85	918.92	1206.75	982.873	1413.94	770.084	450.18	1770.16
18.45_495.1010m/z		495.101	1	18.4497	1.36892	0	0.547364	0.781335	2.15394	STZ+Mildronate	Control+INT	100 - 13.1	6543.79	39.63	2565.56	2955.84	3822.56	4073.47	3050.91	1811.21	5634.69	2381.35	2524.81	1560.16	7780.34	3553.97	2725.17	4203.51	5797.29	1807.96	9049.63	1924.55	7694.31	2230.62	4026.38	2059.65	10349.1	5195.11	2282.12	834.562	13902.6	6699.25	2436.77	3022.88	3329.52	3862.05	2719.65	1486.33	5672.38
18.45_456.0766m/z		456.077	1	18.4497	0.297317	0	0.24177	0.493937	Infinity	STZ+Mildronate	STZ Only	100	15.2937	209.05	0	0	0	0	17.4314	0	0	60.9756	0	9.60531	0	0	0	0	0	0	0	0	0	0	0	0	11.9384	0	79.8239	0	0	0	0	0	0	0	15.5387	0	0
18.45_455.5754m/z		455.575	1	18.4497	0.4307	0	0.190895	0.428264	4.08609	Mildronate only	Control+INT	100 - 8.77	26.3414	112.9	64.4659	0	0	0	0	0	0	0	0	0	55.1483	0	35.449	0	0	46.5858	0	0	70.4426	6.42702	53.8962	27.2823	0	56.7297	0	32.6661	0	0	61.2298	0	0	0	0	0	0
18.45_392.0639m/z		392.064	1	18.4497	0.428833	0	0.212606	0.45689	7.38923	STZ+Mildronate	Control+INT	100	109.257	82.53	56.0677	0	0	0	0	0	0	0	91.7917	0	69.8883	61.6334	0	0	103.271	0	72.5514	0	62.3684	50.7774	0	0	123.133	176.281	0	0	214.284	141.842	53.2531	0	0	0	0	0	0
18.88_155.0457m/z		155.046	1	18.8794	2.49408	0	0.000109466	0.00162236	Infinity	Control+INT	STZ Only	100 - 4.13	2400.2	104.6	1114.63	2736.93	0	4445.01	0	4689.66	4084.55	63.5738	0	6867.6	0	0	0	0	0	0	0	0	0	0	0	0	0	0	0	0	0	0	1058.68	2799	0	4214.3	0	3848.45	4111.87
18.88_225.0320m/z		225.032	1	18.8794	0.2796	0	0.00767673	0.0445471	Infinity	Control+INT	STZ Only	100	112.97	159.27	0	155.933	0	166.469	0	78.7333	145.915	0	0	582.65	0	0	0	0	0	0	0	0	0	0	0	0	0	0	0	0	0	0	0	159.469	0	157.829	0	64.6105	146.891
18.88_225.4651m/z		225.465	1	18.8794	1.16502	0	0.00103476	0.00947603	Infinity	Control+INT	STZ Only	100	483.095	107.93	135.812	574.563	0	861.887	0	996.604	868.993	0	0	1393.09	0	0	0	0	0	0	0	0	0	0	0	0	0	0	0	0	0	0	128.994	587.595	0	817.152	0	817.839	874.806
19.28_150.0407m/z		150.041	1	19.2827	0.611433	0	0.0871888	0.260492	Infinity	STZ Only	Control+INT	100	18.04	111.54	0	0	0	0	0	0	0	0	0	0	0	0	42.9952	32.67	0	32.575	0	49.6987	0	0	0	33.3265	21.0618	38.2567	0	0	0	20.633	0	0	0	0	0	0	0
19.28_139.4794m/z		139.479	1	19.2827	0.659417	0	0.094826	0.274391	4.38635	STZ+Mildronate	Mildronate only	100	24.1996	53.78	10.9707	0	12.9586	0	22.0647	0	0	29.9413	10.9267	0	15.3349	23.7024	25.9239	25.6026	27.8691	0	0	11.237	0	0	21.8652	0	40.6555	0	30.2077	41.8688	10.6416	21.8242	10.42	0	11.2872	0	19.6689	0	0
19.17_699.2074m/z		699.207	1	19.1738	0.301417	0	0.658859	0.864753	2.72176	STZ Only	Mildronate only	100	308.715	89.39	0	0	283.11	0	615.49	392.576	0	934.54	386.129	0	403.014	466.728	279.574	702.976	0	0	376.544	0	0	0	0	304.007	0	231.09	649.928	160.708	225.018	0	0	0	246.594	0	548.662	322.158	0
19.17_691.5182m/z		691.518	1	19.1738	0.301417	0	0.841574	1	1.6962	STZ Only	Mildronate only	100	323.368	96.28	0	201.814	712.389	4.84181	11.088	322.208	0	0	302.966	420.842	0	3.81293	653.355	264.236	728.957	289.846	0	0	378.361	411.305	354.188	0	0	606.823	252.249	0	465.252	0	0	206.391	620.503	4.5905	9.88408	264.412	0
19.17_675.7093m/z		675.709	1	19.1738	0.301417	0	0.297905	0.55477	6.35798	STZ+Mildronate	STZ Only	100	239.489	143.15	0	0.996472	231.484	0	0	0	231.724	0	0	0	0	0	0	12.3217	0	213.683	39.8821	423.268	0	0	129.808	0	164.304	0	0	877.847	365.074	29.7093	0	1.01907	201.626	0	0	0	233.274
19.17_643.9247m/z		643.925	1	19.1738	0.301417	0	0.653017	0.861226	2.67255	STZ+Mildronate	STZ Only	100	330.534	67.28	0	0	222.704	389.555	0	170.434	135.816	394.804	665.346	0	0	184.47	0	74.3372	92.0684	391.191	332.131	66.9647	596.808	83.3334	197.731	0	204.196	506.462	631.711	0	311.213	329.624	0	0	193.979	369.335	0	139.863	136.724
19.17_600.0191m/z		600.019	1	19.1738	0.5105	0	0.351301	0.597425	1.70063	Control+INT	Mildronate only	100	700.58	70.97	435.069	476.996	153.669	138.751	722.526	1159.86	616.445	382.808	1367.02	1552.65	891.231	0	324.481	462.543	0	873.378	4.92568	172.303	192.341	978.793	572.061	551.302	0	1320.72	1366.21	722.325	0	740.843	413.229	487.814	133.848	131.549	644.075	951.813	620.569
19.17_561.9450m/z		561.945	1	19.1738	0.746467	0	0.247721	0.501635	1.49875	STZ+Mildronate	Mildronate only	100	1359.25	19.44	999.647	1187.94	1307.37	447.603	666.824	1412.18	1657.36	901.832	1873.95	1434.5	1329.34	1080.77	1203.75	1155.21	1320.73	1798.46	581.627	1103.94	273.876	1518.35	639.018	1324.71	711.321	1656.47	1252.21	2608.32	795.966	1131.18	949.466	1214.88	1138.74	424.371	594.422	1158.87	1668.44
19.17_532.8212m/z		532.821	1	19.1738	0.301417	0	0.669585	0.874202	60.347	STZ+Mildronate	STZ Only	100	65.7739	167.94	0	37.0775	0	3.32656	0	0	273.429	0	0	206.428	6.53956	0	0	0	0	0	30.4477	0	0	0	76.2577	0	0	0	129.893	264.75	0	0	0	37.9184	0	3.1539	0	0	275.258
19.17_401.5768m/z		401.577	1	19.1738	0.333483	0	0.311323	0.55477	Infinity	STZ Only	Control+INT	100	12.8448	244.95	0	0	0	0	0	0	0	0	0	0	0	0	0	0	77.0687	0	0	0	0	0	0	0	0	0	0	0	0	0	0	0	0	0	0	0	0
19.17_354.8781m/z		354.878	1	19.1738	0.301417	0	0.311323	0.55477	Infinity	STZ+Mildronate	Control+INT	100	14.6958	244.95	0	0	0	0	0	0	0	0	0	0	0	0	0	0	0	0	0	0	0	0	0	0	0	0	0	88.1747	0	0	0	0	0	0	0	0	0
19.17_286.5252m/z		286.525	1	19.1738	0.5096	0	0.24158	0.493937	1.51141	STZ+Mildronate	STZ Only	100	349.724	37.64	217.489	155.831	755.657	423.855	410.011	168.11	103.343	110.661	120.337	63.1415	260.816	139.632	210.604	145.464	418.964	212.855	462.724	198.677	309.806	440.711	374.805	169.196	352.824	582.577	201.053	450.452	206.845	304.592	206.572	159.365	658.19	401.855	365.493	137.956	104.034
19.17_242.0068m/z		242.007	1	19.1738	1.49557	0	0.335271	0.581046	7.59434	Control+INT	Mildronate only	100	31.5823	115.73	0	0	31.1882	0	28.8513	0	35.3138	55.0374	133.738	31.694	22.2998	0	0	37.0449	0	23.617	0	0	0	0	24.9519	0	0	0	27.2535	3.01538	35.0387	0	0	0	27.1654	0	25.7187	0	35.5501
19.17_188.5447m/z		188.545	1	19.1738	0.301417	0	0.39091	0.639145	3.76567	STZ Only	STZ+Mildronate	100	47.4458	63.82	20.6395	74.8648	148.372	0	25.5917	0	0	43.1338	109.375	0	83.1799	69.5405	25.1596	0	53.5386	53.2563	38.8984	60.4252	21.54	0	18.8913	75.8848	48.3913	0	0	0	13.9574	13.2487	19.6034	76.5628	129.235	0	22.813	0	0
19.17_176.9351m/z		176.935	1	19.1738	0.9648	0	0.0879859	0.262007	1.24342	Control+INT	STZ Only	100 - 0.201	3953.88	6.45	4512.56	3945.65	3774.27	5182.89	3719.38	3386.46	3265.25	3450.61	4630.64	3671.12	1805.83	3494.01	3772.34	3146.65	3374.73	3485.51	3432.53	3873.01	4069.56	3999.83	4041.21	4112.61	2826.64	3561.08	3340.53	4776.84	3012.55	4223.31	4286.03	4035.14	3287.45	4913.88	3315.54	2779.01	3287.09
19.17_158.9246m/z		158.925	1	19.1738	0.728833	0	0.238384	0.489914	1.23687	Mildronate only	STZ Only	100	1069.64	12.78	1073.15	952.065	994.315	1349.92	935.33	817.996	981.26	841.888	1342.33	931.612	444.698	980.843	979.667	778.066	1012.62	992.886	903.659	1100.01	1201.95	898.689	1196.02	1117.52	780.513	1163.26	917.707	731.51	1027.43	1211.97	1019.28	973.658	866.065	1279.86	833.774	671.269	987.824
19.17_97.9729m/z		97.9729	1	19.1738	0.627	0	0.311323	0.55477	Infinity	STZ+Mildronate	Control+INT	100	28.351	244.95	0	0	0	0	0	0	0	0	0	0	0	0	0	0	0	0	0	0	0	0	0	0	0	0	0	170.106	0	0	0	0	0	0	0	0	0
19.17_79.9620m/z		79.962	1	19.1738	0.301417	0	1	1	1	---	---	100	0	---	0	0	0	0	0	0	0	0	0	0	0	0	0	0	0	0	0	0	0	0	0	0	0	0	0	0	0	0	0	0	0	0	0	0	0
19.06_853.0517m/z		853.052	1	19.0565	0.613083	0	0.47245	0.71466	1.18065	Control+INT	STZ+Mildronate	100 - 25.6 - 6.72	104342	17.05	104841	100308	99900.9	140334	87604.2	77349.6	102911	86732.8	141428	102010	46520.1	104467	103276	74455.5	105246	99217.1	84283.1	111600	111619	70355	104362	96176.6	79798.3	138066	92978.6	8085.8	95888.8	115443	99578.5	102583	87015.4	133050	78092.3	63475	103599
19.28_172.5233m/z		172.523	1	19.2827	0.317117	0	1	1	1	---	---	100 - 1.08	0	---	0	0	0	0	0	0	0	0	0	0	0	0	0	0	0	0	0	0	0	0	0	0	0	0	0	0	0	0	0	0	0	0	0	0	0
19.06_786.2594m/z		786.259	1	19.0565	0.40325	0	0.578195	0.808228	Infinity	Mildronate only	STZ Only	100	295.374	160.14	288.695	0	0	0	0	103.329	0	0	0	0	0	0	0	0	0	0	0	0	0	0	1772.24	0	0	356.145	230.737	0	0	0	274.203	0	0	0	0	84.7945	0
19.28_173.0249m/z		173.025	1	19.2827	0.434517	0	1	1	1	---	---	100	0	---	0	0	0	0	0	0	0	0	0	0	0	0	0	0	0	0	0	0	0	0	0	0	0	0	0	0	0	0	0	0	0	0	0	0	0
19.28_232.4865m/z		232.487	1	19.2827	0.5096	0	1	1	1	---	---	100 - 2.21	0	---	0	0	0	0	0	0	0	0	0	0	0	0	0	0	0	0	0	0	0	0	0	0	0	0	0	0	0	0	0	0	0	0	0	0	0
19.49_144.0117m/z		144.012	1	19.4909	0.325583	0	0.0232742	0.103625	Infinity	STZ Only	Control+INT	100	10.2075	132.43	0	0	0	0	0	0	0	0	0	0	0	0	16.4764	33.9	10.8684	0	15.2545	0	0	0	0	0	0	0	0	0	0	0	0	0	0	0	0	0	0
19.49_138.9776m/z		138.978	1	19.4909	4.72155	0	0.654652	0.862462	1.31587	STZ+Mildronate	Mildronate only	100 - 1.67	6765.23	7.19	5271.24	5118.43	5915.95	5272.89	5745.99	5719.13	5082.85	5678.87	6354.4	5779.32	4797.4	5238.37	5719.58	5204.35	4884.03	6333.43	4715.51	5550.28	4797.92	6231.52	4457.54	5094.68	4616.74	5388.45	5484.14	15662.3	4809.2	4630.52	5006.63	5234.52	5152.89	4999.21	5122.1	4693.27	5116.85
19.49_136.0478m/z		136.048	1	19.4909	0.653683	0	0.0745494	0.233992	6.50155	STZ Only	STZ+Mildronate	100	13.768	54.4	0	0	0	0	28.9072	0	0	0	0	16.5488	0	27.8364	14.3456	40.4261	0	0	0	18.0308	12.0852	14.5027	10.4581	12.0124	0	0	12.7059	0	0	0	0	0	0	0	25.7685	0	0
19.39_686.0520m/z		686.052	1	19.3899	0.325583	0	0.892738	1	2.62619	STZ+Mildronate	Control+INT	100	109.038	111.27	0	86.0952	110.959	0	0	7.55211	0	210.589	0	0	0	257.774	0	297.266	0	0	125.565	0	0	47.1369	0	163.024	254.235	187.711	0	0	212.282	0	0	88.0479	96.6471	0	0	6.19746	0
19.39_467.0904m/z		467.09	1	19.3899	0.325583	0	0.884455	1	2.82366	STZ Only	Mildronate only	100	28.9774	155.58	62.207	0	0	65.6439	0	0	0	0	0	0	80.3881	0	0	0	93.4761	0	61.574	0	0	0	0	0	0	0	0	0	165.967	5.58723	59.0842	0	0	62.2368	0	0	0
19.39_466.5894m/z		466.589	1	19.3899	0.542117	0	0.000931443	0.00893603	3072.61	STZ Only	Control+INT	100	115.215	67.89	0	0	0	0.374974	0	0	0	0	0	0	166.168	144.845	0	142.956	199.445	37.8749	80.2721	0.593169	50.5244	0	0	0	78.7639	153.568	0	0	372.685	62.7497	0	0	0	0.355511	0	0	0
19.39_188.0711m/z		188.071	1	19.3899	1.37778	0	0.166303	0.390585	2.48006	STZ Only	Control+INT	100	558.528	41.53	440.944	25.2105	46.4633	111.674	178.282	231.56	541.036	214.543	462.36	0	516.666	464.507	997.744	515.192	550.804	306.253	211.603	257.107	138.762	0	416.746	392.729	199.907	571.716	198.858	335.133	1248.53	499.899	418.809	25.7823	40.4703	105.878	158.925	190.024	544.655
19.39_131.9697m/z		131.97	1	19.3899	1.70255	0	0.901608	1	1.03612	STZ Only	Mildronate only	100 - 2.94 - 0.729	2138.4	10.31	2111.36	2121.99	2044.9	2003.67	2164.95	2169.96	1752.94	2134.12	2662.98	2139.03	2021.52	2022.91	2244.89	2070.4	1934.18	2536.5	1803	2178.39	1836.32	2440.91	1873.92	2250.54	1747.84	2050.73	2189.04	2950.61	1822.91	1693.06	2005.38	2170.12	1781.14	1899.67	1929.89	1780.73	1764.67
19.39_130.0321m/z		130.032	1	19.3899	0.653533	0	0.404675	0.653705	2.65134	STZ Only	Control+INT	100	17.147	67.93	15.0835	13.7817	0	0	14.1519	0	0	10.7138	10.9423	0	13.0007	12.1891	25.8917	18.3848	33.4159	0	20.7966	0	10.4994	0	11.683	0	11.1116	15.1401	0	0	20.8923	23.5091	14.3263	14.0943	0	0	12.6153	0	0
19.28_813.0445m/z		813.044	1	19.2827	0.317117	0	0.821147	0.986203	5.1299	Mildronate only	STZ+Mildronate	100 - 22.7 - 5.75	165.208	133.87	0	297.094	198.125	0	0	0	0	0	0	203.472	0	20.1204	5.64269	0	0	283.053	0	109.913	0	0	503.447	377.89	78.9284	0	0	114.301	0	0	0	303.832	172.57	0	0	0	0
19.28_693.1178m/z		693.118	1	19.2827	0.317117	0	0.676159	0.880645	1.42683	STZ+Mildronate	Control+INT	100 - 26.2 - 5.68	346.025	49.8	18.4559	475.069	592.958	0	483.507	271.526	324.106	237.369	22.1404	0	384.304	304.58	345.824	359.753	0	344.764	310.941	176.917	120.028	522.048	200.743	520.222	0	575.348	363.96	803.185	7.06451	326.591	17.5294	485.844	516.477	0	431.009	222.822	326.274
19.28_614.1627m/z		614.163	1	19.2827	0.434517	0	0.107701	0.296984	3.19465	STZ Only	Control+INT	100	412.958	46.23	16.6037	0	0	33.1603	20.8596	453.924	11.3581	188.659	265.801	302.288	506.309	426.958	29.0612	496.571	522.587	496.263	170.967	160.036	200.34	440.382	103.666	222.455	114.01	189.027	250.454	0	356.392	292.721	15.7702	0	0	31.4392	18.5947	372.502	11.4341
19.28_478.2800m/z		478.28	1	19.2827	0.5096	0	0.107557	0.296713	Infinity	STZ Only	STZ+Mildronate	100 - 11.5	35.1168	157.76	0.0497711	0	0	0	0	0	0	0	0	0	0	53.1329	0	0	157.568	0	0	0	0	83.895	61.1194	0	0	0	0	0	0	0	0.0472727	0	0	0	0	0	0
19.28_402.0095m/z		402.009	1	19.2827	0.5096	0	1	1	1	---	---	100 - 8.76	0	---	0	0	0	0	0	0	0	0	0	0	0	0	0	0	0	0	0	0	0	0	0	0	0	0	0	0	0	0	0	0	0	0	0	0	0
19.28_386.0154m/z		386.015	1	19.2827	0.627	0	0.603424	0.828247	1.36545	STZ+Mildronate	STZ Only	100 - 9.76 - 2.21	682.177	48.5	630.669	809.312	244.019	478.289	204.831	604.742	608.673	493.896	1611.57	674.356	80.1371	780.441	908.266	84.2084	726.178	418.371	159.813	1314.42	353.853	190.634	1280.8	701.749	507.443	487.645	840.382	971.01	214.696	1071.89	599.01	827.667	212.545	453.464	182.591	496.267	612.745
19.28_378.0971m/z		378.097	1	19.2827	0.434417	0	0.815731	0.981795	1.5669	STZ+Mildronate	Mildronate only	100 - 11.5	377.608	40.63	211.521	453.328	623.123	278.159	195.755	112.645	66.2084	180.091	408.584	61.641	497.388	347.899	129.348	395.497	449.139	229.992	408.231	193.161	227.988	211.277	110.849	294.433	348.12	411.698	502.878	0	518.085	484.864	200.903	463.609	542.751	263.722	174.501	92.4392	66.6513
19.28_285.0375m/z		285.037	1	19.2827	0.434417	1	0.633913	0.851558	2.10947	STZ Only	Mildronate only	100	566.982	34.45	357.354	294.143	103.54	391.755	207.14	507.717	415.024	291.561	48.3188	435.598	687.433	451.421	846.626	260.997	448.145	707.269	300.429	407.792	177.833	152.537	279.998	294.084	807.092	505.856	1128.67	0	447.497	396.257	339.415	300.815	90.1849	371.421	184.649	416.646	417.801
19.28_266.0884m/z		266.088	1	19.2827	0.317117	0	0.253225	0.509591	Infinity	STZ Only	Mildronate only	100 - 10.4	29.4394	196.06	0	0	0	0	0	0	0	0	91.958	0	146.188	18.6378	11.8112	0	0	0	0	0	0	0	0	0	132.322	0	0	0	0	0	0	0	0	0	0	0	0
19.28_254.1031m/z		254.103	1	19.2827	0.551817	0	0.122469	0.32085	32.3213	Control+INT	STZ+Mildronate	100 - 44.8 - 42.9	1177.48	102.54	362.77	1409.03	0	2383.78	0	2477.84	1710.12	260.498	0	3170.76	0	443.038	249.077	0	0	548.281	0	368.125	0	0	210.504	162.711	218.583	0	0	0	0	0	344.56	1440.99	0	2260.05	0	2033.38	1721.56
19.28_197.5105m/z		197.511	1	19.2827	0.40325	0	0.213908	0.458009	1.71076	STZ+Mildronate	Control+INT	100	84.002	38.01	95.4379	25.9639	60.0928	0	177.765	0	22.8062	49.7417	59.2139	0	58.4213	83.3906	95.0663	146.153	94.8241	0	49.957	59.9605	60.6721	57.0734	54.8712	117.921	122.528	56.7486	102.532	119.75	50.5331	51.9199	90.647	26.5528	52.3418	0	158.463	0	22.9588
19.49_169.4916m/z		169.492	1	19.4909	0.762467	0	0.0192755	0.0901581	208.419	STZ+Mildronate	Control+INT	100 - 1.85	10472.3	65.85	0	0	0	42.8602	87.8567	0	193.67	55.4612	0	122.618	241.41	0	0	153.967	0	0	541.856	173.686	402.527	153.038	228.346	83.1421	11.7564	21.3443	15.6191	62146.2	585.719	53.4199	0	0	0	40.6355	78.3174	0	194.966
19.06_603.9649m/z		603.965	1	19.0565	0.40325	0	0.981705	1	1.24924	Mildronate only	STZ Only	100 - 12.8 - 4.01	1500.99	32.4	2785.82	917.09	687.309	1774.91	1636.58	1665.13	300.987	1537.14	996.3	1473.21	1391.57	1215.73	1028.86	1333.27	545.013	1694.66	1246.85	1229.78	899.028	515.961	3150.29	1964.01	891.059	2198.39	644.823	2493.56	857.112	813.622	2645.98	937.89	598.658	1682.79	1458.88	1366.45	303.001
19.06_458.0120m/z		458.012	1	19.0565	0.505833	0	0.523159	0.760497	1.20203	Control+INT	STZ Only	100 - 10.6	4032.56	20.14	3803.85	3964.82	3705.91	5847.84	3019.18	3812.41	4026.31	2935.94	4710.93	4498.36	1982.3	3552.87	3275.87	3048.36	4595.74	3673.6	3485.11	4497.25	4683.66	2532.48	3951.47	4059.55	3151.9	5392.47	3789.71	371.12	4192.71	4282.61	3612.91	4054.75	3227.92	5544.32	2691.37	3128.56	4053.24
18.98_424.8325m/z		424.833	1	18.9813	0.2796	0	0.35724	0.603386	1.31361	Control+INT	STZ+Mildronate	100 - 7.26	725.485	34.08	765.255	692.134	666.852	1111.35	250.766	535.353	749.322	696.335	1088.24	699.237	266.692	814.147	802.389	452.884	867.078	892.44	604.483	807.417	605.143	194.399	638.642	553.484	373.61	832.43	824.651	0	586.531	696.477	726.84	707.831	580.84	1053.67	223.538	439.325	754.335
18.98_424.0068m/z		424.007	1	18.9813	0.3969	0	0.655449	0.862559	1.16433	Mildronate only	STZ Only	100	2380.67	17.48	2222.7	2188.2	2256.48	3095.13	1924.4	1962.11	1974.65	1895.5	2794.44	2302.91	1058.79	2106.07	2009.2	1992.62	2620.73	2480.64	2211.09	2623.2	2881.93	1513.74	2516.49	2537.57	2000.59	3262.6	2342.03	254.666	2123.23	3015.52	2111.12	2237.83	1965.43	2934.48	1715.45	1610.16	1987.86
18.98_349.0633m/z		349.063	1	18.9813	0.613083	0	0.448727	0.69174	1.31148	Mildronate only	Control+INT	100	498.179	28.65	465.548	345.025	419.593	338.808	377.732	175.407	257.655	359.314	722.47	337.064	114.992	515.738	473.432	277.224	589.483	426.674	363.708	470.702	626.67	319.241	681.632	527.121	242.757	699.424	472.879	0	448.561	528.193	442.178	352.851	365.472	321.223	336.718	143.944	259.379
18.98_263.0227m/z		263.023	1	18.9813	0.639217	0	3.97372e-07	1.95561e-05	2.63578	Mildronate only	STZ+Mildronate	100 - 4.26 - 0.275	1620.24	23.21	1350.95	1299.14	1548.42	2457.76	1826.84	1641.45	1227.83	1321.59	1747.14	1409.79	669.402	1163.94	1057.53	740.922	529.201	1114.82	1117.82	2186.59	1416.29	1212.91	2169.65	1618.19	702.214	536.738	871.905	418.606	564.095	594.698	1283.13	1328.61	1348.7	2330.19	1628.49	1347.01	1236.05
18.98_226.1272m/z		226.127	1	18.9813	5.58065	0	5.13805e-07	2.41789e-05	137.123	Control+INT	STZ+Mildronate	100 - 6.32 - 0.231	134002	18.69	75561.7	160844	7491.55	248705	8778.08	243505	234568	14557.6	2368.21	343640	5038.37	2217.26	1737.2	1599.1	1134.9	984.041	554.953	1743.38	817.805	1639.29	1781.91	988.444	836.428	994.236	992.795	1311.05	933.32	795.588	71768.6	164492	6525.27	235797	7824.97	199826	236137
18.98_225.5051m/z		225.505	1	18.9813	0.3969	0	0.420186	0.670363	1.59699	STZ+Mildronate	Control+INT	100	240.11	25.21	93.3745	83.4995	270.827	185.287	160.298	0	0	178.145	444.885	87.1964	169.034	193.972	248.886	194.016	304.881	305.033	266.032	106.789	340.444	182.021	182.631	133.085	198.885	406.351	305.315	0	267.051	263.056	88.6872	85.3934	235.895	175.67	142.893	0	0
18.98_225.1239m/z		225.124	1	18.9813	5.47572	0	4.62343e-08	3.55221e-06	540.488	Control+INT	STZ+Mildronate	100 - 0.0644	1.02822e+06	66.05	588804	1.23501e+06	56719.2	1.89061e+06	67162.6	1.86358e+06	1.79759e+06	111447	17214	2.65407e+06	39932.1	16716.4	10145.9	10572.2	4451.97	4526.54	1961.26	9004.67	1914.35	8656.24	12417.6	4731.14	2261.38	931.667	1771.54	5011.04	947.323	491.409	559247	1.26302e+06	49403.4	1.79248e+06	59870.2	1.5293e+06	1.80961e+06
18.98_153.6431m/z		153.643	1	18.9813	2.25018	0	0.0186384	0.0879016	1.51916	STZ+Mildronate	Control+INT	100	241.454	7.49	182.258	152.61	167.875	99.2564	134.067	185.711	48.425	273.389	227.61	118.192	178.918	220.944	218.395	221.585	176.59	337.23	232.861	252.754	153.782	227.069	220.072	242.765	229.178	263.135	229.119	251.275	257.263	218.755	173.109	156.071	146.222	94.1047	119.51	152.4	48.749
18.98_148.0258m/z		148.026	1	18.9813	0.3969	0	0.657841	0.864296	1.90934	STZ+Mildronate	Control+INT	100	20.2523	113.96	0	0	39.8871	0	0	0	0	0	66.1823	0	0	0	0	39.3683	49.7923	0	0	0	0	0	0	81.1464	34.5572	0	34.8392	0	0	52.1174	0	0	34.7424	0	0	0	0
18.98_78.9564m/z		78.9564	1	18.9813	0.936533	0	0.105896	0.2944	3.22044	STZ Only	Mildronate only	100	144.575	57.41	118.735	0	44.0277	0	124.6	67.544	21.8645	152.216	338.753	119.889	78.4367	300.005	151.305	71.6823	121.073	144.95	0	81.5289	54.5373	77.0038	49.1674	7.12079	0	202.433	0	0	87.1087	11.9263	112.775	0	38.3489	0	111.071	55.4284	22.0107
18.88_741.9782m/z		741.978	1	18.8794	0.2796	0	0.185761	0.420801	3.80508	STZ+Mildronate	Control+INT	100	165.503	116.5	434.952	0	0	0	0	0	0	0	0	0	401.815	0	289.807	0	0	213.744	0	0	0	0	0	464.863	4.83678	289.073	0	0	39.4066	659.701	413.118	0	0	0	0	0	0
18.88_638.5385m/z		638.539	1	18.8794	0.2796	0	0.145457	0.359708	4.32728	Control+INT	STZ Only	100	529.399	54.36	548.786	885.423	419.6	1379.95	218.03	54.9094	493.761	1109.92	183.614	0	0	116.63	0	209.841	0	407.568	257.373	495.049	227.667	52.4705	249.83	276.387	256.081	568.433	694.279	0	0	465.661	521.237	905.505	365.479	1308.33	194.357	45.06	497.064
18.88_611.0301m/z		611.03	1	18.8794	0.505833	0	0.442944	0.69174	1.80735	STZ+Mildronate	STZ Only	100	811.913	69.96	740.705	753.034	800.093	277.754	0	486.974	0	1097.76	736.519	1320.42	0	845.722	870.417	747.849	231.383	0	363.697	1021.49	201.321	749.09	153.723	325.685	94.474	767.613	581.505	2021.52	359.346	1047.02	703.523	770.114	696.895	263.338	0	399.623	0
18.88_320.9775m/z		320.977	1	18.8794	0.412983	0	1	1	1	---	---	100 - 3.05	0	---	0	0	0	0	0	0	0	0	0	0	0	0	0	0	0	0	0	0	0	0	0	0	0	0	0	0	0	0	0	0	0	0	0	0	0
18.88_319.0818m/z		319.082	1	18.8794	1.05742	0	0.272879	0.532341	2.13199	STZ+Mildronate	Control+INT	100 - 10.1	258.581	62.73	177.891	0	75.7692	288.527	181.694	213.674	0	65.0103	0	210.299	124.979	192.047	70.5352	497.132	0	67.2916	124.285	374.151	83.4817	171.982	221.222	83.0314	126.076	62.6621	81.5368	647.901	364.901	268.411	168.961	0	65.9963	273.551	161.966	175.346	0
18.88_306.9986m/z		306.999	1	18.8794	0.412983	0	0.244793	0.498006	1.82888	Mildronate only	STZ+Mildronate	100 - 2.98	53.6659	50.01	0	0	0	0	0	0	293.048	123.191	0	0	51.4626	45.1601	51.7552	0	57.7114	56.2277	0	0	0	54.8343	153.707	113.454	0	0	41.7439	0	86.4763	47.8413	0	0	0	0	0	0	295.008
18.88_257.1142m/z		257.114	1	18.8794	2.01515	0	0.000968378	0.00903537	Infinity	Control+INT	STZ Only	100 - 7.57	1569.03	107.62	592.618	1742.31	0	2766.01	0	3674.2	2500.11	0	0	4415.02	0	0	0	0	0	0	0	0	0	0	0	0	0	0	0	0	0	0	562.869	1781.82	0	2622.44	0	3015.14	2516.83
18.88_254.0296m/z		254.03	1	18.8794	0.839083	0	0.0202789	0.0938534	Infinity	STZ Only	Control+INT	100	16.2857	109.56	0	0	0	0	0	0	0	0	0	0	0	32.1156	33.0402	0	32.5581	0	0	0	0	0	0	0	24.0311	0	0	0	0	0	0	0	0	0	0	0	0
18.88_239.1032m/z		239.103	1	18.8794	2.58677	0	0.00094441	0.00899457	7.48228	Control+INT	STZ+Mildronate	100 - 7.52 - 5.95	4104.47	16.35	2060.36	4327.32	572.884	6868.91	557.92	7933.27	6785.39	649.668	707.027	10581.9	479.651	639.877	582.756	671.391	442.149	638.217	461.007	630.902	440.542	676.464	536.382	635.241	443.525	575.445	612.088	694.437	478.654	487.2	1956.93	4425.47	498.992	6512.38	497.342	6510.24	6830.78
18.98_425.0131m/z		425.013	1	18.9813	0.294317	0	0.70475	0.901685	1.29611	STZ+Mildronate	Control+INT	100	539.53	29.03	554.037	511.03	463.873	681.529	463.159	247.423	316.377	0	548.991	376.275	259.415	564.534	501.629	540.077	722.208	501.24	295.769	776.526	542.235	391.982	472.353	693.288	408.652	827.362	603.422	0	652.428	745.318	526.225	522.62	404.041	646.155	412.87	203.041	318.494
19.06_476.0217m/z		476.022	1	19.0565	0.639217	0	0.531234	0.767219	1.16103	Control+INT	STZ+Mildronate	100 - 7.24	6938.76	19.1	6621.52	6854.56	6077.13	10559.8	5390.1	6523.95	6973.91	4687.45	8412.85	7286.33	3029.11	6728.18	5985.39	5552	7375.18	7224.03	5796.31	7829.04	7906.99	4596.13	7048.13	6953.46	5967.44	8649.44	6586.99	703.212	6283.47	7667.7	6289.13	7010.03	5293.28	10011.7	4804.86	5353.72	7020.56
18.98_429.0299m/z		429.03	1	18.9813	0.746467	0	0.514384	0.752492	1.17457	Control+INT	STZ Only	100 - 6.71	5245.34	20.49	4928.53	4965.12	5290.71	7349.17	4231.3	4133.63	5137.41	4339.44	7006.23	5071.84	2114.31	5497.38	4823.42	3718.77	5366.72	5273.89	4412.04	5443.12	6297.19	3304.69	5053.73	4924.35	4354.59	6951.35	4311.87	662.591	4838.89	5750.7	4681.12	5077.73	4608.3	6967.72	3771.87	3392.16	5171.78
18.98_439.1755m/z		439.175	1	18.9813	0.505833	0	0.612928	0.836129	1.19041	STZ Only	Control+INT	100	989.988	18.39	769.517	913.893	995.511	1101.25	879.921	663.302	639.581	1047.64	1030.47	275.259	444.772	1082.25	1243.06	829.743	1116.81	1223.3	674.373	1058.46	926.249	991.039	981.837	1221.8	744.126	1597.5	973.827	153.44	884.993	733.171	730.888	934.621	867.108	1044.09	784.381	544.322	643.86
19.06_442.0160m/z		442.016	1	19.0565	0.505833	0	0.543574	0.777378	1.16604	Control+INT	STZ Only	100 - 8.74	4071.37	16.89	3981.87	4310.23	3534.6	6123.45	2843.57	3791.57	4197.36	3381.78	4541.52	4007.77	1540.06	4139.19	4066.03	3139.8	4366.79	3697.83	3734.15	4194.67	4866.69	2871.53	4312.64	4374.63	3409.72	5337.54	4119.75	253.694	3770.01	5060.31	3781.98	4407.99	3078.7	5805.62	2534.82	3111.46	4225.44
19.06_440.0017m/z		440.002	1	19.0565	0.505833	0	0.392071	0.639885	1.15487	Control+INT	STZ+Mildronate	100 - 22.8	2351.1	21.34	2312.05	2378.67	2221.98	3359.56	1667.04	2121.43	2482.17	1654.64	2757.24	2556.23	946.394	2565.24	1954.45	1817.52	2523.98	2450.5	2044.83	2721.32	2733.47	1185.6	2477.97	2352.18	2255.23	2474.6	2396.13	0	2270.02	2818.85	2195.99	2432.62	1935.38	3185.19	1486.03	1740.9	2498.77
19.06_341.5597m/z		341.56	1	19.0565	0.505833	0	0.844466	1	4.52947	Mildronate only	STZ+Mildronate	100	96.3805	156.63	0	0	132.481	0	0	124.51	0	0	0	0	0	0	138.465	0	0	0	0	0	0	0	244.208	334.075	56.0714	71.5998	0	0	0	0	0	0	115.393	0	0	102.176	0
19.06_341.0580m/z		341.058	1	19.0565	0.505833	0	0.208124	0.45026	1.52129	Mildronate only	STZ+Mildronate	100	1209.89	14.7	1176.55	747.07	1378.92	891.886	1318.15	457.057	435.116	1076.84	1401.77	412.502	757.457	1070.59	1185.89	966.865	1070.65	942.016	1029.02	1142.2	1211.37	938.056	1450.4	1488.3	1123.3	940.779	959.377	168.154	945.712	634.515	1117.49	764.014	1201.06	845.594	1175.03	375.073	438.026
19.06_297.0742m/z		297.074	1	19.0565	0.3969	0	0.00268209	0.0197391	14.9516	STZ+Mildronate	Control+INT	100	1039.26	34.65	0	117.732	0	0	187.826	0	0	389.527	0	0	557.281	300.056	760.252	428.004	591.497	838.469	475.835	0	164.172	0	0	89.0605	945.421	1380.97	485.909	0	1577	1846.28	0	120.403	0	0	167.432	0	0
19.06_290.9672m/z		290.967	1	19.0565	1.57577	0	0.769082	0.948226	1.11982	Mildronate only	Control+INT	100 - 5.33 - 1.79	87526.6	15.72	82196.6	73548.7	88208.4	91306.4	73209.2	53989.6	65475.7	73808.1	117200	62670.7	44010	92058.1	93421.8	64761.3	101842	89731.8	78306.3	96487.1	102592	64680.2	91783.8	91310.4	75782.7	121447	84897.8	12248.7	87660.3	100184	78070.4	75216.8	76831.1	86567.3	65260.2	44305.3	65913.6
19.06_228.5015m/z		228.502	1	19.0565	0.294317	0	0.69417	0.893812	1.59315	STZ+Mildronate	Control+INT	100	163.13	26.08	0	64.5248	177.935	167.754	173.997	70.5853	91.4333	87.3153	190.403	0	0	168.781	170.248	132.29	175.942	179.79	175.344	158.446	176.332	72.6985	165.899	169.937	144.125	214.586	178.342	0	169.649	272.08	0	65.9883	154.984	159.046	155.105	57.9241	92.0449
19.06_220.5042m/z		220.504	1	19.0565	0.505833	0	0.715585	0.910921	1.23865	Mildronate only	Control+INT	100	684.978	18.36	707.001	609.124	626.493	525.776	564.791	401.349	329.929	505.353	896.586	363.613	301.611	711.026	638.359	554.559	735.478	788.654	673.223	680.483	917.61	535.167	660.912	642.473	640.395	833.043	635.225	68.5386	750.078	817.91	671.51	622.939	545.686	498.486	503.467	329.358	332.136
19.06_203.5014m/z		203.501	1	19.0565	0.294317	0	0.298668	0.55477	1.68764	Mildronate only	Control+INT	100 - 0.687	130.272	19.07	98.3378	0	179.664	131.42	139.264	64.8953	0	158.336	0	0	0	77.3937	144.974	99.2453	154.445	144.188	140.394	142.791	143.062	106.651	92.4764	156.258	146.258	107.91	60.4227	0	156.822	177.181	93.4014	0	156.491	124.598	124.143	53.2548	0
19.06_135.0499m/z		135.05	1	19.0565	0.746467	0	0.716445	0.911244	1.10773	Mildronate only	Control+INT	100	1544.03	16.58	1470.59	1297.6	1553.01	1603.16	1304.21	980.487	1137.99	1280.11	2176.8	1134.67	796.11	1660.42	1615.2	1182.03	1803.48	1625.51	1394	1690.09	1843.4	1116.21	1574.83	1645.64	1315.62	2092.53	1434.6	191.38	1556.14	1775.86	1396.77	1327.03	1352.7	1519.95	1162.6	804.613	1145.6
19.06_134.0465m/z		134.047	1	19.0565	0.8474	0	0.740084	0.92936	1.10948	Mildronate only	Control+INT	100 - 1.39	30075.5	15.69	28222.4	25195.3	30389.5	32168.3	25515.8	19154.8	22611.5	25585.1	40097.8	22138.3	15412.9	30903.2	31994.1	22451.3	35108.1	30854.2	26941.6	33333	35264.4	22272	31412.9	31229.1	25664.3	41470.3	29181.7	4276.69	29411.7	33730.3	26805.7	25766.7	26469.8	30498.6	22745.4	15718.9	22762.7
19.06_80.9622m/z		80.9622	1	19.0565	0.831417	0	0.0407505	0.154087	2.3527	Mildronate only	Control+INT	100	58.0733	35.91	29.8904	16.0949	49.4596	43.9658	19.1221	0	18.1806	26.8445	43.2783	0	16.2319	65.8889	69.0715	30.4543	84.6651	42.6893	38.0268	59.2529	82.2194	26.9388	68.5365	73.4654	28.8761	81.3695	36.1515	71.9997	65.6557	61.1666	28.39	16.46	43.0802	41.6838	17.0458	0	18.3022
18.98_755.0795m/z		755.08	1	18.9813	0.301417	0	0.148741	0.364753	53.4672	STZ+Mildronate	STZ Only	100	314.282	128.51	0	111.851	0	0	205.712	4.52533	0	0	0	0	30.8022	0	4.46592	0	0	0	0	0	0	29.6292	0	276.434	0	711.08	929.709	0	58.0584	186.843	0	114.388	0	0	183.377	3.7136	0
18.98_733.1062m/z		733.106	1	18.9813	1.36892	0	0.3458	0.591189	1.35553	Mildronate only	STZ+Mildronate	100 - 18.5 - 1.31	13239.1	21.73	10704.1	10582.5	13346.1	16503.6	14196.1	9888.7	8918.36	12097.7	6835.3	8178.18	13458.3	13330.8	8878.81	7426.62	10415.7	11253	16196.3	11428.5	15142	8362.29	13768.9	14536.6	11808.6	10496.7	11456.7	1916.63	11018.5	11903.3	10166.8	10822.5	11624.7	15647	12654.7	8114.92	8978.02
18.98_683.1253m/z		683.125	1	18.9813	0.505833	0	0.0123767	0.0651179	1.48589	Control+INT	STZ+Mildronate	100 - 12.7	4219.26	17.09	4166.81	4350.21	3738.58	6700.23	4541.65	3947.03	3904.97	3048.52	4026.05	3768.53	2919	3214.83	3097.29	3440.47	3066.65	1986.96	2142.29	3199.66	3049.69	3415.6	5234.15	4148.3	2907.54	2941.23	3094.98	3709.86	2793.28	1590.39	3957.64	4448.87	3256.37	6352.46	4048.52	3239.03	3931.09
18.98_628.0156m/z		628.016	1	18.9813	0.505833	0	0.754978	0.939823	1.14328	Control+INT	STZ+Mildronate	100	1981.07	14.89	2269.74	964.348	2377.3	1684.3	1525.2	2042.99	2044.94	2623.98	2730.31	1547.61	1923.78	1814.57	2393.25	1558.03	1916.42	2196.02	1190.38	2348.26	1557	2964.94	1215	2081.94	1541.91	1688.6	1686.8	2902.82	850.213	1726.41	2155.8	986.22	2070.67	1596.88	1359.6	1676.53	2058.62
18.98_594.0500m/z		594.05	1	18.9813	0.530283	0	0.483466	0.726043	3.15078	Mildronate only	STZ+Mildronate	100 - 13.1	3211.5	86.85	113.369	764.415	236.666	602.697	6563.55	1580.7	2900.66	4103.7	640.285	1764.54	5425.08	836.388	534.929	5592.9	644.278	2360.94	5752.73	1210.45	5520.8	5949.09	386.71	449.246	1621.21	655.232	735.309	193.186	2560.66	350.047	107.678	781.752	206.14	571.415	5850.9	1297.16	2920.07
18.98_523.9890m/z		523.989	1	18.9813	1.48632	0	0.175276	0.405019	1.12767	Control+INT	Mildronate only	100 - 8.52 - 0.865	16901.6	8.23	16481.6	14751.8	16103.4	16661.7	15889.9	17258.3	16956.3	18205.9	19913.2	16794.1	14204.2	13922	16685.4	15228.5	14686.2	19184	14074.6	16400.7	12570.4	18579.5	13730.2	14572.8	12994	18457.5	16834.7	16511.9	13136.8	13741.5	15654.2	15086.4	14026.3	15796.9	14164.6	14162.6	17069.7
18.98_463.9773m/z		463.977	1	18.9813	0.746467	0	0.79031	0.964986	1.07872	Mildronate only	STZ+Mildronate	100 - 6.25	8139.75	8.67	7539.34	6633.31	7709.65	7511.93	8163.41	6457.34	7632.91	7995.64	10163.8	6541.78	6153.61	6737.15	8750.3	7047.22	8143.21	9664.93	7484.91	8801.91	7968.48	8952.17	7215.3	8415.75	7596.18	10290.9	8663.39	3560.38	7412.99	7750.6	7160.87	6783.76	6715.24	7122.03	7277.04	5299.06	7683.96
18.98_438.6752m/z		438.675	1	18.9813	0.639217	0	0.546581	0.780467	1.11773	STZ Only	STZ+Mildronate	100 - 0.859	2679.33	11.24	2644.96	2402.91	2714.61	2724.49	2312.99	2139.49	2265.49	2625.48	3660.91	2349.18	1803.04	2721.07	3182.85	2292.78	2888.57	3187.66	2271.2	2639.08	3167.09	2504.15	2674.79	2804.66	2425.75	3693.86	2559.98	366.842	2469.25	2866.99	2512.19	2457.41	2364.48	2583.08	2061.85	1755.72	2280.64
20.15_226.0350m/z		226.035	1	20.1483	0.314883	0	0.311323	0.55477	Infinity	Mildronate only	Control+INT	100	0.501637	244.95	0	0	0	0	0	0	0	0	0	0	0	0	0	0	0	0	3.00982	0	0	0	0	0	0	0	0	0	0	0	0	0	0	0	0	0	0
20.36_384.0580m/z		384.058	1	20.3613	0.450083	0	1	1	1	---	---	100	0	---	0	0	0	0	0	0	0	0	0	0	0	0	0	0	0	0	0	0	0	0	0	0	0	0	0	0	0	0	0	0	0	0	0	0	0
20.15_240.9863m/z		240.986	1	20.1483	0.425083	0	0.738394	0.928863	6.38422	STZ+Mildronate	STZ Only	100	67.0242	113.9	68.6491	120.214	27.7685	35.4083	0	0	31.6447	0	68.3051	0	0	0	39.8671	0	23.1234	0	0	92.2453	0	0	153.106	115.682	0	0	36.5692	313.937	0	51.6393	65.203	122.941	24.1868	33.5704	0	0	31.8564
21.65_377.0331m/z		377.033	1	21.6471	0.881017	0	0.362096	0.609251	1.97964	Control+INT	STZ Only	100 - 5.65 - 0.406	16768.2	63.05	24257.8	42111.5	15566.4	12062.8	6553.59	6511.52	29700	10890.8	15668.1	4359.35	5745.28	6947.45	10060.5	2562.95	18546.2	6959.4	20130.8	3960.95	13106.7	5712.07	5208.49	9151.51	22904.4	17787	5263.56	2113.18	11138.6	15145.8	23040.1	43066.7	13558.6	11436.7	5842.01	5343.52	29898.6
21.65_369.0350m/z		369.035	1	21.6471	0.335083	0	0.547674	0.781335	Infinity	Mildronate only	STZ+Mildronate	100	16.8275	174.88	0	0	0	0	42.7485	72.3366	0	0	0	0	0	0	0	0	0	34.4392	0	72.0685	28.8962	0	0	0	0	0	0	0	0	0	0	0	0	0	38.107	59.3613	0
21.65_353.0039m/z		353.004	1	21.6471	0.335083	0	0.724348	0.91746	5.91599	STZ+Mildronate	Mildronate only	100	335.647	69.45	303.863	236.948	0	49.2345	46.7917	51.4646	210.243	78.1712	202.663	94.9652	38.3441	0	133.752	185.666	236.22	0	45.5981	117.024	51.7665	44.5447	0	81.4797	43.182	47.8367	0	1569.85	157.316	195.694	288.609	242.322	0	46.6791	41.7112	42.2332	211.649
21.65_347.1604m/z		347.16	1	21.6471	1.73408	0	0.69379	0.893812	1.23255	STZ Only	Control+INT	100	269.819	37.55	164.791	86.744	132.783	97.5731	309.7	270.168	153.586	219.195	373.178	381.393	334.057	300.441	448.904	115.31	229.84	190.36	289.422	213.783	132.765	422.587	254.068	229.1	226.285	236.058	400.178	124.744	93.1658	238.647	156.518	88.7114	115.656	92.5087	276.074	221.707	154.614
21.65_324.0723m/z		324.072	1	21.6471	0.653333	0	0.0137091	0.0698676	14.9484	Mildronate only	STZ+Mildronate	100 - 10.3	530.661	52.76	58.7392	57.0207	625.7	0	882.51	174.216	129.802	482.71	206.194	121.601	199.713	435.837	0	92.7673	0	54.5025	976.951	612.844	681.851	260.296	270.102	381.922	52.7819	0	0	0	73.8907	86.3243	55.7906	58.3139	544.996	0	786.689	142.966	130.671
21.65_287.0942m/z		287.094	1	21.6471	1.93638	0	0.882376	1	1.1187	Mildronate only	Control+INT	100	214.113	26.61	199.712	201.717	76.533	209.451	262.244	182.44	118.519	287.241	141.133	234.953	136.514	182.971	213.438	170.183	189.251	294.975	233.154	168.81	224.017	295.535	131.706	231.456	224.82	164.154	78.9349	360.109	214.803	147.92	189.687	206.292	66.6616	198.579	233.77	149.715	119.312
21.65_286.7599m/z		286.76	1	21.6471	2.04873	0	0.55135	0.784323	1.11972	Control+INT	Mildronate only	100	1128.17	9.03	1046.64	1140.82	1127.06	1166.91	1152.83	1184.9	986.43	1074.83	1355.2	1046.11	929.274	937.949	1214.46	937.929	977.546	1455.41	888.811	1144.68	867.192	1184.65	963.962	995.992	977.418	1184.01	1256.55	1543.77	883.188	844.039	994.104	1166.69	981.689	1106.34	1027.66	972.361	993.029
21.65_268.4974m/z		268.497	1	21.6471	0.335083	0	1	1	1	---	---	100	0	---	0	0	0	0	0	0	0	0	0	0	0	0	0	0	0	0	0	0	0	0	0	0	0	0	0	0	0	0	0	0	0	0	0	0	0
21.65_257.1503m/z		257.15	1	21.6471	1.19013	0	0.445616	0.69174	2.83251	Mildronate only	STZ+Mildronate	100	178.107	43	0	71.3843	125.689	37.0352	288.938	174.039	145.152	245.191	179.188	199.258	93.096	142.797	39.8171	147.542	166.489	226.836	138.053	218.808	101.734	165.896	312.131	132.02	60.2376	127.655	67.7636	38.3517	30.6459	52.6239	0	73.0033	109.478	35.113	257.566	142.821	146.123
21.65_215.9810m/z		215.981	1	21.6471	0.335083	0	0.918435	1	3.6571	STZ+Mildronate	Mildronate only	100	183.143	68.7	156.116	147.693	32.1888	28.9411	57.972	53.5113	86.3378	71.8159	109.533	0	28.4716	0	56.0168	101.797	94.2357	35.7879	34.3449	130.572	51.3975	46.052	0	38.1064	32.6363	32.2809	0	816.979	75.3804	141.579	148.279	151.042	28.037	27.439	51.6775	43.9127	86.9153
21.55_370.5295m/z		370.529	1	21.5487	0.335083	0	0.311323	0.55477	Infinity	STZ+Mildronate	Control+INT	100	7.49333	244.95	0	0	0	0	0	0	0	0	0	0	0	0	0	0	0	0	0	0	0	0	0	0	0	0	0	0	44.96	0	0	0	0	0	0	0	0
21.55_344.0316m/z		344.032	1	21.5487	0.751633	0	0.229229	0.477956	1.30172	STZ Only	STZ+Mildronate	100 - 4.64	1559.04	12.22	1354.78	1203.19	1890.65	1298.94	1853.01	1516.2	1130.03	1829.03	761.946	1285	1679.04	1769.49	1557.14	952.696	1681.51	1714.36	1641.31	1668.79	1712.94	1275.42	1361.44	1410.47	1526.69	1126.65	1366.26	644.846	1399.26	1122.36	1286.78	1230.48	1646.79	1231.52	1651.82	1244.24	1137.59
21.55_308.9778m/z		308.978	1	21.5487	0.304417	1	0.129801	0.333476	2.3379	STZ+Mildronate	STZ Only	100	317.379	27.77	245.9	251.769	123.373	227.337	98.9475	195.817	221.333	105.995	213.331	205.753	62.7411	145.629	151.127	130.422	163.143	161.461	150.145	394.783	178.854	207.396	436.745	411.33	137.565	152.106	156.877	1163.91	121.245	172.573	233.556	257.48	107.46	215.537	88.2039	160.693	222.814
21.55_306.0033m/z		306.003	1	21.5487	1.29605	0	0.794301	0.967866	1.10773	STZ+Mildronate	Mildronate only	100 - 1.5	774.634	10.23	708.328	714.465	943.286	596.583	881.442	856.465	636.581	732.435	811.881	671.495	733.789	671.782	721.314	656.855	766.237	865.719	563.69	667.958	704.902	845.561	740.834	672.837	672.425	803.713	969.192	1012.7	544.798	644.971	672.771	730.67	821.619	565.618	785.737	702.838	640.839
21.55_294.8569m/z		294.857	1	21.5487	0.335083	0	0.0438713	0.162364	Infinity	Mildronate only	Control+INT	100	11.3635	155.89	0	0	0	0	0	0	0	0	0	0	0	0	0	0	0	0	0	37.2067	0	0	0	30.9745	0	0	0	0	0	0	0	0	0	0	0	0	0
21.55_289.0495m/z		289.049	1	21.5487	0.335083	0	0.311323	0.55477	Infinity	STZ+Mildronate	Control+INT	100	145.961	244.95	0	0	0	0	0	0	0	0	0	0	0	0	0	0	0	0	0	0	0	0	0	0	0	0	0	875.763	0	0	0	0	0	0	0	0	0
21.55_286.0117m/z		286.012	1	21.5487	0.304417	0	0.806912	0.975975	Infinity	STZ+Mildronate	Mildronate only	100 - 7.37	0.351155	244.95	0	0	0	0	0	0	0	2.36639	0	0	0	0	1.99619	0	0	0	0	0	0	0	0	0	2.10693	0	0	0	0	0	0	0	0	0	0	0	0
21.55_277.0709m/z		277.071	1	21.5487	0.335083	0	1	1	1	---	---	100 - 7.07	0	---	0	0	0	0	0	0	0	0	0	0	0	0	0	0	0	0	0	0	0	0	0	0	0	0	0	0	0	0	0	0	0	0	0	0	0
21.55_256.9018m/z		256.902	1	21.5487	0.653333	0	0.00237696	0.0181138	3.28514	Mildronate only	STZ+Mildronate	100	657.183	39.6	655.001	606.255	329.498	587.28	190.773	428.102	454.965	292.77	822.394	420.621	61.6069	331.067	364.394	119.826	189.949	399.062	227.992	1021.85	335.801	418.462	993.486	945.505	131.067	154.926	272.741	385.019	121.957	134.576	622.121	620.005	286.999	556.798	170.059	351.312	458.009
21.65_377.5347m/z		377.535	1	21.6471	0.751717	0	0.388312	0.636686	2.03092	Control+INT	STZ Only	100	3786.65	64.22	5494.22	9548.52	3431.34	2656.95	1432.1	1458.28	7201.28	2247.63	3443.48	952.661	1209.95	1629.79	2119.83	514.196	4152.3	1560.93	4378	870.275	3095.01	1303.54	1168.31	1885.46	5129.47	4279.18	1259.5	346.642	2397.45	3404.41	5218.42	9765.08	2988.75	2519.05	1276.61	1196.7	7249.45
21.65_378.5276m/z		378.528	1	21.6471	0.553633	0	0.242517	0.494624	4.40936	STZ+Mildronate	STZ Only	100 - 4.24	221.084	62.82	0	324.196	28.3204	0	0	58.6286	54.3953	0	262.295	187.108	43.9721	51.5409	58.556	98.4353	48.3342	0	150.624	0	243.936	81.4665	140.366	0	208.687	181.541	47.6671	72.6813	387.506	428.424	0	331.549	24.6675	0	0	48.1121	54.7591
21.65_380.5433m/z		380.543	1	21.6471	1.06735	0	0.0444429	0.163168	2.80767	Mildronate only	STZ Only	100	552.617	74.74	0	23.554	16.6985	99.4128	262.633	192.712	1.5997	57.3782	52.298	1365.8	293.065	52.963	0	834.917	0	0	256.669	1298.5	562.766	575.02	525.906	96.8339	37.8945	61.8933	107.264	137.399	1027.87	424.496	0	24.0882	14.5447	94.2529	234.117	158.144	1.6104
21.65_403.1485m/z		403.149	1	21.6471	1.09128	0	0.11805	0.313248	2.24931	Control+INT	Mildronate only	100 - 6.7	1157.24	40.84	1530.08	992.593	1361.15	2217.4	768.29	1303.15	590.124	872.443	840.76	1096.46	627.59	1444.28	921.383	810.945	260.344	811.944	424.405	745.251	490.868	0	721.598	704.806	190.793	469.12	297.238	1682.97	203.402	273.861	1453.27	1015.11	1185.58	2102.31	684.87	1069.4	594.072
21.78_419.1005m/z		419.101	1	21.7775	0.54565	0	0.0332253	0.133961	Infinity	STZ+Mildronate	Control+INT	100	79.5212	124.02	0	0	0	0	0	0	0	0	0	0	0	0	24.517	0	68.957	0	47.9556	0	60.9769	0	0	21.6857	3.70753	52.3625	0	0	262.511	158.546	0	0	0	0	0	0	0
21.78_418.5989m/z		418.599	1	21.7775	0.54565	0	0.138818	0.348096	8.18101	STZ+Mildronate	Control+INT	100 - 3.33	405.87	87.59	0	134.162	0	0	88.2845	0	0	0	227.215	46.4509	0	33.4369	0	116.685	502.144	0	75.812	0	391.628	0	0	0.00285237	0	534.441	203.013	99.544	742.841	855.379	0	137.205	0	0	78.6987	0	0
21.78_410.0952m/z		410.095	1	21.7775	0.447267	0	0.0341254	0.136396	14.4772	STZ+Mildronate	Control+INT	100	101.441	90.84	0	0	0	0	0	0	0	0	70.0694	0	0	0	0	0	104.002	0	0	0	56.7181	0	0	0	0	144.954	89.0797	0	237.732	136.878	0	0	0	0	0	0	0
21.78_409.5936m/z		409.594	1	21.7775	0.54565	0	0.195847	0.434788	7.546	STZ+Mildronate	Control+INT	100 - 2.62	474.237	86.92	0	198.06	0	0	159.536	41.0434	0	0	229.822	0	155.859	0	0	216.13	555.792	0	63.9461	0	390.628	27.4116	0	0	0	699.958	285.79	91.815	1051.7	716.163	0	202.552	0	0	142.214	33.6812	0
21.78_374.0545m/z		374.055	1	21.7775	0.4473	0	0.0346387	0.137764	16.1889	STZ+Mildronate	STZ Only	100	129.407	90.91	0	0	0	0	0	45.102	142.446	0	122.119	0	0	47.9612	0	0	0	0	57.7842	65.1365	0	115.37	0	49.9976	157.927	95.1858	0	353.389	55.7093	114.229	0	0	0	0	0	37.0119	143.399
21.78_373.5531m/z		373.553	1	21.7775	0.67495	0	0.000641936	0.00663231	2.62653	STZ+Mildronate	STZ Only	100 - 0.784	724.145	20.86	332.839	428.954	372.556	344.552	383.237	236.161	468.292	395.745	475.616	521.944	179.834	319.205	318.842	221.471	360.084	254.786	475.978	299.324	637.622	464.147	517.661	438.637	797.126	469.637	467.465	1614.52	468.798	527.323	316.131	438.683	324.502	326.669	341.626	193.8	471.424
21.78_293.0327m/z		293.033	1	21.7775	0.348917	0	1	1	1	---	---	100	0	---	0	0	0	0	0	0	0	0	0	0	0	0	0	0	0	0	0	0	0	0	0	0	0	0	0	0	0	0	0	0	0	0	0	0	0
21.78_283.0815m/z		283.081	1	21.7775	0.447267	0	0.809634	0.978055	Infinity	STZ Only	Mildronate only	100 - 11.9	1.6511	244.95	0	0	0	0	0	12.5122	0	0	0	0	0	0	0	0	9.9066	0	0	0	0	0	0	0	8.48396	0	0	0	0	0	0	0	0	0	0	10.2678	0
21.78_276.0268m/z		276.027	1	21.7775	0.54565	0	0.00162509	0.013432	4.72116	Mildronate only	STZ+Mildronate	100 - 5.06	275.56	34.68	365.554	336.963	264.316	179.85	311.21	157.853	314.758	195.303	183.591	128.198	68.8686	154.869	105.256	40.3114	86.8681	121.502	416.992	110.79	337.777	249.64	209.319	328.843	61.8687	39.2778	129.558	0	77.0703	42.428	347.204	344.605	230.224	170.515	277.419	129.538	316.863
21.55_243.0077m/z		243.008	1	21.5487	0.304417	0	0.655095	0.862462	94.4533	STZ+Mildronate	Mildronate only	100 - 10.1	63.1934	154.32	0	0	29.6117	0	0	30.7588	1.25616	0	0	45.1069	20.1884	0	0.461344	38.5871	2.62651	0	0	0	0	3.0702	0.481036	0.463027	0	0	25.2201	353.75	0.19046	0	0	0	25.7923	0	0	25.2414	1.26456
21.78_218.9768m/z		218.977	1	21.7775	0.652017	0	0.0163805	0.0801254	Infinity	STZ Only	STZ+Mildronate	100 - 21.9	29.1736	54.85	0	0	48.8298	37.5654	0	28.7716	0	34.0429	32.6413	32.0553	26.6669	32.1818	31.7101	47.9879	0	36.4946	38.1799	31.1245	24.9191	34.1601	0	0	0	0	0	0	0	0	0	0	42.5316	35.6156	0	23.6107	0
21.78_143.9754m/z		143.975	1	21.7775	1.17622	0	0.000879115	0.00856141	3.22799	STZ Only	Mildronate only	100 - 15.6 - 1.09	1274	34.42	355.082	354.253	424.961	571.596	1231.96	1102.25	417.577	632.879	489.028	754.709	1071.25	1197.53	1363.77	2011.48	673.957	1325.98	460.168	752.686	371.804	353.294	244.313	185.767	313.024	673.954	535.617	1168.44	857.959	433.865	337.257	362.288	370.149	541.928	1098.2	904.538	420.37
21.78_99.9855m/z		99.9855	1	21.7775	0.553633	0	0.0546229	0.189228	6.79708	STZ Only	Mildronate only	100	111.235	43.96	0	0	29.2582	31.6556	116.096	119.617	25.7317	63.9479	0	60.1589	93.536	93.809	110.282	201.037	54.1225	114.626	23.9847	57.0317	0	17.1747	0	0	0	31.8323	24.2225	100.748	72.3921	23.7365	0	0	25.4844	30.0125	103.491	98.161	25.9038
21.65_755.0748m/z		755.075	1	21.6471	0.653333	0	0.333653	0.579489	2.06164	Control+INT	STZ Only	100 - 22.5 - 3.18	6370.23	55.24	8864.2	16152.1	5563.72	4526.04	2875.99	2838.37	12107.2	3743.99	5654.81	1375.9	2173.48	2034.44	4187.28	431.352	7092.86	2619.93	6779.44	1510.11	5434.53	2690.61	2313.87	3231.8	8119.36	6050.91	1113.27	367.177	3827.28	5853.8	8419.23	16518.4	4846.09	4291.13	2563.72	2329.24	12188.2
21.65_637.0479m/z		637.048	1	21.6471	0.3353	0	0.33966	0.584568	2.57758	Mildronate only	STZ Only	100	461.423	59.71	559.83	475.239	0	226.063	905.405	472.669	343.116	0	456.068	231.657	162.553	2.31403	0	368.273	322.334	218.61	192.596	74.6885	458.691	979.591	608.01	454.96	451.166	124.193	449.506	261.481	153.645	671.248	531.727	486.017	0	214.329	807.097	387.884	345.411
21.65_506.0901m/z		506.09	1	21.6471	1.42728	0	0.987681	1	1.41924	Mildronate only	STZ Only	100	466.973	54.09	223.508	423.256	415.426	555.414	296.276	682.508	438.934	674.486	0	169.951	262.293	482.465	386.965	0	523.059	319.402	928.7	185.981	709.396	0	519.469	458.295	613.801	358.314	540.41	0	414.738	556.148	212.289	432.856	361.843	526.586	264.107	560.084	441.87
21.65_505.5854m/z		505.585	1	21.6471	0.3353	0	0.25825	0.516323	5.41043	Control+INT	STZ+Mildronate	100	136.025	89.44	210.629	451.396	119.671	82.902	186.219	0	279.387	0	0	30.048	57.6615	0.789244	18.4107	0	108.865	0	181.847	0	93.4893	102.631	0	85.3522	145.408	0	0	0	0	5.43994	200.055	461.634	104.236	78.599	166	0	281.256
21.65_432.0691m/z		432.069	1	21.6471	0.441667	0	0.311634	0.55477	Infinity	STZ+Mildronate	STZ Only	100 - 15.8	6.39518	244.95	0	0	0	0	0.0058851	0	0	0	0	0	0	0	0	0	0	0	0	0	0	0	0	0	0	0	0	0	38.3711	0	0	0	0	0	0.00524611	0	0
21.65_431.1451m/z		431.145	1	21.6471	2.15367	0	0.126695	0.327825	1.24736	Control+INT	STZ+Mildronate	100	825.25	11.87	940.043	855.583	899.155	834.194	626.931	705.35	1039.54	899.919	698.534	753.247	707.457	583.132	719.614	720.097	752.955	849.52	638.663	695.828	667.717	869.92	600.333	567.31	719.513	871.699	476.696	1093.64	370.956	437.08	892.854	874.988	783.18	790.896	558.86	578.829	1046.5
21.65_430.6437m/z		430.644	1	21.6471	2.3368	0	0.0364505	0.142681	1.18237	Control+INT	STZ+Mildronate	100 - 0.848	3315.48	5.44	3536.49	2775.7	3392.84	3499.7	3381.9	3190.62	3133.42	3275.2	3481.94	3486.99	3074.13	2941.4	2990.15	2925.36	2822.2	3297.14	2617.09	2907.48	2640.5	3514.61	2555.17	2936.34	2354.36	2865.4	2948.66	4058.5	2390.95	2206.72	3358.96	2838.65	2955.22	3318.05	3014.7	2618.31	3154.38
21.78_197.0445m/z		197.045	1	21.7775	0.8748	0	0.640618	0.852452	1.22495	Mildronate only	Control+INT	100	105.802	29.71	93.1345	17.277	93.7216	95.9583	96.1771	90.9508	112.409	105.494	62.1827	96.417	73.8924	108.724	159.586	86.8349	96.7226	87.69	87.9889	160.911	54.7396	100.802	95.4455	134.923	57.5146	89.5053	93.1	183.976	110.435	77.762	88.4593	17.6688	81.6331	90.9777	85.7344	74.6365	113.161
21.55_233.0118m/z		233.012	1	21.5487	2.14	0	0.670128	0.874532	1.10093	Mildronate only	STZ+Mildronate	100 - 25.9 - 0.127	862.711	13.3	807.261	662.508	781.425	687.658	888.351	1002.72	849.183	885.575	943.402	1025.89	663.924	861.355	679.353	856.58	822.01	1210.04	851.251	962.684	750.479	1034.94	754.018	822.896	641.718	998.745	907.269	1085.56	521.934	546.489	766.738	677.534	680.635	651.966	791.895	822.857	854.864
21.55_197.5106m/z		197.511	1	21.5487	0.857633	0	0.455235	0.697457	1.23525	Control+INT	Mildronate only	100	231.158	25.66	247.532	180.125	258.58	259.733	333.775	301.445	126.11	213.458	222.361	168.457	192.682	173.904	237.593	109.981	230.405	241.488	181.094	308.605	170.826	147.113	137.893	177.279	165.835	192.871	214.926	292.761	84.0672	178.119	235.106	184.21	225.228	246.252	297.534	247.374	126.953
21.55_176.9351m/z		176.935	1	21.5487	0.541367	0	0.00681831	0.0411204	2.32391	Mildronate only	STZ+Mildronate	100 - 0.134	575.251	32.01	621.649	532.114	294.008	473.76	253.939	537.703	304.642	274.091	571.016	515.429	85.0143	275.677	283.36	296.011	285.642	295.923	260.001	822.688	283.227	429.51	857.017	799.063	138.948	228.86	315.737	350.931	118.371	332.369	590.443	544.182	256.086	449.17	226.367	441.253	306.68
21.34_414.0856m/z		414.086	1	21.3427	0.514683	0	0.231236	0.480276	Infinity	Control+INT	STZ Only	100 - 18.7	13.3925	156.99	0	0	65.3405	0	14.3598	0	54.225	0	0	0	0	0	0	0	0	0	0	40.9464	0	0	0	31.2759	0	0	0	0	0	0	0	0	56.9127	0	12.8006	0	54.5877
21.34_404.9748m/z		404.975	1	21.3427	0.311983	0	1	1	1	---	---	100	0	---	0	0	0	0	0	0	0	0	0	0	0	0	0	0	0	0	0	0	0	0	0	0	0	0	0	0	0	0	0	0	0	0	0	0	0
21.34_400.8745m/z		400.874	1	21.3427	0.416333	0	0.088828	0.263352	1.76059	Control+INT	STZ+Mildronate	100	994.436	28.88	950.13	960.041	463.014	680.254	706.383	1249.18	1082.53	808.879	1663.57	1380.38	380.346	748.478	853.639	1036.02	690.142	819.385	444.253	904.016	315.9	876.495	762.774	759.952	371.7	563.465	539.862	62.5132	760.21	1091.23	902.434	981.816	403.293	644.947	629.685	1025.11	1089.77
21.34_362.9190m/z		362.919	1	21.3427	0.62005	0	0.187557	0.42353	1.91236	Control+INT	STZ+Mildronate	100 - 2.63 - 2	6461.04	29.72	5233.97	6608.31	2870.7	4166.99	4003.41	8469.02	7960.98	5011.4	11021.5	9264.13	2516.41	4215.67	4330.79	6437.96	3812.27	4214.68	2019.68	5539.8	1918.32	4907.33	5077.8	4557.46	2287.86	2943.57	2963.85	0	4417.55	7658.55	4971.23	6758.19	2500.43	3950.71	3568.73	6949.9	8014.23
21.34_358.1403m/z		358.14	1	21.3427	0.311983	0	0.124535	0.324658	2.08306	Control+INT	STZ+Mildronate	100	161.035	40.2	153.913	241.716	70.0361	118.991	65.73	186.393	224.89	160.3	266.185	122.201	46.3628	97.882	94.6223	159.199	109.611	67.918	0	150.317	0	138.893	164.136	81.4399	44.4453	58.2508	67.8572	0	85.3159	207.973	146.187	247.198	61.0026	112.815	58.5931	152.959	226.394
21.34_358.0090m/z		358.009	1	21.3427	0.62005	0	0.142079	0.353935	Infinity	STZ Only	Control+INT	100 - 9.4 - 2.13	21.2775	157.54	0	0	0	0	0	0	0	0	0	0	0	0	0	0	54.1968	73.4684	0	0	0	0	0	0	0	39.4172	0	0	0	0	0	0	0	0	0	0	0
21.34_353.0377m/z		353.038	1	21.3427	0.5242	0	0.326867	0.572693	Infinity	Control+INT	STZ+Mildronate	100	19.6164	142.12	0	53.0936	0	0	0	0	58.6398	0	84.4303	0	0	0	0	0	43.5448	0	57.5458	0	7.27307	0	0	44.5339	0	0	0	0	0	0	0	54.2977	0	0	0	0	59.032
21.34_337.0436m/z		337.044	1	21.3427	0.309967	0	1	1	1	---	---	100	0	---	0	0	0	0	0	0	0	0	0	0	0	0	0	0	0	0	0	0	0	0	0	0	0	0	0	0	0	0	0	0	0	0	0	0	0
21.34_325.0081m/z		325.008	1	21.3427	0.311983	0	1	1	1	---	---	100	0	---	0	0	0	0	0	0	0	0	0	0	0	0	0	0	0	0	0	0	0	0	0	0	0	0	0	0	0	0	0	0	0	0	0	0	0
21.34_426.1710m/z		426.171	1	21.3427	0.309967	0	0.583142	0.811816	Infinity	STZ Only	Mildronate only	100	15.693	244.95	0	0	0	29.6945	0	0	0	0	0	0	0	0	0	0	0	94.1582	0	0	0	0	0	0	0	0	0	0	0	0	0	0	0	28.1533	0	0	0
21.34_321.0484m/z		321.048	1	21.3427	0.62005	0	0.00153096	0.0127851	16.7764	STZ Only	Mildronate only	100 - 10.3 - 1.72	103.424	60.05	0	0	46.7994	0	0	0	55.6037	0	62.0455	58.7813	37.3457	71.1213	110.877	58.2698	206.986	135.946	36.9893	0	0	0	0	0	0	193.551	59.3442	45.1596	108.818	139.76	0	0	40.7631	0	0	0	55.9757
21.34_259.0451m/z		259.045	1	21.3427	0.416333	0	1	1	1	---	---	100 - 10.4	0	---	0	0	0	0	0	0	0	0	0	0	0	0	0	0	0	0	0	0	0	0	0	0	0	0	0	0	0	0	0	0	0	0	0	0	0
21.34_217.0060m/z		217.006	1	21.3427	0.309967	0	1	1	1	---	---	100	0	---	0	0	0	0	0	0	0	0	0	0	0	0	0	0	0	0	0	0	0	0	0	0	0	0	0	0	0	0	0	0	0	0	0	0	0
21.34_215.0552m/z		215.055	1	21.3427	0.309967	0	0.311323	0.55477	Infinity	Mildronate only	Control+INT	100 - 7.45	1.09637	244.95	0	0	0	0	0	0	0	0	0	0	0	0	0	0	0	0	0	0	0	0	6.57821	0	0	0	0	0	0	0	0	0	0	0	0	0	0
21.34_210.9811m/z		210.981	1	21.3427	0.311983	0	0.793754	0.967866	1.20006	STZ Only	Control+INT	55.3 - 100	59.965	44.58	24.9538	57.7078	27.9502	28.4262	0	23.0462	67.1736	98.7336	99.3131	72.3781	47.2415	16.6176	54.4172	69.8757	91.581	80.057	43.8367	23.9009	23.0624	127.708	54.3046	77.2568	37.1621	0	46.196	93.7546	92.78	77.4126	23.7011	59.0167	24.3451	26.9507	0	18.9123	67.6229
21.34_200.5052m/z		200.505	1	21.3427	0.645967	0	0.732466	0.923958	2.16158	Mildronate only	STZ Only	100	15.5142	78.44	0	25.9844	0	25.0811	0	22.625	0	0	21.4226	25.5474	0	0	21.2917	0	21.7719	0	17.675	0	0	0	0	75.4104	18.1044	21.5848	18.3897	22.2529	0	0	0	26.5737	0	23.7793	0	18.5666	0
21.34_195.0289m/z		195.029	1	21.3427	0.630567	0	0.511438	0.750642	1.44145	STZ+Mildronate	Control+INT	100 - 3.02	85.42	20.96	66.7966	70.4445	45.1723	52.3556	53.2151	78.5182	46.6676	74.4217	27.7005	77.3069	90.3939	62.882	40.9537	96.9705	89.4468	111.215	55.643	93.6106	60.4032	87.6001	76.454	91.1403	96.4471	89.5722	19.9481	179.548	33.0136	93.9917	63.4435	72.0422	39.3458	49.6382	47.4371	64.434	46.9798
21.34_184.9851m/z		184.985	1	21.3427	1.06873	0	0.200806	0.439639	1.84354	Control+INT	STZ+Mildronate	100 - 2.85	18559.3	34.39	13958.5	19494.7	7514.13	11919.3	10064.5	24688.5	24088	13549.2	35842.4	24473.6	6274.17	11122.2	10730.4	17842.6	9920.29	10026.5	5551.1	14484.6	5107.9	13178.2	17200.4	13865.6	5966.95	7273.82	6829.95	0	13005.2	27327.4	13257.8	19936.9	6544.94	11300.7	8971.74	20260	24249.1
21.34_182.0085m/z		182.008	1	21.3427	0.311983	0	1.41694e-08	1.42735e-06	182.897	Control+INT	STZ+Mildronate	100	2.21238	35.2	2.3591	3.77803	1.47943	3.02347	1.22139	1.52922	2.5047	2.2185	2.29516	1.71475	1.27148	1.38417	0.989376	1.86568	0.356225	0.168605	0.260286	0	0	0	1.03588	0	0	0.0704093	0	0.00216858	0	0	2.24067	3.86372	1.28861	2.86654	1.08877	1.25492	2.52146
21.34_166.9744m/z		166.974	1	21.3427	0.514683	0	0.115405	0.308949	1.9041	Control+INT	STZ+Mildronate	100 - 2.2	2673.96	31.59	2027.48	2642.1	1113.21	1765.15	1454.61	3567.05	3924.85	1970.92	4734.37	3539.87	913.11	1609.45	1568.21	2458.78	1399.1	1553.59	757.927	2132.86	741.83	1940.56	2295.22	1892.7	904.639	1082.42	1066.36	20.5679	1816.81	3535.11	1925.7	2702.02	969.628	1673.53	1296.67	2927.21	3951.1
21.34_302.9072m/z		302.907	1	21.3427	0.416333	0	0.201836	0.440649	1.76968	Control+INT	STZ+Mildronate	100 - 2.24 - 0.808	2376.05	30.5	1971.92	2349.35	1078.85	1590.47	1393.15	3100.98	3054.33	1958.46	4032.26	3230.69	942.562	1536.12	1641.04	2476.46	1460.72	1720.47	769.797	2045.79	761.441	1985.28	1901.83	1773.76	924.279	1123.5	1182.03	0	1746.9	3079.14	1872.93	2402.63	939.696	1507.92	1241.88	2544.75	3074.76
21.88_201.3749m/z		201.375	1	21.884	0.446233	0	0.0919817	0.268915	2.30154	Control+INT	Mildronate only	100	64.0465	44.36	69.2683	35.4422	21.6437	62.5202	50.3639	109.923	87.5388	70.356	25.2751	108.134	19.2245	68.1217	63.4296	38.7343	41.4707	28.5841	0	45.2991	17.9507	44.4407	20.613	38.6625	0	69.2876	25.6639	111.289	0	16.4375	65.7912	36.2461	18.852	59.2751	44.8955	90.2056	88.1243
21.34_426.6731m/z		426.673	1	21.3427	0.309967	0	0.606931	0.831644	Infinity	STZ+Mildronate	STZ Only	100	11.6478	244.95	0	0	0	0	0	0	35.6414	0	0	0	0	0	0	0	0	0	0	0	0	0	0	0	0	0	0	0	69.8868	0	0	0	0	0	0	0	35.8798
21.34_438.9501m/z		438.95	1	21.3427	0.416333	0	0.11754	0.312486	1.96649	Control+INT	STZ+Mildronate	100 - 10.2	325.826	42.46	279.626	349.543	163.349	229.324	132.54	457.779	396.864	235.989	523.443	489.806	111.462	147.265	147.534	307.022	260.42	348.782	108.595	387.13	126.737	223.131	359.516	157.831	64.9824	192.356	100.293	0	238.682	397.824	265.589	357.471	142.279	217.421	118.149	375.665	399.519
21.55_165.9796m/z		165.98	1	21.5487	0.434783	0	0.0169141	0.0820506	Infinity	Control+INT	STZ Only	100	44.1999	109.85	0	85.0088	115.067	102.852	65.2714	0	73.8003	0	0	0	0	0	0	0	0	0	0	0	10.0319	0	0	0	0	0	0	0	0	0	0	86.9369	100.225	97.5131	58.1843	0	74.294
21.44_620.0202m/z		620.02	1	21.4424	0.5407	0	0.0990711	0.281247	1.50696	STZ+Mildronate	STZ Only	100 - 16.2	1513.5	17.73	1330.87	1450.28	1180.5	1682.28	555.029	864.438	1402.63	1240.6	2529.43	1376.63	1261.83	508.659	1185.27	1033.27	1444.88	592.156	690.47	887.408	1215.29	1104.11	1595.24	737.671	1165.35	1465.59	1608.58	1255.28	1745.24	1840.99	1264.06	1483.17	1028.24	1594.96	494.765	709.38	1412.02
21.44_309.0609m/z		309.061	1	21.4424	1.41463	0	1	1	1	---	---	100	0	---	0	0	0	0	0	0	0	0	0	0	0	0	0	0	0	0	0	0	0	0	0	0	0	0	0	0	0	0	0	0	0	0	0	0	0
21.44_270.3376m/z		270.338	1	21.4424	2.78562	0	0.740041	0.92936	1.10091	STZ Only	Control+INT	100	908.905	12.01	678.094	622.641	753.924	792.443	919.076	846.277	751.168	961.184	1087.64	843.458	961.504	623.831	985.456	789.895	999.87	1092.87	758.432	991.594	814.621	1287.47	639.72	909.51	837.143	856.978	1029.55	994.808	746.637	847.477	644.055	636.763	656.681	751.313	819.285	694.477	756.192
21.44_228.5575m/z		228.557	1	21.4424	2.14945	0	1	1	1	---	---	100	0	---	0	0	0	0	0	0	0	0	0	0	0	0	0	0	0	0	0	0	0	0	0	0	0	0	0	0	0	0	0	0	0	0	0	0	0
21.44_190.4846m/z		190.485	1	21.4424	1.09043	0	0.48146	0.724071	1.32598	STZ Only	Mildronate only	100	169.814	11.57	151.26	25.382	80.7945	187.677	268.901	235.871	115.878	233.004	99.7221	106.441	196.977	180.854	175.099	147.368	146.713	171.872	109.691	100.326	56.072	102.314	195.499	204.499	213.191	180.873	89.9065	202.827	174.378	152.188	143.667	25.9577	70.3734	177.936	239.704	193.562	116.653
21.44_176.5051m/z		176.505	1	21.4424	1.09605	0	0.336232	0.581774	8.1089	STZ+Mildronate	Control+INT	100	14.1089	112.39	0	0	0	0	0	0	0	0	0	17.3992	0	0	16.0779	0	0	40.8167	0	0	0	0	18.6611	13.9506	0	0	33.5318	22.3579	0	28.7634	0	0	0	0	0	0	0
21.44_131.9697m/z		131.97	1	21.4424	0.64505	0	0.189249	0.426081	1.19028	Control+INT	Mildronate only	100 - 2.6 - 0.835	867.278	12.44	859.709	691.413	812.165	813.8	992.903	1103.55	729.673	898.089	887.161	884.313	705.315	789.125	834.75	824.257	918.393	1036.29	697.336	813.479	763.844	810.811	571.467	714.858	747.185	844.158	826.293	1162.33	649.896	640.951	816.553	707.094	707.409	771.56	885.095	905.605	734.554
21.44_78.9562m/z		78.9562	1	21.4424	0.553633	0	1	1	1	---	---	100	0	---	0	0	0	0	0	0	0	0	0	0	0	0	0	0	0	0	0	0	0	0	0	0	0	0	0	0	0	0	0	0	0	0	0	0	0
21.34_433.0037m/z		433.004	1	21.3427	0.309967	0	0.639262	0.851558	Infinity	Control+INT	STZ Only	100	1.88577	316.23	0	0	0	0	0	0	0	0	18.8577	0	0	0	0	0	0	0	0	0	0	0	0	0	0	0	0	0	0	0	0	0	0	0	0	0	0
21.34_803.0383m/z		803.038	1	21.3427	0.309967	0	0.756906	0.941008	3.00077	Control+INT	STZ+Mildronate	100 - 23.6 - 7.36	195.84	97.83	346.063	286.46	0	253.301	0	0	252.083	0	820.493	0	276.189	0	319.44	330.857	0	59.6445	0.688566	0	71.0353	0	462.482	0	78.3366	0	216.33	0	0	96.9123	328.691	292.957	0	240.154	0	0	253.769
21.34_572.0354m/z		572.035	1	21.3427	0.311983	0	0.0586915	0.198418	2.21458	Control+INT	STZ+Mildronate	100	460.716	26.86	542.499	504.925	351.675	440.225	455.885	397.124	376.148	519.142	289.049	730.486	289.633	799.674	355.178	282.3	463.211	99.757	315.191	573.284	175.946	485.629	596.56	421.559	234.45	0	171.689	159.102	126.63	556.356	515.266	516.377	306.315	417.376	406.386	325.89	378.664
21.34_530.9111m/z		530.911	1	21.3427	0.416333	0	0.142264	0.354259	2.48393	Control+INT	STZ Only	100 - 6.03 - 2.11	5540.84	66.55	2702.32	4830.52	1107.56	2809.77	1389.68	7095.16	9704.14	2944.71	14649.6	8174.91	619.025	1950.51	1858.59	5061.61	1826.35	2067.98	529.389	2716.91	649.151	2373.27	5304.76	2962.7	677.723	897.363	914.491	0	2983.03	10137.9	2566.66	4940.07	964.704	2663.93	1238.79	5822.47	9769.05
21.34_522.0531m/z		522.053	1	21.3427	0.630567	0	0.0263727	0.113577	3.05609	Control+INT	STZ+Mildronate	100	1001.92	23.81	729.839	879.205	748.317	1070.72	882.467	1127.94	1150.79	964.282	1544.13	921.487	367.253	810.864	458.581	699.238	331.126	348.572	386.703	834.809	611.261	727.644	898.61	1182.17	326.714	140.627	393.677	0	485.666	620.373	693.202	899.146	651.797	1015.14	786.65	925.621	1158.49
21.34_498.9823m/z		498.982	1	21.3427	0.728917	0	0.867822	1	6.3667	STZ Only	STZ+Mildronate	100 - 10.4 - 0.695	16.5752	162.28	0	0	0	0	0	0	15.4384	102.391	0	0	0	97.8514	1.59975	0	0	0	0	0	0	56.9915	0	33.861	0	15.6205	0	0	0	0	0	0	0	0	0	0	15.5417
21.34_496.9560m/z		496.956	1	21.3427	0.311983	0	0.136474	0.344031	2.00862	Control+INT	STZ+Mildronate	100	637.675	33.58	650.417	638.705	205.034	342.031	399.281	1052.21	616.989	546.619	904.443	1021.03	195.731	399.414	392.486	625.255	488.928	406.434	208.76	607.391	153.188	476.413	370.068	441.263	148.212	321.469	237.826	0	406.543	790.766	617.767	653.191	178.588	324.279	355.928	863.467	621.116
21.34_466.9452m/z		466.945	1	21.3427	0.416333	0	0.0939191	0.272623	1.77626	Control+INT	STZ+Mildronate	100 - 8.25	1443.26	31	1022.29	1494.68	681.241	839.658	856.164	1736.22	1941.23	1139.18	2513.82	2208.11	584.716	864.047	1003.37	1470.28	807.685	983.123	443.492	1371.06	375.709	1168.54	1256.51	961.913	547.084	676.744	585.29	168.982	1059.62	1837.43	970.968	1528.58	593.372	796.077	763.203	1424.79	1954.21
21.34_464.9657m/z		464.966	1	21.3427	0.416333	0	0.108928	0.298335	2.1358	Control+INT	STZ+Mildronate	100	554.778	42.98	417.333	508.104	205.249	355.731	320.328	901.069	701.93	399.311	972.23	766.494	159.571	285.148	257.108	520.791	224.703	272.598	157.639	529.011	152.06	463.351	364.654	383.782	147.282	123.625	230.191	0	439.814	617.597	396.383	519.628	178.775	337.267	285.547	739.44	706.626
21.34_451.0152m/z		451.015	1	21.3427	0.416333	0	1	1	1	---	---	100	0	---	0	0	0	0	0	0	0	0	0	0	0	0	0	0	0	0	0	0	0	0	0	0	0	0	0	0	0	0	0	0	0	0	0	0	0
21.34_438.9702m/z		438.97	1	21.3427	0.416333	0	0.413641	0.662546	Infinity	STZ+Mildronate	Control+INT	100 - 7.99 - 2.27	11.3335	165.83	0	0	0	0	0	0	0	0	0	0	15.6103	0	0	0	0	29.7581	0	0	0	0	26.1043	0	0	68.0007	0	0	0	0	0	0	0	0	0	0	0
21.34_664.1059m/z		664.106	1	21.3427	0.311983	0	0.94982	1	2.73805	STZ+Mildronate	Control+INT	100	335.065	88.4	0	287.08	0	208.185	0	199.174	0.00196269	335.711	57.614	135.972	366.739	233.749	0	0	456.592	209.546	408.961	0	441.066	0	349.232	34.4841	0	557.565	316.898	103.949	1031.98	0	0	293.591	0	197.38	0	163.447	0.00197581
21.88_201.6624m/z		201.662	1	21.884	0.658533	0	0.468772	0.710765	1.18885	STZ+Mildronate	Control+INT	100	185.748	13.96	102.937	50.8007	154.838	186.663	235.391	110.229	136.625	194.827	203.1	187.005	164.378	166.062	129.665	132.074	139.469	211.759	152.13	214.692	153.105	291.801	172.68	120.48	188.062	206.798	188.437	217.961	165.897	147.331	97.77	51.9529	134.866	176.975	209.832	90.457	137.539
21.88_206.9853m/z		206.985	1	21.884	0.857	0	0.0162966	0.0800182	6.32759	STZ+Mildronate	Control+INT	100	75.617	56.36	0	0	61.4556	0	31.5005	0	0	26.5476	0	0	23.699	0	0	32.6265	75.4997	109.413	0	24.5392	23.4446	30.9441	50.5503	0	89.572	27.6085	54.4803	147.25	88.2375	46.5538	0	0	53.5289	0	28.0802	0	0
21.88_344.0436m/z		344.044	1	21.884	0.4473	0	0.000967652	0.00903537	3.23673	Control+INT	STZ+Mildronate	100 - 11.2	40.952	25.75	49.0864	34.4015	45.7086	44.4605	59.5066	38.8336	25.4267	64.3075	15.0959	32.6924	41.4658	43.608	38.0565	28.1597	25.9817	23.5129	38.1338	36.7512	30.3059	24.0718	17.509	19.1484	20.6809	12.4083	16.3283	0.96807	12.7405	12.7876	46.6224	35.1817	39.813	42.1528	53.0455	31.8679	25.5968
22.53_200.9928m/z		200.993	1	22.5328	0.5246	0	0.177698	0.408156	1.61176	Mildronate only	STZ+Mildronate	100 - 1.85	16259.5	24.6	18718.5	16327.9	5619.87	11058.9	9716.87	10534.4	20466.8	14242.3	14584.2	13277.2	5875.04	13589	16351.6	7514.26	18784.7	12264.4	19956.9	17675.7	14578.5	9099.88	16840.3	19405.9	11048.2	9775.06	10322.6	3393.98	10467.2	15521.3	17778.8	16698.3	4895.01	10484.9	8661.83	8644.78	20603.7
22.53_196.0102m/z		196.01	1	22.5328	0.525367	0	0.311323	0.55477	Infinity	STZ Only	Control+INT	100	135.018	244.95	0	0	0	0	0	0	0	0	0	0	0	0	0	810.106	0	0	0	0	0	0	0	0	0	0	0	0	0	0	0	0	0	0	0	0	0
22.53_195.0288m/z		195.029	1	22.5328	1.58638	0	0.023357	0.10385	2.13511	STZ+Mildronate	Control+INT	100	178.822	31.94	108.093	46.0689	91.5831	93.4288	57.882	51.5802	66.5198	94.1467	101.498	126.731	36.4999	173.293	65.1908	177.789	113.134	193.935	120.069	92.2206	108.219	212.339	76.2158	104.869	103.374	171.673	198.46	297.14	136.575	165.712	102.667	47.1137	79.7705	88.5795	51.5973	42.328	66.9647
22.53_180.0056m/z		180.006	1	22.5328	0.422183	0	1	1	1	---	---	100	0	---	0	0	0	0	0	0	0	0	0	0	0	0	0	0	0	0	0	0	0	0	0	0	0	0	0	0	0	0	0	0	0	0	0	0	0
22.53_111.0193m/z		111.019	1	22.5328	0.525367	0	0.123421	0.322731	1.59566	Mildronate only	STZ+Mildronate	100 - 2.02	266.321	22.26	292.817	247.945	109.011	175.289	145.314	194.729	366.66	236.521	219.588	207.906	104.457	202.873	259.282	137.052	292.121	207.049	325.996	290.634	245.957	158.481	274.258	302.603	166.063	166.928	164.304	72.2053	163.649	268.275	278.118	253.569	94.9506	166.19	129.536	159.8	369.113
22.53_80.9622m/z		80.9622	1	22.5328	0.415483	0	0.752008	0.937473	Infinity	Mildronate only	STZ+Mildronate	100	1.58755	211.61	0	8.47537	0	0	0	0	7.25226	0	0	0	0	5.96257	0	0	0	0	0	9.52532	0	0	0	0	0	0	0	0	0	0	0	8.6676	0	0	0	0	7.30078
22.53_78.9565m/z		78.9565	1	22.5328	0.981383	0	0.0226083	0.101501	9.83773	STZ+Mildronate	Control+INT	100	44.1585	81.52	8.28819	18.664	5.96258	0	0.130003	0	0	0	11.8421	0	19.5965	0	0	46.0233	10.9175	0	9.09932	0	10.4924	9.88843	0	6.10825	69.8228	27.4893	5.56218	7.17957	95.4171	59.4801	7.87213	19.0874	5.19351	0	0.115888	0	0
22.44_475.0843m/z		475.084	1	22.436	0.557867	0	0.0680705	0.220086	Infinity	Mildronate only	Control+INT	100 - 19.2 - 2.84	30.8005	153.48	0	0	0	0	0	0	0	0	0	0	0	1.6057	0	0	0	0	0	74.8423	106.059	0	0	3.90197	90.2937	0	0	64.9971	0	0	0	0	0	0	0	0	0
22.44_465.9812m/z		465.981	1	22.436	0.428567	0	0.301695	0.55477	Infinity	Control+INT	Mildronate only	100 - 9.59	17.0672	192.94	93.6065	16.8471	60.2188	0	0	0	0	0	0	0	0	0.265333	0	0	0	66.567	0	0	0	0	0	0	0	0	0	0	0	0	88.9075	17.2292	52.4516	0	0	0	0
22.53_201.4949m/z		201.495	1	22.5328	0.415483	0	0.166066	0.390585	1.5971	Mildronate only	STZ+Mildronate	100	1760.41	23.75	2011.74	1763.58	619.776	1297.46	1041.76	1182.92	2213.45	1669.28	1607.03	1577.43	669.771	1380.9	1714.01	958.873	2061.95	1442.62	2149.06	1959.75	1672.34	972.713	1822.71	1985.87	1215.98	1144.14	1075.42	356.351	1083.16	1738.48	1910.76	1803.58	539.835	1230.11	928.648	970.736	2228.25
22.44_357.0823m/z		357.082	1	22.436	0.5246	1	0.0246845	0.10848	1.77316	Mildronate only	STZ Only	100 - 13.7 - 3.8	4237.85	8.36	2617.2	4282.75	6276.91	2884.55	4957.74	3544.81	3488.89	3740.72	1280.82	3039.67	2536.44	2331.74	2446.91	2340.69	2055.27	2628.9	5018.75	4462.79	5231.6	4258.68	2821.29	3633.96	3097.49	2481.28	2832.45	4040.12	2987.51	2124.48	2485.82	4379.89	5467.3	2734.83	4419.44	2908.96	3512.23
22.44_342.0282m/z		342.028	1	22.436	0.428567	0	0.311323	0.55477	Infinity	Mildronate only	Control+INT	100 - 10.9	8.23347	244.95	0	0	0	0	0	0	0	0	0	0	0	0	0	0	0	0	0	0	0	49.4008	0	0	0	0	0	0	0	0	0	0	0	0	0	0	0
22.44_272.9720m/z		272.972	1	22.436	0.309117	0	1	1	1	---	---	100	0	---	0	0	0	0	0	0	0	0	0	0	0	0	0	0	0	0	0	0	0	0	0	0	0	0	0	0	0	0	0	0	0	0	0	0	0
22.44_272.4700m/z		272.47	1	22.436	0.428567	0	1	1	1	---	---	100 - 2.82	0	---	0	0	0	0	0	0	0	0	0	0	0	0	0	0	0	0	0	0	0	0	0	0	0	0	0	0	0	0	0	0	0	0	0	0	0
22.44_237.0348m/z		237.035	1	22.436	1.19173	0	0.708487	0.904549	1.06717	Control+INT	Mildronate only	100 - 6.86	1416.12	8.39	1399.53	1242.29	1553.99	1381.79	1439.3	1438.63	1223.65	1387.46	1586.16	1508.44	1263.28	1281.1	1401.37	1297.19	1122.01	1604.07	1311.51	1416.39	1064.74	1708	1151.23	1310.08	1186.45	1236.46	1424.54	1964.54	1156.09	1238.89	1329.28	1270.47	1353.55	1310.07	1283.02	1180.57	1231.83
22.44_211.0240m/z		211.024	1	22.436	0.438417	0	0.336549	0.582009	Infinity	STZ Only	Control+INT	100	7.41395	155.52	0	0	0	0	0	0	0	0	0	0	0	20.6473	0	0	23.8364	0	18.8473	0	0	0	0	0	0	19.319	0	0	0	0	0	0	0	0	0	0	0
22.44_178.5387m/z		178.539	1	22.436	0.31945	0	0.434553	0.684643	5.76063	Mildronate only	STZ+Mildronate	100	12.6198	115.15	0	19.0019	41.4482	0	21.1662	19.3183	0	0	0	0	0	0	17.8052	0	0	0	31.147	0	27.1828	0	17.3891	0	13.1442	0	0	0	0	0	0	19.4329	36.1021	0	18.868	15.8531	0
22.44_178.0370m/z		178.037	1	22.436	0.5246	2	0.0106082	0.0577139	1.40466	Mildronate only	STZ Only	100 - 76.9	403.302	13.72	307.11	310.199	548.084	340.897	422.414	380.743	340.035	410.447	271.264	328.354	249.055	283.247	320.947	224.944	334.428	310.084	423.552	449.45	424.744	444.979	305.411	371.675	276.603	293.009	313.806	424.929	215.292	292.51	291.693	317.235	477.391	323.203	376.549	312.448	342.309
22.44_173.9773m/z		173.977	1	22.436	0.438417	0	0.812462	0.979603	1.75257	Control+INT	Mildronate only	100 - 0.542	25.1427	62.68	0	0	17.1213	36.4841	63.571	18.384	42.5389	22.9985	35.9405	14.3885	29.0751	16.1141	19.0797	0	40.0679	24.818	16.9956	0	0	17.618	15.6316	35.8321	18.3033	0	15.8022	78.9065	0	19.1831	0	0	14.9129	34.5904	56.6686	15.0864	42.8235
22.33_662.3506m/z		662.351	1	22.3328	0.31945	0	0.574182	0.805956	2.66458	Control+INT	STZ+Mildronate	100	417.288	80.11	348.755	494.768	577.841	1196.06	311.136	2.65631	495.754	506.92	238.992	0	0	186.733	0	728.708	734.378	0	0	459.668	0	281.218	792.902	385.812	154.686	103.042	71.9109	298.765	311.231	0	331.248	505.989	503.309	1133.98	277.353	2.17984	499.07
22.44_348.5221m/z		348.522	1	22.436	0.309117	0	0.41313	0.662219	6.9458	Control+INT	STZ Only	100	111.101	115.38	130.578	120.679	95.2294	0	74.8542	0	201.754	424.667	63.2511	0	0	43.403	0	0	52.5698	0	196.714	0	0	75.3376	67.9565	0	191.078	0	0	84.2267	0	36.172	124.023	123.416	82.9465	0	66.7267	0	203.103
22.33_597.9895m/z		597.99	1	22.3328	0.3416	0	0.0774341	0.239318	4.09108	STZ+Mildronate	Mildronate only	100	709.466	47.82	15.0108	407.466	0	289.106	340.516	236.186	127.041	391.857	333.6	294.924	534.7	131.303	258.489	1581.44	308.655	0	314.364	0.000416954	560.584	165.559	0	0	818.211	790.854	503.109	657.939	1248.03	238.657	14.2573	416.707	0	274.101	303.543	193.82	127.89
22.53_215.9858m/z		215.986	1	22.5328	0.3123	0	0.00766529	0.0445209	Infinity	Mildronate only	STZ+Mildronate	100	194.812	80.59	135.904	260.775	404.827	192.536	324.503	190.363	254.222	0	0	1.80805	2.02766	1.96277	0	0	0	248.276	187.757	330.371	202.656	448.088	0	0	0	0	0	0	0	0	129.082	266.69	352.612	182.542	289.269	156.217	255.922
22.53_218.4977m/z		218.498	1	22.5328	0.415483	0	1	1	1	---	---	100	0	---	0	0	0	0	0	0	0	0	0	0	0	0	0	0	0	0	0	0	0	0	0	0	0	0	0	0	0	0	0	0	0	0	0	0	0
22.53_440.9503m/z		440.95	1	22.5328	0.634483	0	0.197828	0.437169	1.40921	Mildronate only	STZ+Mildronate	100 - 7.49 - 3.78	4335.28	14.48	4580.82	4101.11	2008.48	3220.22	2874.17	3469.68	5420.79	3980.82	4119.17	3962.08	2097.69	3475.85	4819.53	2628.09	4924.53	4808.91	4848.25	5083.43	3742.11	3602.92	4009.6	4725.34	2952.87	3686.93	3510.5	1500.18	2991.36	3816.48	4350.87	4194.13	1749.42	3053.08	2562.1	2847.31	5457.05
22.53_437.0002m/z		437	1	22.5328	0.525367	0	0.164906	0.388914	1.97855	Mildronate only	STZ+Mildronate	100 - 5.93	635.049	24.6	553.762	668.141	130.156	402.773	579.611	397.317	928.979	396.595	494.478	528.15	270.813	478.594	570.801	280.895	683.89	585.393	754.689	649.628	682.471	355.47	578.42	789.618	390.521	458.808	255.82	0	350.18	470.476	525.963	683.295	113.368	381.868	516.678	326.048	935.193
22.53_434.9838m/z		434.984	1	22.5328	0.415483	0	0.113614	0.306473	1.69098	Mildronate only	STZ+Mildronate	100	448.272	24.24	581.547	398.892	160.91	251.797	227.619	402.21	698.094	353.404	467.137	308.597	213.386	229.549	419.094	167.251	554.469	295.579	485.017	346.782	557.166	304.472	568.409	427.783	131.418	347.26	310.602	94.2579	292.639	414.392	552.354	407.939	140.156	238.728	202.904	330.064	702.763
22.53_427.6630m/z		427.663	1	22.5328	0.415483	0	0.84559	1	1.78982	Mildronate only	STZ Only	100	135.825	67.27	224.995	104.638	0	71.2751	0	118.055	210.388	107.327	162.746	113.695	0	122.616	97.2824	0	65.4596	169.965	133.002	120.372	164.007	0	114.163	283.404	53.875	65.6989	145.564	0	152.005	195.136	213.7	107.011	0	67.5756	0	96.8793	211.796
22.53_427.1612m/z		427.161	1	22.5328	0.525367	1	0.60242	0.827573	1.55362	Mildronate only	STZ+Mildronate	100	510.987	31.96	403.178	342.066	0	368.025	218.033	319.295	614.403	452.782	304.316	444.945	227.253	418.836	417.637	244.127	537.526	454.6	598.138	581.669	559.191	171.014	510.835	645.076	349.187	364.761	386.62	84.0065	341.921	446.909	382.939	349.824	0	348.923	194.359	262.021	618.513
22.53_418.9892m/z		418.989	1	22.5328	0.415483	0	0.158509	0.380103	1.99428	Mildronate only	STZ+Mildronate	100	399.054	24.97	472.703	239.713	143.815	181.09	238.963	225.94	561.167	287.876	240.782	241.505	120.226	327.91	390.85	201.613	516.643	304.055	542.059	432.233	341.574	255.046	368.453	454.959	157.493	226.073	196.407	0	270.501	350.123	448.974	245.15	125.266	171.69	213.017	185.412	564.921
22.53_406.0021m/z		406.002	1	22.5328	0.415483	0	0.266687	0.527191	1.57715	Mildronate only	STZ+Mildronate	100 - 4	483.823	26.01	603.135	548.959	185.681	358.785	174.968	365.953	706.102	407.139	380.029	449.722	140.879	333.325	452.965	318.774	531.68	385.715	564.821	515.765	527.869	233.702	493.388	567.392	331.935	299.195	309.285	91.0318	288.263	520.908	572.858	561.41	161.731	340.163	155.97	300.31	710.825
22.53_402.9726m/z		402.973	1	22.5328	0.415483	0	0.133484	0.339208	3.74644	Mildronate only	STZ+Mildronate	100	162.708	54.58	219.307	111.935	0	111.688	77.5775	0	91.0304	97.0719	145.443	84.7898	0	225.563	167.803	81.9856	197.473	58.2287	271.777	219.239	165.04	45.5223	205.589	69.08	55.3884	0	0	0	59.1096	146.082	208.298	114.474	0	105.891	69.1542	0	91.6394
22.53_378.9936m/z		378.994	1	22.5328	0.31945	0	0.276127	0.535704	1.67839	Mildronate only	STZ+Mildronate	100	480.576	24.05	482.727	405.547	183.552	294.812	224.462	285.659	546.365	259.744	316.304	225.22	145.303	364.767	413.831	200.126	545.181	339.131	614.078	543.456	397.36	299.283	476.429	552.85	290.653	337.831	260.375	0	358.733	470.394	458.495	414.745	159.877	279.51	200.09	234.419	550.02
22.53_216.9880m/z		216.988	1	22.5328	0.415483	0	0.221188	0.468248	1.8317	Mildronate only	STZ+Mildronate	100	135.916	39.98	116.259	111.111	48.5798	44.8803	38.171	62.6719	135.833	106.697	94.2691	92.4206	34.4226	93.153	142.011	64.7567	117.076	108.233	192.757	150.281	161.827	44.1604	99.893	166.577	78.5943	112.116	29.8214	0	73.1402	151.541	110.423	113.631	42.3138	42.5508	34.0264	51.4302	136.741
22.53_370.0200m/z		370.02	1	22.5328	4.76882	0	1.26017e-06	4.86484e-05	3.5422	Mildronate only	STZ Only	100 - 18.9 - 7.13	16069	23.58	12747.7	16724	10302.1	12451.3	13352.9	11431.7	23042.7	14563.7	11858.9	12586.1	5809.56	4667.39	4320.67	3648.21	6527.15	2245.72	18081.4	10600.4	21272.3	13966.4	18017.6	14476	21002.8	8170.36	8803.06	5278.19	12007	13569.4	12107.8	17103.3	8973.33	11805	11903	9381.13	23196.9
22.53_357.0334m/z		357.033	1	22.5328	0.415483	0	0.0793409	0.243113	1.72566	Mildronate only	STZ Only	100 - 6.25	245.558	22.4	227.888	176.533	66.1467	183.701	125.206	189.304	331.884	134.764	153.221	212.844	74.9084	180.862	177.659	70.7581	257.993	91.6048	309.36	266.761	212.04	161.039	232.165	291.98	116.065	198.463	147.753	62.5068	148.362	238.674	216.448	180.537	57.6149	174.166	111.612	155.348	334.104
22.53_346.0231m/z		346.023	1	22.5328	0.634483	0	0.311323	0.55477	Infinity	STZ+Mildronate	Control+INT	100 - 11.3	0.603761	244.95	0	0	0	0	0	0	0	0	0	0	0	0	0	0	0	0	0	0	0	0	0	0	0	0	0	3.62257	0	0	0	0	0	0	0	0	0
22.53_339.0226m/z		339.023	1	22.5328	0.525367	0	0.119124	0.31475	1.67906	Mildronate only	STZ+Mildronate	100 - 5.56	593.54	23.72	631.939	509.851	222.994	361.404	289.371	290.077	729.268	427.461	438.829	433.729	162.683	377.022	398.684	212.874	657.914	432.363	792.988	547.223	543.283	405.286	547.944	724.513	415.459	353.387	322.92	68.4192	360	600.78	600.217	521.414	194.232	342.646	257.951	238.045	734.146
22.53_330.0464m/z		330.046	1	22.5328	0.527433	0	0.301967	0.55477	Infinity	Control+INT	STZ Only	100	12.7022	211.08	60.696	66.3257	0	0	0	0	0	0	0	0	0	0	0	0	0	0	0	0	0	0	0	0	0	0	0	0	0	0	57.6491	67.83	0	0	0	0	0
22.53_329.5453m/z		329.545	1	22.5328	0.415483	0	0.123253	0.322619	2.07938	Mildronate only	STZ+Mildronate	100	327.151	26.96	371.865	383.177	142.482	283.009	123.549	236.792	345.134	274.16	213.356	186.663	149.572	251.95	245.798	123.702	361.698	216.766	288.562	332.695	302.381	196.847	453.423	388.996	233.223	180.569	119.832	0	157.706	252.653	353.198	391.868	124.104	268.32	110.134	194.317	347.442
22.53_325.0326m/z		325.033	1	22.5328	0.634483	0	0.193041	0.430934	1.55906	Mildronate only	STZ+Mildronate	100	1391.03	22.54	1564.9	1432.4	536.376	1032.92	887.646	927.994	2025.48	1216.81	1239.07	1104.47	552.474	1116.44	1423.32	663.945	1767.44	1044.29	1627.04	1505.91	1295.73	796.88	1521.15	1599.47	980.335	860.193	925.152	297.148	932.004	1358.51	1486.34	1464.89	467.193	979.305	791.267	761.536	2039.03
22.53_321.0973m/z		321.097	1	22.5328	0.957017	0	0.921441	1	1.78025	STZ+Mildronate	STZ Only	100 - 13	172.633	67.51	0	58.8842	100.944	62.6919	227.999	212.298	0	108.722	57.9074	397.087	40.6917	100.423	84.5082	243.165	45.2048	67.833	0	302.911	102.398	260.721	164.146	141.855	0	69.0704	73.7477	753.281	95.5516	44.147	0	60.2197	87.9239	59.438	203.243	174.217	0
22.53_314.0772m/z		314.077	1	22.5328	0.31945	0	0.79585	0.968815	2.00348	Mildronate only	STZ+Mildronate	100	134.404	53.79	149.132	99.0934	0	74.0109	75.3861	65.3257	186.428	121.627	91.7712	77.8934	65.3375	82.8287	149.618	53.7727	238.496	76.8883	219.621	124.07	125.171	0	165.001	172.561	91.2792	53.9096	80.2145	0	75.5995	101.508	141.645	101.341	0	70.1694	67.2008	53.608	187.675
22.53_291.9708m/z		291.971	1	22.5328	0.634483	0	0.626023	0.847714	1.78993	Mildronate only	STZ+Mildronate	100 - 12.4	150.759	35.79	98.8753	142.024	0	109.685	53.287	66.1037	185.882	108.142	114.06	97.1848	0	105.139	170.159	61.9054	152.216	126.565	185.369	203.686	124.548	57.5734	148.304	185.073	83.0221	53.4665	80.6074	0	138.176	150.084	93.9119	145.245	0	103.992	47.5012	54.2464	187.125
22.53_359.9886m/z		359.989	1	22.5328	0.739733	0	0.203505	0.443691	1.56734	Mildronate only	STZ+Mildronate	100 - 8.41 - 2.1	25268.9	23.73	27699.9	24799.4	8946.52	16676.2	15361.2	15613.1	36134.4	22174	22411.9	20672.9	9904.9	20465.9	25679.1	12465.2	28762.7	19983.2	31480.1	27615.3	22612.5	14699.4	25862.4	29343.8	17233.7	16817	16242	6111.02	16876.6	23452.9	26309.4	25361.9	7792.58	15810.6	13693.3	12812.5	36376.2
21.34_121.9837m/z		121.984	1	21.3427	0.728917	0	0.279352	0.539216	1.15406	Control+INT	Mildronate only	100 - 7.51	378.48	11.69	369.258	309.177	366.496	334.447	330.048	493.812	381.615	398.48	434.087	367.378	303.821	343.039	376.188	366.516	408.273	445.76	317.943	351.681	328.659	383.669	269.146	316.637	293.652	349.691	365.624	490.146	368.468	320.517	350.722	316.189	319.224	317.088	294.212	405.235	384.167
22.33_560.0338m/z		560.034	1	22.3328	0.438417	0	0.0113246	0.0610447	3.22179	STZ+Mildronate	Mildronate only	100 - 13.3 - 1.93	5884.23	22.2	2216.55	2137.93	3137.34	1788.18	3130.28	2448.54	2642.78	1797.42	3338.34	2940.64	6363.06	2307.77	2559.2	11842.1	3887.86	2661.94	2164.09	1039.82	4235.31	2127.76	674.988	716.34	6487.48	5685.03	2164.41	1694.22	15473.8	3800.45	2105.28	2186.42	2732.68	1695.37	2790.4	2009.34	2660.45
22.33_382.0998m/z		382.1	1	22.3328	0.5368	0	0.0381617	0.147411	4.81546	STZ+Mildronate	Mildronate only	100 - 10.6	1767.63	22.84	401.464	647.653	578.516	353.807	593.879	486.567	657.023	350.245	617.283	605.355	1806.55	375.278	525.897	3149.35	940.281	472.069	418.694	71.177	1015.03	519.074	0	178.47	1785.84	1388.74	291.63	405.919	5847.43	886.244	381.311	662.342	503.897	335.443	529.397	399.289	661.418
22.09_330.6037m/z		330.604	1	22.0944	0.448767	0	0.123567	0.322853	14.1076	STZ+Mildronate	Mildronate only	100 - 1.89	299.648	90.81	205.708	427.484	0	42.7267	0	0	415.028	0	404.356	0	279.887	61.3385	91.286	117.778	813.856	0	127.441	0	0	0	0	0	344.605	611.995	0	0	596.357	244.931	195.381	437.18	0	40.509	0	0	417.805
22.09_274.0324m/z		274.032	1	22.0944	0.5766	0	1	1	1	---	---	100	0	---	0	0	0	0	0	0	0	0	0	0	0	0	0	0	0	0	0	0	0	0	0	0	0	0	0	0	0	0	0	0	0	0	0	0	0
22.09_266.0819m/z		266.082	1	22.0944	0.33965	0	0.0398489	0.151939	168.158	STZ+Mildronate	Mildronate only	100	21.8352	111.67	0.932248	0	0	0	1.0022	0.00182784	0.729078	0	0	0	25.289	0	0.754654	0.573563	63.9401	0	0.779095	0	0	0	0	0	37.6255	41.3423	0	0	52.0432	0	0.885451	0	0	0	0.893383	0.00149997	0.733955
22.09_254.0639m/z		254.064	1	22.0944	0.33965	0	1	1	1	---	---	100	0	---	0	0	0	0	0	0	0	0	0	0	0	0	0	0	0	0	0	0	0	0	0	0	0	0	0	0	0	0	0	0	0	0	0	0	0
22.09_220.4008m/z		220.401	1	22.0944	0.448767	0	0.0309836	0.12723	Infinity	STZ+Mildronate	Control+INT	100	22.346	114.28	0	0	0	0	0	0	0	0	0	0	32.7179	0	0	0	84.1364	0	0	0	0	0	0	0	33.2013	56.2142	0	0	44.6605	0	0	0	0	0	0	0	0
22.09_220.0664m/z		220.066	1	22.0944	0.448767	0	0.116836	0.311128	3.72855	STZ+Mildronate	Mildronate only	100 - 6.72	157.708	48.1	154.839	181.934	0	52.1579	27.9107	26.8762	119.745	0	182.535	0	93.7068	46.1716	30.8211	25.954	376.768	114.007	109.108	47.7753	27.9203	21.5493	22.9399	24.4915	139.287	230.953	84.8086	69.2805	257.154	164.766	147.066	186.06	0	49.4507	24.8802	22.0553	120.546
22.09_215.1280m/z		215.128	1	22.0944	1.31633	0	9.06315e-05	0.0014012	2.56429	Mildronate only	Control+INT	100 - 6.52	1738.56	13.81	816.641	698.913	871.416	737.3	673.812	578.921	550.049	573.324	649.685	629.834	804.751	744.396	666.681	779.824	566.348	610.751	802.765	3785.25	1566.79	1901.35	1444.34	930.888	706.412	797.872	1188.81	1081.3	1100.42	816.513	775.646	714.765	759.018	699.031	600.651	475.078	553.729
22.09_210.0036m/z		210.004	1	22.0944	0.439983	0	0.451821	0.693546	12929.4	STZ+Mildronate	Mildronate only	100	44.7335	186.62	0.00112431	0.035931	1.18596	0.0515114	3.1607	2.20418	0.130175	0.439028	0.0104052	42.7863	0	0	0	0.960881	0	0	0	0.016072	0	0.00468697	0	0	0	0	0	268.401	0	0	0.00106787	0.036746	1.03299	0.0488377	2.81752	1.80881	0.131045
22.09_209.0084m/z		209.008	1	22.0944	0.55535	0	0.693758	0.893812	1.11839	STZ+Mildronate	Mildronate only	100 - 3.5	317.546	15.76	305.936	269.197	305.485	366.906	385.349	312.356	210.046	337.188	323.789	343.823	244.987	284.643	349.892	351.456	240.826	329.279	301.484	338.753	248.69	344.975	233.36	236.325	273.566	320.138	337.386	460.368	272.465	241.35	290.578	275.302	266.083	347.862	343.508	256.327	211.451
22.09_331.1054m/z		331.105	1	22.0944	0.448767	0	0.302327	0.55477	9.59302	STZ+Mildronate	Mildronate only	100	67.4552	99.8	0	66.0986	0	0	0	0	106.276	0	70.5017	0	80.4006	0	0	0	237.928	0	42.1902	0	0	0	0	0	78.7501	173.696	0	0	107.722	44.563	0	67.5978	0	0	0	0	106.987
22.09_180.0295m/z		180.029	1	22.0944	1.73833	0	0.271901	0.531338	1.22748	STZ+Mildronate	Mildronate only	100 - 50.8	241.67	12.58	232.769	161.063	211.778	131.057	202.531	179.679	159.436	200.687	282.75	329.833	266.17	202.544	246.786	199.536	250.902	264.994	195.38	178.652	218.873	152.447	181.165	254.778	212.206	274.572	276.846	320.208	183.987	182.203	221.084	164.716	184.462	124.254	180.541	147.449	160.503
22.00_399.0458m/z		399.046	1	21.996	0.446233	0	0.0707127	0.225462	4.25554	STZ+Mildronate	STZ Only	100 - 1.07	306.483	38.78	55.5992	83.1874	81.5791	76.5928	0	106.262	0	73.1629	169.108	85.9517	52.0387	0	69.4252	131.029	67.3455	112.279	81.9264	168.76	159.853	86.3141	64.5294	107.573	193.718	255.888	220.346	380.937	237.283	550.724	52.8082	85.0741	71.0568	72.6173	0	87.2018	0
22.00_398.5446m/z		398.545	1	21.996	0.685717	0	3.02675e-05	0.000604131	2.2154	STZ+Mildronate	Control+INT	100 - 1.87	1401.99	17.93	518.167	679.491	904.097	669.095	530.966	486.872	468.953	740.268	793.289	537.178	488.106	600.525	681.961	996.635	975.512	621.116	618.043	581.239	881.104	594.369	818.027	736.971	1131.97	1013.67	1050.59	1719.01	1273.89	2222.8	492.155	694.903	787.484	634.366	473.314	399.54	472.09
22.00_349.0922m/z		349.092	1	21.996	1.09605	0	0.930105	1	1.70812	Mildronate only	STZ Only	100 - 8	93.4512	100.87	0	0	52.8458	0	61.3506	161.425	0	53.8879	57.462	161.607	0	47.8511	108.571	171.837	0	0	0	235.689	0	154.208	123.558	47.2517	0	0	53.5057	272.401	43.3884	33.3013	0	0	46.0296	0	54.6893	132.469	0
22.00_331.9898m/z		331.99	1	21.996	0.446233	0	1	1	1	---	---	100 - 10.1	0	---	0	0	0	0	0	0	0	0	0	0	0	0	0	0	0	0	0	0	0	0	0	0	0	0	0	0	0	0	0	0	0	0	0	0	0
22.00_266.0277m/z		266.028	1	21.996	0.316933	0	0.000286621	0.0034865	15.9883	STZ+Mildronate	Control+INT	100	108.995	53.58	30.8116	0	0	37.3599	0	0	0	0	0	0	28.6012	31.6578	40.4249	60.4051	80.0772	0	33.7831	0	67.0791	0	0	0	86.4981	67.6593	41.2695	131.987	119.536	207.017	29.2648	0	0	35.4208	0	0	0
22.00_265.3604m/z		265.36	1	21.996	0.984067	0	1.87531e-06	6.67961e-05	2.15889	STZ+Mildronate	Control+INT	100 - 0.137	2627.64	12.78	1097.88	1212.13	1522.67	1280.31	1095.56	978.092	964.659	1453.21	1488	1078.73	1033.08	1308.35	1519.77	1922.07	1943.1	1576.98	1211.97	1215.4	1631.06	1302.7	1559.05	1431.97	2077.04	2473.22	1918.83	3276.48	2344.44	3675.84	1042.77	1239.62	1326.27	1213.86	976.606	802.647	971.112
22.00_239.5422m/z		239.542	1	21.996	0.5766	0	0.0121861	0.0644665	Infinity	STZ+Mildronate	Mildronate only	100	29.2375	79.54	0	28.9947	0	0	0	0	0	0	0	0	0	38.4507	0	50.9737	43.7083	0	0	0	0	0	0	0	42.3085	53.7849	0	0	38.2953	41.0361	0	29.6524	0	0	0	0	0
22.00_168.9899m/z		168.99	1	21.996	0.316933	0	1	1	1	---	---	100	0	---	0	0	0	0	0	0	0	0	0	0	0	0	0	0	0	0	0	0	0	0	0	0	0	0	0	0	0	0	0	0	0	0	0	0	0
21.88_611.1439m/z		611.144	1	21.884	0.658533	0	0.10523	0.293178	1.7271	Control+INT	STZ+Mildronate	100	563.951	39.99	512.083	473.213	727.81	393.088	976.016	513.465	692.143	410.005	187.07	754.62	375.614	215.955	0	1132.7	2.74948	831.486	558.956	386.154	635.055	171.375	332.213	583.656	327.672	207.714	128.99	693.563	209.103	392.147	486.377	483.945	633.935	372.685	870.042	421.363	696.773
22.09_108.0445m/z		108.045	1	22.0944	0.33965	0	1	1	1	---	---	100 - 4.8	0	---	0	0	0	0	0	0	0	0	0	0	0	0	0	0	0	0	0	0	0	0	0	0	0	0	0	0	0	0	0	0	0	0	0	0	0
22.33_500.0223m/z		500.022	1	22.3328	0.5368	0	0.00966563	0.0539051	4.53942	STZ+Mildronate	Mildronate only	100 - 9.69	2148.04	24.69	648.872	640.933	868.836	449.623	799.922	763.94	739.448	472.135	1007.58	902.322	2299.01	700.161	793.74	3989.61	1405.52	1070.28	684.126	0	1320.15	636.831	4.16792	193.9	2596.05	2078.58	633.702	559.862	5675.87	1344.16	616.299	655.47	756.771	426.285	713.068	626.909	744.394
22.09_411.5523m/z		411.552	1	22.0944	0.33965	0	0.709683	0.905467	Infinity	Mildronate only	STZ+Mildronate	100 - 6.39	5.19768	244.95	0	0	0	0	0	0	0	7.65422	0	0	0	0	5.04341	0	0	0	0	0	0	0	31.1861	0	0	0	0	0	0	0	0	0	0	0	0	0	0
22.09_477.1395m/z		477.139	1	22.0944	0.658533	0	0.236967	0.488403	Infinity	STZ Only	Mildronate only	100 - 21.8	25.8575	168.8	0	0	0	15.8686	0	0	0	0	0	0	0.403254	0	0	105.342	49.3998	0	0	0	0	0	0	0	89.324	0	0	0	0	7.58161	0	0	0	15.0449	0	0	0
22.33_359.5821m/z		359.582	1	22.3328	0.3416	0	0.133537	0.339209	9.06524	STZ+Mildronate	Mildronate only	100	77.7069	115.61	0	0	0	0	48.2755	49.0138	0	0	0	0	63.7115	0	0	50.9871	0	0	0	0	51.4318	0	0	0	95.7257	83.0274	0	0	241.72	45.7682	0	0	0	0	43.0339	40.222	0
22.33_324.9642m/z		324.964	1	22.3328	0.438417	0	0.311323	0.55477	Infinity	STZ+Mildronate	Control+INT	100 - 4.7	11.7675	244.95	0	0	0	0	0	0	0	0	0	0	0	0	0	0	0	0	0	0	0	0	0	0	0	0	0	70.6049	0	0	0	0	0	0	0	0	0
22.33_259.0452m/z		259.045	1	22.3328	0.981383	0	1	1	1	---	---	100 - 10.6	0	---	0	0	0	0	0	0	0	0	0	0	0	0	0	0	0	0	0	0	0	0	0	0	0	0	0	0	0	0	0	0	0	0	0	0	0
22.33_244.9978m/z		244.998	1	22.3328	0.438417	0	0.311323	0.55477	Infinity	STZ+Mildronate	Control+INT	100 - 4.79 - 0.903	23.5462	244.95	0	0	0	0	0	0	0	0	0	0	0	0	0	0	0	0	0	0	0	0	0	0	0	0	0	141.277	0	0	0	0	0	0	0	0	0
22.33_237.5176m/z		237.518	1	22.3328	0.309117	0	1	1	1	---	---	100	0	---	0	0	0	0	0	0	0	0	0	0	0	0	0	0	0	0	0	0	0	0	0	0	0	0	0	0	0	0	0	0	0	0	0	0	0
22.33_231.0770m/z		231.077	1	22.3328	0.752283	0	0.937824	1	3.19997	Control+INT	STZ+Mildronate	100 - 8.7	940.61	38.74	926.809	996.827	424.916	2138.54	594.915	1289.52	1192.09	291.851	0	1550.63	158.404	465.031	215.147	520.904	137.423	477.28	147.749	745.037	188.602	191.436	361.093	495.726	232.034	260.385	397.639	126.437	438.335	308.831	880.285	1019.44	370.109	2027.54	530.32	1058.22	1200.06
22.33_231.0313m/z		231.031	1	22.3328	1.1012	0	0.0125269	0.0655993	2.86016	STZ+Mildronate	Mildronate only	100 - 1.36	15386.3	12.79	6213.77	6502.41	7736.4	5574.31	8262.6	6791.95	6624.62	5866.05	7714.42	7322.69	13739.9	6019.82	6677.03	25468.2	10339	7368.57	6109.85	3737.57	9449.95	6913.88	2613.87	3452.09	15419.6	12896.5	5734.4	6896.68	42389.2	8981.52	5901.85	6649.89	6738.54	5284.98	7365.46	5573.65	6668.94
22.33_230.5290m/z		230.529	1	22.3328	0.752283	0	0.00703659	0.0420003	4.20458	STZ+Mildronate	Mildronate only	100 - 2.96	86544.2	17.74	25341.8	30309.3	35748.9	21902.1	36301.3	29120.2	30837.3	22799.7	36039.1	32592.7	79475.1	26424.3	29363.3	150784	54399.9	31131.1	26628.2	5927.14	49850.3	28088.6	3618.02	9387.79	87076	71588.5	22995.5	25049.2	264715	47840.9	24069.6	30996.8	31137.9	20765.3	32359.7	23896.8	31043.6
22.33_230.4357m/z		230.436	1	22.3328	0.3416	0	0.0217617	0.0989275	Infinity	STZ+Mildronate	Mildronate only	100	67.3392	173.18	0	0	0	0	29.6421	0	0	0	0	0	39.5121	0	0	96.8728	0	0	0	0	0	0	0	0	22.9756	31.5886	0	0	302.444	47.0269	0	0	0	0	26.4236	0	0
22.09_423.2741m/z		423.274	1	22.0944	1.6334	0	0.512363	0.751104	107.193	STZ Only	Control+INT	100 - 18.5	454.726	161.25	0	21.075	0	20.3524	0.993973	0	0	0	0	0	0	0	0	1.41333	2653.59	73.3542	0.597382	0	32.6811	0	0	56.1395	0	0	0	0	42.0233	0	0	21.553	0	19.296	0.886049	0	0
22.33_215.0552m/z		215.055	1	22.3328	0.967417	0	0.447826	0.69174	Infinity	STZ Only	Control+INT	100 - 9.26 - 0.427	2.62579	244.95	0	0	0	0	0	0	0	0	0	0	0	0	0	0	15.7547	0	0	0	0	0	0	0	0	10.952	0	0	0	0	0	0	0	0	0	0	0
22.33_208.5341m/z		208.534	1	22.3328	0.438417	0	0.00712319	0.0423905	4.43684	STZ+Mildronate	Mildronate only	100 - 0.332	1591.17	20.27	418.574	470.947	552.481	339.812	598.091	440.265	604.096	368.283	604.35	551.973	1373.11	447.319	570.57	2738.93	976.246	514.391	445.159	105.238	917.297	482.712	38.3444	163.015	1607.54	1280.43	390.318	447.126	4975.78	845.833	397.562	481.629	481.221	322.174	533.151	361.292	608.137
22.33_172.5168m/z		172.517	1	22.3328	0.428567	0	1	1	1	---	---	100 - 5.21	0	---	0	0	0	0	0	0	0	0	0	0	0	0	0	0	0	0	0	0	0	0	0	0	0	0	0	0	0	0	0	0	0	0	0	0	0
22.22_384.0154m/z		384.015	1	22.2237	0.55195	0	0.699105	0.898014	Infinity	Control+INT	STZ Only	100 - 8.92	0.396258	244.39	0	0	0	0	0	0.102543	0	0	3.86004	0	0	0	0	0	0	0	1.03644	0.00197393	0	0	0	0	0	0	0	0	0	0	0	0	0	0	0	0.0841494	0
22.22_298.0369m/z		298.037	1	22.2237	0.3368	0	0.394284	0.641704	4.41644	STZ+Mildronate	Control+INT	100	41.2342	119.22	0	0	0	0	0	0	93.3653	0	0	0	0	0	38.8823	0	123.886	0	44.1046	0	0	0	0	31.5267	54.1112	0	0	0	115.025	78.2696	0	0	0	0	0	0	93.9899
22.22_286.0480m/z		286.048	1	22.2237	1.49495	0	1.38525e-09	2.4137e-07	Infinity	Mildronate only	STZ Only	100 - 9.96	1096.24	18.24	594.839	645.527	1001.03	1446.76	1287.79	750.884	613.848	959.424	610.89	1313.84	0	0	0	0	0	0	833.008	1052.42	1227.5	1219.99	1339.85	904.667	756.735	0	445.636	0	25.8067	31.9798	564.978	660.168	871.914	1371.67	1147.96	616.195	617.954
22.22_254.0312m/z		254.031	1	22.2237	0.439983	0	0.798034	0.970374	Infinity	Mildronate only	STZ Only	100	4.90228	244.95	0	0	0	0	0	0	0	0	34.4071	0	0	0	0	0	0	0	0	0	29.4137	0	0	0	0	0	0	0	29.3034	0	0	0	0	0	0	0	0
22.22_253.0712m/z		253.071	1	22.2237	0.439983	0	1	1	1	---	---	100	0	---	0	0	0	0	0	0	0	0	0	0	0	0	0	0	0	0	0	0	0	0	0	0	0	0	0	0	0	0	0	0	0	0	0	0	0
22.22_190.7468m/z		190.747	1	22.2237	0.648767	0	0.745473	0.933065	1.36011	STZ+Mildronate	Mildronate only	100	68.3096	36.56	85.6641	65.9173	26.7252	46.101	116.65	0	42.9447	48.6641	103.752	46.8392	35.096	56.8731	43.5321	31.8185	37.2278	100.824	64.3151	44.4676	83.8692	49.5457	38.7221	20.4225	58.5594	117.04	62.5159	54.4801	69.516	47.7464	81.3639	67.4124	23.2781	43.7082	103.985	0	43.232
22.09_509.1357m/z		509.136	1	22.0944	0.448767	0	0.362525	0.609758	4.73241	Mildronate only	STZ+Mildronate	100 - 15.6	25.0438	134.7	0	17.0895	0	6.30351	0.247064	0	8.34107	66.373	84.486	67.3062	0	0	0	47.85	0	6.63583	0	150.263	0	0	0	0	0	0	0	0	0	31.7518	0	17.4771	0	5.97633	0.220238	0	8.39686
22.33_209.0358m/z		209.036	1	22.3328	0.438417	0	0.0153171	0.0759028	6.0786	STZ+Mildronate	Mildronate only	100	184.365	49.52	36.3844	29.2391	79.7822	0	53.9135	61.3064	58.5049	29.7782	45.5871	47.8827	168.968	23.5783	53.3908	336.432	121.668	42.5844	59.622	0	96.0158	26.3436	0	0	172.344	143.25	26.4775	34.5375	631.593	97.9916	34.558	29.9023	69.4917	0	48.0597	50.3096	58.8963
21.34_80.9622m/z		80.9622	1	21.3427	0.416333	0	0.463979	0.705988	Infinity	STZ Only	STZ+Mildronate	100	1.52679	156.65	0	0	0	0	0	0	0	0	0	8.83261	4.01938	0	5.14135	0	0	0	0	0	0	0	1.88633	0	0	0	0	0	0	0	0	0	0	0	0	0	0
21.24_739.9941m/z		739.994	1	21.2368	0.309967	0	0.508612	0.748464	2.01961	Mildronate only	STZ Only	100	516.765	63.51	0	946.291	491.454	372.41	1089.56	478.275	330.53	597.402	606.507	0.00218218	690.93	493.372	0	0	0	350.939	893.37	641.759	326.057	0	451.548	787.86	533.059	202.732	386.651	458.287	0	0	0	967.753	428.065	353.08	971.257	392.485	332.741
21.24_702.0373m/z		702.037	1	21.2368	0.415333	0	0.000514297	0.00548953	2.09455	Mildronate only	STZ Only	100 - 16.4	2489.95	11.54	1991.6	2199.75	1522.56	1136.98	3413.18	1246.17	2840.92	2451.93	1981.14	1754.31	1531.47	1150.64	637.307	757.609	1665.62	1390.03	2538.68	2469.19	2024.51	2850.8	2355.14	2701.4	1288.17	1803.91	1512.88	811.205	1546.57	1192.74	1891.63	2249.64	1326.17	1077.97	3042.58	1022.64	2859.93
20.60_187.5175m/z		187.517	1	20.5984	0.309617	0	1	1	1	---	---	100	0	---	0	0	0	0	0	0	0	0	0	0	0	0	0	0	0	0	0	0	0	0	0	0	0	0	0	0	0	0	0	0	0	0	0	0	0
20.60_122.5041m/z		122.504	1	20.5984	0.347417	0	0.00165039	0.0135715	3.86556	STZ+Mildronate	Control+INT	100	21.8962	31.31	11.2606	8.61361	10.7754	0	13.3729	0	0	12.6219	0	0	10.6525	19.4309	13.4173	11.2758	23.0446	18.928	8.78486	13.4205	7.97369	13.204	32.0885	20.0578	25.7666	20.0768	9.58385	17.3306	12.021	46.5983	10.6953	8.80897	9.38554	0	11.9209	0	0
20.60_96.9649m/z		96.9649	1	20.5984	0.309617	0	0.311323	0.55477	Infinity	STZ+Mildronate	Control+INT	100	42.4949	244.95	0	0	0	0	0	0	0	0	0	0	0	0	0	0	0	0	0	0	0	0	0	0	0	0	0	254.969	0	0	0	0	0	0	0	0	0
20.49_662.4364m/z		662.436	1	20.4868	0.556867	0	0.901031	1	1.76531	Control+INT	STZ Only	100	343.835	76.81	267.03	302.416	672.965	199.754	0	644.895	0	354.233	739.35	257.708	333.074	2.66422	379.413	307.74	145.747	0	0	388.553	212.504	688.764	0	164.886	0	354.479	508.304	0	655.546	173.835	253.625	309.275	586.164	189.386	0	529.218	0
20.49_553.0994m/z		553.099	1	20.4868	0.455317	0	0.721466	0.915969	1.75408	Mildronate only	STZ Only	100	194.876	71.02	0	157.269	600.479	247.67	2.7732	212.82	0	0	72.097	377.999	190.341	0	127.424	87.415	206.853	54.5614	121.138	5.39082	355.901	99.8221	295.568	291.437	280.262	0	225.565	0	162.409	466.104	0	160.836	523.027	234.815	2.47209	174.646	0
20.49_336.0390m/z		336.039	1	20.4868	0.347417	0	0.311323	0.55477	Infinity	STZ+Mildronate	Control+INT	100 - 4.5	9.76946	244.95	0	0	0	0	0	0	0	0	0	0	0	0	0	0	0	0	0	0	0	0	0	0	0	0	0	58.6167	0	0	0	0	0	0	0	0	0
20.49_241.0016m/z		241.002	1	20.4868	0.4351	0	0.00179738	0.0145237	33.9848	STZ+Mildronate	Control+INT	100	103.449	85.25	0	0	0	0	30.4397	0	0	0	0	0	253.358	17.071	26.386	56.7887	136.316	0	0	0	20.7737	0	0	0	0	99.4056	136.179	0	176.484	208.624	0	0	0	0	27.1346	0	0
20.49_217.0167m/z		217.017	1	20.4868	1.53617	0	0.559913	0.792756	1.07948	Control+INT	Mildronate only	100 - 2.75	3172.58	6.49	2861.82	2919.44	3509.82	3166.23	3120.03	3057.65	3144.93	3180.81	3350.64	3414.43	2721.92	2896.19	3147.23	3076.87	2591.7	3456.3	2615.87	3318	2773.22	3211.53	2721.06	2994.32	2616.94	2910.88	3130.61	4346.78	2963.06	2527.74	2718.16	2985.66	3057.12	3001.89	2781.27	2509.19	3165.97
20.49_188.0344m/z		188.034	1	20.4868	2.15622	0	0.421913	0.672453	1.19083	STZ+Mildronate	Control+INT	100 - 17.2	540.641	7.72	441.454	411.424	531.618	458.943	429.316	410.753	340.062	481.295	482.516	552.672	462.562	531.109	502.894	432.97	493.132	526.546	414.541	498.825	431.95	501.657	499.294	471.458	426.795	424.461	492.349	583.012	898.404	418.822	419.293	420.755	463.048	435.122	382.702	337.074	342.336
20.60_211.0604m/z		211.06	1	20.5984	0.645617	0	1	1	1	---	---	100	0	---	0	0	0	0	0	0	0	0	0	0	0	0	0	0	0	0	0	0	0	0	0	0	0	0	0	0	0	0	0	0	0	0	0	0	0
20.36_652.0460m/z		652.046	1	20.3613	0.450083	0	0.119407	0.31511	2.20059	STZ+Mildronate	Control+INT	100 - 18 - 4.22	4766.74	40.55	2662.43	3727.62	2125.63	2322.7	2018.82	585.232	3467.21	899.751	3286.45	565.367	5037.98	1018	1366.11	1846.78	4720.84	3062.88	5229.88	1812.31	3482.14	1418.16	1311.33	1683.61	5598.6	5961.7	1178.81	4871.25	4351.32	6638.76	2528.78	3812.16	1851.46	2202.14	1799.62	480.257	3490.4
20.36_454.0696m/z		454.07	1	20.3613	0.450083	0	0.0877678	0.26172	Infinity	STZ+Mildronate	Control+INT	100	37.7458	111.49	0	0	0	0	0	0	0	0	0	0	67.2317	0	0	0	0	0	61.7626	0	0	0	0	0	81.973	83.2827	0	0	0	61.2193	0	0	0	0	0	0	0
20.36_438.6027m/z		438.603	1	20.3613	0.450083	0	0.418677	0.668783	Infinity	STZ Only	Control+INT	100	12.1584	244.95	0	0	0	0	0	0	0	0	0	0	0	0	0	72.9501	0	0	0	0	0	0	0	0	0	6.27787	0	0	0	0	0	0	0	0	0	0	0
20.36_399.0098m/z		399.01	1	20.3613	0.450083	0	0.469705	0.712012	1.58807	Mildronate only	STZ Only	100 - 6.2	565.985	62.51	247.395	289.574	149.569	251.371	705.866	311.002	1114.2	593.015	84.6718	552.857	850.771	49.3201	120.314	898.298	110.663	109.016	1087.07	370.383	623.387	841.626	336.707	136.733	261.542	279.304	159.01	1648.07	813.659	84.9431	234.976	296.142	130.277	238.324	629.224	255.217	1121.66
20.36_390.0590m/z		390.059	1	20.3613	0.338467	0	0.0970611	0.278564	3.05147	STZ+Mildronate	Control+INT	100	167.343	56.95	0	130.413	0	0	130.95	0	287.037	0	0	0	136.68	0	0	0	253.655	98.5158	166.457	114.546	156.036	0	132.531	78.3578	242.788	278.669	125.826	0	187.684	169.091	0	133.371	0	0	116.732	0	288.957
20.36_389.5577m/z		389.558	1	20.3613	0.551983	0	0.211606	0.455647	1.92775	STZ+Mildronate	Control+INT	100 - 1.88	835.483	42.01	377.979	651.407	339.396	215.943	314.777	74.0672	1189.49	430.458	285.417	455.052	638.036	299.11	690.852	221.971	1253.63	523.829	823.599	314.397	731.2	353.684	463.003	376.789	1046.64	1262.87	725.996	180.257	970.397	826.74	359.005	666.182	295.619	204.735	280.599	60.7815	1197.44
18.35_268.9519m/z		268.952	1	18.3462	1.38192	0	0.311323	0.55477	Infinity	STZ+Mildronate	Control+INT	100	6.16884	244.95	0	0	0	0	0	0	0	0	0	0	0	0	0	0	0	0	0	0	0	0	0	0	0	0	0	37.0131	0	0	0	0	0	0	0	0	0
20.36_369.2501m/z		369.25	1	20.3613	0.345	0	0.873389	1	5.10265	STZ Only	STZ+Mildronate	100	37.5983	161.27	49.9918	0	0	0	0	62.9529	0	0	0	47.5364	54.2112	171.379	0	0	0	0	0	68.9512	0	111.583	0	0	0	44.2103	0	0	0	0	47.4823	0	0	0	0	51.6607	0
20.36_350.5185m/z		350.518	1	20.3613	0.450083	0	1	1	1	---	---	100	0	---	0	0	0	0	0	0	0	0	0	0	0	0	0	0	0	0	0	0	0	0	0	0	0	0	0	0	0	0	0	0	0	0	0	0	0
20.36_344.4962m/z		344.496	1	20.3613	0.450083	0	0.311323	0.55477	Infinity	STZ+Mildronate	Control+INT	100 - 5.56	6.74564	244.95	0	0	0	0	0	0	0	0	0	0	0	0	0	0	0	0	0	0	0	0	0	0	40.4739	0	0	0	0	0	0	0	0	0	0	0	0
20.36_467.0898m/z		467.09	1	20.3613	0.980617	0	0.028236	0.118823	13.9249	STZ Only	Control+INT	100 - 8.03	206.612	96.78	0	0	69.6032	0	0	0	0	0	0	78.7728	91.6453	145.772	112.653	0	607.59	282.012	87.1226	28.8119	69.1138	0	131.232	0	93.7043	226.751	0	0	90.6083	237.639	0	0	60.6256	0	0	0	0
20.36_341.5131m/z		341.513	1	20.3613	0.450083	0	0.311323	0.55477	Infinity	STZ+Mildronate	Control+INT	100	6.88502	244.95	0	0	0	0	0	0	0	0	0	0	0	0	0	0	0	0	0	0	0	0	0	0	41.3101	0	0	0	0	0	0	0	0	0	0	0	0
20.60_261.0063m/z		261.006	1	20.5984	0.878717	0	0.449804	0.692759	1.21393	STZ Only	Control+INT	100 - 7.62	572.592	13.58	394.861	387.635	503.331	363.653	452.884	433.773	720.216	514.224	437.914	508.345	466.046	532.778	650.112	449.401	522.048	815.17	447.669	529.443	384.869	467.298	456.036	567.752	346.617	481.357	477.441	888.403	660.278	361.997	375.04	396.427	438.41	344.778	403.711	355.966	725.034
20.60_264.7007m/z		264.701	1	20.5984	0.749983	0	1	1	1	---	---	100	0	---	0	0	0	0	0	0	0	0	0	0	0	0	0	0	0	0	0	0	0	0	0	0	0	0	0	0	0	0	0	0	0	0	0	0	0
20.71_437.0348m/z		437.035	1	20.7087	0.984083	0	0.0739596	0.232821	1.76702	STZ+Mildronate	Mildronate only	100 - 10.1	2402.63	18.84	1607.36	1635.58	1149.16	1244.24	1502.27	1851.49	1962.66	1841.05	1434.81	2123.79	1694.28	1467.8	1272.36	1932.55	1434.19	2069.56	1605.48	1313.72	1461.71	1933.35	454.468	1389.54	1891.52	2095.78	2307.79	4954.94	1931.06	1234.72	1526.68	1672.68	1000.94	1179.66	1339.15	1519.38	1975.79
20.71_410.0350m/z		410.035	1	20.7087	0.664767	0	0.177586	0.408156	2.03321	STZ+Mildronate	Mildronate only	100 - 9.46	715.116	40.04	521.753	470.265	224.146	163.469	484.279	677.827	602.66	442.576	209.368	462.761	498.697	442.598	160.15	642.052	314.359	559.037	526.45	283.675	448.735	501.458	43.6324	306.353	733.422	666.91	788.412	1411.15	383.781	307.019	495.562	480.931	195.235	154.984	431.697	556.243	606.692
20.71_400.5714m/z		400.571	1	20.7087	0.309617	0	0.493715	0.736404	Infinity	Control+INT	Mildronate only	100	7.26249	216.63	0	0	43.9893	0	28.6355	0	0	0	0	0	0	0	23.0107	0	0	0	0	0	0	0	0	0	0	0	0	0	0	0	0	0	38.3155	0	25.5264	0	0
20.71_397.0395m/z		397.04	1	20.7087	0.556867	0	0.0368423	0.143779	6.01196	STZ+Mildronate	Mildronate only	100 - 7.04	7661.31	33.3	1369.3	1908.11	530.506	697.772	1514.83	3170.28	2599.93	2088.36	833.848	2516.87	1667.95	1722.68	525.328	1850.99	1420.96	1408.64	1821.94	1145.61	1644.2	1980.13	244.265	809.923	3582.06	2982.3	3479.99	32361.1	2543.96	1018.44	1300.56	1951.39	462.08	661.555	1350.35	2601.62	2617.32
20.71_384.9951m/z		384.995	1	20.7087	0.665733	0	0.143116	0.35542	1.47837	STZ+Mildronate	Mildronate only	100 - 6.66 - 0.72	3614.86	17.95	2549.77	2544.45	1727.86	1721.02	3058.65	2735.8	3255.48	3435.87	2540.68	3093.32	2826.73	2707.33	1991.73	3126.65	2594.33	3462.42	2771.28	2630.84	2575.19	3534.08	997.679	2161.89	3106.05	3589.05	4332.85	5572.98	2925.19	2163.05	2421.77	2602.16	1505	1631.69	2726.55	2245.07	3277.26
20.71_379.0290m/z		379.029	1	20.7087	0.879	0	0.0855547	0.256784	5.99398	STZ+Mildronate	Mildronate only	100 - 4.93	2561.18	32.32	430.46	686.627	235.9	393.872	429.824	1226.44	925.378	762.597	374.704	855.278	550.52	626.663	215.681	649.732	417.886	567.284	636.143	391.318	531.699	800.969	0	203.625	1131.75	988.375	1217.97	10559.2	999.288	470.47	408.852	702.201	205.473	373.429	383.155	1006.45	931.568
20.71_350.0467m/z		350.047	1	20.7087	0.556867	0	0.0362561	0.142475	5.77556	STZ+Mildronate	Mildronate only	100 - 2.6	2423.51	43.02	519.009	631.06	248.911	255.094	587.793	947.883	962.72	839.701	307.444	859.744	645.912	792.163	153.123	550.946	393.666	525.513	601.611	345.587	618.831	645.53	83.2031	222.929	1002.97	960.4	1229.62	10104.5	866.421	377.206	492.955	645.373	216.806	241.854	523.972	777.858	969.16
20.71_346.3841m/z		346.384	1	20.7087	0.319767	0	0.00111926	0.0101082	Infinity	STZ+Mildronate	STZ Only	100	403.692	109.58	0	78.6667	0	51.8069	51.5235	194.403	170.81	128.76	0	0	0	0	0	0	0	0	96.1744	0	0	66.4464	0	40.0757	160.161	123.15	168.058	1833.94	95.8436	41.0012	0	80.4509	0	49.1179	45.9291	159.532	171.952
20.71_267.0729m/z		267.073	1	20.7087	1.08598	0	0.0483079	0.172563	3.08156	STZ+Mildronate	Mildronate only	100 - 9.49	20904	29.59	6935.42	8835.81	3988.84	4238.81	8951.59	12923.9	13681.1	12628.2	5427.14	11459	8877.77	9246.83	3800.18	10178.1	6611.07	7796.62	9277.49	6016.55	9117.91	10391.4	1818.3	4079.89	14300.4	13757.9	16058.4	63868.4	12184.7	5254.3	6587.27	9036.21	3474.35	4018.8	7979.64	10605.7	13772.6
20.60_262.0564m/z		262.056	1	20.5984	0.543	0	0.0882134	0.262435	18.4514	STZ Only	Control+INT	100 - 7.97	236.326	184.04	0	0	0	0	0	0	0	0	51.7893	76.2908	49.3388	53.2821	33.8703	1244.72	36.7427	0	0	0	53.4106	223.484	0	0	107.199	33.5166	0	0	0	0	0	0	0	0	0	0	0
20.71_173.5171m/z		173.517	1	20.7087	0.665733	0	0.0342532	0.136653	3.91217	STZ+Mildronate	Mildronate only	100	2853.62	29.46	850.93	1010.89	338.961	330.168	877.236	1520.5	1381.15	1313.94	629.136	1392.77	1049.81	1097.77	402.553	1091.1	824.037	969.444	1013.01	660.599	993.855	1088.36	137.561	483.138	1777.79	1596.33	1979.97	9639.6	1451.58	676.438	808.214	1033.82	295.24	313.031	781.988	1247.76	1390.39
20.71_78.9549m/z		78.9549	1	20.7087	1.30053	0	0.0455652	0.165778	4.37037	STZ+Mildronate	Mildronate only	100	170.47	39.07	35.8492	67.1719	55.5327	38.5023	47.225	96.7865	94.2322	55.8214	30.0991	65.087	73.1342	64.765	25.2058	81.8434	29.5798	34.6466	57.515	28.7958	44.3781	75.9241	19.8175	7.60428	83.9039	83.0849	101.173	627.82	101.85	24.9861	34.0496	68.6953	48.37	36.5039	42.0974	79.4255	94.8626
20.60_594.0636m/z		594.064	1	20.5984	0.556867	0	0.00137478	0.0118756	3.13452	STZ+Mildronate	Mildronate only	100 - 17.6	2638.19	27.1	1180.47	1801.12	1147.29	501.286	1095.69	1901.96	1485.96	1056.43	1392.78	1684.07	1297.3	1617.11	649.574	1474.33	1391.51	1635.8	964.232	931.636	695.734	468.841	800.583	1188.91	2596.11	2211.06	1050.81	5255.56	2913.31	1802.26	1121.21	1841.97	999.306	475.267	976.724	1560.8	1495.9
20.60_532.0480m/z		532.048	1	20.5984	0.431383	0	0.318913	0.56407	2.36383	Control+INT	Mildronate only	100	181.761	70.9	0	343.462	128.317	338.82	117.043	103.08	88.8692	214.547	374.892	108.578	174.668	116.964	8.93486	409.344	90.0943	0	0	171.475	0	0	90.813	199.066	0	0	108.679	146.375	269.504	69.0968	0	351.252	111.766	321.234	104.335	84.5897	89.4637
20.60_419.5500m/z		419.55	1	20.5984	0.309617	0	0.758042	0.941275	Infinity	Mildronate only	STZ Only	100	1.32084	244.95	9.42106	0	0	0	0	0	0	0	0.588241	0	0	0	0	0	0	0	7.92506	0	0	0	0	0	0	0	0	0	0	1.46702	8.94813	0	0	0	0	0	0
20.60_401.1562m/z		401.156	1	20.5984	0.878717	0	7.22922e-07	3.08654e-05	Infinity	Control+INT	STZ Only	100 - 14.6	3765.27	101.93	6714.97	3473.2	61.7605	11529.5	67.5648	4167.47	5779.25	72.447	0	5786.56	0	0	0	0	0	0	0	0	0	0	0	0	0	0	0	0	61.6494	0	6377.89	3551.98	53.7944	10931.1	60.2287	3419.93	5817.91
20.60_377.0470m/z		377.047	1	20.5984	0.309617	0	0.723483	0.91711	Infinity	STZ Only	Mildronate only	100	8.88966	244.95	0	0	12.5822	0	0	0	0	0	0	0	53.3379	0	0	0	0	0	0	0	0	0	0	0	8.50115	0	0	0	0	0	0	0	10.9593	0	0	0	0
20.60_347.2137m/z		347.214	1	20.5984	0.347417	0	0.0525233	0.183433	21.6647	STZ+Mildronate	Control+INT	100 - 5.21	1360.09	92.27	0	62.0422	0	0	0	0	236.76	187.843	84.1164	57.0292	65.6308	0	0	269.243	67.3951	134.406	182.364	148.851	0	56.8737	0	110.949	297.493	298.592	186.423	7051.82	153.826	172.369	0	63.4493	0	0	0	0	238.343
20.60_343.9840m/z		343.984	1	20.5984	1.08927	0	0.000871915	0.00851703	1.60033	STZ+Mildronate	Control+INT	100 - 3.23	1204.56	12.45	862.452	806.681	762.353	850.43	656.075	847.942	633.714	620.903	696.567	789.857	857.993	1003.63	1205.32	952.72	1381.52	911.977	741.303	896.144	708.685	788.761	1102.71	783.375	1171.07	1140.11	667.017	1144.76	1431.9	1672.51	819.158	824.977	664.022	806.289	584.839	695.843	637.953
20.60_265.0348m/z		265.035	1	20.5984	0.749983	0	1	1	1	---	---	100	0	---	0	0	0	0	0	0	0	0	0	0	0	0	0	0	0	0	0	0	0	0	0	0	0	0	0	0	0	0	0	0	0	0	0	0	0
20.71_173.0154m/z		173.015	1	20.7087	0.7711	0	0.0287999	0.120177	3.77776	STZ+Mildronate	Mildronate only	100 - 1.4	25179.6	28.04	7595.46	9388.88	3423.2	3657.95	8039.57	12929.1	12525.4	11529.7	5567.95	12015.6	9108.21	9791.36	3948.15	9744.42	7116.89	9329.27	9223.24	5869.85	8803.49	10175.4	1376.13	4543.22	16132.5	14748.9	17980.1	83119.2	13311.7	5785.2	7214.18	9601.82	2981.67	3468.09	7166.65	10610	12609.1
20.71_445.0066m/z		445.007	1	20.7087	0.879	0	0.105376	0.293459	1.69481	STZ+Mildronate	Mildronate only	100 - 11.4 - 2.21 - 0.865	28084	19.41	19311.4	20461.4	13748.9	13502.1	21319.7	26025.2	26267.7	24999.6	18672.6	26644.8	20614.9	20945.3	14375.6	22457.9	16706	25074.1	19430.6	17876.5	18013.6	22560.1	6479.02	15063.5	23175.1	25832.1	27262.3	56261.7	20972.8	15000.1	18342	20925.5	11975.5	12801.2	19004.8	21357	26443.4
20.36_333.5162m/z		333.516	1	20.3613	0.450083	0	0.0440009	0.162504	Infinity	STZ+Mildronate	Control+INT	100	12.0068	157.21	0	0	0	0	0	0	0	0	0	0	0	0	0	0	0	0	0	0	0	0	0	0	41.1021	0	0	0	0	30.9388	0	0	0	0	0	0	0
20.36_325.5188m/z		325.519	1	20.3613	0.860183	0	0.0678186	0.219819	2.39673	STZ+Mildronate	Control+INT	100 - 4.62 - 0.0536	15030.9	41.97	8187.49	10152.3	4731.54	4250.33	6197.81	2641.09	11772.3	3007.46	10082	1691.66	12549.3	3767.91	3483.4	4026.22	14580.2	4946.54	18098	4345.27	8649.06	4982.35	3402.55	3531.34	17682.9	17326.2	3461.55	14847.8	14582.7	22284	7776.48	10382.5	4121.25	4029.72	5524.87	2167.35	11851
20.25_215.0915m/z		215.091	1	20.2534	3.77403	0	0.822026	0.986339	1.08382	Mildronate only	STZ Only	100	1090.39	8.56	1102.85	985.798	938.598	946.509	1220.06	932.086	928.602	1132.58	1104.15	990.704	875.328	1020.65	1031.32	1043.72	942.324	1123.03	881.639	1444.31	987.16	1131.71	1097.76	999.771	905.022	1052.72	1036.44	1452.08	927.571	859.354	1047.48	1008.16	817.535	897.382	1087.59	764.893	934.813
20.25_209.0446m/z		209.045	1	20.2534	1.30053	0	0.334613	0.580523	Infinity	STZ+Mildronate	Control+INT	100 - 6.54	7.28675	161.39	0	0	0	0	0	0	0	0	0	0	0	0	0	0	20.2776	0	15.5962	0	0	0	0	0	0	0	0	27.0744	0	16.6461	0	0	0	0	0	0	0
20.25_184.4971m/z		184.497	1	20.2534	0.314883	0	0.0374717	0.14534	2.27416	Control+INT	STZ Only	100	240.501	41.83	323.594	536.148	144.936	130.862	218.065	78.6857	585.986	192.723	110.414	83.5991	221.976	1.05287	0	116.354	242.425	52.7163	434.047	93.2765	255.544	156.837	105.209	162.532	251.536	217.372	37.8679	249.846	280.107	211.949	307.35	548.308	126.242	124.07	194.388	64.5715	589.906
20.25_135.0498m/z		135.05	1	20.2534	0.662183	0	0.334229	0.580333	1.89713	STZ+Mildronate	STZ Only	100 - 5.55	103.444	50.33	72.4747	74.7708	54.6458	30.5973	44.0093	19.4918	87.3741	64.6197	114.677	15.4469	57.0704	42.0377	17.9751	49.6669	126.067	34.3427	73.5676	13.4267	90.0001	42.2388	68.2721	41.7187	107.999	106.959	27.5096	43.8236	169.679	164.695	68.8365	76.4667	47.5974	29.0092	39.2309	15.9954	87.9586
20.25_135.0186m/z		135.019	1	20.2534	0.440367	0	1	1	1	---	---	100	0	---	0	0	0	0	0	0	0	0	0	0	0	0	0	0	0	0	0	0	0	0	0	0	0	0	0	0	0	0	0	0	0	0	0	0	0
20.25_111.0193m/z		111.019	1	20.2534	0.984083	0	0.644802	0.855458	Infinity	STZ Only	Mildronate only	100	1.52368	244.95	0	0	0	0	0	0	9.89561	0	0	0	0	0	9.14208	0	0	0	0	0	0	0	0	0	0	0	0	0	0	0	0	0	0	0	0	0	9.9618
20.15_789.0590m/z		789.059	1	20.1483	0.65935	0	0.197662	0.437163	4.39067	Mildronate only	STZ+Mildronate	100 - 16.2	667.096	62.45	1248.65	527.466	0	325.252	0	689.658	0	0	342.073	912.396	146.69	0	300.799	200.349	0	894.048	865.937	873.725	219.414	272.934	1294.23	476.333	188.786	0	122.843	0	0	599.982	1185.97	539.429	0	308.37	0	565.951	0
20.15_617.9035m/z		617.904	1	20.1483	0.314883	0	0.799932	0.971803	1.40693	Mildronate only	STZ Only	100	395.447	78.03	698.446	409.657	2.88243	395.1	468.229	552.445	35.2204	204.486	145.715	0	245.198	9.50122	286.207	123.185	250.337	771.991	178.986	242.063	0	831.803	608.607	511.22	199.552	347.135	222.135	1258.84	196.639	113.494	663.385	418.949	2.51065	374.593	417.389	453.351	35.456
20.15_519.9326m/z		519.933	1	20.1483	0.425083	0	0.912968	1	3.51474	STZ+Mildronate	STZ Only	100 - 9.87	1082.76	61.3	922.23	1210.27	285.071	627.103	0	667.888	803.67	249.534	1023.44	430.701	57.6253	436.463	450.405	152.454	184.662	566.762	245.675	1614.27	240.956	0	2205.07	1391.01	175.791	307.176	466.539	4642.53	197.879	706.618	875.935	1237.71	248.302	594.554	0	548.086	809.046
20.25_227.0553m/z		227.055	1	20.2534	0.440367	0	1	1	1	---	---	100 - 9.79	0	---	0	0	0	0	0	0	0	0	0	0	0	0	0	0	0	0	0	0	0	0	0	0	0	0	0	0	0	0	0	0	0	0	0	0	0
20.15_466.6525m/z		466.653	1	20.1483	0.317183	0	0.337341	0.582361	12.0172	Mildronate only	STZ Only	100	142.153	114.8	85.7745	98.0621	0	0	0	133.287	0	0	109.773	0	0	0	0	70.9748	0	0	0	215.242	0	0	367.673	270.004	0	0	80.6728	592.552	56.0884	79.7366	81.4687	100.286	0	0	0	109.378	0
20.15_402.0104m/z		402.01	1	20.1483	0.65935	0	0.380758	0.628286	3.11089	Mildronate only	STZ Only	100 - 9.8 - 1.99	22264.5	50.74	17923.7	27066.2	6679.67	15721.7	3571.25	12783.9	14117.7	8356.32	23070.3	9938.94	1601.2	11309.9	9626.11	4868.54	6072.1	9463.91	4333.95	33367.7	4732.42	3799.05	52712	34642.1	6062.97	7108.29	12240	85159	6269.13	14307.7	17024	27680.1	5818.1	14905.7	3183.49	10490.8	14212.1
20.15_381.0449m/z		381.045	1	20.1483	0.314883	0	0.262483	0.52197	7.17048	Mildronate only	Control+INT	100	57.1428	109.79	0	0	0	0	0	0	0	0	0	79.6917	47.5294	0	0	88.303	0	0	0	121.837	111.854	109.165	0	0	46.5734	0	0	0	163.006	62.621	0	0	0	0	0	0	0
20.15_380.5432m/z		380.543	1	20.1483	0.995917	0	0.391748	0.639878	2.2965	Mildronate only	Control+INT	100	670.95	59.52	53.3728	144.312	232.079	177.6	593.105	354.523	81.4644	63.3169	376.09	845.752	355.82	239.298	16.4484	988.088	180.589	88.5573	257.392	1356.02	756.021	637.038	729.388	289.835	171.55	341.437	218.002	0	1451.98	494.017	50.6935	147.585	202.145	168.382	528.707	290.93	82.0094
20.15_369.5374m/z		369.537	1	20.1483	0.317183	0	0.763799	0.945029	Infinity	STZ+Mildronate	STZ Only	100	35.9998	244.95	0	50.034	0	0	0	0	0	0	6.63724	0	0	0	0	0	0	0	0	0	0	0	153.015	0	0	0	0	215.999	0	0	0	51.1688	0	0	0	0	0
20.15_369.0362m/z		369.036	1	20.1483	0.425083	0	0.354342	0.600536	6.48923	Mildronate only	STZ Only	100	308.075	96.75	268.692	387.466	0	222.778	29.9687	0	100.801	78.2167	160.833	68.4988	0	156.457	73.6519	0	54.7392	0	0	420.378	0	0	923.837	504.233	41.9974	58.1058	59.4645	1014.57	43.2817	137.499	255.204	396.254	0	211.215	26.7147	0	101.475
20.15_270.9580m/z		270.958	1	20.1483	5.3074	0	0.20826	0.450402	1.43277	Control+INT	Mildronate only	100	576.707	25.01	506.911	470.409	409.794	461.339	557.891	639.111	467.41	525.164	942.956	786.084	522.147	458.943	747.89	486.085	390.565	846.305	345.167	453.445	281.585	569.659	355.684	409.527	428.089	453.885	577.115	1264.33	294.041	403.441	481.465	481.078	356.938	437.394	497.316	524.471	470.537
20.15_265.4847m/z		265.485	1	20.1483	0.317183	0	0.303595	0.55477	Infinity	STZ+Mildronate	STZ Only	100	38.5322	137.12	44.1399	65.1122	0	0	0	0	0	0	34.9302	0	0	0	0	0	0	0	0	48.8494	0	0	123.893	39.7347	0	0	0	209.151	0	22.0421	41.9241	66.589	0	0	0	0	0
20.15_256.9855m/z		256.986	1	20.1483	0.550567	0	6.08395e-05	0.00104595	10.5675	Control+INT	STZ+Mildronate	100	597.648	24.44	478.573	460.84	746.046	820.313	500.34	756.216	667.279	547.997	614.06	384.81	107.017	279.672	0	76.3767	0	113.88	182.189	569.833	335.228	423.06	668.888	711.495	83.7657	0	255.565	0	0	0	454.549	471.292	649.819	777.736	446.014	620.571	671.743
20.15_254.9812m/z		254.981	1	20.1483	0.881283	0	6.70576e-08	4.85753e-06	4.78999	Control+INT	STZ+Mildronate	100 - 6.15 - 4.23 - 0.154	50913.9	19.53	44144.4	38947	59626.8	65877	44562.3	63160	54649.5	43579.3	54949.4	39643.4	17941.8	23832.1	12540.7	14555.3	7814.88	18228.4	22577.8	48647.5	31258	39653.8	53690.1	62827.4	14333.6	7438.18	23815.4	3016.09	8081.77	7090.26	41928.4	39830.4	51936	62457.7	39723.8	51830.7	55015
20.15_433.1024m/z		433.102	1	20.1483	0.550567	0	0.861777	1	10.2153	STZ+Mildronate	Mildronate only	100 - 12.1	504.946	95.87	219.433	156.028	0	0	15.1965	18.0991	63.8285	15.578	185.781	0	19.0374	118.422	97.2803	0	112.752	5.09184	213.022	0	25.2981	0	0	58.262	1813.81	0	534.691	0	0	681.177	208.418	159.567	0	0	13.5465	14.8526	64.2555
20.36_326.0205m/z		326.02	1	20.3613	0.749983	0	0.053479	0.186569	2.66299	STZ+Mildronate	Control+INT	100 - 2.51	2886.31	42.72	1284.39	1758.94	781.102	758.379	1158.5	448.591	2062.77	516.752	1801.87	267.339	2430.27	594.478	572.192	658.167	2542.34	912.32	3357	744.998	1581.93	907.048	601.702	564.593	3213.55	3076.99	586.468	3838.49	2623.25	3979.13	1219.91	1798.84	680.353	719.016	1032.71	368.125	2076.57
20.25_240.0142m/z		240.014	1	20.2534	0.6623	0	0.541355	0.775581	7.04077	Control+INT	Mildronate only	100	4.53488	130.63	11.8157	9.57899	10.707	0	13.2471	0	0	0	0	0	0	0	10.0532	0	0	5.78892	0	0	0	0	0	3.86454	8.03322	0	0	0	0	0	11.2226	9.79625	9.32602	0	11.8087	0	0
20.25_252.4894m/z		252.489	1	20.2534	0.450083	0	0.751107	0.937175	Infinity	Control+INT	STZ Only	100	8.53737	222.78	55.7286	0	29.6451	0	0	0	0	0	0	0	0	0	0	0	0	0	29.4408	0	0	0	0	0	0	0	0	0	0	37.4471	52.9311	0	25.8214	0	0	0	0
20.36_324.5109m/z		324.511	1	20.3613	0.450083	0	0.448777	0.69174	Infinity	STZ Only	Control+INT	100	5.9662	244.95	0	0	0	0	0	0	0	0	0	0	0	0	0	0	35.7972	0	0	0	0	0	0	0	0	0	0	0	0	32.4455	0	0	0	0	0	0	0
20.36_300.0206m/z		300.021	1	20.3613	0.551983	0	0.00102982	0.00945763	15.5542	STZ Only	Control+INT	100 - 5	578.227	44.11	0	0	0	34.9632	84.5531	43.7867	80.4327	79.1605	48.8526	0	711.092	401.027	1043.47	456.614	436.446	420.712	152.983	41.3638	0.952245	0.844302	32.2681	32.0216	271.726	481.731	294.693	7.85718	224.707	683.531	0	0	0	33.1484	75.3725	35.9325	80.9708
20.36_289.0326m/z		289.033	1	20.3613	0.551983	0	0.172958	0.401679	1.95111	Control+INT	STZ Only	100 - 5.32	777.197	37.98	1030.23	1547.98	542.329	369.938	667.545	337.976	1992.73	666.006	326.13	291.106	679.224	102.217	164.373	438.871	870.711	134.622	1181.29	357.56	695.21	499.396	424.655	473.533	702.239	745.857	169.535	668.282	884.886	715.56	978.51	1583.09	472.378	350.737	595.064	277.352	2006.06
20.36_258.4932m/z		258.493	1	20.3613	0.345	0	1	1	1	---	---	100	0	---	0	0	0	0	0	0	0	0	0	0	0	0	0	0	0	0	0	0	0	0	0	0	0	0	0	0	0	0	0	0	0	0	0	0	0
20.36_257.9917m/z		257.992	1	20.3613	0.450083	0	0.0117791	0.0629162	Infinity	STZ+Mildronate	Control+INT	100	53.5243	84.43	0	0	0	0	0	0	0	0	0	0	70.1397	0	0	0	38.7255	0	37.4911	0	0	0	0	0	74.16	83.4072	0	0	53.8292	109.749	0	0	0	0	0	0	0
20.36_233.0495m/z		233.05	1	20.3613	0.879	0	0.0448053	0.164062	Infinity	STZ+Mildronate	Control+INT	100	36.7349	136.15	0	0	0	0	0	0	0	0	0	0	0	0	0	0	201.743	0	0	0	0	0	0	0	24.296	78.2708	0	0	0	117.842	0	0	0	0	0	0	0
20.36_200.0611m/z		200.061	1	20.3613	1.42603	0	0.000626023	0.00647828	Infinity	STZ Only	Control+INT	100	109.781	136.13	0	0	0	0	0	0	0	0	0	0	45.1418	0	94.7715	0	405.29	113.485	0	0	0	0	0	0	0	178.523	19.4055	0	14.3278	191.598	0	0	0	0	0	0	0
20.36_182.0086m/z		182.009	1	20.3613	1.41877	0	0.318333	0.563506	6.32893	STZ+Mildronate	Mildronate only	100	20.8992	128.32	5.69603	1.26433	4.01178	1.25248	21.3971	22.465	1.15281	2.38023	1.37984	36.661	4.99204	0.0795577	0.188511	18.7178	0.0427912	1.00576	0.0338923	0.00985055	1.41999	17.2416	1.1077	0	0.0962377	0.00899791	0	125.162	0	0.127686	5.4101	1.293	3.49433	1.18748	19.0739	18.4354	1.16052
20.36_154.0138m/z		154.014	1	20.3613	1.10045	0	1	1	1	---	---	100	0	---	0	0	0	0	0	0	0	0	0	0	0	0	0	0	0	0	0	0	0	0	0	0	0	0	0	0	0	0	0	0	0	0	0	0	0
20.25_251.9906m/z		251.991	1	20.2534	0.338467	0	1	1	1	---	---	100	0	---	0	0	0	0	0	0	0	0	0	0	0	0	0	0	0	0	0	0	0	0	0	0	0	0	0	0	0	0	0	0	0	0	0	0	0
20.36_130.0138m/z		130.014	1	20.3613	1.08843	0	0.529404	0.765091	1.35976	STZ+Mildronate	Control+INT	100	40.0237	37.99	14.1771	20.7155	12.3944	16.1591	47.84	41.4237	22.3626	37.0029	15.9596	66.3088	15.2464	16.3785	34.2408	57.1481	25.0327	29.9537	21.6844	59.7412	25.8752	46.58	47.7639	31.6321	14.7582	35.6408	36.1643	99.5114	30.8433	23.224	13.4655	21.1853	10.7957	15.3204	42.6456	33.9934	22.5122
20.25_762.3581m/z		762.358	1	20.2534	0.450083	0	0.326269	0.572058	4.39042	STZ Only	STZ+Mildronate	100	194.577	109.84	391.63	608.74	0	0	0	368.806	199.115	0	1.96289	229.862	60.7011	480.31	0	201.574	424.876	0	310.198	0	0.730735	0	0	0	86.8612	0	179.05	0	0	0	371.971	622.546	0	0	0	302.652	200.447
20.25_733.1042m/z		733.104	1	20.2534	0.440367	0	0.72387	0.91711	3.40316	STZ+Mildronate	STZ Only	100	330.074	80.32	0	762.502	0	0	245.427	256.712	0	95.8103	44.4249	0	211.443	0	308.974	55.9144	0	5.61024	0	0	320.512	407.554	290.772	426.905	595.494	0	379.488	0	372.644	632.816	0	779.796	0	0	218.779	210.664	0
20.25_524.9911m/z		524.991	1	20.2534	0.338467	0	0.363973	0.6106	3.26807	Mildronate only	Control+INT	100	83.9727	113.29	0	0	108.979	147.97	0	0	0	0	0	0	0	0	0	87.5412	235.542	0	0	14.621	158.763	100.469	229.473	0.511502	84.147	0	0	116.054	0	76.3318	0	0	94.9229	140.29	0	0	0
20.25_463.9772m/z		463.977	1	20.2534	0.314883	0	0.413487	0.662463	1.79019	STZ+Mildronate	STZ Only	100 - 7.67	460.586	21.74	535.001	684.703	253.442	234.818	105.467	213.16	383.135	305.063	735.642	224.415	273.826	246.738	109.653	400.695	417.983	94.806	394.805	257.431	265.402	337.134	219.543	274.238	419.736	603.8	166.332	159.959	712.114	701.572	508.144	700.232	220.753	222.63	94.0152	174.924	385.698
20.25_341.0572m/z		341.057	1	20.2534	0.440367	0	0.199822	0.4391	3.62356	STZ+Mildronate	Control+INT	100	82.4701	68.35	61.1469	0	0	0	0	0	43.5541	0	122.893	0	44.9642	49.8821	0	0	100.985	0	0	0	52.9857	0	98.4797	64.1557	153.022	55.3742	0	51.9735	113.63	120.821	58.0774	0	0	0	0	0	43.8455
20.25_332.5086m/z		332.509	1	20.2534	0.450083	0	1	1	1	---	---	100	0	---	0	0	0	0	0	0	0	0	0	0	0	0	0	0	0	0	0	0	0	0	0	0	0	0	0	0	0	0	0	0	0	0	0	0	0
20.25_325.5903m/z		325.59	1	20.2534	0.314883	0	0.0994693	0.282129	Infinity	STZ+Mildronate	Control+INT	100 - 4.67	30.9747	124.66	0	0	0	0	0	0	0	0	0	0	0	0	0	0	42.7476	0	0	0	0	0	86.3989	0	38.8829	0	0	0	52.2677	94.6974	0	0	0	0	0	0	0
20.25_325.0145m/z		325.014	1	20.2534	0.450083	0	0.438182	0.688837	Infinity	STZ+Mildronate	Control+INT	100	6.50597	244.95	0	0	0	0	0	0	0	0	0	0	9.98982	0	0	0	0	0	0	0	0	0	0	0	0	0	0	0	0	39.0358	0	0	0	0	0	0	0
20.25_291.9706m/z		291.971	1	20.2534	0.882533	0	0.115544	0.309092	2.50284	STZ+Mildronate	Control+INT	100 - 16.6	201.692	47.88	85.9698	137.784	46.6	46.6423	0	0	127.648	101.464	259.746	0	85.1495	61.1251	54.417	115.411	167.546	41.9416	123.048	31.8048	115.273	38.9871	109.895	80.1945	240.49	123.679	79.8155	59.1575	393.672	313.338	81.6542	140.909	40.5894	44.2213	0	0	128.502
20.25_853.0514m/z		853.051	1	20.2534	0.338467	0	0.542261	0.776362	Infinity	Control+INT	STZ+Mildronate	100 - 23	104.85	179.51	0	0	0	0	0	0	0	455.931	0	592.574	0	120.191	0	340.252	0	0	95.9377	0	0	0	0	434.853	0	0	0	0	0	0	0	0	0	0	0	0	0
20.15_240.4845m/z		240.485	1	20.1483	0.533867	0	0.33938	0.584397	3.18038	Mildronate only	STZ Only	100	978.467	54.87	876.029	1366.22	326.234	803.622	147.495	665.825	607.681	377.026	1092.14	392.287	67.5483	522.1	413.911	187.013	249.63	405.738	190.236	1413.92	228.919	147.633	2360.66	1529.43	267.73	289.523	559.505	3501.55	252.671	636.953	832.053	1397.21	284.155	761.911	131.48	546.393	611.746
20.71_472.0545m/z		472.055	1	20.7087	0.431383	0	0.0749735	0.23441	12.0248	STZ+Mildronate	STZ Only	100 - 8.23	1086.72	54.33	834.52	1233.28	1029.46	877.963	287.592	1442.38	1414.89	436.831	91.0547	1627.91	133.839	121.751	114.247	0	71.8841	100.515	0	879.374	0	863.937	329.524	1065.76	0	0	279.856	6062.07	178.362	0	792.628	1261.25	896.675	832.393	256.366	1183.65	1424.35
20.71_521.0381m/z		521.038	1	20.7087	0.665733	0	0.151802	0.369066	1.62912	STZ+Mildronate	Mildronate only	100 - 10.8 - 0.887	3230.62	17.22	2459.63	2592.11	1821.18	1550.02	2531.29	2732.88	2861.41	2948.31	2121.49	3219.18	2501.23	2352.18	1798.26	2556.77	1940.75	2872.57	2606.03	2281.66	2074.14	2567.92	527.699	1840.82	2884.33	2662.57	3220.14	6308.6	2655.16	1652.94	2336.16	2650.9	1586.28	1469.57	2256.45	2242.67	2880.55
21.13_562.0642m/z		562.064	1	21.1324	0.318583	0	0.575143	0.806777	1.28682	STZ Only	STZ+Mildronate	100 - 14.6	587.216	35.14	430.814	155.41	757.789	1033.89	537.831	554.889	510.897	295.133	469.216	409.23	496.892	570.711	491.377	1000.71	449.451	514.152	364.458	123.334	319.404	1000.39	202.024	749.164	440.346	626.78	538.518	30.9684	636.659	464.72	409.188	158.935	660.047	980.229	479.434	455.356	514.315
21.13_536.0491m/z		536.049	1	21.1324	0.546267	0	0.385052	0.633435	1.37046	STZ Only	Mildronate only	100 - 10 - 1.24	1748.86	22.03	1131.72	1096.63	1832.1	2155.73	2022.58	1665.14	803.938	1103.83	1907.16	1694.37	1964.12	1502.16	1513.82	2357.33	1302.85	1852.84	1591.2	1055.78	1465.3	1623.52	806.948	1113.89	1438.75	1954.48	1518.63	254.474	1873.4	1111.65	1074.91	1121.5	1595.79	2043.84	1802.97	1366.46	809.315
21.13_497.9737m/z		497.974	1	21.1324	0.546267	0	0.171253	0.398868	1.24581	STZ Only	STZ+Mildronate	100	1276.39	14.5	1247.98	945.36	1329.63	1308.21	926.135	1071.23	1035.44	862.035	1447.68	1147.16	1284.14	1073.87	1448.62	1324.82	1042.22	1484.69	910.92	1085.93	1078.11	1317.98	711.862	1083.45	917.687	1308.84	1395.4	724.814	1046.05	754.496	1185.33	966.801	1158.13	1240.31	825.577	879.075	1042.37
21.13_460.0178m/z		460.018	1	21.1324	0.840017	0	0.160595	0.382614	1.32537	STZ Only	Mildronate only	100 - 11.4 - 1.87	15128.1	14.35	11953.4	9636.74	22153.3	17207.7	14791.9	15415	10537.2	12111.1	14330.8	13669.3	15965.4	13655.1	14272.3	18210.6	12187.1	16478.4	10642.7	10994.9	12367.7	16374	7278.74	10827.8	12967.2	15343	14445.5	6463.77	14569	10437.7	11353.4	9855.31	19295.9	16314.6	13185.8	12650	10607.7
21.13_400.0062m/z		400.006	1	21.1324	0.546267	0	0.351099	0.597425	1.2637	STZ Only	Mildronate only	100	1678.75	13.72	1218.02	1060.67	2088.85	1672.26	1474.92	1505.12	1066.62	1351.47	1451.19	1313.21	1793.51	1513.54	1603.69	1901.09	1343.07	1917.62	1173.43	1332.88	1380.01	1916.34	820.226	1347.76	1536.51	1888.35	1616.45	663.733	1628.06	1252.53	1156.88	1084.73	1819.42	1585.46	1314.78	1235.14	1073.76
21.13_394.0397m/z		394.04	1	21.1324	0.546267	0	0.496112	0.737817	1.42019	Control+INT	Mildronate only	100 - 5.54	790.141	29.28	571.969	325.891	1619.2	1116.96	1034.17	1047.6	466.253	513.043	725.113	481.213	995.973	663.386	602.768	1144.92	598.323	701.959	644.283	270.595	796.119	916.41	168.497	542.277	839.304	857.984	725.547	101.369	1149.01	506.989	543.257	333.282	1410.35	1058.98	921.878	859.687	469.372
21.13_365.0578m/z		365.058	1	21.1324	0.4245	0	0.512952	0.751478	1.33186	STZ Only	Mildronate only	100	309.744	32.58	216.621	124.883	550.825	437.59	294.968	357.557	135.69	289.372	250.735	202.743	362.797	306.795	238.423	485.667	225.906	238.879	239.382	103.686	346.774	469.583	72.9684	162.995	359.627	298.255	312.588	0	454.387	200.112	205.747	127.715	479.778	414.877	262.941	293.42	136.598
21.13_355.5679m/z		355.568	1	21.1324	0.546267	0	1	1	1	---	---	100	0	---	0	0	0	0	0	0	0	0	0	0	0	0	0	0	0	0	0	0	0	0	0	0	0	0	0	0	0	0	0	0	0	0	0	0	0
21.13_207.0291m/z		207.029	1	21.1324	0.630567	0	0.539201	0.774216	2.19154	STZ+Mildronate	Control+INT	100 - 6.75	56.7384	103.88	32.5011	0	0	0	28.2939	81.1029	0	34.7275	0	82.2714	0	25.2524	37.0863	112.964	21.5158	28.2548	0	84.4149	0	77.7635	28.1876	0	17.575	0	32.8264	242.061	24.4909	23.4768	30.8696	0	0	0	25.2218	66.5551	0
21.13_564.0442m/z		564.044	1	21.1324	0.4245	0	0.494668	0.736858	1.2584	STZ Only	Mildronate only	100 - 9.52	1473.35	25.21	1011.9	1118.91	2146.59	1871.96	1775.71	1263.5	1194.09	1152.99	1304.77	1593.68	1325.14	1270.1	1205.4	2138.83	1215.21	1685.45	1103.18	1119.29	1121.51	1762.82	754.012	1164.04	1462.21	1831.05	1609.04	367.383	1378.75	1145.56	961.108	1144.29	1869.72	1774.8	1582.91	1036.86	1202.08
21.13_181.0227m/z		181.023	1	21.1324	0.546267	0	0.58849	0.816616	1.38365	STZ Only	Mildronate only	100	639.367	25.16	396.207	333.183	1221.54	792.291	649.779	650.179	302.081	437.547	454.774	430.319	837.127	533.047	493.793	845.503	519.87	606.864	432.538	324.494	570.752	757.874	266.653	420.212	622.137	636.056	603.393	128.965	923.278	460.493	376.318	340.74	1063.99	751.168	579.227	533.554	304.102
21.13_150.0414m/z		150.041	1	21.1324	0.645967	0	0.929292	1	1.13821	STZ Only	Mildronate only	100	334.99	28.26	230.91	188.536	665.469	446.922	363.423	365.065	189.19	256.238	313.183	237.631	438.77	283.42	247.571	470.162	300.204	269.813	301.771	218.933	362.964	445.994	171.871	264.35	401.539	368.797	341.424	82.5758	493.306	250.863	219.319	192.813	579.635	423.725	323.963	299.581	190.455
21.13_136.0159m/z		136.016	1	21.1324	0.98105	0	1	1	1	---	---	100	0	---	0	0	0	0	0	0	0	0	0	0	0	0	0	0	0	0	0	0	0	0	0	0	0	0	0	0	0	0	0	0	0	0	0	0	0
21.03_744.0860m/z		744.086	1	21.027	0.44035	1	0.0796832	0.243815	3.98759	STZ+Mildronate	Mildronate only	100	559.083	38.52	86.5722	312.591	1668.97	993.291	988.264	338.132	561.475	0	0	0	583.973	0	0	499.22	0	279.396	0	0	435.022	406.212	0	0	467.243	565.801	293.521	472.401	935.422	620.112	82.2264	319.68	1453.7	941.735	880.96	277.48	565.231
21.03_637.0440m/z		637.044	1	21.027	0.546267	0	0.485258	0.728396	1.31611	STZ+Mildronate	Mildronate only	100	676.835	39.82	1145.95	0	248.542	677.193	169.773	571.952	819.056	401.793	1239.77	0.326936	715.819	626.481	543.472	345.772	1015.72	402.545	506.276	197.386	766.289	500.531	0	1115.12	354.332	310.412	492.202	663.854	883.414	1356.79	1088.42	0	216.484	642.044	151.34	469.358	824.535
21.03_530.0924m/z		530.092	1	21.027	0.318583	0	0.682409	0.884497	4.09286	Control+INT	STZ Only	100 - 17.6	61.5676	150.37	0	51.8368	0	22.8133	95.6957	0	180.71	0	264.62	0	2.09332	0	88.1628	0	0	0	0	0	62.0108	0	0	92.8666	61.9778	0	0	0	31.8358	0	0	53.0125	0	21.6292	85.3053	0	181.919
21.03_487.0652m/z		487.065	1	21.027	0.44035	0	0.215444	0.460227	10.2285	Control+INT	STZ Only	100 - 11.8	434.315	79.6	348.803	385.907	1257.19	783.465	0	534.688	343.698	10.9528	0	678.452	0	0	0	83.0923	0	171.674	0	340.59	0	409.75	277.186	344.554	0	0	89.2076	555.297	67.0653	62.1433	331.294	394.659	1095.03	742.8	0	438.779	345.997
21.03_394.1137m/z		394.114	1	21.027	0.752333	0	0.302352	0.55477	3.17772	STZ+Mildronate	STZ Only	100 - 10.4	130.101	90.99	0	0	0	61.3639	151.603	213.334	0	0	0	313.755	0	70.1495	0	175.5	0	0	0	315.83	55.9759	198.313	141.952	53.9668	0	0	0	755.781	24.8241	0	0	0	0	58.1788	135.142	175.067	0
21.03_362.9917m/z		362.992	1	21.027	0.318583	0	0.478562	0.72131	Infinity	STZ Only	Mildronate only	100	17.4593	156.31	0	0	81.3391	0	0	0	0	0	0	0	58.1268	0	46.6293	0	0	0	0	0	0	0	0	0	67.9016	0	0	0	0	0	0	0	70.8477	0	0	0	0
21.03_362.7458m/z		362.746	1	21.027	0.318583	0	0.269198	0.529211	2.66328	Control+INT	Mildronate only	100	106.627	58.43	58.1666	0	245.457	201.159	117.794	144.894	45.1792	44.0885	143.8	65.7358	158.84	70.6873	42.0483	172.8	66.325	61.0317	52.557	0	0	81.1033	35.0829	71.4739	83.6317	141.187	67.1159	0	137.873	0	55.2467	0	213.797	190.718	105.004	118.904	45.4814
21.13_180.5210m/z		180.521	1	21.1324	0.73365	0	0.6576	0.864164	1.33902	STZ Only	Mildronate only	100 - 1.24	5791.1	26.93	3743.68	2950.46	11351	7706.63	5819.08	5903.19	2806.39	3944.83	4497.7	4225.89	7708.62	5049.56	4491.69	7848.96	4562.16	5085.59	4209.76	3318.45	5528.9	6799.47	2259.55	3833.09	6459.55	6169.68	5907.22	1472.49	8180.28	4134.6	3555.75	3017.37	9886.93	7306.63	5187.26	4844.31	2825.16
21.03_335.0768m/z		335.077	1	21.027	0.44035	0	1	1	1	---	---	100 - 15.8	0	---	0	0	0	0	0	0	0	0	0	0	0	0	0	0	0	0	0	0	0	0	0	0	0	0	0	0	0	0	0	0	0	0	0	0	0
21.13_619.1534m/z		619.153	1	21.1324	0.4245	0	0.410904	0.659949	1.28422	Control+INT	STZ+Mildronate	100 - 17.9	2532.86	15.33	3245.38	1661.75	3401.27	3578.66	2150.37	2948.12	1490.47	2554.7	1977.59	2320.28	2768	1985.19	2273.12	2673.92	1894.54	2246.98	1659.79	1033.32	2707.38	2739.36	2653.54	2526.79	2463.18	2259.64	2192.78	533.951	3067.03	1317.21	3082.47	1699.44	2962.56	3392.91	1916.88	2419.3	1500.44
21.13_725.1091m/z		725.109	1	21.1324	0.546267	0	0.520268	0.758346	1.54337	STZ Only	Mildronate only	100 - 24.7 - 5.64 - 0.276	26091.5	39.12	13998.3	11577.4	61120.3	40698.3	29129.4	28112.8	10388.9	15314.6	20889.1	17715.8	37915.8	22529.6	17711.3	40230.2	18965.8	19196.4	16166.7	11290.4	22690.5	32585.9	6443.71	12255.9	25722.5	25240.3	23430.5	1684.86	37939.2	15345.8	13295.6	11840	53236.8	38585.9	25966.6	23070.1	10458.4
21.24_642.0253m/z		642.025	1	21.2368	0.415333	0	0.0403093	0.152777	1.78329	Mildronate only	STZ Only	100 - 21.2	2009.18	23.71	2369.03	2296.19	1044.32	1499.02	2003.4	1647.85	2690.65	1653.14	1649.52	1749.62	1117.44	1298.47	950.34	585.71	1112.24	1695.83	1822.89	2202.5	1760.74	2427.25	1284.25	2557.47	1781.3	1553.18	1678.51	209.029	1540.39	1150.79	2250.11	2348.27	909.617	1421.21	1785.88	1352.26	2708.64
21.24_604.0698m/z		604.07	1	21.2368	0.728917	0	9.04756e-06	0.00023808	1.79604	Mildronate only	STZ Only	100 - 19.1 - 4.86 - 0.514	76036.1	15.83	55754	76304.4	54021.4	60944.8	99323.9	66084	85245.4	77142.1	61109.4	65728.4	58203.4	40453.7	32799.9	38702.4	45450.3	38402.3	93370.5	71851.9	83983	74551.9	57616.6	74842.5	50296.9	55966.4	53036.7	29027.7	40854.9	39271.5	52955.2	78035	47053.6	57781.6	88539.5	54230.2	85815.6
21.24_481.0500m/z		481.05	1	21.2368	0.415333	0	7.19279e-05	0.00117101	2.47744	Control+INT	STZ+Mildronate	100 - 11	1637.68	16.35	1862.95	1750.33	1462.99	1277.34	1619.6	1424.93	2074.03	1348.34	2146.17	1410.14	860.238	1086.79	516.184	350.532	801.772	573.787	1921.36	1681.76	1654.55	1207.38	1363	1488.71	999.375	763.77	1001.18	111.835	591.529	498.546	1769.43	1790.03	1274.29	1211.05	1443.75	1169.33	2087.9
21.24_480.2955m/z		480.295	1	21.2368	2.04602	0	0.000150675	0.00211174	76.0797	STZ Only	Mildronate only	100 - 20.7	1289.25	85.88	29.8124	171.112	96.4352	0	112.416	108.709	87.4338	35.4879	19.4199	2.52162	319.116	1688.92	152.581	876.494	4433.4	265.013	0.667118	0	0	0	64.5102	36.4992	1353.68	62.6007	87.5317	13.0295	883.625	605.313	28.3159	174.993	83.9967	0	100.21	89.2094	88.0186
21.24_458.1233m/z		458.123	1	21.2368	2.65512	0	0.764314	0.945029	1.39563	Control+INT	STZ Only	100 - 15.3	33.9704	124.36	2.50967	7.92853	0	84.6096	115.803	39.075	72.1805	0	2.76985	14.8275	41.4607	0.0559493	0.936851	0.0050275	1.79226	101.792	3.48471	73.2482	2.28511	12.1766	55.48	1.8214	13.9761	0.303795	5.50811	79.4622	3.98703	70.4694	2.38369	8.10836	0	80.218	103.23	32.066	72.6633
21.24_430.5836m/z		430.584	1	21.2368	0.415333	0	0.109463	0.299663	3.27187	Mildronate only	STZ Only	100	169.091	30.63	83.6576	91.7052	78.3382	121.276	130.876	81.2888	127.617	83.0739	107.621	0	119.075	60.2161	63.0797	0	67.7109	0	192.174	144.71	202.758	101.551	241.317	132.039	127.52	96.1158	0	0	36.5139	68.7933	79.4581	93.7851	68.2339	114.982	116.665	66.7077	128.47
21.24_415.1165m/z		415.117	1	21.2368	0.315633	0	0.187161	0.423082	4.97088	Mildronate only	STZ Only	100	52.4226	81.48	0	79.581	0	0	0	0	0	59.0742	0	0	0	63.2756	0	0	0	0	103.868	67.8664	68.2253	0	74.5761	0	29.8015	0	0	0	81.6858	0	0	81.386	0	0	0	0	0
21.24_414.6149m/z		414.615	1	21.2368	0.415333	0	0.00015669	0.0021796	2.787	Mildronate only	STZ+Mildronate	100	429.132	19.2	128.597	377.38	264.079	301.037	485.336	142.464	366.255	244.1	269.769	337.915	235.464	206.773	71.1802	230.374	188.63	99.5962	522.148	388.837	422.097	484.072	466.933	290.703	209.555	213.045	157.741	107.309	125.411	110.797	122.142	385.94	230.018	285.412	432.639	116.909	368.705
21.24_360.0706m/z		360.071	1	21.2368	0.415333	0	0.00318921	0.0224708	1.97696	Mildronate only	STZ+Mildronate	100	309.287	27.4	160.716	240.316	231.826	119.583	321.989	188.741	253.354	322.674	167.346	187.484	249.42	103.712	166.428	174.396	171.879	89.5636	425.548	285.045	359.111	332.466	168.864	284.687	220.272	177.356	161.218	93.2251	130.769	155.836	152.648	245.767	201.925	113.376	287.028	154.886	255.049
21.13_669.1349m/z		669.135	1	21.1324	0.546267	0	0.679165	0.882603	1.15825	STZ Only	STZ+Mildronate	100 - 16.8	2851.18	11.72	2285.2	2350.43	4575.28	3230.18	3133.66	3746.97	725.336	1804.29	1439.35	1794.61	3200.14	3186.47	2533.26	2929.13	2872.63	2385.44	3316.83	2091.38	3613.75	2502.57	2130.35	2260.2	3024.43	2424.97	2513.61	708.942	4006.55	2091.22	2170.48	2403.74	3985.15	3062.52	2793.41	3074.86	730.188
21.24_302.0326m/z		302.033	1	21.2368	0.850683	0	2.38066e-05	0.000504873	1.85457	Mildronate only	STZ Only	100 - 3.22	12024.2	16.43	8127.74	10826.6	8604.67	8552.9	14668.3	9715.16	11586.4	11990.1	9975.81	8923.41	9044.33	6297.54	4814.53	5923.14	7058.53	5763.17	14861.8	11050.3	13411	11187.4	9239.12	12395.5	8178.28	8708.33	8310.58	4250.57	6677.72	6129.02	7719.74	11072.1	7494.82	8108.98	13075.6	7972.51	11663.9
21.24_293.0509m/z		293.051	1	21.2368	0.728917	0	0.00119157	0.0105608	12.1623	Control+INT	STZ+Mildronate	100 - 9.34	62.929	37.99	70.4331	48.5719	44.8348	108.635	41.4693	46.9468	44.2544	76.8685	51.5479	95.7276	35.1921	0	0	32.1819	54.1505	0	0	0	51.1303	0	61.576	40.3265	0	0	31.0445	0	0	0	66.8975	49.6736	39.0519	102.997	36.9667	38.5257	44.5505
21.24_275.0402m/z		275.04	1	21.2368	0.62005	0	1	1	1	---	---	100	0	---	0	0	0	0	0	0	0	0	0	0	0	0	0	0	0	0	0	0	0	0	0	0	0	0	0	0	0	0	0	0	0	0	0	0	0
21.24_240.0208m/z		240.021	1	21.2368	0.309967	0	0.0243393	0.107476	2.53452	Mildronate only	STZ+Mildronate	100	134.236	31.66	180.686	158.665	118.007	81.3473	184.757	85.6071	76.4898	117.327	135.743	101.807	46.1336	82.8943	37.1014	63.1868	87.4162	34.2532	201.409	135.022	135.48	82.1985	96.8453	154.464	68.7029	56.3537	71.4631	0	46.6469	74.6123	171.616	162.264	102.786	77.1251	164.697	70.2514	77.0014
21.24_220.5042m/z		220.504	1	21.2368	0.752333	0	0.000302244	0.00362187	2.03279	Mildronate only	STZ Only	100	317.914	17.09	209.638	283.161	174.448	167.276	363.276	271.023	304.601	305.423	245.205	234.067	246.101	138.852	110.473	155.151	171.38	116.398	400.477	332.307	302.619	310.823	232.273	328.981	199.681	227.781	193.921	76.5001	171.962	184.378	199.114	289.584	151.948	158.594	323.833	222.409	306.639
21.24_146.0212m/z		146.021	1	21.2368	0.315633	0	1	1	1	---	---	100	0	---	0	0	0	0	0	0	0	0	0	0	0	0	0	0	0	0	0	0	0	0	0	0	0	0	0	0	0	0	0	0	0	0	0	0	0
21.24_139.0029m/z		139.003	1	21.2368	2.38448	0	0.00454887	0.0298945	1.21254	Control+INT	Mildronate only	100 - 2.97	3010.96	5.36	2964.95	2713.83	3232.96	2872.04	3164.7	3173.41	2862.24	3026.45	3048.32	3050.74	2517.22	2518.99	2751.17	2516.9	2640.44	3145.98	2357.06	2711.88	2294.1	2926.62	2221.92	2387.55	2158.32	2556.55	2704.51	3395.72	2291.3	2084.47	2816.12	2775.38	2815.96	2722.97	2821.08	2604.18	2881.38
21.24_137.0160m/z		137.016	1	21.2368	0.62005	0	1	1	1	---	---	100	0	---	0	0	0	0	0	0	0	0	0	0	0	0	0	0	0	0	0	0	0	0	0	0	0	0	0	0	0	0	0	0	0	0	0	0	0
21.13_823.0772m/z		823.077	1	21.1324	0.546267	0	0.497919	0.739481	1.28207	STZ Only	Mildronate only	100 - 18.6	2030.55	33.18	876.939	593.237	3548.74	2687.93	2195.96	1800.07	515.721	1322.79	1973.38	1528.98	2485.45	1489.1	1562.22	2750.24	1234.72	2661.59	1223.07	1319.56	1799.72	3298.48	426.254	1435.76	2153.63	2079.71	2763.44	0	1963.8	1199.49	832.918	606.692	3091.01	2548.42	1957.53	1477.19	519.17
21.13_763.0650m/z		763.065	1	21.1324	0.4245	0	0.32483	0.570621	1.43989	STZ Only	STZ+Mildronate	100 - 31.2 - 3.5	2646.93	17.6	1964.05	1407.79	4646.33	3501.47	2133.95	3038.58	1011.03	1693.85	2248.11	1799.87	2784.41	2519.72	2856.35	3290.75	1884.77	2545.57	1677.54	1432.07	2518.81	3213.44	970.173	2185.89	1720.01	2430.74	2317.14	324.362	2612.28	1625.15	1865.46	1439.72	4047.03	3319.73	1902.25	2493.53	1017.79
21.24_301.5308m/z		301.531	1	21.2368	0.850683	0	3.79493e-05	0.000709157	1.88561	Mildronate only	STZ Only	100 - 4.28	71698.5	15.86	46901.2	63802.9	49428	49549.3	89324.5	55892.6	69097.9	69840.4	56342.8	52499.9	54024.9	36214.3	29014.5	34388.6	42140.9	32360.7	88147.1	66999.7	78344.3	67647.8	54757.5	74294.4	48617.5	51285.7	49980.9	24581.9	39491.6	35974.6	44546.9	65250	43052.7	46977.5	79625.8	45866.9	69560.1
20.71_494.0930m/z		494.093	1	20.7087	0.773633	0	0.00695935	0.0417367	3.22313	STZ+Mildronate	Mildronate only	100 - 11.1	1513.33	26.5	1323.64	1350.33	797.432	1080.18	952.192	1589.04	962.68	1214.7	833.476	1718.1	711.452	1436.6	421.815	1225.25	812.093	998.054	656.973	565.629	618.207	440.497	112.922	422.9	856.976	1026.38	787.089	5105.53	666.336	637.663	1257.2	1380.96	694.577	1024.11	848.805	1304	969.12
21.03_309.0745m/z		309.074	1	21.027	0.752333	0	0.100754	0.284271	Infinity	Control+INT	STZ Only	100	33.0689	144.93	60.7434	0	139.001	68.9311	62.0137	0	0	0	0	0	0	0	0	0	0	0	33.5197	0	0	0	0	0	0	0	0	0	0.174399	0	57.6942	0	121.072	65.3534	55.2803	0	0
21.03_184.0323m/z		184.032	1	21.027	0.528033	0	1	1	1	---	---	100	0	---	0	0	0	0	0	0	0	0	0	0	0	0	0	0	0	0	0	0	0	0	0	0	0	0	0	0	0	0	0	0	0	0	0	0	0
20.80_171.0656m/z		171.066	1	20.7964	1.08843	0	0.0337344	0.135336	1.21061	Control+INT	Mildronate only	100 - 9.05	1254.19	9.25	1158.38	1155.11	1469.62	1249.92	1113.51	1140.14	1288.25	1249.67	1360.77	1356.48	1099.16	1111.79	1217.51	1144.48	1125.17	1389.55	1085.26	1016.4	874.168	1239.27	950.718	1050.14	1037.07	1158.52	1151.58	1660.49	1193.89	1038.94	1100.23	1181.31	1280.07	1185.05	992.603	935.632	1296.87
20.80_160.0285m/z		160.028	1	20.7964	0.428633	0	0.580076	0.80955	3.3588	STZ+Mildronate	Mildronate only	100	75.0732	51.25	48.2309	48.835	37.425	32.6467	0	24.2357	38.5905	23.8752	65.1718	26.926	55.2912	36.7126	22.2815	25.8555	43.9999	0	59.0702	0	0	23.8829	34.213	16.9409	38.3953	19.2313	0	196.385	98.44	97.988	45.8097	49.9426	32.5978	30.9522	0	19.8884	38.8487
20.80_159.5267m/z		159.527	1	20.7964	0.534	0	0.152501	0.37003	2.35317	STZ+Mildronate	Mildronate only	100	720.519	32.11	486.436	561.13	394.17	427.546	343.966	300.351	352.886	299.649	720.768	237.921	567.363	336.315	213.792	321.523	557.591	358.941	487.9	255.776	200.705	327.357	276.171	289.236	472.497	310.402	178.655	1655.47	772.259	933.829	462.018	573.856	343.329	405.355	306.619	246.476	355.247
20.80_154.4864m/z		154.486	1	20.7964	0.319767	0	1	1	1	---	---	100	0	---	0	0	0	0	0	0	0	0	0	0	0	0	0	0	0	0	0	0	0	0	0	0	0	0	0	0	0	0	0	0	0	0	0	0	0
20.80_153.9847m/z		153.985	1	20.7964	0.7711	0	1	1	1	---	---	100 - 1.75	0	---	0	0	0	0	0	0	0	0	0	0	0	0	0	0	0	0	0	0	0	0	0	0	0	0	0	0	0	0	0	0	0	0	0	0	0
20.80_144.9793m/z		144.979	1	20.7964	0.309617	0	0.355589	0.601544	1.68502	STZ Only	Mildronate only	100 - 1.64	18.2406	62.53	17.4742	7.95613	32.6148	8.40818	9.00366	12.919	7.91593	0	31.8664	11.4478	35.3034	17.7964	20.7865	20.902	14.6553	0	0	26.9083	7.82988	10.3417	8.27629	11.5947	0.00423595	0	11.264	49.2952	0.0786982	5.91374	16.5971	8.13658	28.4081	7.97176	8.02606	10.6017	7.96888
20.80_127.4931m/z		127.493	1	20.7964	0.336	0	0.108708	0.298229	Infinity	Control+INT	Mildronate only	100	13.6784	179.17	35.7376	0	0	13.6608	0	12.1116	75.2742	0	0	0	0	0	0	0	0	13.9144	0	0	0	0	0	0	0	0	0	0	0	0	33.9436	0	0	12.9517	0	9.93907	75.7777
20.71_869.6110m/z		869.611	1	20.7087	0.309617	0	0.443138	0.69174	Infinity	STZ+Mildronate	Control+INT	100	1035.74	244.95	0	0	0	0	0	0	0	0	0	0	0	0	0	0	0	671.668	0	0	0	0	0	0	0	0	0	6214.46	0	0	0	0	0	0	0	0	0
20.71_869.1095m/z		869.11	1	20.7087	0.309617	0	0.00395768	0.0267731	Infinity	STZ+Mildronate	Mildronate only	100	2393.11	173.12	0	327.687	0	0	0	706.854	425.048	0	0	0	0	478.635	0	0	0	0	0	0	0	0	0	0	733.654	575.071	635.779	11986.6	427.516	0	0	335.119	0	0	0	580.062	427.892
20.80_247.3557m/z		247.356	1	20.7964	0.318317	0	0.444904	0.69174	1.87406	Mildronate only	Control+INT	100	33.8899	72.83	0	35.1223	0	0	28.2434	0	0	0	76.1389	41.3321	35.7784	0	0	92.6472	29.8561	0	36.7362	75.113	32.6923	38.0092	20.7886	0	0	0	0	0	75.6925	83.3577	0	35.9189	0	0	25.1768	0	0
20.71_793.0544m/z		793.054	1	20.7087	0.431383	0	0.274929	0.534843	1.34565	Control+INT	Mildronate only	100 - 12.7	2405.74	24.78	2478.46	2043.46	1255.53	1489.55	2646.04	2590.7	2665.09	3333.28	2609.29	2945.95	2043.13	2291.04	1350.27	2741.45	2089.32	2892.93	2472.31	1707.93	1791.55	2923.24	169.549	1662.13	1822.91	3299.02	3805.45	1606.87	2088.24	1797.71	2354.04	2089.81	1093.59	1412.24	2358.74	2125.99	2682.91
20.71_695.0869m/z		695.087	1	20.7087	0.556867	0	0.0477646	0.171855	6.72805	STZ+Mildronate	Mildronate only	100 - 24.5 - 6.06 - 0.629	249051	39.79	45152.9	62741.9	13093.7	18472.5	47497.7	99069	96162.7	76949.8	26443.2	85467.8	58091.8	68689.1	16413.8	62204.6	36563.5	48841.5	55044.6	29975.2	54185.6	61373.8	3284.38	18237.5	104810	101143	122619	1.05369e+06	83903	28142.9	42886.3	64165	11404.8	17513.7	42340.5	81298.6	96806
20.71_654.1236m/z		654.124	1	20.7087	0.556867	0	0.801429	0.971961	1.16704	STZ+Mildronate	STZ Only	100 - 22.1 - 3.48	6437.87	27.12	4260.14	6661.33	3923.52	4555.1	7241.23	7095.6	5814.16	7285.19	3122.45	5601.34	7162.67	7513.6	3574.1	4365.91	4916.4	5565.65	8409.29	5478.58	8370.84	5530.96	2681.8	4666.64	8757.95	6267.44	7435.47	4367.07	7308.28	4491.02	4046.28	6812.41	3417.46	4318.68	6454.99	5822.83	5853.05
20.71_620.1346m/z		620.135	1	20.7087	0.309617	0	0.535685	0.770862	1.9449	STZ Only	STZ+Mildronate	100	519.497	38.21	399.384	508.024	1161.04	0	431.414	0	943.109	378.819	219.642	430.936	344.634	701.443	509.177	205.366	232.084	1124.28	563.542	483.263	566.334	513.524	122.519	392.77	405.857	394.206	173.182	465.152	146.678	17.5681	379.336	519.546	1011.29	0	384.572	0	949.418
20.71_604.1427m/z		604.143	1	20.7087	0.431383	0	0.296184	0.55477	1.53762	STZ+Mildronate	Mildronate only	100 - 15.3	3748.25	27.09	3332.38	3845.25	1492.79	1844.46	3425.67	3844.99	3445.88	4108.77	3293.06	2882.77	2661.38	3316.2	1484.32	3168.94	2028.71	2732.38	2923.85	2008.02	2486.57	3205.68	1373.84	2628.26	3103.39	3334.83	3624.92	8017.6	2656.94	1751.83	3165.1	3932.46	1300.25	1748.73	3053.71	3155.3	3468.93
20.71_579.0438m/z		579.044	1	20.7087	0.431383	0	0.37818	0.626284	1.41883	Control+INT	Mildronate only	100 - 16.3	1301.58	29.98	1730.42	1172.79	345.83	1557.33	1134.73	1505.81	1192.91	1490.33	1311.28	1574.36	918.268	1329.89	865.376	1517.09	990.806	2058.41	759.612	1141.58	1246.69	1094.29	338.924	923.07	984.805	1799.1	926.474	1348.04	1333.74	699.237	1643.56	1199.39	301.224	1476.5	1011.52	1235.71	1200.89
20.71_549.0333m/z		549.033	1	20.7087	0.556867	0	0.10377	0.290871	1.82662	STZ+Mildronate	Mildronate only	100 - 12.8	3722.97	28.61	2133.9	2697.34	1371.38	1848.82	2815.81	3486.13	3410.29	3253.74	1767.63	2892.45	2423.48	3316.92	1541.28	2529.79	1719.1	2980.88	2457.58	1980.09	2347.49	2762.89	824.187	1856.82	3237.12	3391.94	3300.69	7843.75	2699.4	1864.92	2026.78	2758.52	1194.49	1752.86	2510.07	2860.81	3433.11
20.71_547.0540m/z		547.054	1	20.7087	0.54025	0	0.114351	0.307688	1.48223	STZ+Mildronate	Mildronate only	100 - 10.9	1398.91	17.96	980.731	1292.02	823.549	905.695	1156.81	1645.1	1432.25	1355.41	1249.61	1615.26	1358.54	1463.99	993.11	1606.27	1081.6	1442.36	1080.52	1087.22	918.859	1303.18	381.58	891.367	1234.96	1281.51	1547.38	2401.79	1168.33	759.492	931.499	1321.33	717.325	858.686	1031.21	1350.01	1441.83
20.71_537.0328m/z		537.033	1	20.7087	0.309617	0	0.479191	0.72181	1.29976	STZ Only	STZ+Mildronate	100	384.557	27.24	289.096	412.454	213.034	288.749	349.306	422.502	534.417	307.296	413.503	262.199	495.987	296.645	272.762	508.423	310.881	422.64	707.308	380.192	190.018	534.62	134.806	100.161	194.637	569.915	350.178	392.84	163.687	103.943	274.584	421.808	185.556	273.762	311.379	346.716	537.992
20.71_533.0381m/z		533.038	1	20.7087	0.431383	0	0.0757046	0.236238	2.13126	Control+INT	Mildronate only	100 - 17.9	448.183	48.36	260.433	545.545	191.109	212.538	294.799	554.267	669.856	419.56	448.011	885.714	409.43	602.346	225.035	451.633	106.167	521.441	68.5888	173.537	352.093	447.504	27.2465	192.771	441.151	100.818	436.236	699.224	212.572	400.704	247.359	557.918	166.46	201.506	262.79	454.846	674.337
20.71_733.0428m/z		733.043	1	20.7087	0.431383	0	0.134014	0.339753	2.31255	STZ+Mildronate	Mildronate only	100 - 18	3859.56	36.88	2034.37	2769.29	392.465	557.537	3048.86	3976.74	2733.49	2981.52	1876.13	3230.78	2241.37	2072.01	777.954	2407.25	1883.03	3122.4	2631.7	1111.12	2125.81	2868.25	323.174	953.727	2923.65	2972.33	3489.39	8306.48	3401.06	2064.45	1932.25	2832.1	341.843	528.599	2717.82	3263.42	2751.77
21.03_203.0107m/z		203.011	1	21.027	0.318583	0	1	1	1	---	---	100	0	---	0	0	0	0	0	0	0	0	0	0	0	0	0	0	0	0	0	0	0	0	0	0	0	0	0	0	0	0	0	0	0	0	0	0	0
20.80_249.0243m/z		249.024	1	20.7964	0.534	0	0.448819	0.69174	Infinity	Mildronate only	Control+INT	100	4.83453	244.95	0	0	0	0	0	0	0	0	0	0	0	0	0	0	28.3205	0	0	0	0	0	0	29.0072	0	0	0	0	0	0	0	0	0	0	0	0	0
20.80_308.9778m/z		308.978	1	20.7964	0.645617	1	0.88003	1	3.87272	STZ+Mildronate	STZ Only	100 - 5.08 - 2	49.4158	112.99	0	81.2386	0	0	0	0	52.6845	98.1895	48.1238	43.6761	0	0	37.5795	38.9804	0	0	0	42.1908	0	54.7495	35.7195	0	0	0	0	220.442	32.6586	43.3941	0	83.0811	0	0	0	0	53.0369
21.03_167.0340m/z		167.034	1	21.027	1.28728	0	0.244169	0.49705	1.29375	STZ+Mildronate	Mildronate only	100 - 6.67	203.546	12.92	159.233	121.516	110.661	170.035	200.804	189.661	135.723	144.194	226.893	158.189	172.635	188.144	167.822	160.51	226.14	195.602	140.21	136.963	84.3945	222.53	175.531	184.353	184.317	200.182	214.561	332.22	141.663	148.333	151.24	124.272	96.3874	161.21	179.001	155.641	136.63
21.03_158.9928m/z		158.993	1	21.027	1.61252	0	1.60342e-07	9.66099e-06	2.86447	Control+INT	STZ+Mildronate	100 - 4.73 - 0.725	12054.9	17.72	10204.9	8807.4	13755.1	16144.8	13419.3	12675.5	8968.94	10506.2	13812.3	12254.7	7119.69	9751.12	6690.35	6158.19	4353.13	8233.26	7912.49	11751.3	7776.8	10705.4	10659.1	11631.5	5040.67	3571.41	6007.03	2156.34	4724.49	3750.66	9692.65	9007.16	11981	15306.9	11962.2	10401.8	9028.94
21.03_139.0392m/z		139.039	1	21.027	1.83758	0	0.837305	0.999517	1.06767	STZ Only	STZ+Mildronate	100 - 1.68	320.46	8.23	306.561	196.079	306.952	308.502	346.267	349.783	324.767	360.877	318.323	297.749	223.153	310.107	348.53	320.061	350.486	370.427	307.489	352.677	313.145	344.313	279.95	322.086	245.265	305.979	318.469	431.638	277.954	221.592	291.172	200.526	267.36	292.49	308.67	287.041	326.939
21.03_138.0313m/z		138.031	1	21.027	0.840017	0	1	1	1	---	---	100 - 7.43	0	---	0	0	0	0	0	0	0	0	0	0	0	0	0	0	0	0	0	0	0	0	0	0	0	0	0	0	0	0	0	0	0	0	0	0	0
21.03_125.0510m/z		125.051	1	21.027	0.44035	0	1	1	1	---	---	100 - 4.5	0	---	0	0	0	0	0	0	0	0	0	0	0	0	0	0	0	0	0	0	0	0	0	0	0	0	0	0	0	0	0	0	0	0	0	0	0
21.03_123.0444m/z		123.044	1	21.027	2.39658	0	0.0565257	0.194129	1.68199	STZ+Mildronate	Mildronate only	100 - 7.68 - 0.436	142.741	27.36	99.8047	55.7632	177.724	89.1588	61.6327	57.4699	55.8192	110.636	105.26	141.196	134.516	106.211	77.0063	146.235	157.004	89.1479	40.9003	89.3757	130.913	41.6993	98.2144	108.084	132.425	112.102	141.54	229.933	132.516	107.93	94.7946	57.028	154.8	84.5311	54.9407	47.1613	56.1926
21.03_122.0366m/z		122.037	1	21.027	3.1533	0	1	1	1	---	---	100	0	---	0	0	0	0	0	0	0	0	0	0	0	0	0	0	0	0	0	0	0	0	0	0	0	0	0	0	0	0	0	0	0	0	0	0	0
21.03_87.0078m/z		87.0078	1	21.027	2.28013	0	2.47604e-07	1.3528e-05	1.54942	Control+INT	STZ+Mildronate	100 - 0.69 - 0.0776	13632	9.21	12573.2	11501.7	14795.7	14645.6	15419.4	14521.5	11817.6	12849.9	14269.8	13925.9	10205.2	11205.9	10756	10363.8	9580.48	12448.3	10327.2	12828	10351.6	12807	10642.4	11539.4	8378.75	8558.87	9967.86	9933.95	8645.73	7303.6	11942.1	11762.6	12887.4	13885.4	13745.2	11916.7	11896.6
20.92_789.0784m/z		789.078	1	20.9182	0.546267	0	0.0987813	0.281197	4.5556	STZ+Mildronate	Mildronate only	100 - 18	609.011	65.81	7.98163	221.815	1185.58	635.504	469.932	0	276.42	0	384.717	0	1285.24	0	545.397	545.241	495.307	0	0	0	802.104	0	0	0	998.074	605.211	0	389.887	1090.04	570.858	7.58097	226.846	1032.66	602.518	418.908	0	278.269
20.80_302.0513m/z		302.051	1	20.7964	0.428633	0	0.139141	0.348096	2.80946	STZ+Mildronate	Mildronate only	100 - 7.4	778.728	31.82	449.276	535.136	345.23	441.139	262.486	311.473	466.075	336.888	817.306	204.827	583.162	329.481	276.71	336.605	555.406	356.211	527.668	202.104	190.001	260.586	211.821	270.904	383.354	263.077	172.726	2090.04	774.159	989.011	426.723	547.273	300.702	418.242	233.986	255.603	469.193
20.92_523.9889m/z		523.989	1	20.9182	0.534	0	0.0649954	0.213485	1.58628	Control+INT	Mildronate only	100 - 7.68	1351.79	27.14	1527.8	1231.48	1097.52	1202.67	827.673	1335.96	1132.56	1038.57	2428.93	1694.77	561.763	1261.94	1470.5	847.432	1662.49	1099.34	604.34	730.453	1022.69	860.632	1215.72	679.231	1076.06	2111.04	942.976	955.998	1160.63	1852.82	1451.11	1259.41	955.957	1140.25	737.806	1096.32	1140.14
20.92_428.0259m/z		428.026	1	20.9182	1.08598	0	0.0693155	0.222327	1.7968	STZ+Mildronate	Mildronate only	100	662.629	23.63	525.188	630.346	413.626	479.014	291.939	294.049	700.227	327.632	983.283	435.309	404.655	424.828	361.903	376.215	761.718	183.885	283.943	284.031	455.242	338.775	491.716	358.988	563.597	834.668	347.15	517.582	897.25	815.525	498.824	644.643	360.275	454.152	260.241	241.305	704.911
20.92_372.0393m/z		372.039	1	20.9182	0.423683	0	0.493093	0.736035	2.74777	Mildronate only	Control+INT	100	180.528	78.44	0	137.616	0	0	80.3069	65.4762	0	0	211.994	161.604	225.323	0	0	304.269	50.6512	0	160.358	395.103	245.908	224.006	57.7922	0	139.054	61.0645	0	0	302.546	295.012	0	140.737	0	0	71.5873	53.7315	0
20.92_371.5377m/z		371.538	1	20.9182	0.534	0	0.268391	0.528542	1.72979	Mildronate only	Control+INT	100 - 0.244	1047.94	49.72	408.102	1085.18	366.343	210.83	817.267	398.787	363.442	192.437	1279.1	936.743	1027.44	383.055	200.976	1388.46	488.137	227.199	918.047	1849.31	1265.53	1230.85	658.563	365.358	693.592	718.021	303.655	344.713	2217.81	1649.52	387.615	1109.79	319.091	199.887	728.53	327.255	365.873
20.92_166.9978m/z		166.998	1	20.9182	1.63063	0	0.025486	0.110944	5.31101	STZ Only	Mildronate only	100 - 3.98	209.752	34.03	0	0	0	0	0	0	0	220.252	303.167	394.463	300.244	274.91	236.253	245.031	202.073	0	36.1376	0	0	0	93.9731	106.852	108.358	102.411	130.296	213.239	100.365	109.865	0	0	0	0	0	0	0
20.80_515.0815m/z		515.081	1	20.7964	0.431383	0	0.649523	0.858618	2.35912	Mildronate only	STZ+Mildronate	100	36.2604	110.88	8.30805	0	115.503	0	0	0	0	31.3551	0	0	0	0	0	56.0333	0	52.1765	0	61.1527	77.9759	78.434	0	0	0	0	0	0	0	92.222	7.89099	0	100.606	0	0	0	0
20.80_418.0293m/z		418.029	1	20.7964	0.428633	0	0.878841	1	2.5121	STZ+Mildronate	Mildronate only	100 - 24.3	497.44	26.55	321.263	300.94	235.209	209.879	262.765	149.195	335.065	185.951	402.054	122.469	295.654	246.174	270.795	166.291	320.01	167.514	387.008	135.25	128.216	109.922	238.041	189.67	234.911	135.933	0	1354.03	494.023	765.744	305.136	307.765	204.871	198.986	234.235	122.433	337.306
20.80_406.9449m/z		406.945	1	20.7964	0.319767	0	0.408038	0.657295	Infinity	STZ+Mildronate	Control+INT	100	2.70059	230.94	0	0	0	0	0	0	0	0	0	0	0	0	0.248456	0	4.85607	0	0	0	0	0	0	0	16.2035	0	0	0	0	0	0	0	0	0	0	0	0
20.80_394.1497m/z		394.15	1	20.7964	0.423683	0	0.31562	0.560243	Infinity	STZ Only	Mildronate only	100 - 17.7	1.60689	244.95	0	0.0541721	0	0	0	0	0	0	0	0	0	0	0	0	9.64135	0	0	0	0	0	0	0	0	0	0	0	0	0	0	0.0554008	0	0	0	0	0
20.80_370.5295m/z		370.53	1	20.7964	0.428633	0	0.420661	0.67079	Infinity	STZ+Mildronate	Mildronate only	100	23.2217	171.14	0	0	0	0	0	0	0	0	56.678	0	0	0	0	0	53.6906	0	0	0	0	0	0	0	0	0	0	0	96.3647	42.9656	0	0	0	0	0	0	0
20.92_463.9773m/z		463.977	1	20.9182	0.546267	0	0.041819	0.157406	1.85084	STZ+Mildronate	Mildronate only	100 - 9.65	535.848	25.57	530.164	453.585	242.47	374.138	371.998	339.615	510.679	338.838	766.581	547.633	155.239	307.359	283.472	246.382	656.8	405.991	203.264	293.85	326.534	267.987	411.885	233.578	344.992	816.472	410.421	286.262	595.645	761.299	503.55	463.873	211.195	354.719	331.607	278.697	514.095
0.04_84.0104m/z		84.0104	1	0.0437	2.95093	0	0.661101	0.86646	1.55726	STZ+Mildronate	Mildronate only	100	36.0954	31.19	43.742	26.6963	25.9175	35.4567	47.0109	0	11.8966	36.0851	36.2875	21.5873	22.5916	46.8158	16.3741	9.31149	32.5313	33.5894	44.9267	33.0748	23.1665	6.76564	17.0241	14.1153	21.7624	42.0588	36.4153	51.8289	39.8618	24.6453	41.5462	27.3018	22.5746	33.6164	41.9065	0	11.9761
18.12_183.0153m/z		183.015	1	18.122	0.985017	0	0.694084	0.893812	3.05935	Mildronate only	STZ+Mildronate	100 - 15	822.726	95.38	73.2716	180.724	155.084	255.684	1841.18	575.713	507.655	801.369	83.0137	466.879	2013.24	235.68	47.37	1981.39	52.0462	214.694	1594.95	301.432	1264.83	1703.77	37.9654	33.408	498.073	74.6839	284.412	47.1321	687.702	21.5285	69.5934	184.823	135.081	242.413	1641.27	472.445	511.051
18.35_225.0217m/z		225.022	1	18.3462	0.431433	0	0.226629	0.474924	1.25875	STZ Only	Mildronate only	100 - 3.59	181.687	13.69	195.689	94.8663	185.304	170.556	132.182	186.107	173.954	205.179	159.901	170.143	204.724	197.258	159.978	196.047	142.017	190.095	159.779	116.277	96.7585	197.825	139.307	156.089	148.38	171.513	169.445	255.698	137.361	187.387	185.866	97.018	161.403	161.704	117.83	152.724	175.118
16.05_138.0314m/z		138.031	1	16.0459	0.623267	0	1	1	1	---	---	100 - 5.92	0	---	0	0	0	0	0	0	0	0	0	0	0	0	0	0	0	0	0	0	0	0	0	0	0	0	0	0	0	0	0	0	0	0	0	0	0
16.05_123.0080m/z		123.008	1	16.0459	1.14713	0	0.180302	0.412326	1.2333	Control+INT	Mildronate only	100 - 3.91	366.583	11.62	358.289	290.899	387.643	390.967	404.29	407.116	307.86	331.64	405.793	381.335	208.181	394.636	421.835	333.445	276.547	434.994	252.369	279.109	259.792	378.915	281.567	331.672	267.535	341.694	339.339	446.122	248.264	243.169	340.304	297.496	337.644	370.674	360.393	334.09	309.92
15.93_536.0603m/z		536.06	1	15.9313	0.528833	0	0.0014459	0.012321	2.7156	STZ Only	Mildronate only	100	980.332	27.85	303.076	368.685	1022.85	463.332	206.067	404.622	232.466	742.919	575.945	354.173	1360.48	794.848	735.447	793.152	1286.93	911.134	496.935	528.218	122.873	224.143	467.367	326.467	410.044	480.4	330.096	692.538	372.668	426.716	287.862	377.047	890.916	439.283	183.692	332.043	234.021
15.93_498.1032m/z		498.103	1	15.9313	0.309717	0	0.0660402	0.215712	6.84028	STZ Only	Mildronate only	100 - 13.4	2029.86	57.53	451.257	405.751	558.214	919.389	143.884	310.76	162.995	559.021	175.909	417.589	5602.46	724.717	843.625	680.966	3738.14	589.227	165.03	446.461	82.2854	158.551	508.541	419.636	242.678	0	368.13	608.184	396.137	561.485	428.604	414.953	486.214	871.669	128.262	255.018	164.085
15.93_421.0018m/z		421.002	1	15.9313	0.401883	0	0.00550458	0.0348605	171.803	STZ Only	Mildronate only	100 - 10	3522.9	137.46	208.924	0	151.891	265.436	0	31.825	0	0	417.215	0	13461.3	273.07	325.13	235.979	6463.5	378.418	0	0	0	0	0	123.033	0	0	0	6154.23	0	272.707	198.437	0	132.3	251.659	0	26.1164	0
15.93_288.9867m/z		288.987	1	15.9313	0.394917	0	0.0162137	0.0796719	18.9772	STZ Only	Mildronate only	100 - 39.8	505.063	100.19	218.128	109.299	136.789	0	0	0	0	0	395.418	130.59	1364.96	117.845	190.879	322.89	876.516	157.284	0	0	0	94.117	65.5683	0	0	182.362	56.9212	1410.2	60.2292	102.368	207.179	111.778	119.146	0	0	0	0
15.93_254.0337m/z		254.034	1	15.9313	0.401883	0	0.297164	0.55477	3.80662	Mildronate only	STZ+Mildronate	100	73.2502	95.66	65.3619	117.365	63.3141	57.2501	0	0	47.286	0	0	111.08	0	0	0	262.861	0	0	0	52.7393	0	129.123	83.5332	174.105	0	0	48.9944	66.4628	0	0	62.0808	120.027	55.1477	54.2786	0	0	47.6024
15.93_219.0505m/z		219.051	1	15.9313	0.401883	0	0.0505562	0.178352	2.68822	Control+INT	STZ Only	100 - 6.02	373.89	42.64	384.029	779.148	331.254	290.336	194.946	357.21	305.117	459.057	464.666	173.141	0	223.033	212.077	151.113	0	248.284	300.158	271.44	420.46	258.409	313.971	676.917	465.34	211.579	365.844	0	81.5633	129.336	364.751	796.82	288.528	275.266	173.779	293.136	307.158
15.93_219.0107m/z		219.011	1	15.9313	0.410267	0	0.00354211	0.0244758	7.37757	STZ+Mildronate	Control+INT	100	269.785	36.55	0	0	48.3165	119.9	0	0	0	0	94.8992	102.567	341.782	141.309	122.016	233.754	218.038	230.2	0	71.457	0	100.829	143.413	120.623	72.1054	126.097	88.4012	1082.33	87.5589	162.213	0	0	42.0845	113.677	0	0	0
16.05_145.4811m/z		145.481	1	16.0459	0.527667	0	1	1	1	---	---	100	0	---	0	0	0	0	0	0	0	0	0	0	0	0	0	0	0	0	0	0	0	0	0	0	0	0	0	0	0	0	0	0	0	0	0	0	0
15.93_190.9474m/z		190.947	1	15.9313	0.309717	0	0.814372	0.980807	15.6555	STZ Only	Control+INT	100	1269.9	41.08	72.6604	133.388	49.7589	86.6376	30.4836	42.4394	69.441	93.4181	140.709	92.2181	3482.52	261.905	115.928	156.868	3602.19	0	82.6806	88.2934	66.6421	160.277	98.8027	51.9391	75.6202	220.134	0	1417.95	43.7243	190.544	69.0129	136.414	43.3408	82.1408	27.1737	34.8269	69.9055
15.93_173.0082m/z		173.008	1	15.9313	1.30123	0	0.0231897	0.103535	5.96019	STZ Only	Control+INT	100 - 5.08	8474.37	30.65	1359.26	1132.94	2020.22	2141.83	950.593	1225.96	826.679	1593.92	1699.15	1267.72	27880.2	2464.51	1820.35	1898.44	14914.3	1868.34	1211.34	1546.22	573.116	1071.54	1942.46	2659.84	859.213	1060.4	1103.48	6892.15	1133.92	1872.55	1291.03	1158.63	1759.64	2030.66	847.379	1006.05	832.209
15.93_162.0481m/z		162.048	1	15.9313	0.309717	0	1	1	1	---	---	100	0	---	0	0	0	0	0	0	0	0	0	0	0	0	0	0	0	0	0	0	0	0	0	0	0	0	0	0	0	0	0	0	0	0	0	0	0
15.93_129.0186m/z		129.019	1	15.9313	1.12878	0	0.026174	0.112962	2.41655	STZ Only	Mildronate only	100 - 3.07	6048.17	14.71	2491.16	2138.71	2849.23	3229.74	2296.08	2550.97	2121.93	2715.7	3082.78	2955.97	15424.6	3069.94	2976.12	2819.95	8869.87	3128.57	2062.63	2456.26	1828.17	2767.79	2527.28	3374.73	1916.58	2240.38	2439.73	5725.22	1898.29	2379.28	2366.11	2187.22	2481.72	3062.1	2046.77	2093.39	2136.12
15.93_128.0107m/z		128.011	1	15.9313	0.298133	0	0.0136777	0.0697629	12.6198	STZ Only	Mildronate only	100	408.317	67.68	52.5117	60.5857	88.1369	13.8284	20.5577	21.8474	0	47.9481	88.1501	53.0951	1204.54	96.7378	98.6947	75.1728	869.367	105.395	18.7765	0	0	23.835	57.46	94.0601	31.9626	60.4326	40.3072	366.443	54.7552	76.4685	49.8757	61.9598	76.7688	13.1106	18.3256	17.9286	0
15.93_111.0081m/z		111.008	1	15.9313	1.23925	0	0.00890563	0.0504522	7.05369	STZ Only	Mildronate only	100 - 3.95 - 0.665	25296.9	30.2	3896.3	3395.87	5932.41	6097.45	2616.59	3551.89	2547.48	4783.46	4880.57	3663.58	81922	7061.47	6242.51	5282.67	45110.3	6162.28	2350	3341.56	1885.34	2842.77	5236.58	5861.74	2862.45	3556.48	3451.3	21292.6	3510.93	5944.62	3700.71	3472.89	5167.23	5780.97	2332.49	2914.77	2564.52
15.93_95.5069m/z		95.5069	1	15.9313	0.309717	0	0.126606	0.327803	Infinity	STZ Only	Control+INT	100	45.6253	157.25	0	0	0	0	0	0	0	0	0	0	156.335	0	0	0	117.417	0	0	0	0	0	0	0	0	0	0	46.5629	0	0	0	0	0	0	0	0	0
15.93_95.0053m/z		95.0053	1	15.9313	0.502433	0	0.00808219	0.0465647	12.4732	STZ Only	Mildronate only	100	980.9	47.78	105.79	95.1495	134.815	202.522	39.5713	79.3125	29.6532	106.711	117.02	103.598	3288.52	156.775	174.081	134.524	1933.57	197.939	43.7455	65.4177	20.8783	52.0362	135.077	154.691	63.1636	88.71	88.8764	733.075	90.3352	170.127	100.479	97.3075	117.426	192.01	35.2748	65.0859	29.8516
15.93_84.0205m/z		84.0205	1	15.9313	0.410267	0	0.0233401	0.103847	10.8002	STZ Only	Mildronate only	100	522.037	46.27	55.0788	45.7301	81.0786	85.9534	17.649	34.2963	22.6788	69.4709	80.4102	44.2068	1803.47	108.352	89.3339	84.3458	942.096	104.617	29.4579	41.8043	0	31.4684	92.4394	94.8449	31.3301	51.6818	45.1567	415.124	56.8844	97.7886	52.3139	46.7673	70.6208	81.4921	15.7327	28.1445	22.8305
15.84_658.4850m/z		658.485	1	15.8399	0.394917	0	0.0202608	0.0938373	5.32985	Mildronate only	STZ+Mildronate	100	415.082	58.97	259.559	2.14335	646.557	255.199	8.05313	61.6629	564.145	445.65	760.722	0	211.317	363.313	0	322.7	0	0	319.969	204.993	191.914	513.22	412.983	847.412	21.2423	0	446.03	0	0	0	246.529	2.19196	563.162	241.953	7.17873	50.6022	567.919
15.93_190.7505m/z		190.751	1	15.9313	0.309717	0	0.0232577	0.103623	21.7694	STZ Only	Control+INT	100	732.209	101.77	0	33.1644	0	96.2809	33.9637	56.5478	0	44.7036	71.6875	0	2407.93	149.811	147.133	90.0573	1453.38	144.939	0	54.0822	6.24235	5.19428	123.96	118.985	0	87.5199	50.4285	554.716	73.5949	145.943	0	33.9166	0	91.2835	30.276	46.4046	0
15.84_468.1288m/z		468.129	1	15.8399	1.88895	0	1.94623e-07	1.11038e-05	24.3291	STZ Only	Control+INT	100 - 12.2	8683.21	40.54	104.185	157.73	779.899	487.008	861.761	374.062	10.8018	319.384	116.394	357.834	14163.7	8294.34	11679.5	5188.64	6273.16	6499.96	88.2816	731.693	973.079	865.036	650.468	94.7486	2949.81	6326.57	16458.7	2521.55	7898.35	11433	98.9546	161.308	679.305	461.731	768.193	306.965	10.874
16.05_154.0218m/z		154.022	1	16.0459	1.2428	0	1	1	1	---	---	100	0	---	0	0	0	0	0	0	0	0	0	0	0	0	0	0	0	0	0	0	0	0	0	0	0	0	0	0	0	0	0	0	0	0	0	0	0
16.05_176.5175m/z		176.517	1	16.0459	0.394917	0	6.61425e-07	2.94083e-05	108.797	Mildronate only	STZ Only	100 - 1.93	377.943	26.64	266.351	296.757	410.706	531.148	223.036	320.403	323.127	295.053	285.778	403.233	0	0	0	20.8431	0	0	264.01	222.439	385.011	385.947	606.244	404.008	271.604	0	311.883	0	0	49.5982	252.981	303.488	357.732	503.58	198.819	262.931	325.288
16.14_523.0422m/z		523.042	1	16.1381	0.413083	0	0.713292	0.909172	3.74648	STZ+Mildronate	STZ Only	100 - 19	103.872	154.26	140.441	230.442	0	0	0	0	33.7547	0	146.554	0	0	0	0	166.351	0	0	0	0	275.948	0	83.2711	0	0	433.09	116.157	73.9861	0	0	133.391	235.668	0	0	0	0	33.9805
16.14_419.0156m/z		419.016	1	16.1381	0.428133	0	0.23595	0.487087	Infinity	STZ+Mildronate	STZ Only	100 - 9.72	56.043	183.82	0	0	1.04667	0	0	0	76.8304	0	0	73.3092	0	0	0	0	0	0	0	0	0	0	0	0	0	0	80.4597	255.798	0	0	0	0	0.911666	0	0	0	77.3444
16.14_382.0999m/z		382.1	1	16.1381	0.824267	0	0.600592	0.826305	2.26186	STZ Only	Control+INT	100 - 11.9 - 0.316	5330.47	64.77	1629.24	2004.24	1398.67	1422.63	6228.37	2225.41	3539.34	2168.35	961.386	1989.13	12052.1	1509.68	1566.13	12418.3	3230.6	1205.97	7047.32	557.931	6305.22	5025.88	263.068	462.219	8108.22	3409.28	1527.55	504.681	15959	1739.74	1547.45	2049.7	1218.26	1348.79	5552.1	1826.23	3563.02
16.14_371.0481m/z		371.048	1	16.1381	0.31355	0	1	1	1	---	---	100	0	---	0	0	0	0	0	0	0	0	0	0	0	0	0	0	0	0	0	0	0	0	0	0	0	0	0	0	0	0	0	0	0	0	0	0	0
16.14_371.0313m/z		371.031	1	16.1381	0.952183	0	0.43072	0.681348	2.84612	STZ+Mildronate	Control+INT	100	204.128	62.16	0	149.618	0	0	152.597	0	132.007	0	196.713	86.2804	97.3781	78.3281	0	171.22	88.9738	90.2289	153.426	0	264.664	129.393	0	20.6334	256.228	108.679	88.0522	0	509.741	262.068	0	153.011	0	0	136.028	0	132.89
16.14_370.5297m/z		370.53	1	16.1381	1.04692	0	0.639134	0.851558	1.61061	STZ+Mildronate	Control+INT	100	1947.22	34.5	1547.93	1707.23	592.938	555.478	1387.8	617.163	1514.64	712.967	2379.07	1074.76	1568.12	1024.36	655.11	2046.98	1423.23	680.158	1909.8	1078.15	2141.33	1616.21	1140.28	883.464	2383.97	2231.89	853.691	318.477	3344.48	2550.84	1470.23	1745.95	516.459	526.647	1237.12	506.46	1524.77
16.14_332.0562m/z		332.056	1	16.1381	0.31355	0	0.0896262	0.264691	23.6334	STZ+Mildronate	Control+INT	100	206.145	117.03	0	0	0	0	87.2261	0	0	0	0	0	0	0	72.8701	0	124.986	0	159.804	0	108.714	0	0	0	48.7072	272.61	0	616.176	299.379	0	0	0	0	0	77.7553	0	0
16.14_217.0340m/z		217.034	1	16.1381	0.857433	0	0.700219	0.898416	3.56926	STZ+Mildronate	STZ Only	100	15.009	119.74	0	0	42.382	28.2618	25.3889	0	0	0	0	0	0	0	25.2304	0	0	0	0	0	0	28.9171	0	26.8173	0	26.7133	0	42.7802	0	20.5604	0	0	36.9154	26.7949	22.6322	0	0
16.14_195.0057m/z		195.006	1	16.1381	0.31355	0	1	1	1	---	---	100	0	---	0	0	0	0	0	0	0	0	0	0	0	0	0	0	0	0	0	0	0	0	0	0	0	0	0	0	0	0	0	0	0	0	0	0	0
16.05_154.0263m/z		154.026	1	16.0459	0.394917	0	1	1	1	---	---	100	0	---	0	0	0	0	0	0	0	0	0	0	0	0	0	0	0	0	0	0	0	0	0	0	0	0	0	0	0	0	0	0	0	0	0	0	0
16.14_190.4845m/z		190.485	1	16.1381	0.428133	0	0.670076	0.874532	1.60713	STZ Only	Control+INT	100	37.1946	84.71	0	20.5966	0	31.5765	78.4422	0	65.1212	35.6986	0	0	26.2814	92.759	26.1933	50.0608	0	27.8729	0	19.7758	0	71.7737	27.605	30.6855	0	0	57.4612	107.809	22.0379	24.0362	0	21.0638	0	29.9376	69.9251	0	65.5568
16.05_423.2128m/z		423.213	1	16.0459	0.298133	0	0.311323	0.55477	Infinity	STZ Only	Control+INT	100	17.4015	244.95	0	0	0	0	0	0	0	0	0	0	0	0	0	0	104.409	0	0	0	0	0	0	0	0	0	0	0	0	0	0	0	0	0	0	0	0
16.05_354.0431m/z		354.043	1	16.0459	0.842383	0	8.76771e-10	1.66808e-07	22.8868	Mildronate only	STZ Only	100 - 8.46 - 6.23	15201.2	24.03	11708.3	12118.8	14146.8	22708.7	11289.3	12115.2	15648.3	13283.5	13077	16638.6	414.555	1213.55	861.826	450.6	646.322	398.279	10685.2	9940.26	13634.2	14485.8	25312.3	17149.3	11201.3	1354.12	11139.1	780.411	1269.76	2730.71	11120.5	12393.7	12322.1	21530	10063.5	9942.03	15753
16.05_291.9703m/z		291.97	1	16.0459	0.428133	0	1	1	1	---	---	100 - 24.4	0	---	0	0	0	0	0	0	0	0	0	0	0	0	0	0	0	0	0	0	0	0	0	0	0	0	0	0	0	0	0	0	0	0	0	0	0
16.05_238.9957m/z		238.996	1	16.0459	0.82335	0	0.0568885	0.194862	2.17675	STZ+Mildronate	STZ Only	100 - 5.63 - 1.1	46.3016	45.96	19.5186	14.8479	10.4089	10.2617	22.8786	23.6862	45.52	29	22.8829	30.7866	11.5195	11.1492	15.1693	33.8206	10.1869	45.7805	16.8347	26.8723	15.7642	56.191	17.1624	64.8384	33.7057	33.2397	39.1264	103.656	42.5016	25.5807	18.5387	15.1847	9.06637	9.72909	20.3944	19.4375	45.8245
16.05_229.0345m/z		229.035	1	16.0459	0.498667	0	0.311323	0.55477	Infinity	Mildronate only	Control+INT	100 - 5.66	5.0188	244.95	0	0	0	0	0	0	0	0	0	0	0	0	0	0	0	0	0	30.1128	0	0	0	0	0	0	0	0	0	0	0	0	0	0	0	0	0
16.05_213.0395m/z		213.04	1	16.0459	0.61905	0	1	1	1	---	---	100 - 4.89	0	---	0	0	0	0	0	0	0	0	0	0	0	0	0	0	0	0	0	0	0	0	0	0	0	0	0	0	0	0	0	0	0	0	0	0	0
16.05_199.0239m/z		199.024	1	16.0459	0.303533	0	1	1	1	---	---	100	0	---	0	0	0	0	0	0	0	0	0	0	0	0	0	0	0	0	0	0	0	0	0	0	0	0	0	0	0	0	0	0	0	0	0	0	0
16.05_183.0289m/z		183.029	1	16.0459	0.61905	0	0.743507	0.931578	1.94142	STZ+Mildronate	Mildronate only	100 - 4	15.4196	79.1	0	17.4644	0	19.4571	0	24.2431	17.1363	0	0	29.0187	18.5415	0	24.2824	24.9201	20.5575	0	0	0	0	26.752	0	20.9026	0	0	40.7994	51.7183	0	0	0	17.8605	0	18.4472	0	19.8945	17.2509
16.05_182.0212m/z		182.021	1	16.0459	0.82305	0	1	1	1	---	---	100 - 5.89	0	---	0	0	0	0	0	0	0	0	0	0	0	0	0	0	0	0	0	0	0	0	0	0	0	0	0	0	0	0	0	0	0	0	0	0	0
16.14_124.5248m/z		124.525	1	16.1381	0.428133	0	0.545437	0.779178	12.0493	STZ+Mildronate	Control+INT	100	21.9807	155.18	0	0	0	0	18.2423	0	0	0	0	0	32.0421	0	0	68.6903	0	0	16.6517	0	18.3249	0	0	0	37.1877	0	0	0	94.6967	0	0	0	0	0	16.2616	0	0
15.84_269.5227m/z		269.523	1	15.8399	0.309717	0	0.408855	0.657985	1.65923	STZ+Mildronate	Control+INT	100	377.619	30.71	354.512	287.822	149.013	197.685	258.154	53.4544	149.544	201.772	330.337	293.566	0	293.237	305.359	273.967	422.788	355.488	658.781	121.328	395.721	184.353	232.156	657.984	332.441	355.09	248.666	566.232	460.578	302.704	336.716	294.35	129.793	187.425	230.125	43.866	150.545
15.84_203.0552m/z		203.055	1	15.8399	0.309717	0	0.493674	0.736404	26.018	Control+INT	Mildronate only	100 - 11.9	14.1923	134.32	0	0	47.9659	0	0	0	27.1304	30.6648	36.162	0	0.531814	34.6576	0	0	0	0	2.42583	0	0	0.847052	0	0	0.125708	0.000771446	7.84929	38.5857	2.8336	0	0	0	41.7792	0	0	0	27.3119
15.84_140.9167m/z		140.917	1	15.8399	0.309717	0	0.535378	0.770862	3.28097	STZ Only	STZ+Mildronate	100	23.3493	90.01	13.4118	0	0	0	21.5414	20.5381	0	0	16.1258	45.7875	0	26.982	34.9901	54.4848	0	23.6392	0	0	0	31.927	0	20.8045	0	0	25.1725	0	17.527	0	12.7386	0	0	0	19.2025	16.8541	0
15.64_313.0593m/z		313.059	1	15.6356	0.414983	0	3.70367e-07	1.85097e-05	Infinity	STZ Only	Control+INT	100 - 5.56	619.949	53.46	0	0	0	0	0	0	0	0	0	0	749.785	944.579	773.357	0	723.435	528.536	0	0	0	0	0	0	831.388	369.284	194.424	0	280.874	253.158	0	0	0	0	0	0	0
15.64_299.1281m/z		299.128	1	15.6356	0.506367	0	1	1	1	---	---	100 - 16.5	0	---	0	0	0	0	0	0	0	0	0	0	0	0	0	0	0	0	0	0	0	0	0	0	0	0	0	0	0	0	0	0	0	0	0	0	0
15.64_277.0590m/z		277.059	1	15.6356	0.414983	0	0.0112897	0.0609587	Infinity	STZ+Mildronate	Control+INT	100	77.2154	91.63	0	0	0	0	0	0	0	0	0	0	0	0	61.384	41.1181	36.2079	0	0	0	109.753	0	0	0	150.382	52.9104	0	0	158.193	101.808	0	0	0	0	0	0	0
15.64_276.5571m/z		276.557	1	15.6356	0.62095	0	0.911829	1	3.24616	STZ+Mildronate	Control+INT	100 - 1.59	855.506	43.7	143.663	201.559	283.684	171.366	481.04	259.783	219.02	443.545	270.819	160.961	567.026	377.577	663.057	727.716	570.783	45.9629	654.995	121.474	924.215	456.029	352.335	274.339	1510.27	590.39	327.447	0	1659.74	1045.19	136.451	206.13	247.094	162.471	428.81	213.185	220.485
15.64_210.1207m/z		210.121	1	15.6356	1.56337	0	1	1	1	---	---	100	0	---	0	0	0	0	0	0	0	0	0	0	0	0	0	0	0	0	0	0	0	0	0	0	0	0	0	0	0	0	0	0	0	0	0	0	0
15.64_199.0602m/z		199.06	1	15.6356	0.506367	0	0.00149249	0.0125944	Infinity	STZ+Mildronate	Control+INT	100 - 7.99	36.4471	100.44	0	0	0	0	0	0	0	0	0	0	0	0	39.8942	0	29.3933	29.6513	0	0	0	0	0	0	35.5134	98.7867	48.9135	0	0	35.4689	0	0	0	0	0	0	0
15.64_181.4965m/z		181.496	1	15.6356	0.414983	0	0.0131725	0.0678085	Infinity	Control+INT	STZ Only	100	47.8518	111.87	23.6618	35.4497	151.63	57.0826	0	128.846	59.223	0	0	22.6241	0	0	0	0	0	0	0	0	0	24.5946	27.5755	55.2184	0	0	26.9555	0	0	0	22.474	36.2537	132.073	54.1198	0	105.734	59.6191
15.64_179.0192m/z		179.019	1	15.6356	0.41975	0	7.5617e-05	0.00121269	7.2165	Control+INT	STZ+Mildronate	100	272.922	28.71	176.093	152.864	283.456	444.48	303.648	280.176	250.777	292.055	267.194	278.473	30.1635	130.261	30.5747	26.9552	51.7387	96.6883	135.839	308.674	94.0005	199.692	308.922	289.182	72.5941	21.8119	50.3756	0	42.6376	39.4953	167.254	156.331	246.895	421.41	270.679	229.92	252.454
15.64_167.0456m/z		167.046	1	15.6356	0.414983	0	0.367506	0.61463	1.44745	Mildronate only	STZ+Mildronate	100 - 19.6	284.145	27.14	177.155	210.32	258.669	276.587	213.214	182.736	149.063	232.325	73.7652	193.924	158.813	280.369	232.274	154.542	129.73	231.309	253.834	207.488	296.328	215.529	317.199	414.492	264.968	164.935	286.025	0	241.455	220.46	168.262	215.09	225.305	262.231	190.064	149.958	150.061
15.64_344.0318m/z		344.032	1	15.6356	1.28507	0	0.154291	0.372691	1.17841	Control+INT	STZ+Mildronate	100 - 5.49 - 4.19	11554.3	8.34	10623.7	9982.1	10927.9	10746.3	11446.3	11804.3	12416.7	12965.3	12283.3	12346.9	8465.42	9653.21	11196.6	10575.5	9007.94	12946.9	9094.57	12824.2	8683.38	13300.3	9569.21	12547.3	9843.81	11052.1	12720.1	7465.92	9141.53	8606.01	10090.4	10208.5	9518.37	10188.5	10203.5	9686.87	12499.7
15.64_165.0547m/z		165.055	1	15.6356	1.12878	0	0.482517	0.725269	3.10576	STZ+Mildronate	Mildronate only	100 - 8.06	34.0928	76.49	20.0802	0	19.6389	46.8355	60.3244	40.5026	12.5952	0	22.9627	42.9121	38.5572	21.8166	51.6891	0	23.5255	0	0	19.2903	0	24.7599	0	21.8136	18.8594	20.2876	0	94.1764	52.0493	19.1843	19.0722	0	17.1058	44.4045	53.7745	33.2375	12.6794
15.64_161.8888m/z		161.889	1	15.6356	0.311233	0	0.0232113	0.103559	Infinity	STZ Only	Control+INT	100	27.5906	109.66	0	0	0	0	0	0	0	0	0	0	0	57.6089	54.4447	53.4902	0	0	0	0	0	0	0	0	0	24.6809	40.7801	0	0	0	0	0	0	0	0	0	0
15.64_159.8931m/z		159.893	1	15.6356	0.729467	0	0.0030255	0.0215529	1.65048	STZ Only	Control+INT	90.4 - 100 - 55.7 - 4.6	2234.79	14.58	1289.12	1074.78	1722.02	1359.83	1496.26	1609.32	1218.41	1235.03	1258.28	1277.18	1496.56	3110.6	3042.82	2505.05	1328.48	1925.23	1531.03	1497.11	1033.36	1639.68	986.713	1502	1731.08	2270.41	1763.6	1283.97	1490.46	1711.6	1224.41	1099.15	1499.91	1289.24	1333.8	1320.65	1226.56
15.64_158.8923m/z		158.892	1	15.6356	0.311233	0	0.00372629	0.0255025	1.6502	STZ Only	Control+INT	100	446.952	16.91	252.617	222.689	378.347	248.192	280.317	318.995	244.974	253.288	265.653	243.394	286.867	647.679	604.4	490.347	268.881	383.539	310.234	297.577	230.793	354.751	211.895	285.928	382.575	474.683	372.948	267.616	294.538	370.847	239.936	227.74	329.547	235.309	249.881	261.776	246.613
15.64_151.0664m/z		151.066	1	15.6356	0.815233	0	1	1	1	---	---	100 - 3.77	0	---	0	0	0	0	0	0	0	0	0	0	0	0	0	0	0	0	0	0	0	0	0	0	0	0	0	0	0	0	0	0	0	0	0	0	0
15.64_149.4930m/z		149.493	1	15.6356	0.41425	0	1	1	1	---	---	100	0	---	0	0	0	0	0	0	0	0	0	0	0	0	0	0	0	0	0	0	0	0	0	0	0	0	0	0	0	0	0	0	0	0	0	0	0
15.64_149.2438m/z		149.244	1	15.6356	0.41425	0	1	1	1	---	---	100	0	---	0	0	0	0	0	0	0	0	0	0	0	0	0	0	0	0	0	0	0	0	0	0	0	0	0	0	0	0	0	0	0	0	0	0	0
15.64_149.0550m/z		149.055	1	15.6356	0.62095	0	1	1	1	---	---	100	0	---	0	0	0	0	0	0	0	0	0	0	0	0	0	0	0	0	0	0	0	0	0	0	0	0	0	0	0	0	0	0	0	0	0	0	0
15.64_121.0651m/z		121.065	1	15.6356	0.506367	0	1	1	1	---	---	100 - 6.57	0	---	0	0	0	0	0	0	0	0	0	0	0	0	0	0	0	0	0	0	0	0	0	0	0	0	0	0	0	0	0	0	0	0	0	0	0
15.64_120.0527m/z		120.053	1	15.6356	0.41425	0	1	1	1	---	---	100	0	---	0	0	0	0	0	0	0	0	0	0	0	0	0	0	0	0	0	0	0	0	0	0	0	0	0	0	0	0	0	0	0	0	0	0	0
15.64_162.8928m/z		162.893	1	15.6356	0.729467	0	0.0161113	0.0793503	1.73642	STZ Only	Control+INT	100 - 2.83 - 0.231	1655.53	19.9	929.424	859.588	1391.46	1031.69	902.716	1053.67	727.046	735.59	899.865	1003.07	864.322	2452.17	2368.37	1858.33	900.584	1489.38	1120.44	945.389	747.61	1294.25	743.116	954.137	1187.01	1662.52	1388.45	793.944	996.748	1015.49	882.768	879.084	1211.98	978.143	804.7	864.67	731.91
15.64_375.2274m/z		375.227	1	15.6356	0.322867	0	1	1	1	---	---	100	0	---	0	0	0	0	0	0	0	0	0	0	0	0	0	0	0	0	0	0	0	0	0	0	0	0	0	0	0	0	0	0	0	0	0	0	0
15.64_431.9550m/z		431.955	1	15.6356	0.414983	0	0.00614915	0.0380457	Infinity	STZ Only	Mildronate only	100 - 47.7	120.599	95.88	0	82.3697	109.132	0	132.687	0	0	0	0	0	79.3941	100.282	340.752	79.2088	0	123.954	0	0	0	0	0	0	0	0	0	0	79.5279	0	0	84.2379	95.0555	0	118.28	0	0
15.64_554.1222m/z		554.122	1	15.6356	0.729467	0	0.325206	0.571067	3.71073	STZ+Mildronate	Control+INT	100 - 13.4	747.321	37.4	38.1073	215.885	123.238	170.528	369.893	263.384	294.388	173.789	0	364.734	736.577	173.613	635.844	594.063	523.589	459.315	778.462	578.289	726.21	323.562	318.66	420.151	1554.48	165.183	0	497.65	1182.76	1083.85	36.1943	220.781	107.342	161.677	329.731	216.139	296.357
15.84_127.9990m/z		127.999	1	15.8399	0.410267	0	0.311323	0.55477	Infinity	STZ+Mildronate	Control+INT	100	0.00270301	244.95	0	0	0	0	0	0	0	0	0	0	0	0	0	0	0	0	0	0	0	0	0	0	0	0.0162181	0	0	0	0	0	0	0	0	0	0	0
15.84_122.9061m/z		122.906	1	15.8399	0.309717	0	0.810824	0.979094	1.92097	STZ Only	Control+INT	100	48.6807	70.49	13.2638	0	23.1717	21.2139	29.0766	25.3689	14.6585	15.8592	32.6522	78.1532	0	52.1366	53.4671	115.258	29.6641	41.5583	30.8501	0	27.3667	66.8469	23.1593	36.2156	15.0523	29.5341	67.108	85.1404	30.5362	14.9546	12.598	0	20.183	20.1128	25.9195	20.8184	14.7566
15.74_709.0951m/z		709.095	1	15.7362	0.41425	0	0.0421386	0.15822	2.34401	Control+INT	STZ Only	100 - 15.5	3018.2	32.23	3838.26	4205.26	2913.3	3838.63	1101.74	3560.95	3452.61	2031.62	3008.43	2231.18	137.457	2135.72	1800.48	860.145	1732.23	1059.72	992.146	2067.15	1975.38	576.117	5057.43	2867.45	874.059	2435.12	2365.4	1629.42	720.451	2587.62	3645.58	4300.64	2537.53	3639.39	982.118	2922.21	3475.71
15.74_678.0965m/z		678.097	1	15.7362	0.2043	0	0.316584	0.561419	1.38742	Mildronate only	STZ Only	100 - 29.1	461.372	36.75	390.05	273.009	727.069	376.616	311.385	344.379	418.855	279.154	505.841	668.483	0	314.322	378.467	116.75	1185.7	0	939.92	337.689	0	484.66	797.682	208.282	0	758.415	583.382	908.49	235.265	0	370.47	279.201	633.289	357.069	277.576	282.606	421.657
15.74_516.1127m/z		516.113	1	15.7362	0.2043	0	0.674069	0.878456	4.4252	Mildronate only	STZ Only	100 - 33.8	111.247	134.24	0	0	173.178	0	0	0	0	0	133.908	186.387	0	150.837	0	0	0	0	185.252	0	0	373.724	0	108.505	0	0	479.801	0	0	34.3736	0	0	150.841	0	0	0	0
15.74_355.1027m/z		355.103	1	15.7362	0.295683	0	1	1	1	---	---	100	0	---	0	0	0	0	0	0	0	0	0	0	0	0	0	0	0	0	0	0	0	0	0	0	0	0	0	0	0	0	0	0	0	0	0	0	0
15.74_339.0457m/z		339.046	1	15.7362	0.41425	0	0.766198	0.945569	2.65038	Control+INT	STZ Only	100	56.2869	98.8	79.7521	67.1693	77.8101	0	0	0	131.726	0	147.576	58.8352	0	0	0	0	69.0164	58.4074	67.0031	0	0	63.3358	116.481	0	0	59.8012	0	0	67.7589	128.208	75.7487	68.6928	67.7739	0	0	0	132.607
15.74_338.5437m/z		338.544	1	15.7362	0.41425	0	0.246457	0.499813	1.5133	Control+INT	STZ Only	100	492.3	24.3	796.236	495.225	510.857	270.424	546.177	335.251	445.269	293.755	915.097	314.704	378.158	317.678	298.23	233.772	455.737	268.315	510.747	297.31	474.338	527.778	608.68	370.559	209.497	484.568	327.885	599.004	675.078	595.541	756.266	506.457	444.965	256.388	486.874	275.115	448.248
15.74_283.1328m/z		283.133	1	15.7362	0.322867	0	1	1	1	---	---	100	0	---	0	0	0	0	0	0	0	0	0	0	0	0	0	0	0	0	0	0	0	0	0	0	0	0	0	0	0	0	0	0	0	0	0	0	0
15.74_262.0377m/z		262.038	1	15.7362	0.295683	0	1	1	1	---	---	100	0	---	0	0	0	0	0	0	0	0	0	0	0	0	0	0	0	0	0	0	0	0	0	0	0	0	0	0	0	0	0	0	0	0	0	0	0
15.74_249.0544m/z		249.054	1	15.7362	2.05912	1	3.26212e-05	0.000633461	2.33468	STZ Only	Mildronate only	100 - 5.62 - 0.704	10745.5	16.05	4496.2	3679.81	5876.16	5494.13	6964.29	5054.91	3067.84	6187.02	6370.75	5447.02	10289.6	9502.82	13240.4	12080.6	10871.7	8487.55	5693.26	3814.06	5514.19	5418.01	3353.78	3821.97	6569.84	9205.45	5158.83	4215.83	12380.9	7811.58	4270.5	3763.27	5118.24	5208.97	6208.12	4148.19	3088.37
15.74_207.0136m/z		207.014	1	15.7362	0.621	0	0.0442341	0.162821	Infinity	STZ Only	Control+INT	100 - 4.15	198.39	153.32	0	0	0	0	0	0	0	0	0	0	761.576	0	0.364002	98.0489	330.35	0	0	0	0	50.6584	0	0	0	0.132419	0	118.72	0	0	0	0	0	0	0	0	0
15.74_200.5014m/z		200.501	1	15.7362	0.295683	0	0.115383	0.308949	2.09934	Control+INT	STZ Only	100	388.937	45.68	537.673	616.68	484.352	443.817	144.596	225.551	288.289	192.724	631.363	324.324	41.6251	279.553	264.331	55.2417	228.178	242.671	151.324	221.944	126.263	136.944	807.423	510.614	170.645	316.846	244.853	477.78	100.061	264.795	510.682	630.667	421.879	420.781	128.896	185.093	290.218
15.74_185.5390m/z		185.539	1	15.7362	0.41425	0	0.285169	0.545868	2.96752	STZ+Mildronate	STZ Only	100	136.44	86.31	231.001	252.408	103.777	38.0389	33.4609	30.7944	178.868	30.7489	175.974	0	81.3781	0	37.4568	0	157.032	0	0	53.7381	0	75.8316	118.7	52.3275	46.372	212.759	76.8662	0	316.262	166.383	219.405	258.132	90.3918	36.0646	29.8278	25.2707	180.064
15.74_160.0252m/z		160.025	1	15.7362	0.502433	0	0.0310567	0.127449	Infinity	Control+INT	STZ Only	100	22.3102	99.4	32.5179	22.7597	0	74.8197	19.6189	0	27.3675	18.7055	0	27.3125	0	0	0	0	0	0	0	0	26.6361	25.0609	66.1068	0	0	0	59.2526	0	0	0	30.8855	23.2759	0	70.9363	17.4887	0	27.5506
15.74_159.5236m/z		159.524	1	15.7362	0.717783	0	0.0142672	0.0719396	6.08362	Mildronate only	STZ Only	100	768.378	19.77	571.932	588.899	689.44	949.698	539.278	578.115	615.105	619.602	543.315	772.733	98.8761	196.124	164.638	47.1499	139.381	111.647	636.36	407.399	744.859	709.731	1156.9	955.019	647.288	190.884	630.005	0	241.03	270.021	543.222	602.256	600.514	900.405	480.724	474.416	619.22
15.74_156.8939m/z		156.894	1	15.7362	0.295683	0	0.916496	1	2.35049	STZ Only	Control+INT	100	475.707	63.76	293.426	249.988	440.256	341.892	97.7993	24.955	24.5514	0	220.588	330.41	0	864.399	855.876	519.822	91.1625	522.983	317.24	23.6742	213.684	439.263	189.117	155.568	170.224	450.143	472.575	57.2593	137.958	22.5919	278.697	255.658	383.471	324.147	87.1805	20.4787	24.7157
15.74_152.5291m/z		152.529	1	15.7362	0.41425	0	0.0735564	0.231778	Infinity	Mildronate only	Control+INT	100	7.95461	117.82	0	0	0	0	0	0	0	0	0	0	0	9.4714	0	0	0	0	20.2201	0	0	0	17.7326	9.77495	0	7.45618	7.95758	0	0	0	0	0	0	0	0	0	0
15.74_149.1084m/z		149.108	1	15.7362	0.295683	0	1	1	1	---	---	100	0	---	0	0	0	0	0	0	0	0	0	0	0	0	0	0	0	0	0	0	0	0	0	0	0	0	0	0	0	0	0	0	0	0	0	0	0
15.64_653.3225m/z		653.323	1	15.6356	0.6178	0	0.264193	0.52424	1.80752	Control+INT	STZ+Mildronate	100	909.264	51.58	930.489	1178.58	975.199	492.667	662.295	1976.13	566.869	363.139	743.675	1203.6	470.318	123.388	1767.53	281.48	572.098	662.556	586.944	1800.78	303.053	489.023	215.291	336.265	343.733	943.608	0	785.677	383.408	561.852	883.78	1205.31	849.415	467.096	590.384	1621.67	570.661
15.64_563.1794m/z		563.179	1	15.6356	1.28507	0	0.000715393	0.00725179	1.76059	Control+INT	STZ+Mildronate	100 - 9.2	5899.65	20.11	6192.93	4998.85	6890.66	8213.82	5971.31	6848.84	5235.1	5505.33	4123.29	5016.36	4780.21	4450.13	3270.24	3231.27	3302.59	5130.36	4497.72	5099.83	4203.42	4173.39	6368.54	7047.19	5228.34	3301.08	4046.27	1685.17	3280.58	2564.32	5882.05	5112.23	6001.88	7787.49	5322.95	5620.34	5270.12
16.14_604.5561m/z		604.556	1	16.1381	0.31355	0	0.0091503	0.0515664	3.9073	STZ Only	STZ+Mildronate	100	353.522	36.14	380.766	249.634	243.273	277.15	123.195	0	579.514	12.8347	57.3469	260.797	455.779	169.808	406.812	233.553	359.712	495.468	0	692.754	0	194.799	0	0	0	0	0	308.156	234.708	0	361.652	255.295	211.895	262.765	109.819	0	583.39
16.14_662.3505m/z		662.35	1	16.1381	0.303533	0	0.961562	1	1.11605	Control+INT	STZ+Mildronate	100	235.9	83.4	308.623	0	293.288	100.9	32.3162	0	1276.82	0	0	347.053	678.715	238.119	318.58	0	1.68384	131.175	0	244.568	246.141	357.14	0	451.163	292.078	334.536	421.796	0	219.81	0	293.13	0	255.459	95.6633	28.8073	0	1285.36
16.23_114.0012m/z		114.001	1	16.2349	0.31355	0	7.6989e-06	0.00021151	12.0035	STZ Only	Mildronate only	100	167.568	54.85	23.8766	25.7005	38.6187	53.4706	173.647	123.296	28.2417	69.9702	66.1784	111.538	189.167	141.087	167.433	334.667	89.2218	83.8333	0	83.7598	0	0	0	0	0	36.2714	15.0809	15.4452	53.2928	48.7677	22.678	26.2834	33.6375	50.6952	154.793	101.18	28.4306
16.23_122.0365m/z		122.037	1	16.2349	1.65548	0	0.444209	0.69174	Infinity	STZ Only	Control+INT	100 - 7.18 - 0.302 - 0.204	5.11266	244.95	0	0	0	0	0	0	0	0	0	0	0	0	0	30.6759	0	0	12.6587	0	0	0	0	0	0	0	0	0	0	0	0	0	0	0	0	0	0
16.36_656.0741m/z		656.074	1	16.3594	0.627917	0	0.213822	0.458008	1.51859	Mildronate only	STZ Only	100 - 16.3	4363.17	28.96	3093.36	3725.65	4501.6	2540.48	2721.77	1639.65	2965.36	4123.12	4860.68	3492.67	3742.44	2508	3080.21	959.958	5340.39	1608.04	6538.18	2094.71	6417.94	3438.67	4334.32	3355.18	5751.14	3236.74	2379.3	3817.34	4565.26	3833.99	2938.08	3810.15	3920.97	2408.62	2426.25	1345.54	2985.2
16.36_655.0663m/z		655.066	1	16.3594	0.627917	0	0.465996	0.708222	1.43366	Mildronate only	STZ Only	100	2269.89	34.68	1055.38	1912.63	2015.17	681.05	3337.44	2243.13	2466.29	2089.53	2411.22	1754.11	2557.14	1237.19	1743.73	866.189	1988.6	1106.8	3160.91	1197.39	3081.73	2534.28	1710.72	1934.27	1918.04	1850.67	1056.68	793.921	2561.96	2230.56	1002.4	1956	1755.25	645.701	2975.07	1840.77	2482.79
16.36_644.0301m/z		644.03	1	16.3594	0.627917	0	0.393204	0.640796	1.22951	STZ+Mildronate	STZ Only	100 - 13.3	6171.32	17.04	6385.57	4593.1	5236.9	4795.89	6138.12	3849.57	6529.52	6911.8	11301.5	4769.13	6119.45	4442.64	4257.47	4914.16	6128.71	4253.6	6712.71	4604.68	6757.5	7765.64	6063.25	4945.83	6202.75	8059.56	5564.42	4953.41	5895.03	6352.73	6065.03	4697.27	4561.43	4546.96	5471.65	3159.06	6573.2
16.36_638.0627m/z		638.063	1	16.3594	0.413083	0	0.219156	0.464768	1.8363	Mildronate only	STZ Only	100	1631.47	39.32	686.352	1959.91	1575.9	1430.68	1256.15	322.749	707.629	829.634	1947.77	784.752	1394.28	732.218	515.387	643.636	1644.52	400.691	2051.17	1400.5	2378.57	2075.85	1186.24	696.499	1449.94	1073.91	1038.04	447.034	1572.39	2135.8	651.898	2004.37	1372.64	1356.42	1119.76	264.856	712.362
16.36_622.0671m/z		622.067	1	16.3594	0.413083	0	0.218827	0.464223	1.79357	Mildronate only	STZ+Mildronate	100	1001.24	30.68	1256.13	739.358	1172.18	583.23	1032.22	1246.54	842.239	1188.32	709.038	512.283	1312.31	696.283	315.834	843.471	1141.16	376.462	1403.72	346.555	769.318	1893.58	1220.77	373.491	853.186	499.303	367.183	758.843	227.354	643.547	1193.07	756.127	1020.99	552.958	920.14	1022.94	847.873
16.36_604.0576m/z		604.058	1	16.3594	0.320917	0	0.348827	0.595416	1.38266	Mildronate only	STZ Only	100 - 16.4	2359.28	20.86	1328.49	1864.13	1641.93	2129.85	2457.28	1078.84	1940.74	1823.65	2030.14	1223.68	1966.93	1453.25	1002	719.381	2931.98	2164.46	3610.54	1160.86	3773.87	1997.44	1925.6	1687.36	2246.95	2115.49	1689.21	1491.25	2709.92	2116.82	1261.8	1906.41	1430.15	2019.3	2190.47	885.321	1953.72
16.36_582.0739m/z		582.074	1	16.3594	0.320917	0	0.339239	0.58431	1.6714	Mildronate only	Control+INT	100 - 15.9	1759.33	19.94	645.912	894.632	1283.46	1032.89	1088.17	1193.54	948.281	1195.45	1334.62	909.178	1612.04	1023.07	668.342	703.577	1902.9	671.109	2329.14	442.235	3107.49	1354.01	1902.06	1421.06	1497.56	744.734	505.6	504.949	1732.24	1570.33	613.488	914.923	1117.92	979.28	970.018	979.449	954.624
16.36_573.1170m/z		573.117	1	16.3594	1.064	0	0.00830238	0.0477054	18.3009	STZ Only	Mildronate only	100 - 17.8	4078.66	45.51	380.25	122.855	151.304	92.9051	219.557	444.104	416.018	259.097	489.447	242.801	4017.52	3187.65	7614.29	4211.26	3055.74	2385.47	518.958	0	0.199628	75.6456	158.789	583.603	1486.95	2582.91	974.582	0	1703.92	3465.26	361.162	125.642	131.788	88.083	195.718	364.443	418.801
16.36_529.2025m/z		529.203	1	16.3594	0.7193	0	0.405203	0.653904	1.47212	Mildronate only	Control+INT	100	1582.22	37.39	1031.91	542.197	765.836	832.243	1710.5	680.603	999.651	1248.94	2080.44	855.538	1565.16	1322.53	877.377	775.811	1900.44	650.704	2208.85	994.302	2338.13	1180.49	1703.47	1068.04	1871.01	1036.54	1103.96	140.602	1099.56	1443.82	980.113	554.495	667.056	789.047	1524.78	558.52	1006.34
16.36_704.0418m/z		704.042	1	16.3594	0.527667	0	0.354922	0.600889	2.39699	STZ+Mildronate	STZ Only	100	1888.57	23.24	1733.38	1015.67	924.941	270.475	641.872	720.754	1869.91	1987.39	4574.31	1584.01	1017.1	646.542	507.552	874.268	799.098	882.797	171.668	1577.34	1495.59	1636.29	1425.19	1977	947.899	2435.48	2443.33	3640.73	902.313	961.646	1646.37	1038.7	805.64	256.436	572.179	591.469	1882.42
16.36_528.7013m/z		528.701	1	16.3594	0.7193	0	0.214632	0.459407	1.64238	Mildronate only	STZ Only	100 - 4.73	4133.11	29.16	3186.99	2391.18	2665.76	2730.07	3286.42	2135.85	3231.22	4185.05	4949.84	2151.63	3512.39	2438.76	2160.05	1657.24	3685.64	1645.12	5766.96	2202.72	5777.64	3679.87	3820.06	3551.39	4388.95	3878.44	2631.51	927.951	4264.12	3771.75	3027	2445.41	2321.92	2588.37	2929.58	1752.73	3252.84
16.36_431.5859m/z		431.586	1	16.3594	0.7193	0	0.0513956	0.180473	1.63133	Mildronate only	STZ Only	100	1745.28	25.59	1801.4	1298.13	1107.07	1551.23	1851.76	854.061	1398.53	1391.71	1584.9	842.664	1524.33	1464.39	968.789	553.516	1184.89	723.172	2238.99	1258.41	2090.11	1250.78	2084.04	1549.34	1703.14	1223.55	974.176	501.613	1215.24	1251.78	1710.97	1327.57	964.276	1470.72	1650.7	700.864	1407.89
16.36_431.0884m/z		431.088	1	16.3594	2.3196	0	1.18314e-05	0.000293374	3.3671	Control+INT	STZ Only	100 - 5.57 - 0.0381	20968.9	32.55	20322.4	22788.5	34599.4	27532.9	14812.1	24657.8	17852.3	13292.1	10614.7	23216.7	9232.95	7081.12	7104.3	4349.33	5895.01	3702.79	8628.48	21597	8770.84	18072.5	26179.1	26040.9	8890.21	6329.5	8746.81	15920.8	8406	5924.27	19302.3	23305.4	30136.6	26103.8	13203.8	20234.9	17971.8
16.36_416.1186m/z		416.119	1	16.3594	0.7193	0	0.173642	0.402978	1.62133	Mildronate only	STZ+Mildronate	100	2754.26	24.93	2093.65	1816.67	1916.65	1969.33	2006.46	1493.68	2111.99	2408.49	3047.83	1184.9	2486.23	1845.81	1484.27	1048.15	2528.85	1237.74	3677.6	1572.6	3599.22	2220.69	3830.57	1624.87	2178.52	2056.53	1213.9	339.073	2415.86	1988.7	1988.55	1857.87	1669.43	1867.11	1788.6	1225.76	2126.12
16.36_415.6171m/z		415.617	1	16.3594	0.824267	0	0.175989	0.406091	1.55618	Mildronate only	STZ+Mildronate	100 - 5.69	9115.17	23.11	6949.68	6040.49	6394.21	6430.07	7584.24	4311.99	6403.07	7415.19	9692.16	4631.3	8009.65	6356.63	5356.47	3909.56	8605.42	4393.12	12071.7	5779.7	13084.6	6323.86	11896.8	5534.26	7493.76	6266.67	4141.38	1892.15	8327.81	7022.57	6600.81	6177.49	5569.47	6096.33	6760.76	3538.53	6445.91
16.36_380.0151m/z		380.015	1	16.3594	0.948817	0	0.0587241	0.198425	1.37074	STZ+Mildronate	Control+INT	100 - 20.5	2382.28	20.47	1501.95	1919.91	1865.61	1688.39	1781.45	1257.33	1904.91	1654.36	2571.99	1233.61	1825.57	1532.88	1590.68	1815.24	2910.79	1620.28	2730.2	1607.68	3122.98	1702.9	2316.4	1896.62	2203.29	2398.08	1544.24	2544.84	2606.19	2997.06	1426.55	1963.45	1624.98	1600.75	1588.02	1031.8	1917.65
16.36_376.0657m/z		376.066	1	16.3594	0.421167	0	0.45122	0.6933	1.6904	STZ+Mildronate	Mildronate only	100 - 9.25	1110.74	58.81	928.342	1223.67	192.886	696.598	417.623	286.706	2149.72	980.62	318.991	195.118	699.987	403.528	632.399	241.582	1743.44	293.712	1066.61	475.792	790.354	0	642.178	967.601	2087.68	666.077	352.337	850.78	901.898	1805.69	881.74	1251.42	168.007	660.442	372.278	235.279	2164.1
16.36_365.5480m/z		365.548	1	16.3594	0.421167	0	1	1	1	---	---	100	0	---	0	0	0	0	0	0	0	0	0	0	0	0	0	0	0	0	0	0	0	0	0	0	0	0	0	0	0	0	0	0	0	0	0	0	0
16.36_361.5743m/z		361.574	1	16.3594	0.7193	0	0.112602	0.304892	1.54927	Mildronate only	STZ Only	100	1300.32	23.95	1030.34	1011.29	998.803	747.07	1016.68	692.008	862.631	1054.51	1446.68	669.03	945.241	872.495	748.046	488.365	1275.46	706.261	1753.53	874.604	1772.46	1335.34	1085.82	980.183	1294.01	1097.73	740.487	376.546	1038.18	1032.16	978.621	1034.22	869.974	708.295	906.293	567.88	868.402
16.36_361.0724m/z		361.072	1	16.3594	0.824267	0	0.222584	0.469568	1.3602	Mildronate only	STZ+Mildronate	100 - 1.68	5666.87	20.16	4584.1	4303.84	4615.56	4379.95	4981.02	3242.9	4010.15	5116.52	6394	3354.51	4801.77	4037.92	3811.85	2916.39	6104.28	3358.83	7643.83	4155.59	7926.47	5400.1	4803.13	4072.09	5316.62	4943.36	3578.96	1682.81	4703.23	4772.22	4353.99	4401.45	4020.23	4152.62	4440.19	2661.21	4036.98
16.36_494.0468m/z		494.047	1	16.3594	0.824267	0	0.254602	0.511663	1.58197	Mildronate only	STZ Only	100 - 14.2 - 2.28	33981.3	23.39	23758.3	20843.1	21818.8	21151.2	26597.3	15487.7	25586.7	27894.3	33279.5	15892.9	30258.8	22354.6	17475.7	12710.8	32698.5	13383.6	49873.9	18993.3	51980.9	23390.1	33497.3	26152.3	33060.2	25988.1	18341.8	7873.36	35329.6	33453.8	22565.7	21315.8	19004.5	20053.4	23709.4	12709.6	25757.9
16.36_785.4434m/z		785.443	1	16.3594	0.413083	0	0.449051	0.691929	Infinity	STZ+Mildronate	STZ Only	100	281.725	191.42	0	0	203.922	0	0	0	0	0	0	397.393	0	0	0	0	0	0	0	0	0	0	91.8908	0	0	344.365	0	0	0	1345.99	0	0	177.62	0	0	0	0
16.46_154.0137m/z		154.014	1	16.459	0.6183	0	0.311323	0.55477	Infinity	STZ Only	Control+INT	100	2.56287	244.95	0	0	0	0	0	0	0	0	0	0	0	0	0	15.3772	0	0	0	0	0	0	0	0	0	0	0	0	0	0	0	0	0	0	0	0	0
16.46_162.0002m/z		162	1	16.459	0.8376	0	1	1	1	---	---	100 - 1.69	0	---	0	0	0	0	0	0	0	0	0	0	0	0	0	0	0	0	0	0	0	0	0	0	0	0	0	0	0	0	0	0	0	0	0	0	0
16.56_197.5106m/z		197.511	1	16.5592	1.44085	0	0.213591	0.457939	1.45052	Control+INT	STZ Only	100	208.186	23.39	163.549	212.989	281.653	185.973	228.503	80.5695	218.403	290.923	198.585	220.708	81.7312	137.732	142.599	175.419	154.996	168.67	66.7698	196.388	101.154	251.926	139.479	134.131	159.182	231.543	203.255	304.183	80.2471	146.404	155.339	217.82	245.325	176.32	203.693	66.1174	219.864
16.56_193.0229m/z		193.023	1	16.5592	0.30475	0	0.17576	0.405846	6.1208	STZ Only	Control+INT	100 - 2.92	53.6578	78.82	19.0331	0	0	26.4233	0	18.784	0	0	0	23.4244	120.64	0	52.9724	39.9502	80.5439	27.8402	0	56.1667	17.5799	0	24.567	22.3171	0	21.2437	0	136.485	23.5229	27.2853	18.0776	0	0	25.0518	0	15.4146	0
16.56_185.0556m/z		185.056	1	16.5592	0.618783	0	0.189783	0.426466	1.2709	STZ Only	STZ+Mildronate	100	585.388	11.07	448.687	465.124	608.4	512.897	598.281	456.287	363.993	544.518	335.201	456.978	608.027	674.996	603.448	424.585	574.6	626.673	640.068	494.79	577.258	469.975	563.805	551.937	664.153	413.053	548.528	164.463	545.325	428.139	426.163	475.673	529.927	486.276	533.32	374.441	366.428
16.56_167.0457m/z		167.046	1	16.5592	0.64865	0	0.442268	0.69174	1.80666	Mildronate only	Control+INT	100 - 36.5	141.25	32.02	60.5172	66.9539	205.027	89.7948	117.244	27.8025	36.0383	106.806	0	71.6476	110.243	168.094	128.42	16.7446	87.1055	75.6882	89.6181	153.019	84.7514	170.148	198.688	151.278	113.883	89.806	109.856	0	140.346	53.7164	57.4794	68.4725	178.582	85.1341	104.514	22.8155	36.2794
16.56_157.9911m/z		157.991	1	16.5592	0.5212	0	0.0449597	0.164187	Infinity	STZ Only	Control+INT	100	16.2922	167.17	0	0	0	0	0	0	0	0	0	0	0	0	65.0613	32.692	0	0	0	0	0	0	0	0	0	0	0	0	0	0	0	0	0	0	0	0	0
16.56_154.9979m/z		154.998	1	16.5592	0.64865	0	0.726452	0.918615	1.15552	STZ Only	Mildronate only	100 - 5.1	238.777	18.11	183.533	151.056	199.357	240.794	274.811	205.564	252.647	255.904	271.928	251.315	176.689	250.168	305.464	269.786	174.817	255.736	162.62	258.209	125.533	226.3	228.933	238.249	187.716	239.91	226.922	381.11	131.18	160.167	174.32	154.482	173.644	228.296	244.973	168.691	254.337
16.56_113.0123m/z		113.012	1	16.5592	0.30475	0	1	1	1	---	---	100	0	---	0	0	0	0	0	0	0	0	0	0	0	0	0	0	0	0	0	0	0	0	0	0	0	0	0	0	0	0	0	0	0	0	0	0	0
16.56_95.0053m/z		95.0053	1	16.5592	0.4293	0	1	1	1	---	---	100	0	---	0	0	0	0	0	0	0	0	0	0	0	0	0	0	0	0	0	0	0	0	0	0	0	0	0	0	0	0	0	0	0	0	0	0	0
16.46_742.0681m/z		742.068	1	16.459	3.21653	0	0.595198	0.821934	1.51806	STZ+Mildronate	Mildronate only	100 - 15.2	17621.5	18.27	19589.3	19581.3	7867.73	8329.16	13043.6	9384.22	15312.1	9418.59	26627.1	6168.36	12750.3	11353.6	7157.01	13246.9	18539.4	11693.3	12077	9021.91	15324.2	10858	11838.3	10528.1	18207.8	20357.3	8810.05	6547.08	25675.1	26131.6	18606	20025.4	6852.93	7896.84	11627.3	7700.93	15414.6
16.46_679.2500m/z		679.25	1	16.459	0.4293	0	0.179846	0.411742	5.1764	STZ+Mildronate	Mildronate only	100	339.079	71.9	6.16233	1302.34	40.828	47.2564	107.611	337.191	277.8	0	824.52	0	488.485	91.6696	310.016	0	303.829	253.919	0	0	224.79	0	168.238	0	1094.11	0	66.8281	194.982	510.851	167.705	5.85299	1331.87	35.5619	44.8036	95.9272	276.708	279.658
16.46_467.1079m/z		467.108	1	16.459	0.618783	0	0.00325506	0.022835	26.3534	STZ Only	Control+INT	100 - 6.54	1428.29	79.35	90.894	250.764	91.8852	0	73.5151	0	0	0	34.9176	0	1193.83	710.998	2166.97	310.188	3763.26	424.501	352.085	0	0	7.98716	123.582	81.6487	1711.67	2791.4	450.863	0	928.409	2043.05	86.3312	256.452	80.0336	0	65.533	0	0
16.46_443.0033m/z		443.003	1	16.459	0.940567	0	0.900437	1	2.61994	Mildronate only	STZ+Mildronate	100	71.7003	113.75	0	140.949	0	0	75.8632	0	57.1251	301.188	39.759	0	73.3488	0	0	0	143.444	90.0936	0	0	0	104.448	154.648	171.105	0	93.6607	70.5419	0	0	0	0	144.146	0	0	67.6261	0	57.5072
16.46_325.0086m/z		325.009	1	16.459	0.8376	0	1	1	1	---	---	100 - 4.75	0	---	0	0	0	0	0	0	0	0	0	0	0	0	0	0	0	0	0	0	0	0	0	0	0	0	0	0	0	0	0	0	0	0	0	0	0
16.46_244.5094m/z		244.509	1	16.459	0.30475	0	0.205161	0.446227	5.68889	Mildronate only	STZ Only	100	30.1882	79.72	0	0	0	34.3523	0	102.874	0	0	0	47.5938	0	0	0	0	31.8391	0	0	44.8177	0	35.6507	47.3418	53.3188	0	32.8502	0	0	0	0	0	0	0	32.5693	0	84.4208	0
16.46_233.5517m/z		233.552	1	16.459	1.04657	0	0.000240587	0.00300593	Infinity	STZ+Mildronate	Control+INT	100	108.059	98.79	0	0	0	0	0	0	0	0	0	0	80.9899	64.1361	155.886	0	312.374	0	31.7913	0	0	0	0	0	117.964	269.266	34.6794	0	30.2159	196.23	0	0	0	0	0	0	0
16.46_233.0499m/z		233.05	1	16.459	1.26517	0	7.70976e-06	0.00021151	51.3454	STZ+Mildronate	Control+INT	100 - 0.361	1093.9	71.99	78.0707	77.5278	0	0	0	0	23.318	0	34.1308	0	933.446	449.321	1517.32	242.639	2930.45	338.324	325.097	0	30.7753	0	0	0	1395.9	2074.52	511.919	52.0608	732.762	1796.24	74.1516	79.2862	0	0	0	0	23.474
16.46_225.1123m/z		225.112	1	16.459	1.1383	0	0.0372792	0.144864	4.76951	STZ+Mildronate	Control+INT	100	178.672	33.16	32.1843	0	0	37.3129	0	28.0465	82.7527	35.1191	100.357	58.8415	28.216	0	163.983	118.413	86.5534	133.011	33.3149	90.8243	115.223	98.0531	114.51	91.9355	200.389	88.313	177.811	302.568	178.08	124.874	30.5687	0	0	35.3762	0	23.0157	83.3063
16.46_206.5505m/z		206.55	1	16.459	0.42935	0	0.339541	0.584517	Infinity	Control+INT	STZ Only	100	19.4937	155.56	0	0	0	0	0	0	139.155	0	0	55.7819	0	0	0	0	0	0	0	33.1823	0	0	28.6025	0	0	0	0	0	0	0	0	0	0	0	0	0	140.085
16.46_206.0486m/z		206.049	1	16.459	0.324383	0	0.00448413	0.0295595	Infinity	Control+INT	STZ Only	100 - 3.87	260.264	125.79	252.453	0	170.376	588.108	29.7637	0	1048.93	0	29.2161	483.787	0	0	0	0	0	0	0	311.115	0	112.095	341.571	0	0	0	0	0	0	0	239.781	0	148.4	557.583	26.532	0	1055.95
16.46_189.5033m/z		189.503	1	16.459	0.4293	0	0.0268631	0.114769	2.19085	STZ+Mildronate	Mildronate only	100	605.911	37.82	361.54	423.695	304.985	361.469	138.045	224.269	202.29	147.198	498.912	232.419	219.579	259.548	399.146	657.246	598.071	263.768	126.263	419.014	315.103	192.877	334.006	272.125	304.085	672.481	277.886	956.84	504.521	919.656	343.391	433.304	265.647	342.707	123.056	184.041	203.643
16.46_162.5020m/z		162.502	1	16.459	0.650683	0	1	1	1	---	---	100	0	---	0	0	0	0	0	0	0	0	0	0	0	0	0	0	0	0	0	0	0	0	0	0	0	0	0	0	0	0	0	0	0	0	0	0	0
16.36_327.5331m/z		327.533	1	16.3594	0.627917	0	0.303138	0.55477	1.59217	Mildronate only	STZ Only	100	1876.19	25.35	1073.25	1174.2	1247.16	938.79	1531.99	1060.07	1114.48	1437.61	1817.11	758.472	1508.11	1152.62	850.906	644.977	1969.87	943.808	2721.43	937.208	3048.26	1221.42	2010.14	1318.67	1850.89	1345.74	1059.96	376.043	2056.98	1701.88	1019.38	1200.83	1086.3	890.064	1365.65	869.924	1121.93
15.52_640.0351m/z		640.035	1	15.5171	0.3192	0	0.738803	0.929196	1.93495	Control+INT	STZ Only	100	395.672	23.27	0	0	246.518	441.377	185.905	693.087	386.892	732.822	811.223	458.892	282.69	201.488	236.854	167.519	157.166	181.207	547.018	63.3397	601.426	184.568	232.562	3.36872	280.524	414.598	728.478	205.381	336.122	217.416	0	0	214.721	418.468	165.719	568.765	389.48
16.36_320.0370m/z		320.037	1	16.3594	0.7193	0	0.509387	0.748897	1.69327	Mildronate only	Control+INT	100	499.814	38.14	156.23	378.962	287.481	169.104	325.449	240.713	299.535	495.214	417.472	181.609	550.773	227.096	111.949	101.519	657.259	241.312	912.341	206.78	656.506	369.053	480.671	373.53	416.286	371.229	294.45	0	548.81	514.06	148.387	387.557	250.401	160.327	290.112	197.536	301.538
16.36_319.0295m/z		319.029	1	16.3594	0.7193	0	0.191758	0.429108	1.74817	Mildronate only	STZ Only	100	1382.64	20.15	788.274	787.889	714.236	857.742	1046.21	726.131	929.944	1079.98	1114.95	594.552	1135.24	816.481	566.325	425.871	1238.01	563.535	1958.5	731.077	2143.83	983.443	1478.03	1000.99	1124.5	913.635	733.537	167.344	1454.59	1272.82	748.704	805.759	622.112	813.222	932.615	595.882	936.165
16.36_112.0227m/z		112.023	1	16.3594	0.320917	0	0.632716	0.851558	Infinity	STZ+Mildronate	STZ Only	100	2.85826	244.95	0	0	0	0	0	0	15.402	0	0	0	0	0	0	0	0	0	0	0	0	0	0	0	0	17.1496	0	0	0	0	0	0	0	0	0	0	15.505
16.36_78.9564m/z		78.9564	1	16.3594	1.67037	0	0.331602	0.577794	1.74442	Mildronate only	STZ Only	100	248.03	24.47	136.194	142.575	136.31	132.661	157.092	113.226	153.902	201.157	215.784	96.8803	192.318	138.598	113.483	75.4088	250.851	82.4521	315.398	147.719	467.937	156.396	243.011	157.72	251.167	202.362	117.356	20.8067	258.968	245.855	129.357	145.809	118.728	125.776	140.035	92.9163	154.932
16.36_78.9549m/z		78.9549	1	16.3594	0.7228	0	0.135247	0.34234	2.9201	Mildronate only	STZ Only	100	31.8828	49.79	0	14.7894	17.0192	0	21.4678	0	16.2813	37.8307	20.5688	0	24.5949	0	0	12.1091	28.8064	0	44.3485	15.3642	56.8829	20.5772	31.079	23.045	23.4873	0	0	0	24.7155	20.6801	0	15.1248	14.824	0	19.1369	0	16.3902
16.23_637.0623m/z		637.062	1	16.2349	0.31355	0	0.329683	0.575384	2.96738	STZ+Mildronate	Mildronate only	100	756.346	46.97	647.403	6.25023	1131	515.24	1440.18	0	632.638	0	0	629.936	156.017	325.541	285.179	294.362	521.948	151.593	224.016	0	0	609.682	695.624	0	822.584	1236.31	704.705	1087.68	0	686.793	614.904	6.39199	985.119	488.497	1283.81	0	636.87
16.23_407.2178m/z		407.218	1	16.2349	0.413083	0	0.351123	0.597425	Infinity	STZ Only	Mildronate only	100 - 15.1	12.379	244.95	0	0	0.788883	0	0	0	0	0	0	0	0	0	0	0	74.274	0	0	0	0	0	0	0	0	0	0	0	0	0	0	0	0.687131	0	0	0	0
16.23_393.0712m/z		393.071	1	16.2349	0.320917	0	0.345344	0.590783	3.40103	STZ Only	Control+INT	100 - 17.2	704.773	50.77	135.033	242.983	412.788	0	138.341	0	348.995	179.371	131.482	483.238	1396.84	454.448	623.57	414.625	618.326	720.829	0	769.185	411.662	488.82	736.419	0	878.409	308.056	943.865	0	651.352	567.512	128.254	248.494	359.545	0	123.32	0	351.33
16.23_366.0260m/z		366.026	1	16.2349	0.513333	0	0.553989	0.787383	25.5343	STZ+Mildronate	STZ Only	100 - 7.26	594.782	128.03	0	331.745	0	0	0	95.1379	0	0	0	1061.83	12.7711	0	82.5648	35.5672	0	8.85756	64.2617	0	0	214.537	208.702	0	59.5446	0	648.249	2792.21	68.6846	0	0	339.269	0	0	0	78.0726	0
16.23_365.1130m/z		365.113	1	16.2349	0.221383	0	1	1	1	---	---	100 - 5.32	0	---	0	0	0	0	0	0	0	0	0	0	0	0	0	0	0	0	0	0	0	0	0	0	0	0	0	0	0	0	0	0	0	0	0	0	0
16.23_363.1077m/z		363.108	1	16.2349	0.413083	0	0.311323	0.55477	Infinity	STZ+Mildronate	Control+INT	100 - 19.1	10.3916	244.95	0	0	0	0	0	0	0	0	0	0	0	0	0	0	0	0	0	0	0	0	0	0	0	0	0	62.3495	0	0	0	0	0	0	0	0	0
16.36_175.0240m/z		175.024	1	16.3594	0.824267	0	0.0221975	0.100145	1.8288	STZ Only	Control+INT	100 - 3.79	3332.37	20.16	2023.43	1562.51	1750.31	1771.09	2593.57	1823.23	1338.33	2093.57	1383.94	1881.66	6194.9	1637.06	2329.77	3845.85	3519.6	2467.05	2542.19	1930.25	2595.25	3496.39	1838.89	1861.19	1615	2415.45	2873.97	1902.72	4094.3	4634.6	1921.86	1597.95	1524.55	1679.16	2311.97	1496.19	1347.28
16.23_337.0438m/z		337.044	1	16.2349	0.413083	0	0.451231	0.6933	2.09837	STZ+Mildronate	Mildronate only	100	2018.28	63.58	704.195	511.062	436.852	588.747	2921.62	703.751	999.317	581.267	667.774	1680.48	1952.66	291.457	714.946	2341.78	1142.07	678.773	1830.34	267.321	1066.74	1498.44	525.19	582.956	920.704	1529.46	794.752	439.152	4381.06	4044.57	668.846	522.653	380.505	558.189	2604.4	577.517	1006
16.23_217.0265m/z		217.027	1	16.2349	0.31355	0	1	1	1	---	---	100 - 6.36	0	---	0	0	0	0	0	0	0	0	0	0	0	0	0	0	0	0	0	0	0	0	0	0	0	0	0	0	0	0	0	0	0	0	0	0	0
16.23_216.0575m/z		216.057	1	16.2349	0.74285	0	0.0840446	0.254025	6.16021	STZ+Mildronate	Control+INT	100	54.2641	81.98	29.6337	0	0	0	0	0	31.0086	27.4456	0	0	4.49067	0	0	28.3039	38.5824	0	2.24743	0	31.5175	0	19.3015	0	70.3617	43.8295	0	126.932	64.7386	19.723	28.1462	0	0	0	0	0	31.216
16.23_211.0965m/z		211.097	1	16.2349	2.0699	0	0.363088	0.609764	1.2305	STZ+Mildronate	Mildronate only	100	570.857	11.61	538.088	405.34	605.474	503.358	585.068	604.446	508.181	619.914	615.124	653.987	340.899	459.866	668.63	546.98	478.673	676.353	481.902	458.709	398.253	548.666	415.141	480.857	576.913	479.398	704.092	869.087	415.991	379.663	511.077	414.533	527.378	477.231	521.542	496.024	511.58
16.23_182.5087m/z		182.509	1	16.2349	0.82305	0	0.481109	0.723853	Infinity	STZ+Mildronate	STZ Only	100	101.997	157.35	0	52.8261	0	0	0	0	0	0	0	225.039	0	0	0	0	0	0	0	0	0	0	24.4816	32.7938	0	0	87.2272	524.754	0	0	0	54.0243	0	0	0	0	0
16.23_181.0433m/z		181.043	1	16.2349	0.31355	0	1	1	1	---	---	100	0	---	0	0	0	0	0	0	0	0	0	0	0	0	0	0	0	0	0	0	0	0	0	0	0	0	0	0	0	0	0	0	0	0	0	0	0
16.23_157.9910m/z		157.991	1	16.2349	0.31355	0	0.000297364	0.00357669	8.43134	STZ Only	Mildronate only	100	272.033	56.64	76.2398	35.0697	24.0748	64.7737	267.275	182.082	44.2076	131.597	108.727	165.079	361.118	236.021	257.331	527.227	102.318	148.179	38.1554	155.431	0	0	0	0	0	84.9096	24.6318	24.6969	39.6485	105.377	72.4126	35.8651	20.9696	61.4117	238.255	149.421	44.5034
16.23_136.0521m/z		136.052	1	16.2349	0.320917	0	1	1	1	---	---	100	0	---	0	0	0	0	0	0	0	0	0	0	0	0	0	0	0	0	0	0	0	0	0	0	0	0	0	0	0	0	0	0	0	0	0	0	0
16.23_136.0157m/z		136.016	1	16.2349	0.732883	0	1	1	1	---	---	100 - 6.32 - 0.481	0	---	0	0	0	0	0	0	0	0	0	0	0	0	0	0	0	0	0	0	0	0	0	0	0	0	0	0	0	0	0	0	0	0	0	0	0
16.23_124.0476m/z		124.048	1	16.2349	0.842383	0	1	1	1	---	---	100	0	---	0	0	0	0	0	0	0	0	0	0	0	0	0	0	0	0	0	0	0	0	0	0	0	0	0	0	0	0	0	0	0	0	0	0	0
16.23_233.0292m/z		233.029	1	16.2349	0.7193	0	0.830848	0.993412	1.33841	STZ+Mildronate	Mildronate only	100 - 4.91	106.848	39.88	75.354	28.9774	141.24	143.876	93.7997	116.48	27.8391	0	111.332	104.809	31.4702	74.9361	91.2826	112.235	60.2244	115.823	30.558	82.2182	37.279	65.3188	104.893	158.727	52.7618	36.8194	158.876	254.323	104.451	33.8593	71.5713	29.6346	123.023	136.408	83.6151	95.5862	28.0254
16.36_179.0191m/z		179.019	1	16.3594	0.513333	0	2.72138e-07	1.43809e-05	3.52059	Control+INT	STZ+Mildronate	100 - 2.86	1462.87	18.45	1279.89	833.442	1808.29	1606.95	1781.87	1384.19	1061.27	1739.89	1539.63	1593.26	647.361	932.162	720.811	730.031	451.544	712.95	990.38	1294.37	906.256	1141.5	1502.86	1278.79	538.897	348.486	652.287	131.778	474.636	347.023	1215.64	852.345	1575.05	1523.54	1588.39	1135.9	1068.37
16.36_196.0316m/z		196.032	1	16.3594	0.320917	0	0.00454153	0.0298914	6.59382	STZ Only	Control+INT	100	127.453	73.62	27.1851	0	0	0	0	0	42.8366	0	0	123.27	307.794	80.7735	128.38	113.802	35.0298	98.9375	0	134.823	0	0	100.905	0	151.858	50.6878	218.7	0	82.0178	131.305	25.8204	0	0	0	0	0	43.1232
16.36_276.5353m/z		276.535	1	16.3594	0.513333	0	0.310315	0.55477	1.63381	Mildronate only	Control+INT	100	975.671	36	720.773	612.068	542.246	400.498	626.545	463.738	532.685	579.299	1128.19	365.716	754.411	529.911	499.728	384.132	1006.85	476.759	1530.34	391.488	1677.26	723.663	867.244	664.026	833.655	781.459	665.669	197.724	1049.04	705.229	684.591	625.95	472.306	379.711	558.516	380.555	536.248
16.36_318.5277m/z		318.528	1	16.3594	0.7193	0	0.337705	0.582602	1.53759	Mildronate only	STZ Only	100	6631.01	24.01	4362.04	4289.18	4508.52	4101.97	5045.87	3343.79	4439.61	5729.49	6629.74	2842.34	6134.07	4159.81	3496.82	2515.9	6502.57	3066.42	9729.58	3537.84	10547.5	4300.02	6737.33	4933.74	6772.31	5073.87	3753.74	1514.01	7127.06	6321.39	4143.07	4386.46	3927	3889.07	4498	2744	4469.3
16.36_317.5197m/z		317.52	1	16.3594	0.413083	0	0.351263	0.597425	2.74145	Mildronate only	STZ Only	100	235.694	64.7	0	62.23	112.724	96.3971	92.161	91.3185	175.41	211.515	206.86	0	204.958	113.221	0	0	120.785	76.8822	439.803	101.382	400.328	103.272	242.694	126.687	146.058	96.6118	85.1303	0	271.469	115.701	0	63.6415	98.1843	91.3937	82.1543	74.9383	176.584
16.36_311.0321m/z		311.032	1	16.3594	0.7193	0	0.276106	0.535704	1.63386	Mildronate only	STZ Only	100	1496.44	24.07	905.684	829.077	821.629	899.534	1089.87	715.035	993.785	1059.12	1473.34	685.434	1263.27	910.824	742.328	500.184	1544.59	534.169	2415.56	754.711	2272.29	1016.83	1310.54	1208.72	1331.39	1115.41	664.294	186.671	1466.79	1383.87	860.22	847.88	715.653	852.844	971.538	586.776	1000.43
16.36_310.5303m/z		310.53	1	16.3594	0.7193	0	0.177709	0.408156	1.6381	Mildronate only	STZ Only	100 - 2.05	8459.37	23.38	5673.42	5474.51	5671.62	5044.04	6244.42	4374.84	5463.11	6956.26	8539.42	3737.01	7186.97	5115.51	3912.61	3190.95	8047.45	3531.34	12243.1	4755.53	12692.8	5828.09	8631.9	6604.86	7875.66	6240.92	4558.54	1952.15	8384.19	7903.02	5388.62	5598.67	4940.08	4782.24	5566.41	3590.11	5499.66
16.36_309.5406m/z		309.541	1	16.3594	0.324383	0	1	1	1	---	---	100	0	---	0	0	0	0	0	0	0	0	0	0	0	0	0	0	0	0	0	0	0	0	0	0	0	0	0	0	0	0	0	0	0	0	0	0	0
16.36_304.5379m/z		304.538	1	16.3594	0.7193	0	0.353344	0.59969	1.62	Mildronate only	STZ Only	100	1249.07	22.04	830.958	685.794	864.784	705.607	926.276	523.52	798.82	789.174	1092.9	547.562	1156.08	837.191	563.76	438.324	1232.8	398.026	1794.95	699.821	2270.36	717.067	1104.1	908.122	1096	875.176	691.691	140.296	1230.9	1252.82	789.245	701.348	753.242	668.983	825.702	429.614	804.163
16.36_303.2520m/z		303.252	1	16.3594	0.320917	0	0.718748	0.913598	1.41802	Mildronate only	STZ Only	100	436.757	38.91	305.421	265.072	324.034	238.314	461.574	74.0194	293.81	432.35	468.324	240.083	453.701	254.485	293.793	203.257	474.875	167.914	602.67	147.236	827.589	336.58	458.193	248.275	462.147	210.3	207.657	117.555	441.29	444.666	290.089	271.084	282.24	225.944	411.457	60.7422	295.776
16.36_303.1781m/z		303.178	1	16.3594	0.527667	0	0.234168	0.484493	7.18037	STZ+Mildronate	Control+INT	100	96.7762	86.11	0	0	0	0	0	0	0	78.2667	0	56.5121	0	69.6246	0	0	144.153	69.6605	97.6554	0	149.724	104.732	0	0	184.791	77.235	0	0	154.937	163.694	0	0	0	0	0	0	0
16.36_303.0346m/z		303.035	1	16.3594	1.05257	0	0.31413	0.55852	1.5234	Mildronate only	STZ Only	100 - 3.47	263734	22.33	189800	172572	183775	173831	216033	132353	183674	227237	263179	123974	252816	174931	139766	102974	257038	111206	379918	149543	422703	177344	251696	201199	251670	200848	142668	62296.1	268002	256505	180273	176486	160071	164809	192576	108612	184903
16.36_303.0201m/z		303.02	1	16.3594	0.320917	0	0.531981	0.768126	3.53919	Mildronate only	Control+INT	100	63.5047	117.32	53.9214	34.4532	52.0248	39.0335	0	0	0	0	0	0	108.85	0	0	0	0	0	0	0	143.038	0	158.829	79.1611	0	0	0	0	0	156.74	51.2147	35.2346	45.3145	37.0075	0	0	0
16.36_302.8921m/z		302.892	1	16.3594	0.320917	0	0.632222	0.851558	7.57107	Mildronate only	Control+INT	100	62.1521	154.94	0	0	0	0	0	0	0	82.0916	0	0	88.2191	90.6267	0	0	0	0	229.782	0	143.131	0	0	0	0	0	0	0	265.641	0	0	0	0	0	0	0	0
16.36_302.6762m/z		302.676	1	16.3594	0.627917	0	0.00697355	0.041783	2.50765	STZ+Mildronate	Control+INT	100	829.524	39.94	214.217	321.562	202.519	163.63	376.516	119.48	275.643	945.238	412.695	276.466	275.458	488.777	241.102	169.24	1031.76	479.534	1046.67	339.995	1159.87	839.439	570.377	655.746	1088.94	852.102	465.953	264.217	1362.45	943.486	203.464	328.855	176.398	155.137	335.634	98.0486	277.487
16.36_302.5329m/z		302.533	1	16.3594	1.05257	0	0.315384	0.560132	1.49157	Mildronate only	STZ Only	100 - 4.83	1.35524e+06	21.65	972514	889516	944228	903398	1.11684e+06	698793	949053	1.16908e+06	1.34803e+06	649535	1.30196e+06	914838	741676	552593	1.34675e+06	593774	1.93333e+06	793738	2.13273e+06	918004	1.29608e+06	1.05756e+06	1.31484e+06	1.05756e+06	754973	342501	1.3885e+06	1.31774e+06	923695	909691	822439	856508	995579	573448	955402
16.36_302.5186m/z		302.519	1	16.3594	0.413083	0	0.0458965	0.166396	18.5829	STZ+Mildronate	Control+INT	100	717.128	78.38	34.1776	66.3693	86.2936	0	89.4356	0	64.9609	44.6706	0	0	297.157	0	371.184	306.096	0	340.34	0	356.117	1750.65	119.306	398.991	973.345	80.1295	295.295	416.5	132.385	1455.25	1923.2	32.4619	67.8746	75.1633	0	79.7248	0	65.3954
16.36_302.3904m/z		302.39	1	16.3594	0.421167	0	0.041336	0.156026	2.94858	Mildronate only	Control+INT	100	728.673	61.42	77.1465	135.599	181.161	119.364	680.698	167.747	0	712.018	378.191	19.346	482.067	665.305	183.216	390.918	1058.09	291.356	1359.27	215.479	1298.39	562.825	405.101	530.971	527.264	722.248	384.206	213.041	1516.45	656.178	73.2738	138.674	157.794	113.169	606.789	137.657	0
16.36_302.0273m/z		302.027	1	16.3594	0.7193	0	0.425781	0.676778	1.60595	Mildronate only	STZ Only	100	1010.27	27.42	617.267	616.64	675.558	572.136	726.415	511.678	678.055	801.631	1081.13	401.409	989.2	706.549	475.946	286.173	918.383	398.21	1502.32	390.614	1717.52	742.079	1093.11	615.957	672.905	775.878	525.285	162.067	1193.96	937.989	586.28	630.626	588.422	542.44	647.542	419.896	682.591
16.36_301.5252m/z		301.525	1	16.3594	0.7193	0	0.215911	0.460811	1.6082	Mildronate only	STZ Only	100	5524.83	20.2	3433.57	3288.91	3717.81	3309.69	3904.29	2877.43	3507.58	4483.73	4891.16	2407.19	4765.6	3300.82	2644	2153.3	5355.64	2393.09	8148.11	2828.4	8818.73	3790.21	5496.09	4067.43	5237.92	4063.51	2967.86	1315.87	5757.17	5152.64	3261.21	3363.5	3238.28	3137.9	3480.37	2361.29	3531.05
16.36_286.5562m/z		286.556	1	16.3594	1.16195	0	9.42283e-09	1.07209e-06	Infinity	STZ Only	Mildronate only	100	828.375	42.94	0	0	0	0	0	0	0	85.7633	0	0	998.188	573.537	1448.08	824.876	645.183	480.382	0	0	0	0	0	0	214.894	604.906	209.942	0	504.399	988.927	0	0	0	0	0	0	0
16.36_286.0543m/z		286.054	1	16.3594	1.26795	0	0.022315	0.100418	2.61247	STZ Only	Control+INT	100 - 4.6	4504.99	6.81	1302.22	1239.93	1597.38	2008.41	2129.59	1569.44	1561.84	2139.15	1533.46	2162.79	5095.78	3229.94	7321.93	4704.19	3573.4	3104.68	1773	1955.98	1891.72	1747.22	2077.76	1793.59	2578.34	3377.85	2071.06	200.01	2851.62	5044.29	1236.85	1268.05	1391.34	1904.16	1898.36	1287.92	1572.29
16.36_282.0379m/z		282.038	1	16.3594	0.7193	0	0.329683	0.575384	1.50753	Mildronate only	STZ Only	100 - 6.11	6215.12	24.07	4202.19	3946.51	4046.63	4126.5	5043.84	3044.28	4938.59	5026.19	6546.71	2966.29	5862.04	4072.74	3513.45	2418.72	6174.8	2694.6	8897.27	3633.81	9721.87	4049.4	6011	4977.37	6122.57	4878.31	3466.14	1468.61	6479.67	6189.52	3991.25	4036.02	3524.68	3912.32	4496.19	2498.22	4971.62
16.36_277.0370m/z		277.037	1	16.3594	0.320917	0	0.836364	0.998896	3.71209	Mildronate only	STZ Only	100	50.8239	154.93	0	0	73.9242	0	0	0	0	0	78.6362	0	0	0	0	0	82.1488	0	140.684	0	164.26	0	0	0	0	0	63.2273	0	0	62.0837	0	0	64.3892	0	0	0	0
16.36_319.5357m/z		319.536	1	16.3594	0.7193	0	0.255686	0.513203	1.54343	Mildronate only	STZ Only	100 - 0.459	3661.44	21.58	2450.3	2285.86	2414.04	2384.61	2594.3	1899.12	2530.4	3185.98	3419.51	1595.52	3369.12	2475.84	1794.53	1268.45	3537.25	1788.48	5269.59	2105.6	5627.91	2531.52	3509.51	2924.51	3631.42	2898.07	2003.58	815.641	3713.38	3380.21	2327.29	2337.7	2102.67	2260.84	2312.62	1558.47	2547.32
15.52_538.0804m/z		538.08	1	15.5171	1.28507	0	0.00230586	0.0176975	1.24999	Control+INT	STZ+Mildronate	100 - 11.7	12249.5	3.96	11225.6	11231.7	12046.4	13627.8	13114.1	13002.5	11333.8	13440.4	11101.6	12371.4	12047.8	10908.2	11515.1	10874	11657.3	11368.4	11480.3	12240.1	11482.3	11421.4	9549.57	12221.4	10196.4	10817.5	11356.7	7084.12	10092.3	9251.06	10662.1	11486.5	10492.6	12920.4	11690.2	10670.2	11409.6
15.52_462.0581m/z		462.058	1	15.5171	0.311233	0	0.324455	0.570117	3.15943	Mildronate only	STZ+Mildronate	100	121.022	108.68	0	98.7262	173.895	0	137.158	0	0	0	110.517	224.411	0	0	134.141	137.389	0	2.04188	111.01	0	129.382	124.172	360.407	1.16111	0	0	229.83	0	0	0	0	100.965	151.465	0	122.266	0	0
15.52_404.0432m/z		404.043	1	15.5171	7.5992	0	0.031705	0.129225	1.23561	Control+INT	STZ+Mildronate	100 - 10.7 - 7.01 - 0.0466	316874	6.05	297133	289950	376035	350584	351810	334100	274498	340910	235621	318095	293077	351337	337540	269425	286894	359318	314567	327026	296142	302478	285496	334483	280235	268362	312982	163628	260893	252611	282218	296526	327533	332388	313611	274171	276335
14.93_330.5736m/z		330.574	1	14.9336	0.35755	0	0.0758735	0.236381	Infinity	Control+INT	STZ Only	100	264.155	124.33	0	0	301.524	837.59	377.372	115.183	919.402	0	0	90.4834	0	0	0	0	0	0	137.867	0	270.565	0	120.731	0	1027.31	84.3812	0	0	189.28	115.711	0	0	262.632	794.116	336.398	94.5224	925.552
14.93_282.9533m/z		282.953	1	14.9336	0.683017	0	0.0843785	0.254557	5.89426	STZ+Mildronate	Mildronate only	100 - 0.599	6132.08	45.54	1273.45	823.352	846.739	938.377	838.305	1296.05	1215.99	1044.22	3648.76	1409.3	663.484	1847.55	2844.67	2266.26	1627.32	3392.42	258.547	1792.19	151.16	1266.72	1450.28	1323.2	1032.78	2741.57	2316.6	28205.6	865.1	1630.78	1209.53	842.026	737.524	889.671	747.283	1063.58	1224.12
14.93_252.0873m/z		252.087	1	14.9336	0.27745	0	0.167817	0.392955	Infinity	Mildronate only	STZ+Mildronate	100	193.758	126.4	0	96.7113	0	0	491.981	0	96.9974	52.4436	53.5365	70.5372	478.395	0	0	389.688	0	0	375.037	0	200.874	586.638	0	0	0	0	0	0	0	0	0	98.9047	0	0	438.563	0	97.6462
14.93_195.0500m/z		195.05	1	14.9336	0.35755	0	1.04705e-10	2.70014e-08	7.44566	STZ Only	Control+INT	100	1501.94	16.62	156.682	226.524	320.528	173.8	216.035	197.16	144.623	107.424	279.318	195.113	1300.44	1029.16	1545.43	2195.73	1746.2	1194.7	206.133	212.468	166.369	275.311	225.31	201.983	932.264	1406.68	1494.19	336.346	2076.31	1921.48	148.817	231.662	279.185	164.779	192.578	161.794	145.591
14.93_189.0034m/z		189.003	1	14.9336	0.27745	0	7.94827e-06	0.000216213	15.0783	Mildronate only	STZ Only	100	106.999	39.81	120.819	51.7988	96.0524	151.6	192.35	0	50.7965	90.9963	161.755	101.441	0	0	0	42.5771	0	0	94.86	120.442	97.2784	35.1564	135.533	158.721	0	52.1438	0	0	0	0	114.754	52.9736	83.6633	143.731	171.465	0	51.1363
14.93_185.2389m/z		185.239	1	14.9336	0.27745	0	0.00643816	0.0393803	6.49267	STZ+Mildronate	Control+INT	100	309.914	40.2	44.0937	34.391	46.8995	37.9305	37.9744	47.473	33.7125	50.3811	99.8611	44.6121	43.4987	174.741	175.701	68.3943	86.1308	151.239	0	99.0919	0	0	128.542	93.0732	62.9101	172.6	149.136	1286.96	71.5422	116.337	41.8803	35.171	40.8503	35.9618	33.8512	38.9575	33.938
14.93_184.9784m/z		184.978	1	14.9336	0.35755	0	0.0415896	0.156709	2.56032	STZ Only	Mildronate only	100	165.889	29.51	72.0045	93.9267	69.8568	139.262	90.5353	79.8544	115.491	158.85	142.661	130.772	81.8695	275.485	254.994	75.0122	80.6238	227.351	54.8134	215.402	0	18.6377	33.2327	66.668	38.4674	307.09	96.595	61.1051	91.4584	60.423	68.3899	96.057	60.8465	132.034	80.7051	65.5306	116.264
14.93_166.9742m/z		166.974	1	14.9336	0.469833	0	0.0144224	0.0725282	4.83505	STZ+Mildronate	Control+INT	100 - 1.96	3830.59	18.82	650.578	680.055	648.338	848.62	670.119	946.937	735.041	930.197	1074.23	738.424	649.164	2063.81	2144.82	890.051	1312	2196.96	485.647	1590.46	396.9	533.15	1819.83	1415.34	1260.66	2229.64	2014.16	14861.1	809.163	1808.83	617.92	695.479	564.714	804.573	597.359	777.081	739.958
14.93_105.0186m/z		105.019	1	14.9336	0.8773	0	0.0126447	0.0660617	3.56726	STZ+Mildronate	Control+INT	100 - 2.9 - 0.633 - 0.286	32247.8	16.16	7980.76	7769.46	7899.56	9290.1	8050.11	10446.6	7799.55	10528.8	11919.9	8714.51	7901.47	21041.4	22123.1	10063.2	14017.3	23805.9	5863.28	15768	4974.67	6601.44	18455.4	15449.9	13355.1	22357.6	20392.4	109683	9479.42	18219.4	7580.13	7945.67	6880.65	8807.91	7176.05	8572.75	7851.73
14.93_331.0756m/z		331.076	1	14.9336	0.27745	0	0.656303	0.863332	Infinity	STZ+Mildronate	STZ Only	100	17.1559	244.95	0	0	0	0	0	0	164.654	0	0	0	0	0	0	0	0	0	0	0	0	0	0	0	102.935	0	0	0	0	0	0	0	0	0	0	0	165.756
14.93_105.0157m/z		105.016	1	14.9336	0.27745	0	0.516652	0.75444	Infinity	STZ Only	Mildronate only	100	2.86376	211.21	0	0	0	0	0	7.8773	0	0	8.79143	0	0	17.1826	0	0	0	0	0	0	0	0	0	0	0	0	0	0	0	0	0	0	0	0	0	6.46432	0
14.84_771.6499m/z		771.65	1	14.8409	0.172783	0	0.966264	1	11.4689	Control+INT	Mildronate only	100 - 29.6	260.943	240.5	0	0	0	2140.49	0	468.935	0	0	0	0	0	665.846	0	0	0	0	0	0	0	0	0	136.513	10.737	694.635	0	0	0	0	0	0	0	2029.39	0	384.82	0
14.84_711.1371m/z		711.137	1	14.8409	1.07662	0	0.304529	0.55477	1.25852	Mildronate only	STZ+Mildronate	100 - 20.4 - 2.84 - 0.232	15076.7	15.79	9941.77	11564.8	15586.9	13442.8	20027.3	14629.7	9385.44	18393.1	7895.63	14077.7	18731.9	14056.1	15059.2	12128.4	12925.1	14573.4	18225.6	16060.9	17153.5	12457.5	13849.9	12712.9	9449.86	9547.91	18093.5	6015.67	16094.1	12677.2	9442.71	11827.1	13576.5	12745.1	17852.8	12005.5	9448.22
14.84_689.2860m/z		689.286	1	14.8409	0.27745	0	0.633351	0.851558	8.20676	STZ Only	Mildronate only	100	156.737	113.42	0	0	54.1733	301.752	0	0	813.74	0	0	0	0	0	272.243	397.631	270.546	0	68.7067	0	0	45.8844	0	0	295.31	0	0	0	0	0	0	0	47.1859	286.09	0	0	819.184
14.84_580.0856m/z		580.086	1	14.8409	0.581467	0	0.496008	0.737817	1.40592	Control+INT	Mildronate only	100 - 15 - 1.76	5172.05	33.43	6161.03	4777.4	3585.29	7300.89	4359.1	4013.84	11002.2	4434.67	2074.47	4011.63	3184.75	2992.99	4948.58	5283.91	6981.68	3792.52	4566.77	3157.87	4476.06	1578.72	5072.51	3220.67	3015.54	3334.31	4437.55	1469.14	4969.44	7185.06	5851.75	4885.75	3122.85	6921.95	3885.8	3293.86	11075.8
14.84_508.9858m/z		508.986	1	14.8409	0.260483	0	0.297926	0.55477	33.0415	STZ+Mildronate	STZ Only	100 - 7.11	47.888	118.01	151.427	0	0	0	0	0	0	0	0	2.70525	0	8.69597	0	0	0	0	0	166.667	0	14.8312	0	0	0	0	66.4421	131.855	0	89.0311	143.826	0	0	0	0	0	0
14.84_441.0685m/z		441.069	1	14.8409	0.570733	0	0.182718	0.416588	4.46638	Mildronate only	STZ+Mildronate	100 - 8.12	3465.73	64.71	685.937	0	0	355.059	1183.67	144.151	453.387	700.56	2382.84	7163.66	1181.71	3077.11	1636.46	1873.59	423.713	678.778	3719.19	1368.99	2787.28	7293.92	478.719	5146.25	0	833.573	1980.65	347.658	818.921	674.948	651.504	0	0	336.63	1055.15	118.294	456.42
14.84_423.0587m/z		423.059	1	14.8409	0.172783	0	0.0145439	0.0729118	30.3063	Mildronate only	STZ+Mildronate	100 - 11.6	743.255	84.64	0	0	0	0	0	0	0	0	296.975	1790.64	187.505	546.906	362.002	553.595	0	0	855.283	257.167	505.791	1739.59	0	1101.7	0	0	147.149	0	0	0	0	0	0	0	0	0	0
14.84_322.9931m/z		322.993	1	14.8409	0.469183	0	1	1	1	---	---	100 - 6.2 - 1.66	0	---	0	0	0	0	0	0	0	0	0	0	0	0	0	0	0	0	0	0	0	0	0	0	0	0	0	0	0	0	0	0	0	0	0	0	0
14.84_285.0611m/z		285.061	1	14.8409	0.260483	0	0.504591	0.745785	1.50428	Mildronate only	Control+INT	100 - 5.34	512.76	38.08	303.157	259.51	404.9	287.289	406.217	197.03	756.355	156.011	0	638.198	128.169	331.07	1173.8	517.762	139.289	492.119	798.175	609.873	302.01	307.322	450.47	608.707	484.452	189.157	853.925	584.23	299.358	210.855	287.939	265.396	352.675	272.377	362.11	161.688	761.414
14.93_91.9883m/z		91.9883	1	14.9336	0.27745	0	0.257878	0.515835	7.60259	STZ+Mildronate	Mildronate only	100	42.9995	52.39	13.6771	10.5907	20.0997	11.0186	0	15.5567	0	17.9289	17.6057	13.2752	0	18.8579	18.9333	16.2629	12.5252	19.9117	0	15.0575	0	0	18.8779	0	0	28.5255	19.0467	176.884	0	33.541	12.9905	10.8309	17.5072	10.4467	0	12.7662	0
14.93_358.9840m/z		358.984	1	14.9336	0.260483	0	0.0396659	0.151497	3.20649	STZ+Mildronate	Mildronate only	100	944.337	45.23	429.604	153.062	234.858	347.86	201.644	426.889	411.225	357.362	828.828	383.488	165.647	674.777	864.576	534.276	532.24	950.64	0	517.656	0	234.816	443.967	570.61	339.706	768.24	620.983	3094.03	288.986	554.074	408.039	156.533	204.565	329.805	179.75	350.316	413.976
14.93_370.9777m/z		370.978	1	14.9336	0.581467	0	0.0206241	0.095178	9.43266	STZ+Mildronate	Control+INT	100 - 6.6 - 2.71	145876	46.64	13442.1	9762.31	10167.5	13191.4	9394.7	20440.4	14999.9	16634.9	33610.1	13006.8	8683.54	49978.8	60426.3	23060.8	27972.2	65361.8	4704.85	33685.6	2876.69	8978.34	42727.6	29883.7	22378.7	67621.8	50262.8	673199	13997.2	47796.5	12767.4	9983.73	8856.04	12506.7	8374.64	16773.9	15100.2
14.93_384.9997m/z		385	1	14.9336	0.469833	0	0.0901448	0.265736	2.9467	STZ+Mildronate	Mildronate only	100 - 27.2	2192.9	43.07	807.095	622.39	462.765	705.444	586.062	912.77	792.628	494.491	2122.89	1048.86	387.298	1293.49	1754.03	1112.25	1095.47	1900.46	247.272	1267.77	133.88	688.393	1171.27	956.56	800.376	1500.49	1573.46	7424.41	706.724	1151.96	766.58	636.506	403.076	668.828	522.428	749.042	797.93
15.02_235.0453m/z		235.045	1	15.0213	0.664117	0	0.0988798	0.281197	1.50392	Control+INT	STZ+Mildronate	100 - 8.04 - 0.479	7970.69	14.64	7174.46	8479.95	11018.6	7620.36	6930.59	7828.17	9681.64	8238.63	6467.26	6267.2	10839.1	7552.58	4888.57	3030.68	7106.81	6682.21	6085.85	8192.03	7041.31	5937.32	7442.43	8482.99	8441.04	4707.15	8265.51	802.205	4525	5058.68	6814.31	8672.28	9597.4	7224.83	6178.08	6424	9746.41
15.02_217.0347m/z		217.035	1	15.0213	0.4755	0	0.103864	0.291009	1.52357	Control+INT	STZ+Mildronate	100 - 4.59	1311.24	14.31	1213.78	1419.82	1787.26	1191.07	959.181	1279.95	1708.48	1429.72	1029.76	1093.38	1720.92	1234.49	782.223	478.249	1141.23	1027.73	1075.1	1256.37	1162.79	951.245	1085.15	1428.61	1322.15	697.222	1457.6	107.542	725.087	854.199	1152.85	1452.03	1556.73	1129.25	855.035	1050.36	1719.9
15.02_215.9858m/z		215.986	1	15.0213	1.0791	0	0.000968425	0.00903537	1360.22	Control+INT	STZ Only	100	584.489	84.37	1223.83	223.651	1013.17	797.847	855.791	1161.59	565.389	0	1.61559	2.01046	0	1.36377	0	0	1.21444	0	920.296	437.306	754.231	848.953	0	0	0	0	2.2303	1.9268	0	0	1162.39	228.723	882.487	756.435	762.871	953.234	569.171
15.02_202.9700m/z		202.97	1	15.0213	0.469183	0	0.000344352	0.0040162	3603.88	Control+INT	STZ+Mildronate	100	936.101	81.1	1980.78	498.126	1593.68	801.388	1540.67	1426.7	1513.16	0.693268	2.69482	3.11828	0	0	0.744077	2.34959	0	0	1740.84	1196.31	1106.24	1416.33	0	0	0.0984315	0.149069	0.655731	0.545202	0.110055	0	1881.35	509.424	1388.12	759.792	1373.38	1170.79	1523.28
15.02_201.6624m/z		201.662	1	15.0213	1.59522	0	0.846027	1	1.12729	STZ+Mildronate	STZ Only	100	295.225	14.51	222.01	424.212	199.849	241.684	260.898	187.741	247.15	279.704	369.14	464.172	196.463	105.535	233.477	311.223	252.595	472.047	228.876	313.123	235.888	247.779	248.951	313.56	294.025	217.311	415.361	448.452	156.73	239.472	210.866	433.834	174.072	229.14	232.57	154.065	248.803
15.02_177.0396m/z		177.04	1	15.0213	0.676133	1	1	1	1	---	---	100 - 5.86	0	---	0	0	0	0	0	0	0	0	0	0	0	0	0	0	0	0	0	0	0	0	0	0	0	0	0	0	0	0	0	0	0	0	0	0	0
15.02_128.5007m/z		128.501	1	15.0213	0.382817	0	1	1	1	---	---	100	0	---	0	0	0	0	0	0	0	0	0	0	0	0	0	0	0	0	0	0	0	0	0	0	0	0	0	0	0	0	0	0	0	0	0	0	0
15.02_127.9990m/z		127.999	1	15.0213	0.584017	0	0.0645267	0.212608	Infinity	Mildronate only	Control+INT	100 - 1.65	0.0136019	146.78	0	0	0	0	0	0	0	0	0	0	0	0	0	0	0	1.62201e-05	0	0.0201787	0	0.0508267	0	0.0106059	0.021174	0	0	0.00469278	0.00020629	0	0	0	0	0	0	0	0
15.02_119.4954m/z		119.495	1	15.0213	0.29705	0	1	1	1	---	---	100	0	---	0	0	0	0	0	0	0	0	0	0	0	0	0	0	0	0	0	0	0	0	0	0	0	0	0	0	0	0	0	0	0	0	0	0	0
15.02_95.9753m/z		95.9753	1	15.0213	0.35755	0	0.0472607	0.170504	Infinity	STZ+Mildronate	Control+INT	100	4.9996	173.03	0	0	0	0	0	0	0	0	0	0	0	0	0	0	0	0	0	0	0	0	0	0	0	0	0	21.0917	0	8.90585	0	0	0	0	0	0	0
15.02_89.0120m/z		89.012	1	15.0213	0.403633	0	1	1	1	---	---	100	0	---	0	0	0	0	0	0	0	0	0	0	0	0	0	0	0	0	0	0	0	0	0	0	0	0	0	0	0	0	0	0	0	0	0	0	0
14.93_712.7005m/z		712.701	1	14.9336	0.372117	0	0.38936	0.637755	Infinity	STZ+Mildronate	Mildronate only	100	156.983	156.95	0	0	0	0	85.8351	0	305.774	605.595	396.1	0	122.734	723.948	0	0	0	0	0	0	0	0	0	0	0	0	0	0	941.9	0	0	0	0	0	76.5153	0	307.82
14.93_662.8196m/z		662.82	1	14.9336	0.260483	0	0.724637	0.917591	4.89495	STZ+Mildronate	STZ Only	100	341.851	147.96	0	0	0	0	623.185	192.59	0	0	0	0	0	419.025	0	0	0	0	364.901	319.33	0	0	23.3258	0	70.774	0	0	1980.33	0	0	0	0	0	0	555.521	158.045	0
14.93_556.9705m/z		556.97	1	14.9336	0.27745	0	0.605403	0.830415	3007.07	STZ+Mildronate	Mildronate only	100 - 9.13	4848.61	155.68	0	0	0	0	124.987	149.021	255.245	24.3762	0	0	0	0	0	188.614	160.269	0	0	0	9.67443	0	0	0	0	313.243	0	28778.4	0	0	0	0	0	0	111.416	122.29	256.952
14.93_532.0480m/z		532.048	1	14.9336	0.27745	0	0.0647206	0.212885	3.19043	STZ+Mildronate	Mildronate only	100 - 7.53	1241.44	26.15	399.116	241.207	509.932	345.52	492.918	667.306	348.227	0	799.081	278.648	637.882	1007.53	1310.5	1010.93	1387.71	914.393	221.827	362.269	186.945	623.164	501.322	439.158	829.607	1401.35	842.599	1948.23	1334.21	1092.65	379.081	246.678	444.16	327.587	439.398	547.608	350.556
14.93_530.0244m/z		530.024	1	14.9336	0.35755	0	0.578562	0.808228	1.36887	STZ Only	Control+INT	100 - 16.5	1074.88	37.82	666.581	417.445	449.695	1041.13	724.455	610.25	922.106	632.815	1437.32	950.509	517.851	1285.23	1499.75	676.056	887.611	1582.77	462.062	1232.73	178.566	929.855	1344.12	1265.91	818.406	1350.99	1529.06	623.52	626.235	1104.47	633.119	426.912	391.692	987.09	645.795	500.787	928.274
14.93_524.0592m/z		524.059	1	14.9336	0.389733	0	0.886406	1	1.73707	STZ Only	Control+INT	100	648.844	29.59	514.322	403.951	380.343	216.555	235.272	311.151	392.646	321.396	568.836	390.799	0	935.264	809.011	486.203	532.842	1129.74	229.519	481.497	185.003	256.091	1070.84	806.525	605.384	827.469	1154.05	274.397	0	776.459	488.504	413.113	331.285	205.315	209.727	255.339	395.273
14.93_492.0695m/z		492.069	1	14.9336	1.48033	0	0.0516104	0.181106	1.47891	STZ Only	Control+INT	100 - 15.1 - 3.97 - 0.271 - 0.436	125274	12.34	75613.8	78182.3	82878.5	91169.8	86849.9	93535.2	77194.8	107948	74508	79191.5	81429.3	162280	148786	79075.2	120146	159928	71266.7	139462	59631.9	63799.5	153316	142786	118236	133843	150407	97342.1	92696.8	135160	71818.1	79955.5	72188.6	86437.8	77419.9	76757.4	77711.2
14.93_458.0804m/z		458.08	1	14.9336	0.35755	0	0.314599	0.559201	1.74709	STZ+Mildronate	Control+INT	100	475.077	42.31	311.409	184.055	196.444	171.163	311.605	357.942	227.695	159.327	607.97	191.633	201.648	488.362	536.892	147.292	456.837	419.738	208.437	392.103	149.321	0	514.254	615.565	608.852	215.606	460.489	453.905	328.731	782.88	295.777	188.229	171.106	162.279	277.771	293.736	229.218
14.93_416.9891m/z		416.989	1	14.9336	0.35755	0	0.171463	0.399212	3.23463	STZ+Mildronate	Mildronate only	100 - 5.96	1538.14	46.37	470.825	210.32	251.529	440.492	225.355	416.944	633.942	480.093	1123.65	627.464	227.361	789.141	1284.02	897.686	691.986	1293.66	218.228	765.803	0	511.364	718.299	639.442	510.869	1125.09	938.249	5478.88	407.781	767.983	447.19	215.09	219.086	417.629	200.887	342.155	638.182
14.93_386.9785m/z		386.979	1	14.9336	0.469833	0	0.0720347	0.228208	2.9542	STZ+Mildronate	Mildronate only	100 - 7.29 - 0.135	5970.36	43.5	2013.08	1550.79	1532.73	2047	1725.93	2596.28	2602.77	2185.52	5042.51	2134.76	1352.88	3272.6	4884.13	3364.44	2767.96	5864.95	777.476	3251.8	642.246	1920.81	2812.06	2721.44	2145.08	4623.87	4388.26	19827.9	1643	3194.03	1912.03	1585.96	1335.03	1940.75	1538.53	2130.58	2620.18
14.84_273.0013m/z		273.001	1	14.8409	0.570733	0	0.0582768	0.197847	1.69908	Control+INT	Mildronate only	100 - 5.33 - 0.278	8786.48	11.56	11065.6	7988.18	5665.69	12070.4	6639.58	8595.63	17564.5	7114.78	4406.74	6753.67	4663.4	5456.86	9023.14	9189.67	10631.9	7421.7	6064.24	5034.93	5208.32	4511.57	5616.25	4592.61	5816.36	6465.92	7224.07	7188.88	6848.16	11631.4	10510.2	8169.35	4934.91	11443.9	5918.67	7053.8	17682
15.02_238.9958m/z		238.996	1	15.0213	0.491333	0	0.184208	0.418903	2.05075	STZ+Mildronate	STZ Only	100 - 6.37 - 1.35	23.2169	34.24	4.20489	36.8154	6.66826	10.3213	6.28569	9.90139	48.2218	6.30674	17.4996	13.0528	10.0276	7.45774	8.36031	12.0734	11.6824	18.3253	7.88027	21.4223	8.24659	30.7009	9.53527	21.7697	13.8797	23.5696	29.0144	38.5779	15.5459	18.7136	3.99381	37.6503	5.80817	9.78562	5.6032	8.12533	48.5444
14.84_243.0267m/z		243.027	1	14.8409	0.469183	0	0.159998	0.381758	184.724	Control+INT	Mildronate only	100 - 5.91 - 1.5	23.0614	91.3	81.2517	2.70861	0.488134	8.28619	0.204564	0.344513	1.92343	0.172386	121.44	13.7937	0.0397004	6.33989	4.63067	8.88618	0	3.22595	0.0150812	0.0826248	0	0.0102847	0.641062	0	0	0	0	116.729	0	0.00283738	77.173	2.77005	0.425173	7.85611	0.182353	0.282716	1.9363
14.84_217.0706m/z		217.071	1	14.8409	0.372117	0	0.0746841	0.233996	2.5644	STZ+Mildronate	Control+INT	100 - 4.69	524.812	39.19	234	229.685	230.094	294.636	208.644	226.287	187.825	295.697	36.2942	103.369	676.787	470.021	344.514	145.863	536.693	289.428	449.404	118	241.377	139.402	175.922	145.039	552.573	800.23	465.941	50.5869	683.547	595.996	222.253	234.895	200.416	279.343	185.99	185.697	189.081
14.76_294.0284m/z		294.028	1	14.7608	0.473667	0	0.00126839	0.0111256	61.415	STZ Only	Control+INT	100 - 7.75	4259.98	55.55	0	86.932	0	0	266.101	0	65.6781	184.551	90.3776	0	6473.07	3494.93	6876.94	5473.71	1980.15	1261.1	657.23	83.6306	178.025	405.735	0	283.47	510.123	2574.03	1606.86	0	2204.54	3031.18	0	88.9037	0	0	237.208	0	66.1175
14.76_214.9959m/z		214.996	1	14.7608	0.77005	0	0.0144868	0.0727387	1.5682	Mildronate only	STZ+Mildronate	100 - 3.48	4055.51	8.66	5129.92	3224.53	4347.96	2383.5	3430.07	4941.22	3726.25	5621.25	1549.24	4274.65	2910.63	2239.27	2607.27	2511.13	2238.04	3177.68	4368.19	4446.47	3554.5	3966.85	4223.63	3773.41	3130.82	1510.39	2907.91	4093.29	1990.26	1883.85	4872.41	3297.66	3787.15	2259.79	3057.63	4054.89	3751.17
14.76_159.0040m/z		159.004	1	14.7608	0.372117	0	0.0312885	0.128237	6.55791	STZ Only	Control+INT	100	600.792	90.4	32.3252	0	0	0	352.692	47.3645	52.726	105.425	58.9853	266.616	1388.64	322.44	223.433	1514.24	104.931	51.071	619.931	67.8422	633.831	805.745	49.0828	32.2716	189.176	220.636	599.185	38.8211	591.44	47.3802	30.7025	0	0	0	314.397	38.8685	53.0787
14.76_150.9937m/z		150.994	1	14.7608	0.284417	0	0.0477987	0.171867	Infinity	Mildronate only	STZ Only	100	488.988	111.41	0	0	328.175	200.098	43.3142	123.18	125.213	0	0	208.506	0	0	0	0	0	0	0	201.674	0	0	2111.14	621.116	0	0	0	46.5951	0	0	0	0	285.846	189.713	38.6113	101.085	126.051
14.76_138.9776m/z		138.978	1	14.7608	0.865083	0	0.428038	0.678691	1.3587	STZ+Mildronate	Mildronate only	100 - 41.1	2327.86	10.26	1690.69	1571.39	1611.02	1664.66	1548.67	2025.53	1608.67	1933.63	1966.55	1849.77	1519.78	1717.32	2088.42	1552.63	1797.93	2322.14	1492.27	2109.3	1273.7	1949.12	1708.23	1747.18	1622.56	2153.83	1880.12	5145.33	1600.24	1565.1	1605.82	1607.03	1403.22	1578.26	1380.51	1662.2	1619.43
14.76_138.0269m/z		138.027	1	14.7608	0.779983	0	1	1	1	---	---	100	0	---	0	0	0	0	0	0	0	0	0	0	0	0	0	0	0	0	0	0	0	0	0	0	0	0	0	0	0	0	0	0	0	0	0	0	0
14.76_136.0324m/z		136.032	1	14.7608	0.39025	0	1	1	1	---	---	100	0	---	0	0	0	0	0	0	0	0	0	0	0	0	0	0	0	0	0	0	0	0	0	0	0	0	0	0	0	0	0	0	0	0	0	0	0
14.76_106.9935m/z		106.993	1	14.7608	0.4926	0	0.639262	0.851558	Infinity	Control+INT	STZ Only	100	2.34678	316.23	0	0	0	0	23.4678	0	0	0	0	0	0	0	0	0	0	0	0	0	0	0	0	0	0	0	0	0	0	0	0	0	0	0	20.9197	0	0
14.65_773.0376m/z		773.038	1	14.6492	0.293283	0	0.63286	0.851558	Infinity	STZ+Mildronate	Control+INT	100 - 14.3	471.312	244.95	0	0	0	0	0	0	0	0	0	0	0	0	0	0	512.706	0	0	0	0	0	651.624	0	0	0	0	2827.87	0	0	0	0	0	0	0	0	0
14.76_375.1568m/z		375.157	1	14.7608	0.385967	0	0.507486	0.748018	1.42821	Mildronate only	Control+INT	100 - 14.5	753.04	28.6	498.171	433.319	326.197	652.698	317.005	489.757	862.494	180.907	768.869	743.198	234.787	448.446	876.711	534.294	440.177	1479.71	487.381	992.227	340.845	1160.84	807.642	729.309	477.916	525.06	938.909	484.546	586.545	697.495	473.163	443.147	284.123	618.821	282.586	401.907	868.264
14.65_721.7981m/z		721.798	1	14.6492	0.31015	0	0.689309	0.890074	Infinity	Mildronate only	STZ+Mildronate	100	235.744	244.95	0	0	0	0	0	62.906	0	0	0	0	0	0	0	623.821	0	0	1414.46	0	0	0	0	0	0	0	0	0	0	0	0	0	0	0	0	51.6223	0
14.65_697.9843m/z		697.984	1	14.6492	0.585283	0	0.112869	0.305358	1.21172	Mildronate only	STZ+Mildronate	100 - 5.02 - 0.746	14153.9	10.45	13166.1	12032.2	15872.9	10198.3	12851.6	16843.4	14515.3	14032.2	12380	14269.6	13238.4	14108.1	14097.1	9015.34	12560.3	14445.5	12352.4	16700.4	13797.4	13367.2	13918	14787.8	13772.8	12938.9	11146.4	11268.7	9532.15	11425.8	12505.1	12305.1	13825.6	9668.94	11456.2	13822.1	14612.4
14.65_684.8318m/z		684.832	1	14.6492	0.293283	0	0.109747	0.299933	1.9468	STZ+Mildronate	Mildronate only	100	8722.66	30.23	3383.08	1833.57	6648.78	6513.39	8457.2	2677.19	1542.72	3470.71	7242.64	6147.05	9376.05	8784.41	10118.4	10424.5	3626.86	7564.27	7091.45	3042.97	3055.72	9625.02	1718.27	2349.63	3851.98	6552.22	5211.24	26821.9	6660.08	3238.51	3213.26	1875.15	5791.21	6175.32	7538.94	2196.97	1553.04
14.65_681.7936m/z		681.794	1	14.6492	0.293283	0	0.607566	0.832337	1.37634	Control+INT	Mildronate only	100	379.189	88.96	215.175	401.816	0.460891	519.877	0	1579.96	0	534.533	0	540.064	731.052	413.303	307.435	646.751	0	0	0	0	0	1024.19	0	628.845	0	995.149	668.007	0	0	0	204.373	410.93	0.401444	492.893	0	1296.56	0
14.65_679.9468m/z		679.947	1	14.6492	0.293283	0	0.909755	1	2.87845	Control+INT	STZ+Mildronate	100 - 11.1	183.176	125.09	409.507	0	1.55825	357.324	0	0	509.884	0	553.487	0	0	0	239.398	0	214.949	81.1035	0	0	0	972.06	26.4924	0	0	163.391	218.431	0	0	0	388.95	0	1.35726	338.778	0	0	513.295
14.65_676.9757m/z		676.976	1	14.6492	0.293283	0	0.528251	0.764398	Infinity	Control+INT	Mildronate only	100	467.581	156.12	0	0	0	0	4333.33	0	0	125.636	0	216.842	0	0	399.443	0	0	325.707	0	0	0	0	0	0	0	629.007	0	0	8.06953	0	0	0	0	0	3862.82	0	0
14.65_660.8979m/z		660.898	1	14.6492	0.31015	0	0.467271	0.70949	Infinity	Control+INT	STZ+Mildronate	100	427.345	194	0	0	0	3112.72	0	0	0	591.096	569.63	0	0	90.625	0	0	11.4861	0	0	0	0	282.027	0	1184.87	0	0	0	0	0	0	0	0	0	2951.16	0	0	0
14.65_624.8091m/z		624.809	1	14.6492	0.31015	0	0.110701	0.301899	2.68686	STZ+Mildronate	Mildronate only	100 - 43.3	3773.11	28.94	2026.73	2706.5	1938.35	1988.92	3414.21	2222.12	1486.52	2599.12	4596.13	2170.82	2480.85	3199.51	3754.1	3221.13	1469.39	3640.6	2059.28	1769.98	1060.04	1310.25	0	2226.15	2155.07	2991.9	1931.26	10776.2	2405.82	2378.44	1924.99	2767.88	1688.34	1885.69	3043.5	1823.53	1496.47
14.65_600.0070m/z		600.007	1	14.6492	0.585283	0	0.580357	0.80955	1.11425	Control+INT	STZ+Mildronate	100 - 7.47 - 1.19	14991.1	12.66	14463.4	11733.1	17428.7	13902.2	14178.8	15695.4	13255.5	20232.5	13426.9	15594.8	13669.9	14901.4	14058.1	10831.4	14457.5	16132.7	11875.9	16499.4	12719	14526.6	12718.5	16470.3	17045.7	15307.2	13802.7	9445.05	12334	12789.5	13737.4	11999.2	15180.7	13180.6	12639.2	12880	13344.1
14.65_595.1298m/z		595.13	1	14.6492	0.293283	0	0.590969	0.818653	4.6395	STZ+Mildronate	Control+INT	100	525.636	115.13	0	0	0	0	0	380.51	0	446.18	0	306.268	0	0	537.219	354.07	0	1753.24	594.384	0	369.001	0	384.725	0	0	64.9838	225.2	0	2251.32	612.308	0	0	0	0	0	312.256	0
14.65_721.2888m/z		721.289	1	14.6492	0.284417	0	0.526739	0.763291	Infinity	STZ+Mildronate	Mildronate only	100	129.923	221.92	0	0	0	0	0	2.54288	0	0	0	470.193	0	0	0	0	395.197	0	0	0	0	0	0	0	0	63.3473	0	716.193	0	0	0	0	0	0	0	2.08675	0
14.76_391.1522m/z		391.152	1	14.7608	0.585283	0	0.76517	0.945029	1.20205	STZ+Mildronate	Mildronate only	100	1116.42	24.06	1333.26	894.669	1057.92	805.257	919.413	1317.52	993.966	662.588	677.999	913.175	494.52	1119.71	1393.12	859.177	833.754	1120.22	641.657	865.912	831.374	1311.72	783.821	1138.12	919.05	781.66	921.779	1992.97	1075.97	1007.11	1266.33	914.961	921.463	763.461	819.585	1081.19	1000.62
14.76_444.0320m/z		444.032	1	14.7608	0.77005	0	0.133157	0.338739	1.37803	STZ Only	Control+INT	100 - 6.48	6482.16	19.27	4867.54	3366.83	7211.22	4198.17	5286	4049.41	3928.64	3656.56	6409.69	4065.14	7919.29	6809.89	6650.28	5227.14	7520.89	4765.48	5962.18	2647.64	5465.11	8552.83	3144.46	3379.01	7027.49	6662.57	3908.78	3593.21	11310.7	6319.85	4623.2	3443.19	6281.1	3980.26	4712.05	3323.05	3954.92
14.76_502.0302m/z		502.03	1	14.7608	0.672983	0	0.526002	0.762694	1.12737	STZ Only	STZ+Mildronate	100 - 9.2 - 0.909	25162.1	11.11	23918.7	18362.2	26597.5	23670.6	25316.6	25183.7	22225.2	25747.7	20684.1	26075.7	24907.4	27587.1	25389.1	19503.2	25003.5	28582.3	20057.6	23944.8	20287.1	27131.6	21961.6	26794.9	27536.6	24993.4	23243	14059.4	23227	20856.4	22718	18778.7	23166.9	22442	22567.8	20666.4	22373.8
14.84_211.0603m/z		211.06	1	14.8409	1.16873	0	0.632319	0.851558	3.73458	Mildronate only	Control+INT	100 - 7.84	15.6482	154.92	0	0	0	41.9008	0	0	0	0	0	0	0	0	46.8897	42.209	0	0	46.8661	0	0	47.0231	0	0	0	0	0	0	46.58	0	0	0	0	39.726	0	0	0
14.84_204.0506m/z		204.051	1	14.8409	0.581467	0	0.100546	0.283935	17.6297	STZ Only	Control+INT	100 - 3.7	1002.55	59.98	0	179.563	0	0	59.7411	0	49.3258	0	71.9564	208.082	263.108	98.266	51.8423	5406.18	195.879	0	53.5154	55.9119	244.504	512.435	96.9666	99.8183	113.122	51.0328	142.31	0	106.45	99.6939	0	183.635	0	0	53.2545	0	49.6557
14.84_193.0345m/z		193.034	1	14.8409	0.260483	0	0.152829	0.370269	1.473	Control+INT	Mildronate only	100	746.249	12.01	855.443	796.501	525.499	1079.36	545.286	577.514	1242.38	635.676	498.719	706.115	377.794	465.83	753.827	708.816	946.244	661.424	571.992	552.968	523.838	407.323	519.111	464.485	565.286	546.854	800.775	407.063	588.923	864.842	812.501	814.566	457.718	1023.33	486.079	473.923	1250.69
14.84_174.0224m/z		174.022	1	14.8409	0.35755	0	0.274033	0.533743	10.7591	STZ+Mildronate	Mildronate only	100	236.981	165.71	0	147.778	119.92	120.697	188.145	37.1042	68.0529	34.895	0	1334.02	30.1968	0	763.263	62.0905	0	0	0	0	45.5982	0	86.5582	0	0	0	1192.64	139.991	51.2946	37.9531	0	151.129	104.452	114.432	167.717	30.4487	68.5082
14.84_152.5291m/z		152.529	1	14.8409	0.260483	0	0.106867	0.295903	Infinity	STZ Only	Control+INT	100	7.84721	160.32	0	0	0	0	0	0	0	0	0	0	31.8703	15.213	0	0	0	0	0	24.9886	16.0585	0	0	0	0	0	0	0	0	0	0	0	0	0	0	0	0
14.84_136.4982m/z		136.498	1	14.8409	0.372117	0	0.291496	0.554522	1.71072	Control+INT	Mildronate only	100	96.443	36.8	130.736	121.259	54.9675	126.988	45.4095	119.724	189.905	71.4885	28.4246	75.5289	47.7176	39.7884	97.9815	99.2465	141.598	95.2206	98.4871	27.8523	61.531	54.8606	63.844	31.678	69.5135	54.9177	97.5869	39.7126	55.1067	104.914	124.173	124.009	47.8776	120.396	40.479	98.2483	191.175
14.84_135.9964m/z		135.996	1	14.8409	0.97575	0	0.162863	0.386447	1.48804	Control+INT	Mildronate only	100 - 5	2206.53	10.58	2324.57	2032.72	2328.71	3028.53	1677.86	2229.11	4050.59	1842.33	842.661	1708.26	1604.43	1993.14	2400.71	2080.96	2879.82	2017.82	1751.62	1436.27	1482.95	1287.87	1540.7	1397.67	1826.49	1948.14	2339.29	1238.84	1669.5	3042.51	2207.88	2078.82	2028.34	2871.33	1495.68	1829.26	4077.69
14.84_115.9983m/z		115.998	1	14.8409	0.284417	0	0.241065	0.493693	Infinity	STZ Only	Control+INT	100	28.8626	154.95	0	0	0	0	0	0	0	0	0	0	87.916	0	0	85.2599	0	0	0	0	15.7016	22.0449	0	0	0	0	22.6736	0	20.9655	0	0	0	0	0	0	0	0
14.84_115.0142m/z		115.014	1	14.8409	0.372117	0	0.390867	0.639145	2.70959	STZ Only	Control+INT	100 - 46.1	182.387	67.99	22.5891	63.1894	71.13	65.8323	153.282	82.7556	32.4078	37.5619	12.8685	131.501	351.464	88.3661	90.702	437.502	66.6434	59.6461	244.009	86.4286	215.817	246.099	31.4525	52.9134	84.0649	89.9118	180.089	0	238.422	77.7573	21.4551	64.6226	61.9554	62.4154	136.639	67.9114	32.6246
14.76_759.0641m/z		759.064	1	14.7608	0.293283	0	0.258973	0.517225	4.1637	STZ+Mildronate	STZ Only	100 - 64.6	1122.41	56.62	987.593	0	886.401	0	0	610.49	0	0	1089.89	0	761.017	0	0	0	856.401	0	1057.71	0	1386.51	1922.95	0	0	1698.71	1008.54	1026.03	1256.25	1744.92	0	938.017	0	772.071	0	0	500.984	0
14.76_757.8781m/z		757.878	1	14.7608	0.260483	0	0.466306	0.708526	Infinity	STZ Only	STZ+Mildronate	100	161.037	159.62	0	126.326	0	0	0	0	0	64.8561	0	0	0	581.061	0	0	385.161	0	390.839	0	0	0	0	0	0	0	0	0	0	0	0	129.191	0	0	0	0	0
14.76_737.1236m/z		737.124	1	14.7608	0.191733	0	0.271459	0.530814	8269.03	Mildronate only	STZ Only	100 - 68.3	736.667	170.46	0	0	613.048	0	49.0016	0	1121.1	0	334.507	0	0.534525	0	0	0	0	0	0	218.336	742.175	0	0	3459.49	0	0	9.9046	993.535	0	430.581	0	0	533.975	0	43.6811	0	1128.6
14.76_731.5076m/z		731.508	1	14.7608	0.284417	0	0.955643	1	3.57477	Control+INT	STZ+Mildronate	100 - 28.7	336.421	154.94	732.045	2136.92	0	0	456.119	22.0117	0	17.1135	0	0	351.046	557.825	0	0	0	0	0	0	150.434	14.2939	0	809.461	0	0	286.48	278.179	0	0	695.297	2185.38	0	0	406.595	18.0634	0
14.76_717.4862m/z		717.486	1	14.7608	0.284417	0	0.350713	0.597212	Infinity	Control+INT	STZ Only	100	124.382	228.55	0	866.34	0	0	0	0	0	0	377.479	0	0	0	0	0	0	0	0	0	0	0	567.085	34.4055	0	0	0	0	0	0	0	885.989	0	0	0	0	0
14.76_698.2340m/z		698.234	1	14.7608	0.293283	0	0.877772	1	2.68431	STZ+Mildronate	Control+INT	100	195.64	192.56	0	0	0	0	0	0	0	331.989	396.838	0	0	0	0	0	0	735.843	878.961	0	0	0	217.829	0	946.617	0	0	0	0	227.221	0	0	0	0	0	0	0
14.76_688.3408m/z		688.341	1	14.7608	0.284417	0	0.546397	0.780377	4.9022	Mildronate only	STZ+Mildronate	100	264.303	118.02	0	0	0	0	1360.72	0	0	338.23	0	25.0524	0	0	0	0	714.49	0	372.28	730.738	0	482.801	0	0	0	0	323.491	0	0	0	0	0	0	0	1212.97	0	0
14.76_661.1559m/z		661.156	1	14.7608	0.385967	0	0.002438	0.0184207	Infinity	Mildronate only	STZ+Mildronate	100	713.745	56.39	0	744.852	0	714.097	1788	512.579	0	0	958.862	707.048	0	664.319	727.725	319.815	0	371.334	275.764	535.344	555.843	1245.94	1187.5	482.082	0	0	0	0	0	0	0	761.745	0	677.033	1593.86	420.635	0
14.76_655.2606m/z		655.261	1	14.7608	0.284417	0	0.0630601	0.209345	4.52033	Mildronate only	STZ Only	100	705.715	108.06	987.242	0	0	0	0	341.716	0	376.081	113.734	0	33.2242	599.557	0	303.939	0	0	387.72	674.32	323.197	2288.49	281.96	278.598	0	303.202	0	683.092	251.901	167.984	937.684	0	0	0	0	280.421	0
14.76_637.9624m/z		637.962	1	14.7608	0.39025	0	0.450303	0.693114	1.27223	STZ+Mildronate	STZ Only	100	2477.41	34.96	1666.15	1074.55	2106.61	3107.91	2226.62	1930.98	2452.02	3976.08	3410.47	2632.45	1076.2	1824.48	394.093	2235.31	2277.85	3875.81	1981.46	1973.24	1179.21	2270.82	2657.67	3548.06	1599.08	3460.5	3355.12	2848.01	2172.22	1429.52	1582.51	1098.92	1834.9	2946.6	1984.86	1584.62	2468.42
14.76_570.9487m/z		570.949	1	14.7608	0.284417	0	0.791372	0.965735	2.6681	STZ Only	Mildronate only	100	70.9978	160.44	0	192.022	0	0	12.9513	0	0	283.517	203.677	0	0	0	0	0	425.987	0	0	0	0	0	159.659	0	0	0	0	388.232	0	0	0	196.377	0	0	11.5451	0	0
14.76_553.7270m/z		553.727	1	14.7608	0.284417	0	0.0943493	0.273749	Infinity	STZ Only	Control+INT	100	358.745	200.06	0	0	0	0	0	0	0	0	0	0	358.241	0	0	1.90089e-05	0	1794.23	0	0	0	0	33.4716	0	0	0	0	0	0	0	0	0	0	0	0	0	0
14.84_231.0864m/z		231.086	1	14.8409	0.260483	0	0.17106	0.398563	4.8035	STZ+Mildronate	Control+INT	100	750.804	27.65	91.4751	257.085	153.662	165.483	263.248	49.9939	135.32	446.768	0	0	568.567	539.98	840.466	414.412	693.042	438.636	798.487	152.545	212.553	192.654	83.1196	179.003	1179.93	621.859	644.32	0	1033.15	1025.57	86.8831	262.916	133.843	156.894	234.665	41.0263	136.226
16.56_210.9462m/z		210.946	1	16.5592	3.6657	0	0.311323	0.55477	Infinity	STZ+Mildronate	Control+INT	100	4.4492	244.95	0	0	0	0	0	0	0	0	0	0	0	0	0	0	0	0	0	0	0	0	0	0	0	0	0	26.6952	0	0	0	0	0	0	0	0	0
15.02_338.0877m/z		338.088	1	15.0213	0.5556	0	0.306885	0.55477	2.23269	STZ+Mildronate	STZ Only	100 - 8.35	1786.79	56.26	1276.44	827.572	2006.24	1468.45	712.117	2584.68	2149.64	1484.1	0	1039.76	722.514	1195.33	2052	0	0	831.876	0	2362.38	137.457	0	2139.86	2811.22	2256.58	337.038	604.233	4783.33	1294.77	1444.79	1212.36	846.342	1747.47	1392.23	634.797	2121.05	2164.02
15.02_421.0378m/z		421.038	1	15.0213	0.469183	0	0.650351	0.859128	1.96017	STZ Only	Control+INT	100 - 17.9	342.96	56.82	155.976	210.339	139.97	128.74	0	194.158	448.684	0	327.837	143.939	97.4429	450.643	298.987	142.55	496.357	571.781	145.405	471.771	0	271.771	484.533	402.774	210.203	226.872	561.124	0	120.595	488.468	148.147	215.11	121.916	122.058	0	159.331	451.685
15.42_356.9679m/z		356.968	1	15.425	0.609267	0	1	1	1	---	---	100 - 5.2	0	---	0	0	0	0	0	0	0	0	0	0	0	0	0	0	0	0	0	0	0	0	0	0	0	0	0	0	0	0	0	0	0	0	0	0	0
15.42_337.5521m/z		337.552	1	15.425	0.2864	0	0.0759338	0.236381	5.58456	STZ+Mildronate	Mildronate only	100	108.895	86.36	0	143.47	0	0	0	0	64.8898	0	0	0	0	0	83.2326	60.0027	223.677	72.7251	116.996	0	0	0	0	0	114.911	190.912	0	0	122.191	225.357	0	146.724	0	0	0	0	65.3239
15.42_337.0500m/z		337.05	1	15.425	0.3192	0	0.211674	0.455647	2.49255	STZ+Mildronate	Control+INT	100	656.221	44.21	580.652	576.675	189.748	253.266	263.936	0	181.207	223.567	235.22	128.458	251.322	552.779	392.396	420.442	921.276	584.089	671.658	73.9095	383.774	370.497	323.904	203.881	808.634	621.706	517.297	94.8846	1178.77	716.033	551.504	589.755	165.274	240.121	235.279	0	182.419
15.42_336.0511m/z		336.051	1	15.425	0.6178	0	0.124642	0.324806	1.57341	Mildronate only	STZ+Mildronate	100	1422.57	18.25	846.115	801.136	1238.83	1373.74	1096.94	995.954	997.071	1131.21	504.777	883.87	1024.02	1391.5	1099.95	785.432	1030.43	1143.83	1638.09	1052.79	1708.17	1069.08	1478.6	1588.71	1232.46	744.516	1226.69	138.325	1083.98	998.833	803.641	819.306	1079.04	1302.43	977.84	817.306	1003.74
15.42_310.9568m/z		310.957	1	15.425	0.609267	0	1	1	1	---	---	100 - 4.08 - 2.13	0	---	0	0	0	0	0	0	0	0	0	0	0	0	0	0	0	0	0	0	0	0	0	0	0	0	0	0	0	0	0	0	0	0	0	0	0
15.42_216.0188m/z		216.019	1	15.425	0.2864	0	0.650017	0.858917	Infinity	Mildronate only	STZ Only	100	5.41434	244.95	0	0	0	0	0	0	0	0	0	40.6842	0	0	0	0	0	0	0	0	0	0	0	32.486	0	0	0	0	0	0	0	0	0	0	0	0	0
15.42_188.5445m/z		188.544	1	15.425	0.51725	0	0.0938884	0.272623	4.73639	STZ Only	Mildronate only	100	114.731	72.5	0	58.8418	71.5414	0	67.6236	37.4168	0	42.7852	0	0	224.71	51.4145	33.9522	74.0763	213.411	90.8224	44.8807	0	35.334	0	0	65.1253	0	46.4052	79.3219	0	124.408	62.8551	0	60.1764	62.3138	0	60.2811	30.7052	0
15.42_160.4866m/z		160.487	1	15.425	0.3192	0	0.513413	0.751924	Infinity	Control+INT	STZ Only	100	5.39092	240.19	0	0	0	0	0	0	13.7931	40.116	0	0	0	0	0	0	0	0	0	0	0	0	29.1975	0	0	0	0	0	0	0	0	0	0	0	0	0	13.8854
15.42_155.1692m/z		155.169	1	15.425	0.3192	0	1	1	1	---	---	100	0	---	0	0	0	0	0	0	0	0	0	0	0	0	0	0	0	0	0	0	0	0	0	0	0	0	0	0	0	0	0	0	0	0	0	0	0
15.42_416.9750m/z		416.975	1	15.425	0.404967	0	0.416965	0.666642	Infinity	STZ Only	Control+INT	100 - 7.04 - 2.37	10.6726	244.95	0	0	0	0	0	0	0	0	0	0	0	0	0	64.0357	0	0	0	0	0	0	0	0	0	0	0	5.53731	0	0	0	0	0	0	0	0	0
15.42_144.0117m/z		144.012	1	15.425	1.37723	0	0.410746	0.659875	2.08242	Mildronate only	Control+INT	100	227.334	22.38	49.0243	168.731	148.981	101.369	158.991	137.838	40.6403	159.859	15.1088	111.138	183.39	224.067	112.702	60.2071	166.319	140.127	230.022	255.119	281.167	153.924	178.185	265.586	217.11	173.96	187.951	0	258.943	176.14	46.5634	172.558	129.765	96.1078	141.728	113.114	40.9121
15.42_136.9637m/z		136.964	1	15.425	0.505517	0	1	1	1	---	---	100 - 1.76	0	---	0	0	0	0	0	0	0	0	0	0	0	0	0	0	0	0	0	0	0	0	0	0	0	0	0	0	0	0	0	0	0	0	0	0	0
15.32_655.1396m/z		655.14	1	15.3164	0.505517	0	0.768546	0.947745	2.25628	STZ+Mildronate	Control+INT	100	454.888	57.63	256.55	351.297	212.455	119.535	0	213.007	461.311	17.1924	384.75	0	285.491	697.469	561.605	584.054	597.135	0	0	0	264.442	234.118	582.496	483.657	189.2	0	529.75	809.884	547.366	653.129	243.672	359.264	185.052	113.331	0	174.799	464.397
15.32_568.0764m/z		568.076	1	15.3164	0.194283	0	0.659163	0.864976	1.61382	Mildronate only	STZ Only	100 - 52	100.447	131.9	0	0	234.774	0	0	0	187.719	0	191.402	276.209	154.858	0	0	218.591	0	0	0	358.276	171.703	47.1062	18.9393	6.65556	185.805	0	0	0	222.595	0	0	0	204.492	0	0	0	188.975
15.32_522.9938m/z		522.994	1	15.3164	0.398683	0	0.977673	1	1.85422	Mildronate only	Control+INT	100 - 11.4 - 3.35 - 0.179	52.0839	155.74	0	0	0	0	155.09	0	0.482825	0	120.533	4.78833	0	0	0	91.3006	119.388	0	169.427	0	0	143.076	0	0	0	0	109.294	173.904	0	0	0	0	0	0	138.25	0	0.486055
15.32_358.9602m/z		358.96	1	15.3164	0.306567	0	1	1	1	---	---	100	0	---	0	0	0	0	0	0	0	0	0	0	0	0	0	0	0	0	0	0	0	0	0	0	0	0	0	0	0	0	0	0	0	0	0	0	0
15.32_310.9919m/z		310.992	1	15.3164	0.306567	0	1	1	1	---	---	100 - 6.24	0	---	0	0	0	0	0	0	0	0	0	0	0	0	0	0	0	0	0	0	0	0	0	0	0	0	0	0	0	0	0	0	0	0	0	0	0
15.32_255.0982m/z		255.098	1	15.3164	0.818617	0	2.77876e-09	4.1662e-07	12933.6	Control+INT	Mildronate only	100 - 11.6 - 0.617	18865.1	101.25	36549.5	32232.6	451.001	56892.4	1219.23	21800.7	18610.2	696.195	24.8723	20174.4	113.749	0	0	0	0	0	0	0	0	2.97826	2.35952	3.4139	0	0	0	8.90054	0	0	34714.8	32963.7	392.829	53939.5	1086.85	17890.2	18734.7
15.32_242.9820m/z		242.982	1	15.3164	0.398683	0	1	1	1	---	---	100 - 2.13	0	---	0	0	0	0	0	0	0	0	0	0	0	0	0	0	0	0	0	0	0	0	0	0	0	0	0	0	0	0	0	0	0	0	0	0	0
15.32_202.3222m/z		202.322	1	15.3164	0.5235	0	0.454459	0.696931	2.00184	Mildronate only	Control+INT	100	72.1765	58.07	0	39.4292	68.5317	0	73.0922	0	24.5882	64.8981	60.3195	29.6925	33.8444	27.9817	126.113	101.381	53.5734	58.5742	98.6309	86.9256	31.1462	150.735	0	65.6209	86.5306	109.537	63.7972	35.7501	83.6272	0	0	40.3235	59.6923	0	65.156	0	24.7527
15.42_143.5285m/z		143.529	1	15.425	0.609267	0	0.38321	0.631532	2.98987	STZ+Mildronate	Control+INT	100	46.006	69.36	0	19.7412	18.1582	0	54.9065	25.3763	16.9619	18.7286	0	0	35.5588	25.292	49.5122	0	15.7705	56.174	63.7465	17.8498	32.9869	0	36.2773	70.9751	83.9097	14.6794	79.1048	0	53.9169	44.4251	0	20.1889	15.8161	0	48.9449	20.8245	17.0754
15.42_423.0581m/z		423.058	1	15.425	0.505517	0	0.306773	0.55477	5.04713	Mildronate only	STZ+Mildronate	100 - 8.82	639.318	79.35	85.2826	0	0	0	269.8	0	0	106.313	535.428	1427.19	205.361	593.689	310.392	411.742	0	104.249	652.094	304.508	381.454	1345.54	0	1152.31	0	118.715	450.376	0	109.182	81.7451	81.0015	0	0	0	240.505	0	0
15.42_427.0526m/z		427.053	1	15.425	0.6178	0	0.20477	0.445695	3.74098	Mildronate only	STZ+Mildronate	100 - 8.9	1013.11	61.95	273.39	94.6864	106.96	0	614.204	117.737	122.688	142.068	903.834	2458.46	430.131	956.569	587.038	1010.57	96.25	201.521	861.787	684.071	835.333	1924.41	199.368	1573.7	0	160.354	718.519	213.862	216.253	315.9	259.666	96.834	93.164	0	547.515	96.6176	123.509
15.42_434.0152m/z		434.015	1	15.425	0.404967	0	0.501057	0.742534	Infinity	STZ Only	Mildronate only	100 - 12.5 - 2.65	6.18034	180.37	0	0.0406685	0	0	0	0	1.68806	0	10.9664	25.4215	0	0	0	0	27.5684	9.51358	0	0	0	0	0	0	0	0	0	11.8033	0	0	0	0.0415909	0	0	0	0	1.69935
[truncated: 5,225 more rows]
[truncated: 38 more columns]

## Sheet: C18 Method
															Normalised abundance																												Raw abundance
[truncated: 6,290 more rows]
[truncated: 43 more columns]

## Sheet: Amino Acids
															Normalised abundance																												Raw abundance
[truncated: 6,736 more rows]
[truncated: 37 more columns]

[truncated: 1 more sheets: HILIC]
