# Supplementary material for: Changes in the Metabolome of Different Tissues in Response to Streptozotocin Diabetes and Mildronate Exposure: A Metabolomic Assessment
Source: Metabolites. 2026 Jan 9;16(1):61. doi: 10.3390/metabo16010061 (PMC12843979; doi:10.3390/metabo16010061)
Supplement: Supplementary file 1 [file metabolites-16-00061-s001.zip › Data S2. Plasma-RAW DATA-STZ+Mildronate-Nov2025.xlsx]

## Sheet: Ion Exchange
															Normalised abundance																								Raw abundance
															Untreated						Mildronate						STZ-Diabetes						STZ+Mildronate						Untreated						Mildronate
Compound	Neutral mass (Da)	m/z	Charge	Retention time (min)	Chromatographic peak width (min)	Identifications	Anova (p)	q Value	Max Fold Change	Highest Mean	Lowest Mean	Isotope Distribution	Maximum Abundance	Minimum CV%	P7	P9	P13	P17	P22	P23	P2	P6	P8	P10	P18	P24	P1	P4	P5	P12	P16	P19	P3	P11	P14	P15	P20	P21	P7	P9	P13	P17	P22	P23	P2	P6	P8	P10	P18
11.50_115.0032m/z		115.003	1	11.4966	0.881583	1	0.0492946	0.169906	1.3611	Mildronate	STZ-Diabetes	100 - 4.21 - 0.806	68.3215	12.81	66.6079	69.2321	55.8546	67.4131	43.761	42.9831	82.4838	67.1866	72.519	82.5479	59.6167	45.5751	46.3567	49.9575	54.3904	39.4818	54.2027	56.7858	59.2689	38.4828	57.0111	54.4906	50.981	47.039	80.3308	77.4066	68.8291	80.7641	78.0018	81.1394	76.8216	65.3979	77.4195	81.2285	77.901
15.50_260.9931m/z		260.993	1	15.4975	0.9535	1	0.412004	0.706764	92.5693	STZ+Mildronate	Untreated	100 - 5.26 - 1.47	0.00630275	173.32	0	0	0.000408521	0	0	0	0	0.000440015	0	0	0	0	0	0.000144256	0	0	0.00034443	0	0.0373927	0	0	0.000423762	0	0	0	0	0.000503416	0	0	0	0	0.0004283	0	0	0
9.28_213.0169m/z		213.017	1	9.2839	1.25948	8	0.00013917	0.00185395	2.91849	STZ-Diabetes	Untreated	100 - 5.27 - 1.13	8.94026	27.92	1.41694	6.08529	2.01325	4.03302	2.0321	2.7993	1.65746	4.43105	3.91733	6.54837	2.57348	4.3492	14.774	6.18234	7.0326	9.05569	8.81037	7.78654	5.11529	6.19344	10.3575	8.46423	10.4127	6.89026	1.70886	6.8038	2.48091	4.83175	3.62212	5.28425	1.54368	4.31309	4.18205	6.4437	3.36277
8.22_171.0427m/z		171.043	1	8.21538	0.635067	1	0.232242	0.513983	1.52894	Mildronate	STZ-Diabetes	98.9 - 100	21.6237	22.88	16.192	25.4854	18.1171	26.3358	4.39302	1.59049	22.2723	28.8515	24.9056	18.5353	20.4957	14.6817	15.2967	11.0381	12.1945	10.5753	19.4904	16.2627	24.9277	13.3887	17.0888	22.4884	15.9412	16.9145	19.528	28.4946	22.3256	31.5516	7.83033	3.00237	20.7434	28.0833	26.5886	18.239	26.7817
5.85_159.0659m/z		159.066	1	5.84998	0.892733	10	0.273668	0.57936	1.35189	Mildronate	STZ-Diabetes	100 - 4.35 - 0.444	36.1468	15.98	31.004	34.1718	29.9715	32.7312	18.8284	23.6997	54.1347	34.0243	35.6562	43.2838	25.8313	23.9508	31.5656	23.7916	27.7873	20.1893	30.642	26.452	31.3423	13.571	33.1092	31.8182	29.357	26.5503	37.3915	38.2066	36.9337	39.2135	33.5606	44.7381	50.4186	33.1185	38.0657	42.592	33.7537
10.12_161.0451m/z		161.045	1	10.1186	4.68565	11	0.00107342	0.00918835	1.55008	STZ+Mildronate	Untreated	100 - 6.41 - 0.862	1053.9	16.28	737.017	740.613	722.125	753.248	463.361	663.043	760.428	751.754	802.296	670.136	726.182	470.644	1014.06	816.211	1288.68	1139.67	1137.07	792.959	1410.71	973.143	1134.99	1065.3	1060.19	679.074	888.86	828.06	889.869	902.427	825.917	1251.63	708.227	731.74	856.512	659.425	948.901
29.38_521.9832m/z		521.983	1	29.3784	1.59223	5	0.308125	0.62546	5.46141	STZ-Diabetes	STZ+Mildronate	100 - 11.4 - 3.18 - 0.209	3.82579	83.94	5.95164	0	5.46556	0.0108401	0	1.72893	0	7.32613	1.28262	0	0.0717355	0	3.26801	0.0520113	6.50934	0	6.25708	6.86827	0.26883	0.807127	0	0.139045	2.98808	0	7.17782	0	6.73517	0.0129869	0	3.26371	0	7.13109	1.36929	0	0.0937367
13.14_346.0557m/z		346.056	1	13.1438	9.22975	8	0.000311022	0.00357934	8.01412	Untreated	STZ+Mildronate	100 - 10.1	14471.6	28.91	11097.4	3932.96	21142.4	24279.1	10461.6	15916.2	12448.1	11047.8	15450.9	14481.1	21574.4	10277	15.54	683.936	262.085	626.554	143.584	9143.03	38.6521	5230.62	2197.86	3154.3	134.325	78.8303	13383.8	4397.33	26053.6	29087.5	18647.3	30045	11593.6	10753.7	16495	14249.7	28191.2
8.86_322.0439m/z		322.044	1	8.85915	0.936167	4	1	1	1	---	---	100 - 7.14	0	---	0	0	0	0	0	0	0	0	0	0	0	0	0	0	0	0	0	0	0	0	0	0	0	0	0	0	0	0	0	0	0	0	0	0	0
7.54_241.0830m/z		241.083	1	7.5447	0.933167	3	0.142802	0.364753	1.53079	Mildronate	STZ-Diabetes	100	78.3883	28.24	86.9115	81.0337	70.0891	77.0012	43.3739	41.1517	78.6863	85.4164	77.3463	111.397	75.1418	42.3416	35.9754	57.6338	74.6382	29.329	48.4623	61.2075	68.8464	23.3815	58.2778	55.5566	75.4424	38.3037	104.817	90.6016	86.3701	92.2511	77.3118	77.6822	73.2848	83.1423	82.573	109.617	98.1876
23.64_426.0222m/z		426.022	1	23.6356	1.33418	5	0.805748	1	4.09857	Mildronate	STZ+Mildronate	100 - 10.8 - 2.3	3.31443	114.53	4.27636	0	0	10.2545	0	0	0	0	10.8083	4.04957	5.02877	0	0	0	5.59142	0	0	3.2978	0.257679	0	1.87533	0	2.04248	0.67659	5.1574	0	0	12.2853	0	0	0	0	11.5386	3.98484	6.57108
19.59_346.0556m/z		346.056	1	19.5877	1.91112	6	1.27496e-06	4.88478e-05	71.8508	Untreated	STZ-Diabetes	100 - 9.58	43.8523	72.63	30.1621	3.2477	86.5245	87.0532	16.8703	39.2562	40.4181	28.0113	42.9095	37.0443	96.6527	4.98875	0	0	0	0	0	3.66195	0	11.2144	0	0	0	0	36.3762	3.63116	106.623	104.294	30.0704	74.1041	37.6436	27.2655	45.8091	36.4522	126.296
21.49_387.0003m/z		387	1	21.4918	0.539717	3	1	1	1	---	---	100 - 8.76	0	---	0	0	0	0	0	0	0	0	0	0	0	0	0	0	0	0	0	0	0	0	0	0	0	0	0	0	0	0	0	0	0	0	0	0	0
13.01_285.0377m/z		285.038	1	13.0137	0.5519	1	1	1	1	---	---	100	0	---	0	0	0	0	0	0	0	0	0	0	0	0	0	0	0	0	0	0	0	0	0	0	0	0	0	0	0	0	0	0	0	0	0	0	0
12.34_285.0379m/z		285.038	1	12.3365	0.646317	1	1	1	1	---	---	100 - 30 - 1.64	0	---	0	0	0	0	0	0	0	0	0	0	0	0	0	0	0	0	0	0	0	0	0	0	0	0	0	0	0	0	0	0	0	0	0	0	0
7.16_101.0238m/z		101.024	1	7.16112	2.09165	1	0.302422	0.61793	1.22778	Mildronate	STZ-Diabetes	100 - 2.03 - 0.164 - 0.234	1248.2	16.14	1103.37	1245.05	1114.44	1185.96	911.455	796.859	1455.02	1301.66	1263.86	1461.81	1067.39	939.477	798.863	1034.61	914.505	917.663	1149.42	1284.76	1144.52	663.948	1200.04	1349.88	1123.12	950.381	1330.69	1392.05	1373.31	1420.83	1624.62	1504.23	1355.13	1267	1349.27	1438.44	1394.75
7.02_227.0670m/z		227.067	1	7.02183	1.15907	1	0.518304	0.812461	1.52002	Mildronate	Untreated	100 - 9.52 - 0.764	13.5549	36.26	9.91176	13.6198	17.437	12.5371	0	0	14.4493	17.2798	13.2491	23.9479	12.4034	0	8.8019	13.9957	12.2737	5.58768	10.0326	17.9069	12.6408	5.69842	14.8122	14.6217	11.3974	6.50703	11.9538	15.2279	21.4874	15.02	0	0	13.4574	16.8198	14.1444	23.5652	16.2074
24.44_182.0455m/z		182.046	1	24.4361	1.73638	1	0.525646	0.817245	1.34408	Untreated	STZ+Mildronate	100 - 3.32	31.7429	7.48	35.6575	51.8611	36.72	17.7408	28.6134	19.8645	43.6513	21.9774	29.0223	29.817	19.5819	11.4479	26.1449	30.6507	24.7204	27.1987	26.6689	26.042	24.1335	28.19	14.2507	41.2847	23.1147	10.7274	43.0038	57.9845	45.2497	21.2543	51.0018	37.4983	40.6548	21.3922	30.9835	29.3405	25.5876
11.50_175.0245m/z		175.024	1	11.4966	1.7	4	0.0388624	0.146503	2.57058	STZ+Mildronate	Untreated	100 - 13.4	119.022	16.22	51.5067	55.8694	72.0718	42.0125	24.2121	32.138	50.8149	61.3118	52.2001	39.2047	47.4854	32.5031	84.6814	64.9253	77.7112	55.7518	68.0766	58.8927	81.5685	376.834	76.4787	76.2006	57.0962	45.9562	62.1183	62.4661	88.8134	50.333	43.1568	60.6669	47.3266	59.6795	55.7276	38.5781	62.049
12.34_175.0244m/z		175.024	1	12.3365	0.76695	4	0.215132	0.484661	1.39938	Mildronate	Untreated	100 - 1.55	44.0342	22.37	44.9929	30.9358	30.9043	29.8131	24.787	27.368	57.0081	43.1591	53.4484	49.5343	34.0158	27.0395	42.7277	34.8566	29.9521	27.9082	35.7763	55.7272	45.9544	23.6507	49.1344	35.1377	30.5958	31.1893	54.2625	34.5885	38.0831	35.7176	44.1815	51.6626	53.0947	42.0101	57.0603	48.7426	44.4484
4.00_88.0396m/z		88.0396	1	3.9962	4.07683	1	0.0831014	0.250923	1.4423	Mildronate	STZ-Diabetes	100	147.505	11.79	124.737	157.311	115.322	141.081	80.58	76.5082	167.637	171.016	171.938	165.313	127.147	81.977	90.3265	114.783	102.137	85.6404	107.211	113.526	129.739	76.7072	115.109	123.113	99.5675	82.1304	150.436	175.886	142.11	169.022	143.63	144.425	156.13	166.463	183.556	162.671	166.143
14.26_328.0452m/z		328.045	1	14.2594	1.36148	4	0.19204	0.446501	1.6202	Untreated	STZ+Mildronate	100 - 10.3 - 1.34	105.468	35.58	89.7637	73.351	96.6921	148.69	155.332	68.9823	98.1225	94.4558	87.35	152.38	28.3475	62.1619	55.3612	130.121	60.0049	56.8781	41.5136	58.1263	78.3455	42.6653	54.6631	106.342	66.9458	41.6136	108.257	82.0118	119.153	178.137	276.871	130.218	91.3867	91.9411	93.2528	149.944	37.0416
18.77_173.0086m/z		173.009	1	18.7686	1.35453	2	0.13845	0.356937	1.41981	Untreated	STZ+Mildronate	100 - 6.12 - 0.939	104.82	19.27	127.878	112.372	125.099	98.7254	82.728	82.1209	130.132	85.4455	108.04	91.3993	134.511	61.3578	110.251	59.8798	125.08	106.283	87.7753	61.4395	149.668	49.2026	87.0024	64.5389	52.943	39.6069	154.224	125.64	154.158	118.278	147.458	155.02	121.199	83.1707	115.341	89.9384	175.765
17.27_173.0086m/z		173.009	1	17.2737	2.1924	2	0.386329	0.706764	1.38547	STZ-Diabetes	Mildronate	100 - 6.12 - 0.775	1447.1	25.19	1242.37	1431.49	966.307	1248.67	789.488	610.649	1366.58	907.884	1030.2	1349.41	898.779	714.064	1986.95	1127.16	1787.26	1043.27	1282.37	1455.63	2341.22	790.295	2454.46	872.577	1043.46	650.122	1498.32	1600.51	1190.77	1495.97	1407.22	1152.72	1272.77	883.713	1099.82	1327.84	1174.43
14.53_481.9769m/z		481.977	1	14.5299	0.541583	1	0.445844	0.73856	Infinity	Mildronate	STZ-Diabetes	100 - 10.4	2.40516	159.69	0	0	0	7.62392	0	0	0	0	0	0	5.74282	8.68814	0	0	0	0	0	0	0	2.44231	0	0	0	0	0	0	0	9.13382	0	0	0	0	0	0	7.50413
20.27_481.9768m/z		481.977	1	20.2741	0.820617	2	0.606676	0.87577	Infinity	Untreated	STZ+Mildronate	100 - 10.3 - 3.12	1.54907	156.67	0.30159	0.84405	0	8.14879	0	0	0	0	0	0.00171427	0	7.35881	0	3.07285	0	2.39966	0	0	0	0	0	0	0	0	0.363725	0.94371	0	9.76263	0	0	0	0	0	0.00168687	0
8.58_242.0798m/z		242.08	1	8.57512	1.34385	2	0.075474	0.234399	1.43745	Mildronate	STZ-Diabetes	100 - 2.98	481.564	8.69	396.599	465.274	451.206	445.843	281.33	243.09	652.059	496.396	461.18	586.415	374.909	318.425	316.6	343.697	308.201	315.209	339.482	386.891	434.665	262.703	378.511	420.935	363.517	330.532	478.308	520.21	556.018	534.142	501.457	458.881	607.298	483.181	492.345	577.042	489.893
16.03_191.0194m/z		191.019	1	16.0332	1.91538	9	0.0719711	0.22675	1.81593	STZ-Diabetes	Mildronate	100 - 6.75 - 1.36	130172	25.55	82580.2	94187.9	67521.5	86614.6	54781.9	47612.4	86946.7	66806.3	85933.3	89242.1	53660.9	47510.8	193001	84401.1	172678	83022.9	137032	110896	181912	49240.9	227577	61327.6	96330.8	62920.8	99593.6	105309	83206.1	103768	97646	89877.9	80978.1	65027.7	91740.4	87815.7	70118.6
15.91_322.0447m/z		322.045	1	15.9121	0.5357	2	1	1	1	---	---	100 - 2.15	0	---	0	0	0	0	0	0	0	0	0	0	0	0	0	0	0	0	0	0	0	0	0	0	0	0	0	0	0	0	0	0	0	0	0	0	0
5.08_322.0439m/z		322.044	1	5.07902	0.53235	2	1	1	1	---	---	100 - 8.38	0	---	0	0	0	0	0	0	0	0	0	0	0	0	0	0	0	0	0	0	0	0	0	0	0	0	0	0	0	0	0	0	0	0	0	0	0
20.41_322.0444m/z		322.044	1	20.4068	0.680633	2	1	1	1	---	---	100 - 6.1	0	---	0	0	0	0	0	0	0	0	0	0	0	0	0	0	0	0	0	0	0	0	0	0	0	0	0	0	0	0	0	0	0	0	0	0	0
10.66_322.0445m/z		322.045	1	10.6645	2.34632	4	0.0100617	0.0515909	2.9161	Mildronate	STZ+Mildronate	100 - 27.4 - 0.814	267.364	36.37	237.758	200.393	196.539	510.769	291.118	128.383	171.246	249.505	299.679	374.305	366.344	143.107	4.76182	117.371	45.5521	72.656	9.8224	376.011	18.5429	185.977	144.596	124.378	30.7381	45.8798	286.741	224.055	242.193	611.925	518.903	242.349	159.49	242.863	319.931	368.322	478.701
13.85_250.0931m/z		250.093	1	13.8461	2.19207	3	1.99436e-08	2.01908e-06	4.41388	STZ-Diabetes	Mildronate	100 - 5.98	1225.14	20.55	301.547	274.595	441.817	218.606	134.996	371.857	375.345	335.803	253.154	205.282	312.82	182.993	974.089	1270.55	1582.07	1326.24	1302	895.904	1471.73	626.487	791.587	1134.46	1265.4	789.894	363.673	307.018	544.448	261.901	240.623	701.955	349.578	326.863	270.261	202.001	408.761
15.77_181.0503m/z		181.05	1	15.7671	2.05968	14	0.911463	1	1.09857	STZ-Diabetes	Untreated	100 - 9.46 - 0.511	904.146	14.75	982.097	781.784	1092.5	863.268	417.025	801.451	843.268	891.893	851.516	942.022	975.781	619.041	1261.8	796.365	980.937	748.736	1002.92	634.12	900.908	1236.57	954.071	624.308	941.622	575.196	1184.43	874.092	1346.27	1034.24	743.325	1512.9	785.381	868.148	909.058	926.965	1275.05
4.36_179.0557m/z		179.056	1	4.3553	2.93197	32	0.328131	0.651785	1.40666	STZ-Diabetes	Mildronate	100 - 9.76 - 1.12	65971.9	21.44	62360.2	72715.4	76011.1	45213	34743.6	29309.2	41570.1	58245.9	41696.2	47026.2	59098	33761	86457.7	76187.9	62420	73192.7	54288.5	43284.7	55753.8	90221.3	44160.7	57102.3	54218.6	30203.4	75207.9	81301.2	93667.8	54167.3	61928.7	55327.1	38716.4	56695.2	44513.9	46274.5	77223.2
11.87_259.0221m/z		259.022	1	11.871	1.6671	24	0.0358994	0.138393	2.32767	Untreated	STZ+Mildronate	100 - 6.22 - 1.6	2771.02	36.08	2547.86	2260.46	2715.41	4972.61	2639.71	1490.05	2648.01	1904.26	2940.39	3350.43	3956.53	1290.1	178.835	2174.52	798.182	1441.13	127.845	3594.04	385.148	3067.78	1420.13	1837.76	178.036	253.949	3072.78	2527.36	3346.18	5957.42	4705.15	2812.78	2466.24	1853.56	3139.09	3296.88	5169.99
14.94_306.0766m/z		306.077	1	14.9398	6.16223	4	0.411064	0.706764	1.2522	Mildronate	STZ-Diabetes	100 - 9.46 - 3.14	5561.33	29.84	4315.36	5517.4	4482.01	8343	5265.31	4008.03	7396.24	3716	4664.29	5708.59	7791.69	4091.17	3110.35	3380.25	2482.11	4168.41	4244.35	9262.08	3195.43	4146.85	6930.56	3216.76	4353.59	4847.96	5204.42	6168.86	5523.15	9995.32	9385.14	7565.98	6888.51	3617.07	4979.48	5617.34	10181.4
18.36_171.0059m/z		171.006	1	18.363	0.94985	2	0.149692	0.376548	1.49084	Mildronate	STZ-Diabetes	100 - 1.84	104.424	14.2	90.1021	110.391	97.2089	91.1802	51.8559	48.0218	162.05	103.552	108.864	109.345	75.7057	67.0286	79.8174	80.115	65.3231	62.6682	75.9492	56.3907	92.6869	43.4585	72.0142	103.313	68.0226	68.0594	108.665	123.426	119.79	109.238	92.4305	90.6509	150.926	100.795	116.22	107.597	98.9245
9.00_171.0060m/z		171.006	1	9.0034	1.13152	3	0.000929542	0.00822467	3.88414	Untreated	STZ-Diabetes	100 - 3.26	3710.88	31.17	3715.56	3603.85	3821.36	5663.48	3771.15	1689.92	2672.12	4273.05	3207.31	3851.4	4788.76	1877.63	150.15	1537.28	397.918	712.574	132.996	2801.45	314.668	3250.27	704.314	1806	296.987	241.888	4481.05	4029.37	4709.02	6785.11	6721.89	3190.06	2488.69	4159.29	3424.05	3789.84	6257.46
15.77_167.0345m/z		167.034	1	15.7671	0.6807	14	0.420736	0.712637	1.41413	STZ-Diabetes	Untreated	100 - 6.18	58.9817	15.09	44.9872	44.2575	55.0579	47.0348	27.1167	31.7992	46.9804	42.4915	52.1498	40.0172	50.2385	34.3668	61.6301	38.5807	86.8392	59.9596	73.8185	33.0623	79.3766	24.5564	61.5277	38.9808	58.2731	26.2663	54.2556	49.4831	67.8473	56.35	48.3341	60.0275	43.7553	41.3603	55.6739	39.3776	65.6466
17.55_167.0351m/z		167.035	1	17.5515	1.24235	14	0.129656	0.339978	2.02044	STZ+Mildronate	Untreated	100	10.696	25.11	4.70224	7.08316	7.86507	10.6368	0	1.47602	3.1731	7.9935	9.21142	8.39371	7.82845	0	9.03606	7.83109	11.4918	9.03608	12.451	6.08017	18.1468	6.24843	10.3324	12.4454	10.5651	6.43775	5.67101	7.91949	9.69205	12.7433	0	2.78629	2.95527	7.78069	9.83389	8.25955	10.2294
2.68_91.0393m/z		91.0393	1	2.6833	2.18585	1	0.38592	0.706764	1.33575	Untreated	STZ-Diabetes	100 - 3.05 - 0.575	42395.2	11.11	39334.1	40518.6	40504.4	77246.8	30088.8	26678.4	51099.2	50834.6	49557.6	47305.3	22295.3	29013.6	28033.2	32458.5	28087.4	30786	33972.5	37095.4	35805.5	22382.8	39094.1	43036	34016.7	29025.8	47437.9	45302.8	49913.2	92545.3	53631.8	50360.9	47591.5	49481.2	52906.5	46549.2	29133.3
4.36_105.0187m/z		105.019	1	4.3553	2.67372	1	0.0131591	0.0636153	1.50934	STZ+Mildronate	Mildronate	100 - 2.53 - 0.21	9140.96	14.49	7592.46	6904.96	7101.27	7897.26	4422.04	4787.72	5943.89	6767.33	6819.95	6355.52	6025.74	4425.09	10653.8	7761.34	7626.77	9560.75	11657.4	6498.98	9756.7	6132.28	13019.7	6370	8743.64	10823.4	9156.69	7720.25	8750.84	9461.3	7882.05	9037.78	5535.87	6587.16	7280.82	6253.94	7873.83
5.08_177.0400m/z		177.04	1	5.07902	1.38038	6	0.0185025	0.0830506	1.55138	STZ-Diabetes	Mildronate	100 - 4.79	541.282	16.16	392.554	416.693	386.32	328.514	313.3	257.705	418.853	341.868	349.702	396.158	329.231	257.613	782.815	496.446	590.198	373.766	457.762	546.704	680.382	336.184	654.604	500.15	460.306	268.855	473.429	465.893	476.059	393.575	558.441	486.471	390.101	332.767	373.333	389.826	430.206
15.21_177.0399m/z		177.04	1	15.2076	0.696517	7	0.394352	0.706764	1.28458	STZ-Diabetes	Untreated	100 - 6 - 0.424	9.79646	12.89	9.46101	11.2389	10.0622	8.58569	4.14543	2.26408	12.7216	11.4191	9.16188	12.6417	6.55977	5.72758	8.12349	10.7964	11.0639	8.78206	10.8581	9.15487	11.7377	5.8787	10.5133	10.1086	10.8151	5.39789	11.4102	12.5659	12.3995	10.2861	7.38901	4.27391	11.8483	11.1151	9.781	12.4396	8.57164
20.95_347.0398m/z		347.04	1	20.948	1.08502	3	0.000831901	0.00758471	11.3961	Untreated	STZ+Mildronate	100 - 10.6 - 1.77	2843.97	52.56	5190.31	926.557	2496.64	4723.79	2855.04	871.517	710.642	1477.78	2098.84	2013.65	2854.17	652.126	11.0676	580.323	67.6077	180.459	9.60712	1454.19	18.5376	657.385	397.421	376.571	26.2746	21.1457	6259.64	1035.96	3076.58	5659.32	5088.95	1645.16	661.859	1438.44	2240.68	1981.47	3729.54
10.52_115.0033m/z		115.003	1	10.52	1.37442	1	0.0394904	0.148283	1.64503	STZ-Diabetes	Mildronate	100 - 3.69 - 0.106	698.269	15.76	935.537	755.328	734.3	563.8	481.023	365.508	359.285	375.334	481.012	729.829	358.796	242.57	601.113	625.232	586.697	844.55	803.048	728.977	311.621	803.098	782.22	323.375	335.281	313.503	1128.28	844.513	904.871	675.459	857.399	689.97	334.622	365.342	513.517	718.164	468.838
12.87_115.0032m/z		115.003	1	12.8744	1.3454	3	0.00100031	0.00872477	1.84949	Untreated	Mildronate	100 - 4.05 - 0.716	886.079	18.76	1252.86	1010.15	1112.65	762.935	621.355	556.532	364.541	427.112	572.777	700.577	429.646	379.903	544.19	741.863	537.853	829.964	762.842	580.739	372.925	495.41	645.598	467.162	473.704	439.473	1510.98	1129.42	1371.1	914.032	1107.53	1050.57	339.517	415.741	611.483	689.379	561.418
8.58_196.0613m/z		196.061	1	8.57512	0.7812	4	0.0585411	0.194808	5.45964	STZ-Diabetes	Untreated	100	3.78679	83.65	0	0	1.531	1.69987	0.930725	0	0	0	1.98991	0	4.0889	0	2.78029	1.36375	1.69171	9.81932	2.44334	4.62233	0	1.8158	3.54473	1.41941	8.47549	0	0	0	1.88663	2.03652	1.65897	0	0	0	2.12438	0	5.34296
2.68_341.1089m/z		341.109	1	2.6833	0.90405	28	0.0189861	0.0842178	3.00736	STZ+Mildronate	Untreated	100 - 11	105.772	17.76	40.3073	28.0435	29.4157	54.8328	21.8783	36.5491	0	73.3946	0	45.648	124.996	0	58.5764	55.7041	70.8816	68.0733	84.2384	85.6056	134.433	55.4402	76.7499	41.8254	267.049	59.1347	48.6115	31.3547	36.2487	65.6923	38.997	68.9938	0	71.4406	0	44.9183	163.331
14.11_104.0347m/z		104.035	1	14.1144	0.683767	1	0.039324	0.147974	1.59159	Mildronate	STZ-Diabetes	100 - 1.24	30.9675	13.24	28.3572	36.8066	26.3052	22.5172	18.3984	19.6614	34.7659	33.6881	32.4496	33.3478	26.2357	25.3178	18.1082	21.8534	18.2836	17.4675	14.8567	26.172	26.4398	12.3117	26.281	35.123	31.9217	20.0628	34.1995	41.1525	32.4157	26.9766	32.7943	37.1148	32.3793	32.7912	34.6424	32.8148	34.2822
28.98_506.9724m/z		506.972	1	28.9845	0.78825	2	0.696014	0.96473	18.0015	Mildronate	STZ+Mildronate	100 - 11.3 - 3.26	1.2996	231.36	5.25078	0	0.259901	0	0	0	7.79762	0	0	0	0	0	0.557591	0	0	0	0	0	0	0	0	0	0	0.433164	6.33256	0	0.320273	0	0	0	7.26234	0	0	0	0
4.36_89.0236m/z		89.0236	1	4.3553	3.07108	2	0.147416	0.373087	1.5892	STZ-Diabetes	Mildronate	100 - 5.53 - 0.587	726383	23.51	628855	753662	858627	512757	400198	325791	323202	549744	364618	441655	681482	381753	935882	810083	673660	845782	627301	465592	516829	1.0589e+06	468175	632852	651837	309252	758414	842650	1.05808e+06	614307	713333	614996	301015	535108	389257	434595	890492
10.12_132.0297m/z		132.03	1	10.1186	2.08232	2	0.0705902	0.223419	1.4344	Mildronate	STZ-Diabetes	100 - 0.206	499.719	26.12	603.776	592.517	384.718	602.67	447.409	308.828	537.067	488.061	551.36	686.515	482.408	252.903	222.051	389.883	342.757	281.102	319.592	534.91	347.49	338.77	552.378	263.99	302.501	297.993	728.168	662.478	474.084	722.027	797.484	582.975	500.199	475.067	588.618	675.542	630.362
6.12_267.0722m/z		267.072	1	6.12373	1.28113	3	1.39665e-05	0.000298263	2.49032	STZ-Diabetes	Untreated	100 - 14.8 - 0.613	1687.86	19.52	741.054	872.546	795.343	673.86	460.725	523.088	984.63	961.308	727.721	792.794	749.068	569.405	2400.36	1950.3	1399.2	1780.25	1472.27	1124.77	1902.22	2225.5	1039.63	2320.26	1396.71	974.057	893.728	975.571	980.095	807.316	821.218	987.433	917.039	935.715	776.897	780.122	978.806
3.87_267.0722m/z		267.072	1	3.87267	1.672	2	0.0289721	0.117218	1.66377	STZ+Mildronate	Untreated	100 - 16	553.622	15.51	351.57	389.019	365.028	408.984	274.749	207.161	587.292	465.498	473.534	414.458	352.235	277.987	451.891	450.172	414.825	371.841	582.351	452.449	565.68	302.691	622.733	841.408	491.968	497.255	424.002	434.952	449.821	489.982	489.726	391.059	546.976	453.105	505.533	407.834	460.265
26.85_174.0556m/z		174.056	1	26.8464	2.95018	5	0.299631	0.61576	1.41215	STZ+Mildronate	Untreated	100 - 0.18	186.193	24.45	156.249	152.722	172.032	101.963	96.4896	111.65	201.655	139.922	239.765	131.838	149.461	118.835	146.182	94.154	165.33	207.256	195.86	257.344	312.621	122.26	153.069	213.004	140.131	176.075	188.44	170.754	211.993	122.157	171.988	210.762	187.812	136.197	255.967	129.73	195.301
26.85_163.0396m/z		163.04	1	26.8464	1.8833	9	0.0361677	0.138802	2.02552	STZ-Diabetes	Untreated	100 - 9.28 - 0.462	80.1687	30.69	37.283	48.759	69.1971	37.5423	17.5433	27.151	39.0889	73.9073	44.3545	35.2992	66.1347	32.0119	70.8534	51.2818	106.732	103.988	93.5552	54.6016	109.394	25.3573	77.4908	59.5656	61.8096	40.1858	44.9641	54.5161	85.271	44.9774	31.27	51.2531	36.4056	71.9397	47.3518	34.735	86.4181
12.10_145.0138m/z		145.014	1	12.0986	1.23302	2	0.0125247	0.0612632	1.79033	Untreated	STZ+Mildronate	100 - 5.58 - 1.01	10279.1	24.53	12703.1	14069	11182.6	9286.52	7446.15	6987.01	5644.14	6016.22	9064.35	10061.3	6028.73	5662.93	5836.3	6085.68	5511.22	7315.82	11541	8417.78	4228.13	4035.45	7491.58	6920.62	6218.52	5554.42	15320.2	15730.2	13780.2	11125.7	13272.4	13189.4	5256.69	5856.05	9676.89	9900.48	7877.73
4.47_218.1030m/z		218.103	1	4.4696	0.958617	3	0.101123	0.28534	1.43888	Untreated	STZ+Mildronate	100 - 8.77 - 0.346	5870.79	21.13	5745.66	6335.05	7529.82	5977.99	5931.75	3704.49	4077.38	5249.79	4696.7	4757.1	7971.62	4309.07	4240.61	5723.94	4688.88	7199.86	5171.65	3740.03	3211.56	3482.09	3003.54	6534.39	4963.72	3285.4	6929.41	7083.05	9278.93	7161.92	10573	6992.97	3797.48	5110.02	5014.09	4681.06	10416.5
2.94_220.0821m/z		220.082	1	2.93943	1.04932	10	0.000931057	0.00822467	4.59726	Mildronate	STZ-Diabetes	100 - 8.21	21.1663	28.24	24.4511	21.4646	19.193	20.9772	15.5738	9.67407	21.6983	14.3407	24.9512	28.9345	23.85	13.2232	7.36738	0	9.07067	2.8663	0	8.32032	10.0323	3.13997	4.3776	0	6.47671	4.99265	29.4886	23.9991	23.6513	25.1317	27.7594	18.2618	20.2088	13.9589	26.6373	28.472	31.1648
4.12_220.0825m/z		220.083	1	4.1204	0.619567	11	6.37253e-06	0.000160086	2.40744	Mildronate	STZ-Diabetes	100 - 5.69	91.6563	12.34	95.4432	90.4404	99.9539	89.2281	51.1001	63.4935	82.0218	125.654	113.131	104.064	78.7671	46.3	38.339	40.9798	40.7308	30.0576	35.4164	42.9094	50.188	46.6093	38.7835	38.983	40.2325	27.9384	115.107	101.119	123.172	106.899	91.0833	119.857	76.3913	122.309	120.776	102.4	102.925
13.01_159.0293m/z		159.029	1	13.0137	0.9717	2	0.0350189	0.135973	2.60754	STZ-Diabetes	Mildronate	100	7.86552	31.68	1.34669	4.82732	6.92436	4.07223	0	0.964057	5.12588	4.57758	1.96165	1.65864	2.4405	2.33446	7.71843	6.67645	10.0835	7.79628	10.9491	3.9694	9.69817	2.45136	8.09406	2.35909	2.54995	1.30933	1.62414	5.3973	8.53283	4.87872	0	1.81985	4.77401	4.45571	2.09421	1.63213	3.189
11.96_159.0294m/z		159.029	1	11.9626	0.979917	2	0.0253251	0.105661	1.8106	STZ-Diabetes	Mildronate	100 - 5.84 - 0.686	153.719	25.3	165.575	203.41	213.024	112.246	94.7674	117.933	60.5107	68.5411	127.681	99.5454	86.0464	67.0708	127.332	85.9203	192.645	211.991	228.798	75.6267	118.21	67.3545	98.2712	135.324	98.2725	77.6157	199.688	227.428	262.508	134.476	168.918	222.622	56.3568	66.7163	136.309	97.9543	112.437
15.50_155.0092m/z		155.009	1	15.4975	1.08643	2	0.919377	1	1.10787	Mildronate	Untreated	100 - 0.57	198.239	19.98	215.541	174.405	196.871	238.209	124.268	124.333	204.935	165.319	199.33	226.988	270.001	122.859	135.368	177.243	183.663	196.031	252.705	190.591	200.218	95.5942	307.645	164.102	198.162	157.317	259.947	194.998	242.603	285.385	221.501	234.703	190.867	160.918	212.8	223.36	352.81
13.97_147.0658m/z		147.066	1	13.9695	1.65727	2	0.799205	1	1.63665	Mildronate	Untreated	100 - 6.09 - 0.444	2.26329	73.86	0	3.48657	0.811855	3.99883	0	0	4.0722	0	2.26805	3.03264	4.20682	0	3.72412	0	2.09488	0.6307	3.21052	1.99998	1.73561	1.71822	6.40331	0.840893	0	1.00404	0	3.89824	1.00044	4.79078	0	0	3.79266	0	2.42132	2.98416	5.49705
9.15_308.0989m/z		308.099	1	9.14682	1.54352	2	0.00894161	0.0470713	1.95715	STZ-Diabetes	Mildronate	100 - 11.2 - 5.18 - 0.124	1205.56	29.12	898.141	737.854	691.681	393.708	432.734	934.48	757.889	455.893	533.754	775.425	787.969	384.918	627.551	1296.54	2005.19	990.2	1139.93	1173.92	1024.31	545.838	1310.97	1009.97	1589.04	996.343	1083.18	824.976	852.353	471.681	771.327	1764.02	705.862	443.756	569.823	763.031	1029.64
4.12_308.0989m/z		308.099	1	4.1204	1.62908	3	0.0609055	0.200741	1.33054	STZ+Mildronate	Untreated	100 - 9.45 - 1.09	9501.41	15.07	8055.28	7559.5	8722.1	7746.6	4877.28	5885.33	8889.61	8178.71	8137.06	7849.75	9855.01	5367.92	7922.05	8821.8	11278.4	7302.57	8750.87	10285.5	8772.62	10765.5	10381.6	9897.7	10260.3	6930.81	9714.86	8452.08	10748.2	9280.79	8693.49	11109.7	8279.37	7960.97	8686.93	7724.28	12877.5
12.61_166.0140m/z		166.014	1	12.609	1.18778	2	3.64042e-13	2.15461e-10	6.79419	Mildronate	STZ+Mildronate	100 - 0.36	248.582	16.03	225.85	194.674	226.584	210.652	210.355	140.052	238.509	329.646	245.916	225.719	279.089	172.616	38.151	45.0118	30.5059	41.1558	58.3184	30.6417	30.183	39.0402	29.7236	54.3516	37.6297	28.5972	272.38	217.66	279.217	252.371	374.947	264.377	222.136	320.869	262.535	222.112	364.685
6.12_87.0079m/z		87.0079	1	6.12373	4.73875	1	0.774417	1	1.58476	STZ+Mildronate	STZ-Diabetes	100 - 8.14 - 0.477	34216.4	12.71	26522.4	34104.9	30733.2	24633.1	18421	16333.5	23932.5	32383	26043.4	27312.3	27477	22704.8	22356.1	27098.4	16732.7	24157.6	19943	19258.2	19899.1	102338	16689.7	30600.3	21249.7	14522.2	31986.6	38131.8	37872.3	29511.7	32834.4	30832.8	22289.7	31520.9	27803.3	26875.7	35904.2
4.47_181.0715m/z		181.072	1	4.4696	2.12753	6	0.667627	0.933506	1.23533	STZ-Diabetes	STZ+Mildronate	100 - 2.91	1208.75	20.32	1375.47	1308.99	1381.33	1812.02	682.196	535.697	1078.35	1480.14	1062.89	1213.63	738.27	604.996	1537.17	1401.83	1193.6	1243.68	1003.64	872.593	1209.58	1021.57	956.436	1180.72	965.58	537.033	1658.84	1463.55	1702.2	2170.88	1215.98	1011.24	1004.32	1440.73	1134.71	1194.23	964.697
4.57_124.0069m/z		124.007	1	4.57357	1.86815	2	0.0508133	0.174271	1.41349	Mildronate	STZ-Diabetes	100 - 0.631 - 0.508 - 0.0486	54348.4	13.66	60500.3	44630.8	54551.1	61058.5	46626.1	29318.5	55189.4	58860.3	56737.2	63533.9	59004.5	32764.9	36373.9	44333	34984.3	32278.7	32610.1	50118.5	47086.1	40698.7	48525	36277.8	39029.1	34868.6	72964.8	49900.5	67222.8	73151	83108.6	55344.5	51400.9	57293.2	60571.3	62518.4	77101
10.40_117.0189m/z		117.019	1	10.3987	7.40135	2	0.493114	0.789072	2.47542	STZ+Mildronate	STZ-Diabetes	100 - 4.01 - 0.547	12083.8	16.45	6641.3	6294.56	5278.06	6373.85	4187.41	4048.25	4850.78	5122.06	5824.67	5895.03	4679.47	3668.66	3492.19	4070.71	4243.1	5316.64	6112.48	6053.97	4713.81	47507.6	6559.97	4899.28	4625.48	4196.79	8009.56	7037.79	6504.1	7636.18	7463.84	7641.88	4517.79	4985.7	6218.28	5800.81	6114.65
17.14_166.9746m/z		166.975	1	17.1394	0.694817	2	0.00613787	0.0353674	18.4208	Mildronate	STZ-Diabetes	100 - 3.44	38.1593	97.57	43.0907	25.4136	11.3722	113.964	34.6017	0	101.418	11.0314	17.1428	45.7957	53.5681	0	0	1.07476	0	1.53865	0	9.81581	0	25.2033	0	0	0	0	51.9684	28.4143	14.0139	136.535	61.6757	0	94.4556	10.7377	18.3013	45.0637	69.9974
16.58_482.9606m/z		482.961	1	16.5817	0.97325	1	0.334742	0.660062	Infinity	Mildronate	Untreated	100 - 9.85 - 3.22	0.825045	188.44	0	0	0	0	0	0	0	3.87464	0	0	1.07563	0	0	0	0	0	0	0.0117603	0	3.31356	0	0	0.324238	0	0	0	0	0	0	0	0	3.77148	0	0	1.40552
28.45_482.9617m/z		482.962	1	28.4539	0.530633	1	0.58051	0.850157	Infinity	Untreated	Mildronate	100 - 8.78	1.03431	244.95	0	0	0	0	6.20585	0	0	0	0	0	0	0	0	0	0	0	0	0	4.46808	0	0	0	0	0	0	0	0	0	11.0616	0	0	0	0	0	0
20.95_482.9634m/z		482.963	1	20.948	0.681117	1	0.000360954	0.00403082	15.0933	Untreated	STZ+Mildronate	100 - 7.57	66.9658	55.4	98.7562	21.6318	63.0512	115.215	73.9159	29.2245	16.1814	29.8442	48.6821	64.368	74.4479	19.1508	0	20.7719	0	4.27409	0	36.8996	0	11.5505	7.26262	7.48837	0	0.319293	119.102	24.186	77.6975	138.033	131.751	55.1672	15.0706	29.0497	51.9718	63.3392	97.281
16.58_323.0280m/z		323.028	1	16.5817	0.687583	5	0.0234518	0.0997544	Infinity	STZ-Diabetes	Untreated	100 - 6.69	1.24234	118.7	0	0	0	0	0	0	0	0	0	0	0	0	1.14713	0	3.99425	1.46453	0.8481	0	0	0.963557	0	0	1.7345	0	0	0	0	0	0	0	0	0	0	0	0
17.69_323.0285m/z		323.029	1	17.6899	0.96015	5	0.00482874	0.0289096	2.80864	Mildronate	STZ-Diabetes	100 - 9.74 - 1.92	2248.57	22.87	1855.84	1085.71	2520.4	3859.13	2023.31	1757.79	1931.43	2205.27	2233.97	2686.19	2933.73	1500.8	52.7426	634.918	332.943	478.616	238.827	3065.49	152.36	2389.62	1161.33	1037.76	302.257	295.746	2238.19	1213.9	3105.87	4623.42	3606.44	3318.18	1798.85	2146.56	2384.94	2643.26	3833.5
18.36_167.0206m/z		167.021	1	18.363	2.04643	2	0.211618	0.478044	1.38633	STZ+Mildronate	Mildronate	100 - 0.785 - 0.336	16110.2	23.17	13780.4	13468.9	10497.9	16389.9	10854.8	8473.95	9625.38	11311.1	13535	14973.9	13712	6567.25	10047.2	10899	12856.9	13025	10995.8	19624.5	11442.8	24925.1	17960.5	11709	15643.6	14980.3	16619.4	15059.3	12936.4	19635.9	19348.1	15996.3	8964.63	11010	14449.6	14734.6	17917.4
16.44_606.0752m/z		606.075	1	16.4449	1.08302	6	0.0187666	0.0838725	3.37489	Untreated	STZ-Diabetes	100 - 19.1 - 4.68 - 0.667	567.157	32.44	439.208	202.523	582.402	1147.22	672.068	359.522	298.823	537.661	599.782	535.192	639.331	273.514	94.7212	206.032	51.8506	91.9442	200.55	363.214	50.1709	1521.15	210.463	158.378	195.595	83.3376	529.695	226.436	717.689	1374.42	1197.93	678.671	278.31	523.347	640.313	526.638	835.412
26.17_402.9947m/z		402.995	1	26.1667	0.80655	1	0.413252	0.706764	Infinity	Mildronate	Untreated	100 - 9.87 - 2.64	0.355868	244.95	0	0	0	0	0	0	2.13521	0	0	0	0	0	0	0	0	0	0	0	0	0	0	0	0	0	0	0	0	0	0	0	1.98863	0	0	0	0
16.58_402.9942m/z		402.994	1	16.5817	0.97325	1	0.568707	0.850157	15.341	STZ-Diabetes	Mildronate	100 - 9.97 - 2.61	0.614386	75.35	0.0246822	0.0289438	0.0378314	0.470203	0	0.0282579	0.0905428	0.0155812	0.0440774	0.0060773	0.0313467	0.0526668	0	0.0126021	3.62102	0	0.0526972	0	0	0.0318523	0	0.0639974	0.250237	0	0.0297673	0.0323613	0.0466194	0.563325	0	0.0533424	0.0843273	0.0151664	0.0470559	0.00598016	0.0409607
22.83_402.9947m/z		402.995	1	22.831	0.796967	3	0.107967	0.298802	2.33174	Mildronate	STZ-Diabetes	100 - 10.1 - 2.65	15.6326	37.94	11.075	8.80799	14.1697	21.4474	20.2187	1.68783	23.8937	12.3485	13.0528	18.112	19.2024	7.18621	6.1172	4.446	7.05591	4.84559	0	17.7609	5.61287	10.0793	7.02786	14.1462	6.72905	5.55783	13.3568	9.84798	17.4612	25.695	36.0388	3.18613	22.2535	12.0197	13.9348	17.8225	25.0918
6.77_243.0620m/z		243.062	1	6.76625	1.43067	3	0.00888698	0.0470491	1.45268	Mildronate	STZ-Diabetes	100 - 9.43 - 0.748	2371.74	11.78	2290.16	2316.28	2339.08	2388.82	2018.56	1728.3	2589.58	1973.57	2514.53	2845.18	2309.64	1997.91	1586.03	1567.9	1882.81	1120.4	1531.84	2106.97	1969.01	1516.16	2593.38	1936.83	1621.91	1234.17	2761.99	2589.77	2882.42	2861.92	3597.97	3262.52	2411.81	1921.02	2684.46	2799.7	3018
8.58_243.0621m/z		243.062	1	8.57512	1.77427	3	0.0100412	0.0515496	1.47043	STZ+Mildronate	Mildronate	100 - 6.21 - 2.62	443.37	14.92	322.434	335.774	253.625	406.277	291.811	200.093	286.246	338.565	274.803	438.614	263.844	207.073	354.608	299.107	328.166	317.745	417.581	426.38	448.432	494.955	480.529	312.138	489.619	434.547	388.863	375.42	312.539	486.74	520.138	377.717	266.597	329.552	293.373	431.604	344.765
8.22_111.0195m/z		111.02	1	8.21538	2.64342	2	0.716474	0.983223	1.53303	STZ+Mildronate	STZ-Diabetes	100 - 3.08	233.244	17.78	227.067	239.722	208.832	237.029	139.288	117.347	210.873	171.846	202.136	281.302	209.976	113.814	116.456	175.505	158.706	175.142	119.867	167.193	128.294	697.58	142.409	170.824	141.896	118.458	273.848	268.027	257.342	283.972	248.273	221.516	196.397	167.271	215.795	276.806	274.375
4.25_103.0395m/z		103.039	1	4.2475	5.63568	4	3.68371e-05	0.000638561	2.78719	STZ-Diabetes	Mildronate	100 - 4.05 - 0.392	57332.5	20.06	26539.3	26640.6	27059.8	24406.6	17476.8	17168.7	21177.2	18221.5	20800.1	31305.6	19584.9	12330.7	39317.5	50679.6	92251.6	56139	66293.2	39314.3	43265.6	20156.6	60190.7	42584.2	48298.4	34501.6	32007.1	29786.1	33345.5	29240.3	31151.4	32409.3	19723.5	17736.4	22205.7	30805.2	25591.5
15.08_184.9853m/z		184.985	1	15.0797	0.967633	6	0.00175462	0.0132653	8.15295	Mildronate	STZ-Diabetes	100 - 3.45	203.384	76.79	97.4849	180.17	53.6849	350.049	208.653	33.5847	616.3	46.3431	74.7546	187.004	245.072	50.8297	0	13.6832	0	27.9745	0	108.019	0	149.995	8.72894	12.2396	0	0	117.569	201.443	66.1554	419.375	371.914	63.398	573.993	45.1093	79.8062	184.015	320.235
11.64_175.0607m/z		175.061	1	11.6415	1.1571	6	0.0151773	0.0708103	4.83068	STZ+Mildronate	Untreated	100 - 7.73 - 0.939	20.3582	62.84	3.36824	5.90199	8.93914	2.53683	3.26726	1.27272	4.02669	10.2286	4.2345	2.13069	7.56449	2.29592	34.1832	9.45256	27.2349	14.1141	8.07219	9.10877	51.1868	25.2087	33.7752	3.78535	4.58231	3.61101	4.06217	6.59886	11.0156	3.03924	5.82373	2.40251	3.75027	9.95625	4.52065	2.09663	9.8845
8.35_206.0818m/z		206.082	1	8.34773	1.06887	6	0.483489	0.778597	1.44707	STZ-Diabetes	Untreated	100 - 12.1	397.641	37.93	249.818	192.004	436.315	416.297	130.612	223.696	250.734	485.817	179.529	450.736	508.499	298.209	694.357	241.24	363.296	403.137	227.564	456.254	368.025	155.508	356.74	292.576	289.607	608.404	301.287	214.675	537.668	498.743	232.809	422.271	233.522	472.883	191.66	443.532	664.454
4.00_116.0348m/z		116.035	1	3.9962	1.66645	2	0.014563	0.0687965	1.70096	STZ-Diabetes	Untreated	100 - 0.274	521.264	19.07	345.447	293.631	419.304	292.178	251.868	236.291	366.291	413.523	360.47	369.071	290.862	234.493	747.775	434.5	461.802	434.879	659.993	388.633	518.227	254.539	670.224	454.065	561.701	291.281	416.617	328.301	516.704	350.044	448.942	446.048	341.146	402.513	384.829	363.172	380.069
23.64_505.9883m/z		505.988	1	23.6356	1.33418	4	0.288592	0.599919	4.02727	Mildronate	STZ-Diabetes	100 - 11.5 - 3.06 - 0.289	5.82968	65	7.29457	0	7.73025	15.0432	0.304976	0	6.91801	0	9.3068	6.69412	9.47293	2.5862	4.26344	0	0	0	0	4.42187	0	4.14891	0	4.33188	4.79365	0	8.79742	0	9.52592	18.0225	0.543604	0	6.44311	0	9.93572	6.58712	12.3783
10.26_165.0400m/z		165.04	1	10.2626	1.80598	5	0.0781088	0.240241	1.43023	Mildronate	STZ+Mildronate	100 - 5.43 - 1.1	4655.45	11.16	6441.17	3186.04	5106.34	3499.3	3979.08	4598.38	4240.54	5164.61	6379.43	5800.36	3126.24	3221.51	4004.28	3801.63	4024.89	3421	2997.32	3972.27	3824.79	3254.42	2698.65	3440.99	4183.48	2127.82	7768.2	3562.23	6292.5	4192.32	7092.5	8680.38	3949.45	5027.11	6810.53	5707.65	4085.05
4.25_165.0399m/z		165.04	1	4.2475	1.61695	2	0.172203	0.413586	1.49037	STZ-Diabetes	Untreated	100 - 4.53 - 0.703	6497.87	22.53	5432.91	5276.23	5547.65	3819.14	2924.26	3159.26	4959.07	5656.31	5188.78	4437.71	4403.44	2695.65	10075.3	5526.42	7916.88	4332.66	5478.84	5657.11	9313.44	4286.34	6097.71	4780.42	4825.02	2856.18	6552.21	5899.22	6836.33	4575.51	5212.34	5963.75	4618.65	5505.72	5539.42	4366.78	5753.97
10.81_159.0658m/z		159.066	1	10.8094	2.02343	11	0.000543189	0.00551576	2.15853	STZ+Mildronate	Untreated	100 - 5.9 - 0.0892	475.665	25.48	158.218	288.533	236.033	218.31	118.154	302.942	272.346	220.862	414.532	168.028	290.455	135.53	426.966	316.244	560.259	474.569	602.716	328.474	577.124	452.427	619.421	456.316	476.913	271.79	190.815	322.601	290.861	261.546	210.604	571.864	253.65	214.982	442.544	165.342	379.537
7.68_229.0120m/z		229.012	1	7.68488	1.3117	8	0.00818217	0.0441305	1.31502	STZ+Mildronate	Untreated	100 - 5.24 - 2.64 - 0.142	360.702	8.22	263.142	267.008	261.528	320.064	265.931	268.095	354.396	298.071	290.062	360.282	283.661	271.121	367.164	308.815	323.478	256.471	334.812	412.095	306.055	352.22	434.387	340.502	386.826	344.224	317.355	298.534	322.279	383.452	474.008	506.083	330.068	290.135	309.663	354.523	370.66
9.28_229.0119m/z		229.012	1	9.2839	0.847483	8	0.00163729	0.0126319	4.02622	Mildronate	STZ-Diabetes	100 - 5.35 - 1.36	2613.95	36.56	2389.65	3095.58	1127.01	4451.15	3053.85	1143.45	3493.39	3060.5	1875.81	3317.55	2895.31	1041.14	107.369	582.772	155.788	275.198	33.7658	2740.5	130.844	3113.78	361.251	909.292	87.5066	104.481	2881.98	3461.09	1388.81	5332.69	5443.34	2158.49	3253.58	2979.02	2002.57	3264.52	3783.29
18.77_129.0189m/z		129.019	1	18.7686	1.48728	1	0.0504613	0.173207	1.30542	Mildronate	STZ+Mildronate	100 - 4.53 - 0.608	120.231	9.36	122.728	128.585	127.863	120.635	87.6023	90.2266	144.948	116.528	130.057	118.476	124.869	86.5048	90.0037	83.9814	109.098	96.533	96.245	88.3916	128.613	61.8149	102.307	103.272	87.2671	69.3343	148.013	143.768	157.565	144.526	156.147	170.321	134.998	113.426	138.846	116.582	163.166
4.25_195.0506m/z		195.051	1	4.2475	2.53027	4	0.495951	0.790888	1.48504	STZ+Mildronate	Mildronate	100 - 6.25 - 1.14	34381.3	11.06	26380.5	21124.4	23732.3	32240.9	21192.3	30688.9	23001.7	22975.3	29367.3	28254.7	19757.8	15553.9	24435.4	21057.6	27901.6	25994.4	29003	27314.7	23106.6	84728.9	26982.1	24661	25914.2	20895	31815.5	23618.6	29245.1	38626.1	37774.2	57931.5	21422.7	22363.6	31351.9	27803	25817.5
10.26_209.0299m/z		209.03	1	10.2626	1.10275	5	0.115604	0.314064	1.39778	Mildronate	STZ+Mildronate	100 - 6.42 - 1.47	8181.75	12.54	11315.5	5735.83	8525.49	6039.14	6855.57	7962.86	7855.94	8922.04	11150.1	9983.65	5587.82	5590.92	7528.6	7023.01	7342.54	6121.78	5297.94	6823.25	6806.9	6338.25	5003.1	5980.35	7214.05	3777.57	13646.8	6413.08	10505.9	7235.18	12219.7	15031.5	7316.66	8684.51	11903.6	9824.07	7301.6
10.94_131.0345m/z		131.034	1	10.9415	4.3593	4	0.849798	1	1.14656	Untreated	STZ-Diabetes	100 - 4.59 - 0.557 - 0.0466 - 0.0184	1105.99	12.72	1129.17	1953.13	1045.94	1000.36	716.239	791.121	1423.71	1059.03	1182.4	1071.16	923.166	747.078	878.332	866.264	1050.99	833.706	1139.57	1018.84	821.637	1521.6	890.69	1020.83	840.816	784.485	1361.81	2183.75	1288.9	1198.48	1276.66	1493.4	1325.98	1030.84	1262.3	1054.04	1206.3
25.64_204.0662m/z		204.066	1	25.6393	1.60625	7	2.19984e-05	0.000421942	3.36161	STZ+Mildronate	Untreated	100 - 11.2	727.779	28.43	310.846	190.426	308.464	157.785	172.308	159.155	277.14	339.202	215.376	182.096	215.651	160.397	1443.77	543.837	442.667	383.874	635.02	566.123	730.862	1215.44	1016.17	524.582	544.107	335.508	374.887	212.91	380.117	189.034	307.13	300.437	258.115	330.171	229.931	179.186	281.791
10.94_103.0031m/z		103.003	1	10.9415	2.86755	1	0.345404	0.67692	1.21696	Mildronate	STZ+Mildronate	100 - 1.46 - 0.297	419.888	7.55	412.737	449.253	344.548	407.921	259.176	256.017	517.407	467.141	459.496	454.024	349.493	271.767	335.063	370.198	351.528	308.521	373.219	376.149	407.072	283.601	398.02	379.386	313.386	288.723	497.771	502.298	424.583	488.709	461.967	483.284	481.889	454.704	490.547	446.767	456.682
26.17_179.0346m/z		179.035	1	26.1667	3.6174	10	0.581529	0.850157	1.24032	STZ-Diabetes	Untreated	100 - 8.58 - 2.22	239.257	24.75	191.243	326.581	216.579	195.963	106.975	120.055	243.973	230.093	166.571	236.609	282.741	138.283	246.706	181.139	302.622	214.659	320.147	170.267	376.692	113.291	164.431	190.32	246.696	118.611	230.644	365.142	266.888	234.773	190.677	226.628	227.225	223.967	177.827	232.827	369.458
17.41_179.0344m/z		179.034	1	17.4106	2.45845	1	0.885733	1	1.29472	STZ+Mildronate	Untreated	100 - 7.89	12.7298	24.53	14.7651	11.9093	8.98046	11.6767	7.801	3.85963	19.1144	13.4071	6.20935	13.1778	7.06177	4.43357	6.61963	9.07479	10.967	8.60326	13.7674	10.6572	12.1652	4.13067	8.47431	23.8858	15.6983	12.0243	17.8071	13.3154	11.0665	13.9893	13.9049	7.28584	17.8022	13.0502	6.62895	12.9672	9.2276
24.97_179.0345m/z		179.034	1	24.9674	0.531067	9	0.558345	0.840485	1.37844	Mildronate	STZ-Diabetes	100 - 4.72	6.77977	28.49	7.01386	5.63155	3.08273	10.033	4.88305	7.91992	11.8632	9.8677	5.53176	3.75348	5.54891	4.11358	3.24722	4.93758	5.41223	3.20852	6.38911	6.31588	7.97065	3.52149	6.23493	8.49104	7.51061	5.41193	8.45888	6.29648	3.79883	12.02	8.70379	14.9505	11.0488	9.605	5.90558	3.69348	7.25076
10.81_178.0505m/z		178.051	1	10.8094	1.65325	6	3.96486e-05	0.000673213	2.80445	STZ+Mildronate	Untreated	100 - 0.216 - 0.472 - 0.404 - 0.0377	12784.5	21.81	5074.97	7059.65	5014.9	5082.85	2443.03	2676.43	6690.02	4408.33	8126.52	4127	9405.03	4572.35	9364.71	9146.65	15610.9	7077.78	15035	12396.9	15253.1	12670.8	14847.6	15003	10347.9	8584.39	6120.53	7893.21	6179.81	6089.49	4354.58	5052.29	6230.77	4290.97	8675.68	4061.04	12289.5
4.00_130.0504m/z		130.05	1	3.9962	4.77598	3	0.763546	1	1.2565	STZ+Mildronate	Untreated	100 - 4.58 - 0.421	624.724	20.16	577.843	573.787	585.346	490.019	349.041	407.124	677.274	507.907	744.246	617.232	535.061	383.143	623.049	506.827	852.58	351.243	482.201	519.504	749.568	420.356	1116.14	559.63	551.016	351.626	696.892	641.536	721.317	587.066	622.147	768.528	630.782	494.385	794.539	607.367	699.163
16.58_199.9690m/z		199.969	1	16.5817	0.97325	1	2.81195e-09	3.8833e-07	2.79118	STZ-Diabetes	Mildronate	100 - 0.879 - 0.811	13414	14.53	6419.54	4661.79	5654.5	4919.28	3876.74	4484.37	5113.47	3979.07	5323.6	6199.32	4435.82	3783.89	13463	15370.7	11019.5	14045.7	11171.6	15413.5	11353.5	7060.66	11670.5	13169.4	13575.6	10703.2	7742.12	5212.23	6967.99	5893.53	6910.08	8465.16	4762.45	3873.14	5683.34	6100.24	5796.28
10.52_133.0138m/z		133.014	1	10.52	1.93423	2	0.0359127	0.138393	1.76563	STZ-Diabetes	Mildronate	100 - 4.43 - 1.01 - 0.018	15890	16.95	21709.1	17088.3	17097.4	12517.7	10499.1	7720.25	7049.21	7752.78	10259.6	16131.6	7767.54	5036.8	13611.8	14101.1	13200.9	19708.4	18294.5	16423.1	6572.41	19676.2	17743.5	6860.33	7312.59	6451.8	26181.7	19106	21068.9	14996.7	18714.1	14573.5	6565.3	7546.38	10952.9	15873.7	10149.8
10.12_145.0501m/z		145.05	1	10.1186	1.51255	2	0.282642	0.592904	1.61992	STZ-Diabetes	Untreated	100 - 6.53 - 0.767	538.077	18.31	353.944	399.254	330.159	329.423	219.52	360.672	453.224	352.146	521.941	359.412	342.259	239.269	450.169	299.2	409.717	1286.14	472.72	310.516	295.422	504.873	448.031	290.947	291.316	228.72	426.865	446.395	406.853	394.664	391.283	680.841	422.112	342.771	557.212	353.668	447.229
17.41_190.0506m/z		190.051	1	17.4106	2.73027	3	3.22984e-06	9.81594e-05	4.97922	STZ-Diabetes	Untreated	100 - 7.3	144.203	28.46	22.5521	19.9222	50.7625	39.039	21.9512	19.5388	81.2892	28.9209	28.8991	23.5995	72.5062	17.4902	166.807	104.311	264.177	126.409	123.021	80.4936	158.289	134.911	144.899	166.111	109.7	66.1189	27.1983	22.2745	62.5542	46.7706	39.1269	36.8835	75.709	28.151	30.852	23.2223	94.7437
25.37_190.0506m/z		190.051	1	25.3654	2.94935	4	0.00750275	0.04128	2.03783	STZ+Mildronate	Untreated	100 - 9.44 - 3.59	62.829	23.63	36.4027	46.8641	35.6525	27.8906	15.3444	22.8333	55.6666	57.7486	35.1384	43.3756	34.8486	22.4138	68.0988	52.7238	80.8758	42.4433	66.7958	49.9431	88.9245	40.6396	98.0552	68.4646	46.0322	34.8579	43.9026	52.3975	43.9343	33.4143	27.3505	43.1025	51.8453	56.2112	37.5129	42.6823	45.5365
16.03_149.0603m/z		149.06	1	16.0332	4.51892	1	0.63027	0.899177	1.36532	STZ-Diabetes	Untreated	100 - 9.17 - 0.449	2196.33	31.09	2155.15	1725.16	2092.03	1563.68	838.206	1277.73	2685.74	1895.85	3419.55	1292.31	1460.71	1474.49	1438.67	2125.75	1709.18	1110.72	3869.59	2924.08	1590.15	1091.74	1657.5	2921.52	2184.94	3566.27	2599.16	1928.86	2578	1873.36	1494.06	2411.97	2501.37	1845.38	3650.64	1271.65	1908.71
2.68_181.0714m/z		181.071	1	2.6833	1.73183	6	0.000117006	0.00160515	2.13045	STZ+Mildronate	Untreated	100 - 5.36 - 0.247	790.588	20.48	285.441	429.068	409.887	508.437	343.387	250.315	329.291	457.545	606.159	394.064	510.98	325.948	515.394	660.569	608.834	401.797	510.862	761.273	995.684	537.685	915.969	799.709	799.419	695.064	344.249	479.73	505.1	609.132	612.069	472.519	306.686	445.364	647.121	387.765	667.697
17.41_201.1128m/z		201.113	1	17.4106	2.32373	8	0.541216	0.831082	1.30365	Mildronate	Untreated	100 - 10.4 - 0.534	230.032	11.21	188.978	254.789	195.05	170.632	123.818	125.447	257.363	232.871	386.11	204.95	162.792	136.106	187.576	196.833	205.801	155.76	217.311	181.631	250.538	115.757	250.161	226.4	204.792	162.448	227.912	284.873	240.359	204.425	220.698	236.807	239.696	226.671	412.202	201.675	212.72
9.43_174.0403m/z		174.04	1	9.42892	1.41315	2	0.638261	0.906519	1.26402	STZ-Diabetes	Mildronate	100 - 37.3	719.765	26.51	963.073	741.194	789.376	581.695	459.786	443.735	554.804	462.28	794.231	568.893	670.546	365.786	567.357	566.087	1024.39	579.058	677.199	904.5	614.036	971.744	1059.03	431.04	401.938	312.461	1161.49	828.71	972.742	696.898	819.544	837.639	516.719	449.973	847.902	559.8	876.201
15.62_154.9748m/z		154.975	1	15.623	1.08643	2	0.00738806	0.0409208	3.3822	Untreated	STZ+Mildronate	100 - 2.29 - 1.22	5.07551	42.36	3.73161	4.66581	4.28943	9.42648	6.18774	2.152	6.27251	4.91399	3.36941	4.8903	6.9521	1.52895	0	1.28275	1.14453	2.55885	1.40664	6.29529	0.705353	5.49663	0	1.7144	1.08755	0	4.50041	5.21672	5.28582	11.2934	11.0293	4.06234	5.84192	4.78316	3.5971	4.81214	9.0843
3.87_266.0880m/z		266.088	1	3.87267	1.92085	2	0.0103788	0.0526951	2.01088	STZ-Diabetes	Untreated	100 - 9.06 - 1.28	5699.52	18.07	2748.64	2696.9	3563.78	2950.08	2000.97	3045.69	4903.46	4615.29	3005.1	2847.31	3653.35	2181.53	3315.85	5629.93	7221.15	6295.85	6766.8	4967.57	7107.73	1809.75	4343	6323.6	6592.18	4788.05	3314.93	3015.34	4391.61	3534.33	3566.62	5749.35	4566.85	4492.41	3208.18	2801.8	4773.83
5.08_266.0881m/z		266.088	1	5.07902	3.11132	2	7.10147e-07	3.09699e-05	4.06864	STZ-Diabetes	Untreated	100 - 8.81 - 0.657	6478.52	32.46	1384.76	1188.6	2134.6	1445.13	1071.56	2329.2	2010.77	2033.53	1473.42	1256.92	2534.35	1043.57	4275.92	5199.07	10618.2	7179.47	7541.97	4056.52	6713.38	2651.79	4113.06	5228.65	6494.88	3388.97	1670.05	1328.94	2630.45	1731.33	1909.99	4396.84	1872.74	1979.4	1572.98	1236.83	3311.63
12.21_330.0608m/z		330.061	1	12.2109	2.2435	3	1	1	1	---	---	100 - 9.73 - 0.742	0	---	0	0	0	0	0	0	0	0	0	0	0	0	0	0	0	0	0	0	0	0	0	0	0	0	0	0	0	0	0	0	0	0	0	0	0
5.48_330.0603m/z		330.06	1	5.47615	1.94573	1	0.413252	0.706764	Infinity	STZ+Mildronate	Untreated	100 - 9.7	38.2307	244.95	0	0	0	0	0	0	0	0	0	0	0	0	0	0	0	0	0	0	0	229.384	0	0	0	0	0	0	0	0	0	0	0	0	0	0	0
24.97_193.0501m/z		193.05	1	24.9674	5.87792	11	0.193712	0.448854	1.52902	Mildronate	Untreated	100 - 10.3 - 0.325	166.177	11.6	75.2183	129.615	93.7327	195.028	67.3733	91.1269	164.804	203.605	180.628	245.298	128.063	74.6655	105.977	125.054	150.757	120.317	130.631	132.156	167.453	54.1145	116.857	142.794	121.092	87.5122	90.7151	144.919	115.506	233.653	120.089	172.02	153.49	198.184	192.834	241.377	167.339
13.97_108.0121m/z		108.012	1	13.9695	2.46405	2	0.000355334	0.00400041	2.76159	Mildronate	STZ-Diabetes	100 - 16.5	31.1248	22.3	30.0735	35.1287	29.341	35.8452	19.701	17.0341	35.4292	33.3128	39.119	28.7751	31.1569	18.9559	6.08641	14.2147	3.95332	11.2761	13.3112	18.7819	6.6829	20.8718	17.2979	19.3815	14.4739	15.4366	36.2693	39.2764	36.1566	42.9442	35.116	32.1553	32.9971	32.4259	41.7625	28.3152	40.7127
19.45_465.9823m/z		465.982	1	19.4486	1.50552	3	0.821556	1	1.29609	Mildronate	STZ-Diabetes	100 - 9.97 - 2.86	7.02691	59.69	16.3624	13.2543	1.34095	7.11691	0	0	0	13.1986	9.15083	7.44883	4.41583	7.94736	9.25405	5.60689	8.02968	4.22184	5.41731	0	5.31968	12.689	2.20362	5.61051	5.16265	3.53639	19.7334	14.8192	1.65244	8.5264	0	0	0	12.8472	9.76921	7.32977	5.77015
25.23_387.0002m/z		387	1	25.235	1.46543	1	1	1	1	---	---	100 - 9.5	0	---	0	0	0	0	0	0	0	0	0	0	0	0	0	0	0	0	0	0	0	0	0	0	0	0	0	0	0	0	0	0	0	0	0	0	0
15.62_386.9996m/z		387	1	15.623	0.28905	1	0.413252	0.706764	Infinity	STZ+Mildronate	Untreated	100 - 8.52	0.00101965	244.95	0	0	0	0	0	0	0	0	0	0	0	0	0	0	0	0	0	0	0	0	0.0061179	0	0	0	0	0	0	0	0	0	0	0	0	0	0
10.12_176.0389m/z		176.039	1	10.1186	0.961867	4	0.00237419	0.0168141	2.26483	STZ-Diabetes	Mildronate	89.7 - 100 - 5.05	245.707	27.51	100.732	103.885	237.594	60.7722	55.1612	110.74	156.537	156.829	89.2484	110.449	88.2766	49.5884	417.239	220.842	317.551	184.725	212.134	121.752	184.816	168.787	249.403	311.784	193.487	160.791	121.485	116.151	292.785	72.808	98.322	209.045	145.791	152.653	95.2794	108.683	115.351
4.82_176.0385m/z		176.039	1	4.81955	0.522067	5	0.126117	0.334722	1.89541	STZ-Diabetes	Untreated	100	21.8053	23.61	12.9211	6.28645	13.6252	13.2522	11.6807	11.26	7.29269	15.6136	9.91399	16.135	16.8647	9.25974	23.933	11.503	35.446	13.0918	17.8428	29.015	22.223	6.39908	25.1368	13.6528	6.55903	19.7953	15.5831	7.02872	16.7902	15.8768	20.8202	21.2556	6.79208	15.198	10.5839	15.8771	22.0371
19.04_338.9886m/z		338.989	1	19.0393	0.40835	12	1	1	1	---	---	100 - 5.29	0	---	0	0	0	0	0	0	0	0	0	0	0	0	0	0	0	0	0	0	0	0	0	0	0	0	0	0	0	0	0	0	0	0	0	0	0
19.73_338.9884m/z		338.988	1	19.7265	0.68615	12	1	1	1	---	---	100 - 6.88 - 2.4	0	---	0	0	0	0	0	0	0	0	0	0	0	0	0	0	0	0	0	0	0	0	0	0	0	0	0	0	0	0	0	0	0	0	0	0	0
13.70_303.0834m/z		303.083	1	13.7013	0.9707	2	0.368296	0.705571	1.24721	Mildronate	STZ-Diabetes	100 - 12.1 - 1.83	68.4952	20.27	80.8332	66.1345	56.668	86.8424	64.9235	51.1779	79.7771	68.0183	60.7698	82.4885	77.1015	42.8163	52.8946	60.6899	37.9339	42.4906	46.6737	88.8293	58.913	56.4712	92.4121	40.2788	62.1131	70.5464	97.4868	73.9433	69.8315	104.041	115.723	96.6087	74.3007	66.2075	64.8763	81.17	100.748
12.61_289.0331m/z		289.033	1	12.609	0.663583	4	0.0246682	0.104074	3.88569	Untreated	STZ-Diabetes	100 - 7.43 - 3.89	256.442	37.29	107.096	198.302	276.482	620.014	251.633	85.1226	296.956	187.631	132.01	187.42	288.504	120.683	18.5659	50.4431	16.3747	37.233	0	273.362	14.6278	491.848	40.4598	88.4485	5.0875	0	129.16	221.716	340.707	742.807	448.522	160.686	276.571	182.636	140.931	184.424	376.988
19.73_259.0222m/z		259.022	1	19.7265	0.547383	20	0.098774	0.281058	1.56313	Mildronate	STZ-Diabetes	100 - 6.48 - 1.71	3.4612	19.08	3.14064	3.04474	3.31079	3.06483	0.988122	2.59407	4.97601	3.72591	3.61527	3.13104	2.63507	2.6839	2.05325	2.69343	2.52638	1.5105	2.39588	2.10624	2.78191	1.65802	2.55404	3.37771	2.21864	0.925366	3.78769	3.40425	4.07986	3.67181	1.76128	4.89684	4.63443	3.62671	3.85958	3.08099	3.44324
11.87_168.9900m/z		168.99	1	11.871	0.465583	4	1	1	1	---	---	100	0	---	0	0	0	0	0	0	0	0	0	0	0	0	0	0	0	0	0	0	0	0	0	0	0	0	0	0	0	0	0	0	0	0	0	0	0
11.64_188.0561m/z		188.056	1	11.6415	0.404117	3	0.0628235	0.204943	1.91439	Untreated	STZ-Diabetes	100 - 11.5	18.3817	14.17	16.9047	17.6828	17.9613	30.4629	16.3997	10.8785	14.6185	22.0332	17.7527	13.1078	9.04882	10.4158	11.072	7.86082	10.6353	8.48971	10.6993	8.85401	17.3608	0.694323	8.2689	15.2731	11.6106	4.44229	20.3875	19.7707	22.1336	36.496	29.2316	20.5354	13.615	21.4467	18.9524	12.8983	11.8241
9.28_188.0560m/z		188.056	1	9.2839	4.01563	3	0.996669	1	1.10035	Mildronate	Untreated	100 - 9.55 - 0.775 - 0.88 - 0.447	2068.45	25.86	1745.65	1860.97	2922.44	1223.99	1274.32	2251.5	848.875	4181.11	2522.73	1216.3	1589.74	2051.94	2153.55	1760.8	2071.47	2118.18	2491.78	1031.9	2161.06	2666.01	1053.14	2059.81	2205.91	1139.51	2105.29	2080.7	3601.3	1466.4	2271.41	4250.16	790.603	4069.8	2693.2	1196.86	2077.32
9.15_613.1409m/z		613.141	1	9.14682	0.42475	2	0.740678	1	1.14065	Untreated	STZ-Diabetes	100 - 18.4	47.192	25.67	31.433	29.2627	40.0063	68.7223	52.1992	61.5287	37.7884	33.2657	51.9638	65.4541	47.2237	39.1646	35.8452	33.9805	21.052	27.9672	37.9685	91.4232	17.1456	30.8869	74.7479	11.4504	70.9968	51.9502	37.909	32.7178	49.2994	82.3326	93.0424	116.148	35.1943	32.3801	55.4753	64.4079	61.7071
17.82_558.0649m/z		558.065	1	17.8188	2.32168	2	0.00111551	0.00943176	6.10811	Untreated	STZ-Diabetes	100 - 16.2 - 3.24	322.223	23.54	354.527	63.7051	407.508	652.483	285.826	169.29	313.633	164.124	222.693	217.647	271.459	97.057	43.4677	51.9817	58.3538	40.187	48.0288	74.5009	60.9293	372.134	54.6097	54.3455	38.9073	11.4264	427.567	71.2271	502.169	781.705	509.471	319.569	292.103	159.754	237.742	214.168	354.716
13.43_558.0645m/z		558.064	1	13.4263	3.73343	2	0.555954	0.839646	4.73808	Mildronate	STZ+Mildronate	100 - 14.3 - 2.4	72.7238	73.48	12.2212	10.3002	37.7773	28.1657	33.0387	0	30.7173	182.41	197.078	10.3157	8.09338	7.72878	0	6.68274	6.09972	33.8593	40.6998	58.5259	41.4314	23.613	8.23563	0	9.12279	9.69003	14.7391	11.5164	46.5526	33.7438	58.8898	0	28.6086	177.554	210.396	10.1508	10.5756
25.10_466.9662m/z		466.966	1	25.1021	1.46733	2	0.499191	0.794186	Infinity	Mildronate	Untreated	100 - 6.21	2.98518	244.84	0	0	0	0	0	0	0.00669163	17.9044	0	0	0	0	0	0	0	0	0	0	0	1.31955	0	0	0	0	0	0	0	0	0	0	0.00623227	17.4277	0	0	0
26.17_442.0169m/z		442.017	1	26.1667	0.80655	2	0.526772	0.8178	64.0526	Mildronate	STZ-Diabetes	100 - 11 - 2.62	1.35904	167.96	1.18549	0	0	6.74856	0	0.216292	1.81396	0	0	0	6.34027	0	0	0.124338	0	0.00296709	0	0	0.632736	2.92428	0	0.0517715	0.438046	0	1.42973	0	0	8.08509	0	0.408295	1.68943	0	0	0	8.28481
21.49_442.0164m/z		442.016	1	21.4918	1.88263	2	0.814838	1	2.61044	STZ+Mildronate	Mildronate	100 - 10.7 - 2.53	2.99251	130.25	0	11.1022	0.00132672	0	0	1.40682	0	0	6.87817	0	0	0	0.0187918	0.0121218	7.33858	2.19426	4.2368	0	5.59878	0	12.0324	0	0.323898	0	0	12.413	0.00163491	0	0	2.65566	0	0	7.34297	0	0
29.38_442.0168m/z		442.017	1	29.3784	1.59223	2	0.545969	0.834667	9267.88	STZ-Diabetes	STZ+Mildronate	100 - 10.9 - 2.61	0.62943	233.96	0	0	0	0.0948725	0	0	0	0	0	2.06397	0	0	0	3.63443	0	0.0562559	0	0.0858951	0	0.000407491	0	0	0	0	0	0	0	0.113662	0	0	0	0	0	2.03098	0
16.58_442.0162m/z		442.016	1	16.5817	0.97325	3	0.15767	0.389289	61.2078	Mildronate	STZ-Diabetes	100 - 10.8 - 2.75	3.85813	103.6	0	0	10.8071	4.92055	0	1.6551	0.552856	0	7.84416	3.44801	11.3037	0	0.0469335	0.134997	0	0	0.0458216	0.150448	0	0.0581084	0.363575	4.7706	0.0594844	0	0	0	13.3176	5.89506	0	3.12433	0.514905	0	8.37424	3.3929	14.7706
7.54_306.0492m/z		306.049	1	7.5447	0.402667	2	1	1	1	---	---	100	0	---	0	0	0	0	0	0	0	0	0	0	0	0	0	0	0	0	0	0	0	0	0	0	0	0	0	0	0	0	0	0	0	0	0	0	0
19.45_306.0494m/z		306.049	1	19.4486	0.825917	1	1	1	1	---	---	100 - 9.21	0	---	0	0	0	0	0	0	0	0	0	0	0	0	0	0	0	0	0	0	0	0	0	0	0	0	0	0	0	0	0	0	0	0	0	0	0
14.80_306.0496m/z		306.05	1	14.801	0.822633	1	1	1	1	---	---	100 - 8.97 - 1.47	0	---	0	0	0	0	0	0	0	0	0	0	0	0	0	0	0	0	0	0	0	0	0	0	0	0	0	0	0	0	0	0	0	0	0	0	0
9.57_306.0495m/z		306.05	1	9.57382	0.971817	3	0.710675	0.978631	1.7824	Mildronate	STZ-Diabetes	100 - 6.4	3.94113	48.8	1.16364	3.79241	0.68633	9.31366	0.514512	0.213168	6.87736	2.37186	5.81401	7.10923	1.42341	0.0508952	1.41663	2.83017	2.98012	1.14171	1.23275	3.66542	2.53766	5.49758	3.44112	1.32066	1.85588	1.20934	1.40338	4.2402	0.845759	11.1582	0.917091	0.402398	6.40526	2.30871	6.20689	6.9956	1.85997
11.36_171.0408m/z		171.041	1	11.3567	0.53485	3	0.0211147	0.0916004	1.9331	Mildronate	STZ+Mildronate	100 - 4.54 - 4.8	44.0931	25.65	27.5355	30.5152	41.28	11.8456	30.3172	15.6562	67.0512	33.3889	43.1631	40.0258	49.0786	31.8512	30.3733	35.1442	31.1673	48.2893	27.9785	24.013	27.1898	26.4994	11.0721	28.0709	33.0085	11.0162	33.2085	34.1182	50.8689	14.1916	54.0388	29.5543	62.4484	32.5	46.0799	39.386	64.1309
25.23_321.0490m/z		321.049	1	25.235	0.671933	1	1	1	1	---	---	100 - 10.1 - 1.76	0	---	0	0	0	0	0	0	0	0	0	0	0	0	0	0	0	0	0	0	0	0	0	0	0	0	0	0	0	0	0	0	0	0	0	0	0
9.85_321.0486m/z		321.049	1	9.84752	1.51772	1	0.0453275	0.16189	4.86009	Untreated	STZ+Mildronate	100 - 10.3 - 1.74	10.5156	60.42	10.5842	11.4023	0	27.1037	9.74826	4.25499	6.79699	3.81712	12.6939	16.6635	17.9871	4.24775	0.285079	5.13881	3.29227	3.2026	0.855871	17.1775	0.551597	4.75155	6.67673	0	0.710307	0.291791	12.7648	12.7486	0	32.4716	17.3758	8.03215	6.3304	3.7155	13.5517	16.3972	23.5037
21.63_321.0491m/z		321.049	1	21.6287	0.943683	1	0.283689	0.594499	Infinity	STZ-Diabetes	Untreated	100 - 10.5 - 1.75	0.0214068	162.27	0	0	0	0	0	0	0	0	0	0	0	0	0	0	0.0944777	0	0	0.033963	0	0	0.0659389	0.0391895	0	0	0	0	0	0	0	0	0	0	0	0	0
15.62_321.0489m/z		321.049	1	15.623	0.704483	2	0.469232	0.764162	Infinity	Mildronate	STZ-Diabetes	100 - 6.94	0.00815943	244.95	0	0	0	0.00929814	0	0	0	0	0	0	0.0489566	0	0	0	0	0	0	0	0	0	0	0	0	0	0	0	0	0.0111396	0	0	0	0	0	0	0.0639715
7.54_386.0157m/z		386.016	1	7.5447	0.638433	1	1	1	1	---	---	100 - 9.97 - 2.29	0	---	0	0	0	0	0	0	0	0	0	0	0	0	0	0	0	0	0	0	0	0	0	0	0	0	0	0	0	0	0	0	0	0	0	0	0
19.45_386.0160m/z		386.016	1	19.4486	0.825917	1	0.000871874	0.00783552	13.4761	STZ-Diabetes	Mildronate	100 - 10.2 - 2.35	9.66668	30.27	4.11894	3.89434	0	0	0	0	0	4.30393	0	0	0	0	7.76473	10.3745	10.1764	14.9399	7.1547	7.58989	9.32198	0	0	3.85434	3.72114	0	4.96754	4.35416	0	0	0	0	0	4.18935	0	0	0
14.11_386.0152m/z		386.015	1	14.1144	0.274967	2	0.0406844	0.151451	Infinity	STZ+Mildronate	Untreated	100 - 10.2 - 2.34	2.33684	110.11	0	0	0	0	0	0	0	0	0	0	0	0	0	3.09067	0	3.17188	3.62862	0	5.85361	0	0	4.59678	3.57066	0	0	0	0	0	0	0	0	0	0	0	0
26.17_784.1511m/z		784.151	1	26.1667	1.07585	2	0.746818	1	Infinity	Untreated	Mildronate	100 - 30.6 - 6.96 - 0.526	1.60767	244.95	0	0	0	9.64599	0	0	0	0	0	0	0	0	0	0	7.78023	0	0	0	0	0	1.91784	0	0	0	0	0	0	11.5564	0	0	0	0	0	0	0
8.72_258.0382m/z		258.038	1	8.72007	1.06852	3	0.210833	0.476532	1.40792	Untreated	STZ-Diabetes	100 - 6.84 - 1.31 - 0.139	1012.5	19.57	916.525	1103.99	736.51	1311.75	923.148	1083.1	732.804	1007.65	1166.15	1213.97	1129.88	619.366	730.691	472.739	421.155	680.019	721.816	1288.48	609.336	511.923	982.91	1163.65	1606.13	797.212	1105.35	1234.34	907.595	1571.54	1645.46	2044.57	682.5	980.826	1244.96	1194.57	1476.42
12.10_101.0238m/z		101.024	1	12.0986	0.968767	1	0.0431364	0.156347	1.5443	Untreated	STZ+Mildronate	100 - 3.19 - 0.366	1119.68	21.43	1309.35	1422.44	1269.15	1054.87	871.861	790.443	720.464	757.932	1035.34	1107.41	741.793	690.021	639.191	702.069	672.101	818.656	1245.77	984.239	594.066	418.101	928.537	875.872	812.401	721.288	1579.1	1590.39	1563.96	1263.78	1554.05	1492.12	671.007	737.753	1105.3	1089.71	969.3
32.15_521.9838m/z		521.984	1	32.1494	0.916667	2	0.210475	0.476241	Infinity	STZ-Diabetes	Untreated	100 - 10.6	1.72701	136.96	0	0	0	0	0	0	0	0	7.70469	0	0	0	0	0	0	3.06354	5.86831	1.43023	0	0	0	0.631414	0	0	0	0	0	0	0	0	0	0	8.22534	0	0
15.62_401.0150m/z		401.015	1	15.623	1.11108	1	0.567104	0.849483	1.92302	Mildronate	Untreated	100 - 11.6	0.516553	38.48	0.701137	0.0805794	0.0707988	0.667721	0	0.0914541	0.627494	0.305649	0.644198	0.744028	0.530735	0.247215	0.0944441	0.282468	0.268854	0	1.29113	0.374326	0.728484	0	0.0274167	0.565274	0.555251	0	0.845588	0.0900938	0.0872448	0.799962	0	0.172638	0.584418	0.297512	0.687731	0.732136	0.69351
21.63_401.0152m/z		401.015	1	21.6287	1.20888	2	0.561997	0.844944	18.2967	Untreated	STZ-Diabetes	100 - 11.3 - 2.61	0.45438	111.05	0	0	2.54199	0.181201	0	0.00309078	0.716647	0	0.231488	0	0.198359	0.00862452	0	0	0	0.000808867	0.148195	0	0	0.231356	0.132064	0.0154866	0.124446	0.00315696	0	0	3.13247	0.217087	0	0.00583448	0.667452	0	0.247132	0	0.259196
20.13_264.9518m/z		264.952	1	20.1347	0.2781	3	0.784905	1	2.09159	Mildronate	STZ+Mildronate	100 - 3	2.64667	64.51	4.27492	4.70321	0	3.44837	0	0.884876	7.4088	2.27261	2.15214	2.68973	0	1.35673	3.23174	2.74207	1.54113	1.29028	1.79795	0	1.60023	2.23258	1.96305	1.79642	0	0	5.15565	5.25854	0	4.13131	0	1.67038	6.90021	2.21211	2.29757	2.64674	0
14.53_199.0011m/z		199.001	1	14.5299	0.415467	2	1	1	1	---	---	100 - 2.31	0	---	0	0	0	0	0	0	0	0	0	0	0	0	0	0	0	0	0	0	0	0	0	0	0	0	0	0	0	0	0	0	0	0	0	0	0
16.44_563.0691m/z		563.069	1	16.4449	0.553467	3	1	1	1	---	---	100 - 14.6	0	---	0	0	0	0	0	0	0	0	0	0	0	0	0	0	0	0	0	0	0	0	0	0	0	0	0	0	0	0	0	0	0	0	0	0	0
14.53_426.0221m/z		426.022	1	14.5299	0.409883	3	0.413252	0.706764	Infinity	STZ+Mildronate	Untreated	100	0.178458	244.95	0	0	0	0	0	0	0	0	0	0	0	0	0	0	0	0	0	0	0	0	1.07075	0	0	0	0	0	0	0	0	0	0	0	0	0	0
19.32_426.0226m/z		426.023	1	19.3158	2.45463	4	8.98721e-06	0.000211557	13.6311	Untreated	STZ-Diabetes	100 - 10.2 - 2.22	285.053	59.85	266.736	59.0197	435.23	529.425	226.873	193.037	464.906	160.006	214.542	223.669	474.742	61.4907	7.70477	12.3628	5.97901	6.21055	12.2197	80.9951	16.68	108.82	33.6318	25.9243	9.67856	4.47231	321.69	65.9884	536.33	634.277	404.389	364.397	432.992	155.746	229.04	220.094	620.345
25.23_480.9822m/z		480.982	1	25.235	1.20368	3	0.707866	0.975288	2.3449	Mildronate	STZ+Mildronate	100 - 11.2 - 3.2 - 0.156	8.35305	76.09	0	7.18782	17.2377	5.41376	0.16108	0	10.7769	0	16.9812	10.6227	10.0172	1.72037	8.08908	12.5808	13.0756	0	0	6.76046	8.15536	2.8827	0	5.18557	5.1497	0	0	8.03651	21.2419	6.48594	0.287117	0	10.0371	0	18.1287	10.4529	13.0894
9.15_227.0323m/z		227.032	1	9.14682	1.3589	1	0.0140612	0.0670373	2.21774	Mildronate	STZ-Diabetes	100 - 6.69 - 1.43	0.245425	23.73	0.188614	0.254123	0.122388	0.306206	0.15896	0.047076	0.256444	0.273185	0.334093	0.242295	0.198538	0.167993	0.0833549	0.0944809	0.0704478	0.134899	0.0889745	0.191827	0.204818	0.144598	0.119353	0.0550522	0.208453	0.152658	0.227473	0.284128	0.150818	0.36685	0.283338	0.0888654	0.23884	0.265912	0.35667	0.238422	0.259429
6.89_227.0320m/z		227.032	1	6.88855	1.03522	1	1	1	1	---	---	100 - 6.72 - 1.43	0	---	0	0	0	0	0	0	0	0	0	0	0	0	0	0	0	0	0	0	0	0	0	0	0	0	0	0	0	0	0	0	0	0	0	0	0
13.97_227.0323m/z		227.032	1	13.9695	1.24355	2	0.0487885	0.168865	1.97595	Untreated	STZ-Diabetes	100 - 6.69 - 1.38	10.4277	21.06	12.6906	15.4745	9.29759	11.8425	6.42179	6.83931	12.9638	10.1642	6.49657	7.88115	11.1918	3.34387	4.32566	5.43389	5.82911	4.46586	4.44005	7.16939	7.41457	15.6323	5.06918	7.54518	6.91384	5.93092	15.3051	17.3016	11.4573	14.1878	11.4465	12.9106	12.0739	9.89356	6.93559	7.75518	14.6243
17.55_244.9981m/z		244.998	1	17.5515	0.960317	4	1	1	1	---	---	100 - 5.62 - 1.4	0	---	0	0	0	0	0	0	0	0	0	0	0	0	0	0	0	0	0	0	0	0	0	0	0	0	0	0	0	0	0	0	0	0	0	0	0
11.50_300.0490m/z		300.049	1	11.4966	0.736667	9	0.0124182	0.0608858	2.51866	Mildronate	STZ-Diabetes	100 - 6.16	152.799	39.38	103.787	136.371	139.442	254.916	154.533	51.8362	161.302	101.729	192.11	162.659	232.44	66.5564	14.533	67.5913	31.5162	33.4292	7.16529	209.767	6.79589	242.668	72.5394	32.0681	5.87705	11.1509	125.17	152.473	171.833	305.401	275.447	97.8513	150.229	99.0204	205.092	160.059	303.729
4.12_128.0348m/z		128.035	1	4.1204	2.27587	3	8.21151e-06	0.000196649	1.85914	Mildronate	STZ-Diabetes	100 - 0.299	15682.8	9.62	14588.8	13961.2	17470.5	13730.4	9629.93	12911.4	13675.4	16908.3	15657.7	17063.1	20336.6	10455.5	6997.63	8283.11	9858.19	7490.2	8272.22	9711.63	8703.93	9043.23	8736.91	9891.65	10772.3	8448.12	17594.4	15609.6	21528.8	16449.7	17164.9	24373	12736.6	16458.1	16715.7	16790.4	26573.9
15.21_257.0078m/z		257.008	1	15.2076	0.683267	2	0.00103911	0.00895015	1.63811	Mildronate	STZ-Diabetes	100 - 6.79 - 1.81	16.6812	6.44	12.9622	13.5315	12.0299	13.0456	11.2748	12.5872	22.4683	16.8418	16.1301	15.2116	14.6879	14.7473	8.67247	10.9062	10.8937	8.00206	10.2868	12.3377	13.3147	6.36918	11.2324	11.8746	11.3935	14.1714	15.6327	15.1293	14.8243	15.6292	20.0968	23.7608	20.926	16.3934	17.2201	14.9685	19.1927
16.58_362.0502m/z		362.05	1	16.5817	0.97325	3	1	1	1	---	---	100 - 10.4 - 1.8	0	---	0	0	0	0	0	0	0	0	0	0	0	0	0	0	0	0	0	0	0	0	0	0	0	0	0	0	0	0	0	0	0	0	0	0	0
26.17_362.0507m/z		362.051	1	26.1667	0.668233	3	1	1	1	---	---	100 - 10.1 - 1.87	0	---	0	0	0	0	0	0	0	0	0	0	0	0	0	0	0	0	0	0	0	0	0	0	0	0	0	0	0	0	0	0	0	0	0	0	0
29.38_362.0509m/z		362.051	1	29.3784	0.525883	3	1	1	1	---	---	100 - 10.4	0	---	0	0	0	0	0	0	0	0	0	0	0	0	0	0	0	0	0	0	0	0	0	0	0	0	0	0	0	0	0	0	0	0	0	0	0
21.36_362.0509m/z		362.051	1	21.3576	0.949383	5	0.00174197	0.0131937	6.65413	Mildronate	STZ-Diabetes	100 - 10.4 - 1.8	2402.93	32.1	2425.87	1377.05	2407.29	3246.62	1595.44	1733.84	2714.36	2063.6	2415	2700.23	3410.05	1114.36	8.55825	271.009	74.7274	160.577	3.85415	1647.99	8.78172	1327.67	161.055	721.433	19.431	0	2925.65	1539.65	2966.48	3889.61	2843.79	3272.96	2528.03	2008.66	2578.19	2657.07	4455.91
21.63_307.0331m/z		307.033	1	21.6287	0.3998	1	0.097879	0.279664	Infinity	STZ+Mildronate	Untreated	100 - 1.82	2.04743	150.62	0	0	0	0	0	0	0.994539	0	0	0	0	0	0.101903	1.4354	8.30176	0.266794	0.266551	0	2.56672	0.571561	8.08644	0.322141	0.470674	0.267028	0	0	0	0	0	0	0.926267	0	0	0	0
11.23_168.9903m/z		168.99	1	11.226	0.976983	4	0.981271	1	1.17693	Untreated	STZ-Diabetes	100 - 3.87 - 1.21	6.70397	34.58	5.34766	9.16707	15.2923	4.37186	5.11739	0.92753	9.31716	7.91375	5.52082	5.32496	5.38729	3.37	6.2693	4.83	9.27419	5.67796	3.68357	4.44203	8.85927	4.17522	5.11867	9.35762	4.90864	3.65977	6.4494	10.2495	18.8446	5.2377	9.12149	1.7509	8.67757	7.70306	5.89389	5.23985	7.03957
10.12_168.9902m/z		168.99	1	10.1186	0.551233	3	0.306529	0.624042	Infinity	STZ-Diabetes	Untreated	100 - 2.99	0.586358	163.93	0	0	0	0	0	0	0	0	0	0	0	0	0	0	1.26202	0	2.25612	0	0	2.0062	0	0	0	0	0	0	0	0	0	0	0	0	0	0	0
20.82_246.0166m/z		246.017	1	20.8166	4.05	2	0.0269639	0.110605	2.32724	Untreated	STZ+Mildronate	100 - 4.4 - 0.493	263.543	28.48	231.924	251.501	511.151	258.571	225.363	102.748	400.355	249.383	82.4344	340.43	212.362	138.106	83.8819	160.942	136.492	118.209	109.12	189.415	35.537	131.809	117.677	213.561	122.266	58.606	279.706	281.196	629.888	309.78	401.698	193.958	372.872	242.744	88.0051	334.988	277.493
8.08_210.0282m/z		210.028	1	8.07795	0.676783	2	0.00084016	0.00761659	5.65992	Mildronate	STZ+Mildronate	100 - 0.55 - 0.843	1892.49	33.67	1509.97	1448.75	1140.51	2425.27	1798.15	695.879	1736.5	2277.47	1328.16	2448.43	2558.5	1005.89	36.681	594.651	199.368	293.042	38.0722	1488.15	109.514	422.587	398.864	974.571	73.2922	27.3765	1821.06	1619.8	1405.44	2905.59	3205.11	1313.61	1617.3	2216.84	1417.91	2409.29	3343.19
24.83_455.0977m/z		455.098	1	24.8347	1.0673	4	0.0364832	0.139566	2.86699	Mildronate	STZ+Mildronate	100 - 14.3	31.1538	31.44	17.0591	23.0098	6.2277	32.3132	11.5345	17.735	34.6386	42.016	17.0399	39.6441	31.2708	22.3134	5.96361	32.1523	4.78127	7.23555	3.31043	36.3935	0	13.0419	14.9027	33.8931	3.36059	0	20.5737	25.7266	7.67434	38.7128	20.5597	33.4784	32.2608	40.8974	18.1914	39.0104	40.8614
20.27_402.0105m/z		402.01	1	20.2741	0.820617	1	1	1	1	---	---	100 - 9.8 - 2.39	0	---	0	0	0	0	0	0	0	0	0	0	0	0	0	0	0	0	0	0	0	0	0	0	0	0	0	0	0	0	0	0	0	0	0	0	0
15.91_402.0106m/z		402.011	1	15.9121	0.266133	2	1	1	1	---	---	100 - 11.3 - 2.18	0	---	0	0	0	0	0	0	0	0	0	0	0	0	0	0	0	0	0	0	0	0	0	0	0	0	0	0	0	0	0	0	0	0	0	0	0
14.53_402.0102m/z		402.01	1	14.5299	0.541583	2	1	1	1	---	---	100 - 9.87	0	---	0	0	0	0	0	0	0	0	0	0	0	0	0	0	0	0	0	0	0	0	0	0	0	0	0	0	0	0	0	0	0	0	0	0	0
14.26_229.0124m/z		229.012	1	14.2594	0.828767	9	0.00226456	0.0162039	3.80318	Untreated	STZ+Mildronate	100 - 5.5 - 1.31	20.9054	53.9	15.0529	18.903	8.67255	46.2031	26.2182	10.3824	13.9994	8.05255	11.6053	14.4635	29.1873	8.74769	0.867265	5.47531	1.89062	2.12059	1.41173	24.5294	1.75833	18.9212	4.13806	3.67588	2.28563	2.20181	18.1541	21.135	10.6871	55.3535	46.7326	19.5989	13.0384	7.83817	12.3895	14.2323	38.139
12.48_229.0118m/z		229.012	1	12.4765	2.0627	8	0.00451336	0.0275388	2.9007	Untreated	STZ+Mildronate	100 - 11 - 58.1	603.455	35.1	502.262	472.44	378.379	1175.63	834.467	257.55	724.914	505.528	465.653	805.395	783.521	284.208	37.4878	232.306	68.7699	144.653	47.746	802.13	37.7606	712.691	170.216	223.114	61.1261	43.3154	605.74	528.223	466.273	1408.46	1487.39	486.178	675.151	492.069	497.12	792.521	1023.83
9.15_259.0222m/z		259.022	1	9.14682	0.9987	22	0.00297859	0.0200005	3.11871	Mildronate	STZ-Diabetes	100 - 6.36 - 1.27	493.771	32.1	419.37	512.835	314.05	750.575	480.721	266.705	596.586	429.52	390.791	646.565	640.664	258.5	32.6581	181.971	59.2671	111.724	17.2302	547.103	38.7322	532.321	137.012	262.544	43.9643	47.5255	505.77	573.388	387.001	899.225	856.86	503.46	555.633	418.085	417.199	636.231	837.154
4.00_149.0450m/z		149.045	1	3.9962	2.01277	10	0.156626	0.388565	1.52367	STZ-Diabetes	Untreated	100 - 4.37 - 0.382 - 0.461	1390.24	24.62	1069.46	1049.9	1216.47	912.752	633.563	592.46	1066.75	1559.36	1056.56	965.509	1128	598.542	1613.65	1098.69	1901.68	977.357	1279.39	1470.7	1897.55	750.023	1664.41	1144.35	1087.78	711.864	1289.79	1173.86	1499.05	1093.52	1129.29	1118.39	993.518	1517.85	1127.96	950.077	1473.96
14.11_184.0012m/z		184.001	1	14.1144	1.09365	3	0.0458037	0.16247	1.48662	Mildronate	STZ-Diabetes	100 - 0.259	67.3349	16.63	64.5833	82.5501	61.9931	53.4707	43.1162	43.2654	89.7232	73.3659	66.7258	81.624	53.7598	38.8109	35.4819	50.7732	47.8529	38.6058	43.5943	55.4555	59.0926	35.0829	48.8983	56.2131	45.01	39.7724	77.889	92.2971	76.3936	64.0604	76.8524	81.6722	83.5641	71.4126	71.2349	80.3193	70.2479
24.57_153.0188m/z		153.019	1	24.5711	7.51863	2	0.870707	1	1.14523	Mildronate	STZ+Mildronate	100 - 7.62 - 0.77	446.804	17.27	484.506	532.363	404.416	415.237	335.561	368.781	259.273	607.418	563.579	585.04	370.554	294.957	124.852	342.827	381.154	732.31	647.91	312.438	196.851	272.458	500.494	707.446	316.259	347.341	584.325	595.221	498.358	497.474	598.121	696.15	241.475	591.246	601.663	575.689	484.203
10.94_162.0226m/z		162.023	1	10.9415	1.64218	2	0.0117641	0.05823	1.98492	STZ-Diabetes	Untreated	100	84.2753	26.54	48.9052	48.5916	55.3196	47.3134	24.9686	29.6477	62.7095	48.6699	50.089	42.4978	45.2603	25.3362	159.374	64.7527	100.008	62.3201	64.8409	54.3556	75.1921	40.7666	77.5555	66.0151	55.8828	42.8463	58.9809	54.3289	68.1698	56.6837	44.5052	55.966	58.4047	47.3741	53.4738	41.8185	59.1416
28.72_163.0396m/z		163.04	1	28.7209	2.1275	10	0.388328	0.706764	1.25733	STZ-Diabetes	Untreated	100 - 8.96 - 0.553	87.0186	9.25	78.2653	91.9255	89.4244	68.4902	41.9441	45.2056	88.2938	98.5599	84.7569	70.9851	91.269	42.711	87.6431	81.1215	89.22	88.3569	99.7262	76.0437	107.613	66.2164	76.173	94.8405	76.1948	54.0863	94.3898	102.779	110.197	82.0545	74.7633	85.3347	82.2327	95.9359	90.4844	69.8505	119.261
10.26_84.0446m/z		84.0446	1	10.2626	0.401367	1	1	1	1	---	---	100	0	---	0	0	0	0	0	0	0	0	0	0	0	0	0	0	0	0	0	0	0	0	0	0	0	0	0	0	0	0	0	0	0	0	0	0	0
16.17_197.0450m/z		197.045	1	16.1662	1.92283	8	0.134232	0.349664	2.77541	STZ-Diabetes	Untreated	100 - 9.49 - 0.807	9.27798	43.41	3.10724	3.13222	4.55721	6.58095	1.53241	1.14748	5.30435	3.08567	6.90837	2.52178	8.43465	4.78122	21.5933	5.30666	8.24453	9.3007	8.72241	2.5003	21.5226	4.77635	4.21277	5.74331	6.30159	1.41859	3.7474	3.50205	5.61581	7.8843	2.73144	2.1661	4.94022	3.00352	7.37521	2.48147	11.0215
11.76_129.0189m/z		129.019	1	11.7608	3.45005	8	0.306975	0.624042	1.1947	Mildronate	STZ-Diabetes	100 - 4.97 - 0.618	132.334	12.72	132.929	132.183	129.281	121.84	89.7901	84.8534	159.098	147.284	135.212	149.39	111.781	91.2356	93.2263	113.429	126.753	94.1533	113.393	123.648	134.022	145.93	125.403	133.487	125.246	97.8719	160.315	147.79	159.311	145.971	160.046	160.178	148.177	143.363	144.349	147.002	146.064
10.66_182.0125m/z		182.013	1	10.6645	1.09407	1	0.717745	0.984059	1.13781	STZ-Diabetes	Mildronate	100 - 6.1	131.282	13.97	131.557	139.215	163.464	113.773	77.4036	102.061	116.056	169.114	122.735	117.833	94.3624	72.1909	135.594	145.712	153.28	101.046	125.325	126.737	206.247	109.125	134.189	111.698	119.743	96.2594	158.661	155.653	201.436	136.305	137.968	192.661	108.089	164.612	131.029	115.95	123.303
21.36_188.0713m/z		188.071	1	21.3576	4.04798	3	0.927692	1	1.24515	Mildronate	STZ+Mildronate	100 - 10.8	2545.92	31.35	1892.74	2424.43	1917.73	2885.47	2887.99	557.34	4580.43	3249.1	2763.2	1956.12	798.251	1928.42	1527.22	2869.25	2667.04	1336.48	2535.23	1568.02	1784.18	1302.69	2410.12	2307.57	2994.25	1469.23	2282.69	2710.69	2363.2	3456.92	5147.69	1052.09	4266	3162.6	2949.93	1924.85	1043.07
12.61_88.9872m/z		88.9872	1	12.609	1.66552	1	0.00107854	0.0092077	1.60836	Mildronate	STZ-Diabetes	100 - 1.22 - 0.47	7288.33	12.79	7558.09	6582.67	6356.01	7359.44	5055.31	4994.08	10061.3	7317.83	7443.46	8219.31	6041.47	4646.64	4035.51	4938.19	4041.55	4218.49	4391.29	5564.15	5628.79	5104.89	4700.97	5234.1	4680.47	3818.71	9115.24	7359.91	7832.45	8816.96	9010.84	9427.33	9370.62	7123.01	7946.46	8087.94	7894.38
7.68_193.0349m/z		193.035	1	7.68488	1.31522	11	0.00300665	0.020044	1.67134	STZ-Diabetes	Untreated	100 - 6.36 - 1.23	5309.69	11.19	3576.61	3195.31	3305.83	3437.45	2597.96	2948.29	4742.3	4018.77	3630.97	4482.03	3229.12	2470.38	8730.4	4723.1	5673.49	3556.13	4374.23	4800.77	5532.77	5457.93	5918.32	4324.07	4741.47	3734.02	4313.48	3572.59	4073.75	4118.23	4630.73	5565.5	4416.76	3911.77	3876.34	4410.39	4219.49
5.61_193.0349m/z		193.035	1	5.61137	1.28355	10	0.827948	1	1.95389	STZ+Mildronate	STZ-Diabetes	100 - 9.48 - 0.349	653.664	4.58	478.097	416.668	357.125	404.6	263.035	277.781	378.706	418.395	401.645	393.459	383.024	368.349	439.281	368.974	324.127	300.076	263.475	311.339	394.083	2392.71	343.485	335.147	268.964	187.595	576.597	465.866	440.082	484.73	468.847	524.367	352.709	407.256	428.787	387.17	500.496
2.68_151.0607m/z		151.061	1	2.6833	1.58892	6	0.643256	0.91158	1.23228	Mildronate	STZ+Mildronate	100 - 4.5 - 0.562	221.043	9.6	212.773	214.675	215.919	280.652	146.809	109.701	259.901	293.582	258.752	233.682	151.728	128.612	195.476	187.426	193.861	147.858	180.891	182.908	195.506	149.645	208.768	217.407	179.631	125.307	256.609	240.022	266.075	336.234	261.679	207.083	242.06	285.766	276.237	229.946	198.263
2.55_343.1244m/z		343.124	1	2.54875	1.71245	5	1.58838e-08	1.73175e-06	5.68919	Mildronate	STZ+Mildronate	100 - 12 - 1.4	231.57	29.05	246.433	237.114	204.501	126.619	132.646	151.147	245.479	289.905	182.951	195.518	328.6	146.969	56.7389	24.8215	58.7734	32.6965	44.5167	32.5697	82.5061	25.3265	54.39	31.3167	30.8746	19.8077	297.204	265.111	252.005	151.696	236.435	285.32	228.628	282.187	195.314	192.393	429.381
4.70_173.0450m/z		173.045	1	4.69607	1.25607	2	0.284003	0.594856	1.43807	STZ-Diabetes	Untreated	100 - 7.63 - 0.868	41.3097	26.13	34.8167	32.5928	36.8803	27.903	22.6226	17.5399	37.0629	24.0714	32.2299	35.5851	30.611	16.1752	63.6982	31.5105	60.7895	27.3126	31.0393	33.5079	31.9244	25.3844	49.2043	36.3012	27.4289	18.173	41.9898	36.4411	45.4472	33.4291	40.3235	33.1102	34.5187	23.4306	34.4078	35.0163	39.9993
13.43_191.0556m/z		191.056	1	13.4263	1.36473	1	1	1	1	---	---	100 - 7.23 - 1.02	0	---	0	0	0	0	0	0	0	0	0	0	0	0	0	0	0	0	0	0	0	0	0	0	0	0	0	0	0	0	0	0	0	0	0	0	0
4.00_191.0557m/z		191.056	1	3.9962	1.77042	2	0.00392784	0.0246985	2.65587	STZ+Mildronate	Untreated	100 - 7.66 - 1.1	83.6398	38.59	31.0336	21.7313	53.3455	47.3835	11.6021	23.8586	26.9425	53.4849	30.7128	61.4817	48.0362	15.855	109.216	89.457	82.4056	43.2745	83.5109	35.5005	130.591	53.5706	129.163	60.743	77.4154	50.3558	37.4273	24.2972	65.7372	56.7677	20.6801	45.0379	25.093	52.061	32.7882	60.499	62.7688
2.68_503.1622m/z		503.162	1	2.6833	0.784567	30	0.00113451	0.00955344	Infinity	STZ-Diabetes	Untreated	100 - 17.8	31.8001	68.91	0	0	0	0	0	0	0	0	0.667559	0	0	0	62.0725	30.4611	32.5762	0	48.1498	17.541	51.6337	22.1693	42.8517	0	0	0	0	0	0	0	0	0	0	0	0.71267	0	0
21.36_282.0843m/z		282.084	1	21.3576	0.8121	3	0.000125349	0.00168611	11.3961	Untreated	STZ+Mildronate	100 - 2.56	6.69098	33.33	7.22851	4.03473	8.89994	9.45985	5.9307	4.59218	0	4.59624	7.03403	5.99368	9.91843	3.16083	0	0	0	0	0	4.40551	0	3.52278	0	0	0	0	8.71776	4.51113	10.9673	11.3333	10.5712	8.66866	0	4.47388	7.50936	5.89788	12.9604
16.17_427.0052m/z		427.005	1	16.1662	0.952533	1	0.628093	0.897306	4.01825	Mildronate	STZ-Diabetes	100 - 11 - 2.57	0.474161	156.01	0	0.363973	0	0	0.642105	0	0	1.28452	0	1.56044	0	0	0	0	0.708011	0	0	0	0	0	0.833605	0	0.295222	0	0	0.406949	0	0	1.14452	0	0	1.25033	0	1.5355	0
25.90_427.0057m/z		427.006	1	25.9001	0.794967	2	0.513682	0.81012	1.70523	Mildronate	Untreated	100 - 10.9 - 2.53	2.16541	29.71	1.22969	1.04945	2.10405	1.74839	0.608594	0.879028	1.23132	2.47087	5.46259	0.913236	1.13508	1.77939	2.78571	1.49974	1.9481	1.24594	0.864007	1.7181	1.53273	1.03439	1.24691	1.51781	2.37309	1.86282	1.48304	1.17337	2.5928	2.09466	1.08479	1.65934	1.1468	2.40509	5.83173	0.898639	1.4832
10.81_157.0249m/z		157.025	1	10.8094	0.8367	4	0.781609	1	1.16398	Mildronate	STZ+Mildronate	100 - 0.65 - 0.875	23.6978	22.08	28.4155	26.1791	24.9448	19.7309	12.1802	18.1102	23.5268	25.8179	27.0712	26.1733	26.2949	13.3028	15.686	22.5977	30.0092	17.9348	25.6984	21.6299	26.2187	12.9576	25.9474	25.0158	19.2712	12.7456	34.2698	29.2702	30.7393	23.6386	21.7106	34.1867	21.9118	25.1305	28.9006	25.7549	34.3595
11.87_345.1340m/z		345.134	1	11.871	2.34632	16	0.328572	0.652264	Infinity	STZ-Diabetes	STZ+Mildronate	100 - 20.1	0.0355609	201.4	0	0.000239982	0.0374785	0	0	0	0	0	0	0.0139755	0	0	0.0145623	0	0.181217	0.0125423	0	0.00504371	0	0	0	0	0	0	0	0.000268318	0.0461845	0	0	0	0	0	0	0.0137521	0
17.69_273.0024m/z		273.002	1	17.6899	0.4098	1	0.245185	0.53267	1.42473	Mildronate	STZ+Mildronate	100 - 5.7	7.89408	29.7	5.90665	8.42699	9.47793	7.5471	6.43007	3.66743	9.94048	7.53976	7.83882	11.6156	5.60195	4.82781	3.9843	7.7671	5.73216	5.11321	7.92774	3.67312	4.77627	4.32831	3.04917	9.43418	6.75146	4.9052	7.12356	9.422	11.6796	9.04179	11.4613	6.92302	9.2581	7.33903	8.36854	11.43	7.32006
2.68_121.0501m/z		121.05	1	2.6833	0.922633	2	0.072803	0.228502	1.47275	STZ+Mildronate	Untreated	100 - 3.71	20.8132	17.65	14.3422	16.6137	17.2102	15.9818	10.5819	10.0633	22.2045	21.6466	21.6129	18.2006	10.9947	11.0737	19.1417	19.1188	23.6805	15.2372	16.3363	23.0915	23.5873	15.3453	26.2522	24.6687	19.9845	15.0413	17.2971	18.5754	21.208	19.147	18.8617	18.9965	20.6803	21.0703	23.0734	17.9096	14.3667
16.44_137.0603m/z		137.06	1	16.4449	1.6567	2	0.102906	0.288314	1.99694	STZ+Mildronate	Untreated	100 - 7.49	4.48185	25.91	5.0571	1.30231	1.01152	3.49443	0.799519	1.8013	5.3986	5.46211	9.04341	1.14142	3.72738	1.96774	4.10361	3.31498	5.38234	2.67652	5.02029	3.54641	4.03193	1.51608	4.64882	7.30028	4.50606	4.88795	6.09898	1.45608	1.24649	4.18649	1.4251	3.40032	5.02801	5.31669	9.65453	1.12318	4.87056
20.68_165.0553m/z		165.055	1	20.6766	1.76262	24	0.0594108	0.197066	2.65831	STZ+Mildronate	Untreated	100 - 7.83	238.306	41.32	90.6113	34.8724	99.3247	149.827	53.4624	109.775	129.372	51.5675	119.856	87.6261	138.867	48.1741	58.493	136.279	75.0446	128.828	113.981	475.205	515.846	106.454	324.333	171.439	206.69	105.073	109.279	38.9899	122.397	179.5	95.294	207.222	120.491	50.1946	127.955	86.2255	181.457
11.76_165.0552m/z		165.055	1	11.7608	1.25225	24	1.76896e-06	6.21086e-05	6.45224	STZ+Mildronate	Untreated	100 - 5.62	1394.13	37.81	199.143	188.969	379.758	153.292	185.924	189.33	136.668	368.721	365.082	78.117	381.115	194.895	1960.88	698.676	1237.21	778.374	905.99	763.724	1477.77	1738.73	2434.76	1119.23	1156.32	437.984	240.171	211.281	467.973	183.651	331.399	357.399	127.286	358.905	389.753	76.8684	498.002
8.08_274.1046m/z		274.105	1	8.07795	4.18607	2	2.78332e-06	9.00883e-05	2.23107	Mildronate	STZ+Mildronate	100 - 10.2 - 1.28	7103.18	10.95	7340.51	6195.42	7761.53	5161.23	4994.65	5355.74	6774.78	5963.53	6604.5	8873.3	8400.89	6002.06	3489.85	3289.02	3071.22	3613.41	3033.31	4029.45	3193.7	1510.58	3145.14	3506.17	4079.82	3667.15	8852.83	6926.94	9564.46	6183.4	8902.71	10110	6309.72	5804.76	7050.81	8731.47	10977.4
10.94_261.0361m/z		261.036	1	10.9415	0.416517	1	1	1	1	---	---	100 - 9.48	0	---	0	0	0	0	0	0	0	0	0	0	0	0	0	0	0	0	0	0	0	0	0	0	0	0	0	0	0	0	0	0	0	0	0	0	0
9.57_217.0827m/z		217.083	1	9.57382	2.46165	5	0.0772377	0.238269	1.36175	STZ-Diabetes	STZ+Mildronate	100 - 5.32 - 1.31	682.314	10.12	610.399	709.907	625.497	454.579	356.998	392.853	724.949	562.657	627.111	542.905	596.131	365.33	628.634	703.007	598.386	775.638	646.753	741.468	632.666	338.782	531.428	465.836	589.961	447.67	736.155	793.729	770.795	544.607	636.331	741.589	675.184	547.678	669.488	534.228	778.963
4.47_166.0175m/z		166.017	1	4.4696	1.35575	1	3.9848e-06	0.000112306	2.04723	STZ-Diabetes	Mildronate	100 - 1.65 - 1.52	4294.36	11.37	2649.08	2266.68	2049.8	2484.9	1791.87	1575.69	2379.4	1784.36	2369.78	1598.43	2865.22	1588.68	4559.15	4321.73	4847.35	3755.17	3652.92	4629.85	5419.37	4219.7	5674.72	2879.47	3745.57	2939.08	3194.85	2534.32	2525.95	2977.02	3193.92	2974.43	2216.06	1736.85	2529.92	1572.88	3743.98
15.35_205.0350m/z		205.035	1	15.3525	1.50512	5	0.168531	0.407161	1.56668	STZ-Diabetes	Untreated	100 - 5.8	216.679	17.31	129.015	171.261	194.435	117.996	116.3	100.817	133.163	155.711	178.967	133.379	159.671	107.836	290.66	112.279	344.051	210.197	220.278	122.605	339.376	142.718	292.727	149.865	170.472	114.223	155.595	191.483	239.6	141.365	207.298	190.313	124.022	151.565	191.06	131.248	208.641
17.96_146.0454m/z		146.045	1	17.9613	4.09493	9	5.92806e-06	0.000152546	2.16904	Untreated	STZ+Mildronate	100 - 4.53 - 0.515	11644.8	19.93	14116.6	15959.2	11204	10105.8	9755.19	8727.94	13002	9777.32	11206.3	15855.8	12054.4	7431.37	3235.83	6385.37	6476.78	4378.17	4499.13	7557.1	4408.18	4314.45	7236.86	5259.8	5776.06	5216.53	17025	17843.6	13806.6	12107.2	17388.1	16475.8	12109.4	9517.02	11963.6	15602.4	15751.4
13.56_588.0756m/z		588.076	1	13.5563	0.702383	6	0.574372	0.850157	Infinity	Mildronate	Untreated	100 - 18.2 - 4.29 - 0.465	3.40878	159.3	0	0	0	0	0	0	20.4527	0	0	0	0	0	0	0	4.7041	6.99224	0	0	3.21197	0	0	0	0	0	0	0	0	0	0	0	19.0486	0	0	0	0
15.21_338.0884m/z		338.088	1	15.2076	1.23222	2	0.0893226	0.262015	2.256	STZ+Mildronate	Mildronate	100 - 16.1	2221.94	30.94	1260.59	1495.99	1391.91	839.839	604.264	1039.85	83.6843	764.25	1694.64	1096.62	1148.46	1121.74	960.665	2770.82	425.261	1251.97	2771.62	1970.64	3145.43	1419.77	1876.72	1486.32	2658.01	2745.37	1520.3	1672.63	1715.24	1006.17	1077.07	1962.93	77.9397	743.903	1809.16	1079.09	1500.69
21.49_521.9827m/z		521.983	1	21.4918	1.75125	3	0.574707	0.850157	1.7752	Mildronate	STZ-Diabetes	100 - 11.3 - 4.32	12.8616	21.18	9.80399	7.00145	18.1394	0.147822	6.89039	5.57539	14.8794	16.6923	7.76275	21.8583	9.95125	6.02537	8.25819	6.48625	4.54039	8.05909	8.71838	7.40854	15.6081	0	14.4378	10.0597	11.3947	12.557	11.8238	7.82814	22.3531	0.177098	12.2818	10.5247	13.858	16.2479	8.28733	21.5089	13.0033
25.90_347.0396m/z		347.04	1	25.9001	0.664467	2	1	1	1	---	---	100 - 10.2 - 1.47	0	---	0	0	0	0	0	0	0	0	0	0	0	0	0	0	0	0	0	0	0	0	0	0	0	0	0	0	0	0	0	0	0	0	0	0	0
28.98_347.0397m/z		347.04	1	28.9845	0.657483	2	1	1	1	---	---	100 - 10.5	0	---	0	0	0	0	0	0	0	0	0	0	0	0	0	0	0	0	0	0	0	0	0	0	0	0	0	0	0	0	0	0	0	0	0	0	0
5.48_190.0540m/z		190.054	1	5.47615	0.661683	2	0.00138204	0.0110965	2.59792	STZ-Diabetes	Mildronate	100	266.993	25.62	108.248	104.847	147.373	158.407	99.7456	80.8888	66.0798	118.84	98.179	103.125	147.686	82.72	299.002	142.649	379.187	343.216	308.736	129.169	219.328	88.4557	176.083	123.959	128.338	81.1685	130.549	117.226	181.607	189.78	177.791	152.694	61.5436	115.677	104.814	101.476	192.981
5.48_172.0975m/z		172.098	1	5.47615	1.65413	5	0.000263061	0.00308743	3.36838	STZ-Diabetes	Mildronate	100 - 7.74	1033.02	21.25	502.413	379.362	575.85	438.89	316.543	309.794	239.677	367.228	350.516	335.176	337.721	209.775	1205.31	535.477	1733.09	1253.15	977.607	493.495	1228.14	355.357	1332.92	700.173	587.491	545.809	605.922	424.154	709.615	525.811	564.222	584.799	223.224	357.451	374.203	329.819	441.3
5.61_158.0817m/z		158.082	1	5.61137	0.9056	4	0.286568	0.597811	1.54484	STZ+Mildronate	Untreated	100 - 0.29	157.54	18.91	166.997	114.216	104.635	84.4973	74.5745	66.9495	150.168	101.782	132.124	114.193	118.501	87.1696	103.399	127.521	184.146	111.967	146.719	106.936	231.667	104.58	211.823	198.53	139.276	59.362	201.402	127.702	128.941	101.232	132.925	126.381	139.859	99.072	141.053	112.367	154.845
4.47_158.0817m/z		158.082	1	4.4696	0.822417	3	0.00131971	0.0107302	70.7872	STZ-Diabetes	Mildronate	100 - 0.314	176.173	74.82	28.2522	0	0	0	0	0	0	0	14.9326	0	0	0	276.44	1.51508	349.781	220.373	148.876	60.0513	252.013	1.11745	314.983	46.5755	0	20.855	34.0728	0	0	0	0	0	0	0	15.9417	0	0
20.00_225.0401m/z		225.04	1	19.996	0.815383	4	0.415298	0.708109	1.35613	Mildronate	STZ-Diabetes	100 - 10.2 - 13.5	25.0904	10.05	29.3363	30.676	23.508	21.9403	16.6668	12.4957	28.7868	31.9609	29.4337	25.2293	22.8368	12.295	20.9595	20.0285	19.2232	17.2482	17.4243	16.1254	28.8571	14.763	19.8331	24.3994	19.0343	12.6311	35.3803	34.298	28.9687	26.2855	29.7078	23.5882	26.8107	31.11	31.4227	24.826	29.8408
14.26_225.0398m/z		225.04	1	14.2594	0.415467	5	1	1	1	---	---	100	0	---	0	0	0	0	0	0	0	0	0	0	0	0	0	0	0	0	0	0	0	0	0	0	0	0	0	0	0	0	0	0	0	0	0	0	0
5.61_189.0401m/z		189.04	1	5.61137	0.770417	2	2.95744e-08	2.55264e-06	3.22944	Mildronate	STZ+Mildronate	100 - 7.07 - 0.969	2983.27	17.59	4328.24	4092.86	2139.58	2955.53	1860.65	2154.98	3749.55	2457.64	4053.34	2728.11	2634.33	2276.64	927.483	1037.26	1192.57	1051.31	713.201	1182.87	880.129	1166.51	972.169	1060.45	823.495	639.895	5219.96	4576.12	2636.58	3540.86	3316.51	4067.96	3492.16	2392.21	4327.25	2684.51	3442.27
9.99_189.0402m/z		189.04	1	9.98827	0.672483	3	0.022112	0.0952287	3.6511	STZ-Diabetes	Untreated	100	8.83518	49.06	4.08895	0	4.82286	0	3.25931	2.34811	13.8263	0	2.16916	2.04507	1.20681	0	17.3578	6.49035	12.0492	5.01813	8.79495	3.30069	8.71551	6.22666	8.96196	7.36072	3.77928	1.376	4.93137	0	5.94317	0	5.80955	4.43253	12.8772	0	2.31574	2.01238	1.57693
10.52_129.0553m/z		129.055	1	10.52	2.3533	3	0.0323785	0.128245	1.73385	Untreated	STZ+Mildronate	100 - 6.56 - 0.603	16471.4	24.54	22005.4	21505.8	22316.4	14531.5	8763.91	9705.41	16876.3	11418.2	16712.5	21656.7	17330.2	11494.9	7658.62	13342.9	10197.6	11050.4	17445.2	9125.04	13669.1	4605.68	10067.3	11496.4	8848.94	8312.06	26539	24045.1	27500.4	17409.4	15621.2	18320.9	15717.8	11114.2	17841.9	21310.5	22645.3
10.26_606.0738m/z		606.074	1	10.2626	2.07915	5	0.759712	1	1.89282	Mildronate	STZ-Diabetes	100 - 19.2 - 4.92 - 0.716 - 0.0843	5.49527	88.88	0	3.71548	0	0	15.6685	6.41266	0.397679	9.49031	16.0182	2.24754	4.80671	0.0111233	0	0	0	5.31217	12.1071	0	0	0	2.77205	6.82318	4.87813	7.18063	0	4.15418	0	0	27.9282	12.1052	0.37038	9.23765	17.1007	2.21161	6.28092
21.09_320.0626m/z		320.063	1	21.0865	0.54105	2	0.413375	0.706764	1.93576	STZ-Diabetes	Mildronate	100 - 11.8	26.6474	26.71	23.9467	31.6144	11.2717	34.0334	32.2041	11.3095	16.8639	6.64154	19.5897	11.9503	22.7163	4.83346	31.2568	28.1362	26.2012	17.0724	20.5362	36.6816	34.0471	28.0831	41.4939	0	13.2595	18.1733	28.8803	35.3472	13.89	40.7736	57.4022	21.3489	15.7063	6.46473	20.9135	11.7593	29.6833
17.14_245.0930m/z		245.093	1	17.1394	0.831867	5	0.216818	0.486343	1.32428	Mildronate	STZ+Mildronate	100 - 8.25	49.7645	13.84	65.463	44.2868	65.2791	51.7939	33.0712	35.3052	50.2264	53.9975	41.6555	55.8419	55.9399	40.9257	71.998	44.9781	32.8117	33.7277	49.4689	50.3869	40.3084	21.7449	33.107	50.4673	36.8059	43.0376	78.9499	49.5159	80.4429	62.0515	58.9478	66.6457	46.7786	52.5599	44.4704	54.9493	73.0965
9.71_291.0835m/z		291.084	1	9.70663	1.94488	2	0.124623	0.33265	30.367	STZ+Mildronate	Untreated	100 - 9.63 - 1.16 - 7.92	2224.26	25.77	78.0735	21.0204	64.7712	103.85	62.1595	109.601	55.1828	168.494	19.0184	87.6437	81.9689	43.0641	140.946	106.818	92.6591	97.6374	62.925	90.7717	50.9953	12592.7	199.315	52.7257	246.053	203.74	94.1585	23.5024	79.8169	124.417	110.796	206.893	51.3947	164.008	20.3036	86.2428	107.109
2.68_227.0769m/z		227.077	1	2.6833	1.04212	1	0.00354698	0.0228541	3.9993	STZ+Mildronate	Untreated	100 - 7.17	47.7363	17.49	3.67325	16.1378	16.4017	9.65115	14.5476	11.2056	5.61226	0	31.0471	0	32.779	11.5909	37.8151	40.0524	41.7507	24.4945	33.9958	39.5366	72.5541	36.6421	58.1228	34.7053	50.5435	33.8501	4.43003	18.0432	20.2116	11.5625	25.9303	21.1529	5.227	0	33.1452	0	42.8322
25.37_273.0075m/z		273.008	1	25.3654	6.67818	2	0.0814119	0.247711	2.46199	Mildronate	STZ+Mildronate	100 - 8.24 - 1.67 - 0.00771	5113.35	32.82	776.987	3250.29	967.795	7950.54	1754.19	3053.78	3860.91	5553.22	5935.25	9728.28	3834.95	1767.52	1935.72	2535.44	2194.91	1523.53	1908.73	3671.84	2912.65	747.98	2018.75	3014.18	1944.14	1823.81	937.065	3634.06	1192.61	9525.13	3126.76	5764.62	3595.87	5405.38	6336.33	9572.78	5011.12
15.62_236.0232m/z		236.023	1	15.623	0.95855	1	0.0833529	0.251333	1.58627	STZ+Mildronate	Untreated	100 - 6.61 - 0.207	86.0835	17.5	65.3942	54.5453	55.2493	64.4434	45.9728	40.0019	68.1056	46.4661	69.5545	61.4813	57.7602	46.192	120.027	70.7589	89.8771	43.0143	70.3557	111.215	103.608	108.337	143.524	48.9029	60.3208	51.8083	78.8669	60.9856	68.0832	77.2063	81.9442	75.5116	63.4304	45.229	74.2548	60.4986	75.4752
3.74_160.0611m/z		160.061	1	3.73573	1.41587	6	0.516857	0.812171	1.17504	STZ-Diabetes	Untreated	100 - 5.06	389.878	15.03	371.189	340.718	397.939	327.624	263.786	289.539	352.289	386.16	431.129	307.714	338.742	231.369	411.628	311.794	443.844	386.44	484.262	301.298	434.356	272.784	419.698	324.492	355.253	224.232	447.662	380.947	490.376	392.51	470.185	546.564	328.106	375.88	460.263	302.795	442.633
4.25_193.0713m/z		193.071	1	4.2475	1.34547	11	6.41426e-06	0.000160086	3.32266	STZ-Diabetes	Mildronate	100 - 7.24 - 0.125	8620.68	24.06	3720.8	4018.56	3896.36	2653.34	2020.2	2128.23	2611.06	2360.12	2864.01	3707.96	2733.44	1290.48	7030.35	8660.46	13697.6	8678.23	8740.71	4916.77	6050.63	3583.74	6886.89	5622.28	6438.23	4146.77	4487.37	4493.05	4801.44	3178.82	3600.9	4017.47	2431.82	2297.29	3057.55	3648.7	3571.78
2.68_193.0711m/z		193.071	1	2.6833	0.655683	2	0.532928	0.823556	2.2793	STZ-Diabetes	STZ+Mildronate	100 - 6.2	2.17628	51.36	4.07841	2.69691	3.24849	0	0	0	4.16792	2.46829	0	0	3.83519	0	2.18474	2.88918	2.23414	0	2.76595	2.98367	3.70455	0	0	0	2.02427	0	4.91866	3.01535	4.00308	0	0	0	3.8818	2.40257	0	0	5.01143
11.64_143.0345m/z		143.034	1	11.6415	1.79957	2	0.0104758	0.0531063	1.7303	STZ+Mildronate	Untreated	100 - 3.87	108.066	19.14	80.7664	67.9143	61.267	62.7752	44.4654	57.5408	75.2044	72.2622	77.4694	74.3457	53.8645	39.1489	87.6666	81.8212	123.064	101.393	100.748	69.2504	106.673	206.427	93.9358	99.1957	79.1262	63.0368	97.4062	75.9332	75.4988	75.2076	79.2572	108.62	70.0419	70.3384	82.7045	73.1574	70.3846
23.23_223.0607m/z		223.061	1	23.2312	2.67223	5	0.603523	0.872158	Infinity	STZ-Diabetes	Mildronate	100 - 11.6 - 0.869	0.467724	155.17	0	0	2.0434	0	0	0	0	0	0	0	0	0	1.33859	0	1.46775	0	0	0	0	0	1.49234	0	0	0	0	0	2.51806	0	0	0	0	0	0	0	0
11.96_209.1180m/z		209.118	1	11.9626	4.1304	10	0.000242319	0.00287658	3.12421	Mildronate	STZ-Diabetes	100 - 11.9	272.957	23	72.8619	278.424	67.2702	111.547	48.9602	57.0927	351.036	202.107	344.866	201.63	326.05	212.056	90.2873	95.7713	72.1909	80.014	121.2	64.7475	83.8765	113.123	100.659	216.829	147.223	142.383	87.8731	311.298	82.8965	133.639	87.269	107.774	326.939	196.726	368.17	198.408	426.048
13.01_141.0189m/z		141.019	1	13.0137	1.09232	1	0.397413	0.706764	1.21676	STZ-Diabetes	Untreated	100 - 4.9	35.3974	13.55	34.2804	30.6487	38.1138	28.4496	21.5607	21.4966	40.3604	38.7361	28.899	34.8657	26.0965	23.139	31.5737	37.6381	42.8978	29.4958	36.8451	33.9341	48.3249	21.9186	43.5887	36.6268	32.7836	28.303	41.3429	34.2676	46.9673	34.084	38.4308	40.5791	37.5898	37.7048	30.8518	34.3084	34.1003
12.87_263.1296m/z		263.13	1	12.8744	3.1171	25	0.011598	0.0574767	1.47144	Mildronate	STZ-Diabetes	100 - 14.2 - 0.147	148.234	5.5	129.983	126.024	128.003	141.26	138.378	143.381	153.661	159.272	134.242	154.337	135.881	152.013	76.4429	103.661	90.6878	86.1057	110.625	136.921	112.514	57.2689	118.974	132.639	133.042	142.899	156.762	140.904	157.737	169.236	246.651	270.66	143.112	155.031	143.313	151.87	177.555
10.26_147.0294m/z		147.029	1	10.2626	2.08932	4	0.0469731	0.165129	1.52619	STZ-Diabetes	Mildronate	100 - 5.42 - 0.951	1810.89	18.27	1580.78	1414.94	1501.34	1117.05	1054.12	1021.96	1183.96	1285.28	1217.72	1575.88	1049.55	806.863	2126.75	1423.29	2133.73	1824.29	1959.48	1397.8	1784.69	1562.89	2388.52	1152.13	1250.61	819.895	1906.46	1582	1850.09	1338.28	1878.91	1929.15	1102.69	1251.06	1300.01	1550.69	1371.45
10.26_129.0190m/z		129.019	1	10.2626	1.23562	11	0.126432	0.334914	1.25776	STZ-Diabetes	Mildronate	100 - 4.55	215.498	11.5	219.121	186.198	192.674	147.974	148.569	149.046	170.019	185.128	179.884	224.379	144.265	124.336	231.607	179.903	235.744	212.734	240.222	192.777	182.509	160.427	258.08	154.016	164.422	109.124	264.265	208.183	237.43	177.279	264.816	281.355	158.347	180.199	192.04	220.793	188.511
14.11_187.0972m/z		187.097	1	14.1144	2.7432	10	0.00344309	0.0223235	1.87007	STZ-Diabetes	Untreated	100 - 8.19 - 0.118	552.151	23.57	251.962	340.197	390.097	304.096	167.65	317.544	344.977	353.065	378.431	256.686	350.858	188.361	669.411	373.568	626.235	634.838	624.328	384.529	679.38	283.453	570.442	376.623	497.959	345.173	303.872	380.365	480.713	364.321	298.828	599.428	321.296	343.666	404.004	252.584	458.465
10.52_213.0167m/z		213.017	1	10.52	0.963333	8	0.0565271	0.189629	2.05	Mildronate	STZ-Diabetes	100 - 5.38 - 1.46	6.71383	35.81	3.5542	8.38578	2.90997	4.84591	2.79013	4.94272	10.9071	7.12565	7.11609	5.54418	3.73445	5.85555	0.617794	7.18678	0.570373	5.79355	0.977337	4.50437	3.04693	3.45487	3.64723	4.19167	7.08097	3.27754	4.28645	9.37592	3.58593	5.80563	4.97327	9.33038	10.1583	6.93594	7.59697	5.45557	4.8798
11.96_161.0087m/z		161.009	1	11.9626	0.738	3	0.259666	0.555728	1.68106	Untreated	STZ-Diabetes	100	14.8531	24.88	20.1504	21.5273	15.9869	17.9492	8.03138	5.47349	13.4544	12.7926	11.7814	9.94312	8.49861	6.70934	4.61638	15.5053	11.1745	4.6938	9.83454	7.18905	11.1142	11.2074	12.2938	9.78101	7.4891	3.35039	24.3019	24.0692	19.7006	21.504	14.3155	10.3323	12.5308	12.452	12.5776	9.78419	11.1051
13.97_259.0223m/z		259.022	1	13.9695	0.973633	22	0.165769	0.402805	1.52462	Mildronate	STZ-Diabetes	100	4.87555	20.35	3.09789	6.20627	3.73573	3.55678	1.7199	3.08644	6.54173	7.32968	3.87864	4.69296	3.12932	3.68096	3.20777	3.11495	3.1877	2.09055	3.13163	4.4547	4.30683	2.2428	4.10385	3.85549	3.64584	3.44894	3.73613	6.93907	4.60351	4.26119	3.06563	5.82628	6.09267	7.13454	4.14075	4.61795	4.08907
20.54_254.9816m/z		254.982	1	20.5419	1.35998	1	3.82215e-06	0.000111272	2.21513	Untreated	STZ-Diabetes	100 - 6.15 - 3.9 - 0.146	3685.91	17.96	3749.83	4318.37	3310.32	4968.48	2747.03	3021.43	4530.42	2052.26	4512.6	3811.25	3989.16	2614.56	1367.74	1687.28	1727.03	1509.62	1482.66	2209.48	1452.58	1862.76	1759.98	2420.9	1290.37	1380.19	4522.38	4828.26	4079.28	5952.47	4896.43	5703.57	4219.42	1997.62	4817.55	3750.33	5212.63
6.64_156.0662m/z		156.066	1	6.64048	2.60863	4	0.254574	0.547461	1.44795	Untreated	STZ-Diabetes	100	19.2236	31.7	27.3489	22.5314	17.21	23.0417	13.7226	11.4867	24.7974	11.425	23.5977	16.6622	17.8987	8.65898	6.0108	13.4859	28.1794	8.04937	8.45243	15.4807	13.0286	11.5142	19.7086	17.7305	11.8014	6.42181	32.9835	25.1917	21.2077	27.6051	24.4599	21.6836	23.0951	11.1208	25.1923	16.3959	23.3882
3.87_156.0663m/z		156.066	1	3.87267	1.02943	5	0.198214	0.456772	1.46214	STZ-Diabetes	Mildronate	100 - 1.87	22.0477	24.38	11.5419	19.3014	23.6508	17.5533	8.35896	12.3541	10.7556	17.3184	17.2696	22.0128	15.6695	7.44827	26.4013	18.0189	30.654	18.4614	21.3906	17.3602	24.9217	16.0306	27.0339	20.2845	20.2546	8.1116	13.9199	21.5804	29.1447	21.0297	14.8994	23.3209	10.0173	16.8573	18.4366	21.661	20.4754
5.08_138.0191m/z		138.019	1	5.07902	2.12753	2	0.087745	0.26022	1.57573	STZ-Diabetes	Untreated	100 - 4.29 - 0.543	274.491	27.21	229.43	241.502	160.552	168.592	113.32	131.803	227.724	170.882	197.494	254.644	153.364	100.616	163.12	266.872	357.915	241.116	358.896	259.03	242.232	103.52	330.91	249.624	269.755	251.811	276.699	270.017	197.847	201.981	201.987	248.805	212.092	166.333	210.84	250.574	200.4
11.87_146.0090m/z		146.009	1	11.871	0.695017	2	1	1	1	---	---	100 - 4.15 - 0.938	0	---	0	0	0	0	0	0	0	0	0	0	0	0	0	0	0	0	0	0	0	0	0	0	0	0	0	0	0	0	0	0	0	0	0	0	0
10.26_218.0668m/z		218.067	1	10.2626	0.551233	1	0.000574639	0.0057367	2.97819	STZ-Diabetes	Mildronate	100 - 6.08	27.5147	20.57	18.9811	15.2731	17.0491	13.5975	9.36229	9.08748	10.4542	10.2656	8.67575	8.74799	11.3144	5.97438	30.3516	34.1653	21.7444	37.6128	26.0324	15.1815	19.0445	53.8037	29.2877	15.6199	17.0007	9.90185	22.8916	17.0764	21.0094	16.2904	16.6878	17.1545	9.73658	9.99233	9.26203	8.60817	14.7845
21.63_418.0185m/z		418.018	1	21.6287	0.539717	1	1	1	1	---	---	100 - 5.96	0	---	0	0	0	0	0	0	0	0	0	0	0	0	0	0	0	0	0	0	0	0	0	0	0	0	0	0	0	0	0	0	0	0	0	0	0
26.17_482.9612m/z		482.961	1	26.1667	0.668233	3	0.507318	0.803424	9.39141	STZ+Mildronate	Mildronate	100 - 9.93 - 3.17	3.2887	133.4	0	9.74245	0	8.47789	0.0292213	0	0	0	0	0	2.10109	0	0.38318	0	0.101113	7.46869	0	0	0	2.82824	0	6.18735	10.7166	0	0	10.8928	0	10.1569	0.0520855	0	0	0	0	0	2.74549
15.77_208.0612m/z		208.061	1	15.7671	0.6807	2	0.0312338	0.124425	2.44414	STZ-Diabetes	Mildronate	100 - 7.87	32.0741	34.17	17.047	14.4732	24.1976	13.112	8.60023	6.90296	20.1327	9.56671	10.1295	13.804	16.3403	8.76392	26.005	15.215	55.3565	17.0118	16.0431	62.813	38.9386	62.4466	33.6561	23.5271	17.7271	8.9612	20.5591	16.1821	29.8185	15.7088	15.3295	13.0307	18.7507	9.31201	10.8141	13.5834	21.3518
15.77_213.0897m/z		213.09	1	15.7671	0.6807	0	1.11018e-05	0.000251338	1.67783	Mildronate	STZ-Diabetes	100	51.0325	8.38	39.5725	55.0506	44.655	47.8956	41.9888	38.295	50.2139	52.9378	52.4902	50.2041	56.6098	43.7392	26.2448	28.9993	28.6885	28.4598	31.9402	38.1624	36.6021	29.3453	31.8637	49.7393	33.8989	31.17	47.7254	61.5507	55.028	57.3812	74.8429	72.2895	46.7668	51.5285	56.0372	49.4017	73.9719
15.77_249.0550m/z		249.055	1	15.7671	1.08643	1	0.0655358	0.210803	1.58005	Mildronate	STZ+Mildronate	100 - 9.76	58.4171	22.55	58.0184	69.5771	42.9689	46.8095	62.5643	39.2416	93.5856	48.4308	37.8021	67.046	66.6569	36.9811	39.0746	36.3223	28.0479	41.0354	33.9973	70.702	29.6139	31.5311	58.7839	22.6437	38.6141	40.6428	69.9716	77.7924	52.9502	56.08	111.518	74.0764	87.1612	47.1414	40.3566	65.9743	87.1005
15.77_254.9832m/z		254.983	1	15.7671	0.5357	0	0.259688	0.555728	1.26553	Mildronate	STZ-Diabetes	100	23.3748	14.47	22.6314	20.0424	29.5822	21.4615	12.7617	24.9135	21.2745	20.2756	24.1167	21.6668	30.6195	22.2958	19.1778	16.7026	18.709	14.793	22.7677	18.6721	15.89	20.5511	24.5302	18.4546	25.5096	15.7142	27.294	22.4088	36.4539	25.7119	22.7471	47.0292	19.8141	19.7358	25.7464	21.3205	40.0104
15.77_306.0380m/z		306.038	1	15.7671	0.399067	0	1	1	1	---	---	100 - 10.2	0	---	0	0	0	0	0	0	0	0	0	0	0	0	0	0	0	0	0	0	0	0	0	0	0	0	0	0	0	0	0	0	0	0	0	0	0
15.77_313.0570m/z		313.057	1	15.7671	0.5357	3	0.00468693	0.0281727	4.18637	STZ-Diabetes	Mildronate	100 - 10.1	21.8292	45.17	2.56955	5.26418	14.3981	5.27291	1.93223	2.092	0	9.89568	6.8237	0	14.5667	0	29.2721	10.391	34.6399	24.199	22.0471	10.4259	30.354	4.90141	30.3478	9.61553	17.9069	6.87152	3.09894	5.88575	17.7427	6.3172	3.44411	3.94908	0	9.63223	7.28482	0	19.0342
15.77_317.0611m/z		317.061	1	15.7671	0.410183	0	0.765386	1	Infinity	STZ+Mildronate	STZ-Diabetes	100 - 8.59	4.56031	244.95	0	0	0	0	0	6.39524	0	0	0	0	0	5.96643	0	0	0	0	0	0	0	0	0	0	0	27.3619	0	0	0	0	0	12.0723	0	0	0	0	0
15.77_335.5160m/z		335.516	1	15.7671	0.399067	0	1	1	1	---	---	100	0	---	0	0	0	0	0	0	0	0	0	0	0	0	0	0	0	0	0	0	0	0	0	0	0	0	0	0	0	0	0	0	0	0	0	0	0
12.21_168.9808m/z		168.981	1	12.2109	1.11362	1	9.90093e-07	3.98248e-05	3.14051	STZ-Diabetes	Mildronate	100 - 0.0629	778.511	23.26	252.387	314.347	434.256	217.777	230.296	251.431	218.325	295.97	337.99	210.468	238.695	185.91	1132.35	539.127	996.12	860.691	639.325	503.455	693.953	460.674	912.237	666.295	607.772	392.043	304.385	351.463	535.13	260.907	410.49	474.627	203.338	288.09	360.83	207.104	311.903
15.77_371.0988m/z		371.099	1	15.7671	0.5357	2	0.0189702	0.0842178	3.58127	STZ+Mildronate	Mildronate	100 - 12.7	42.0701	54.23	15.8609	6.53141	26.8916	10.8131	30.8437	13.7661	10.3797	45.4392	5.74189	0	8.92283	0	49.7686	21.3282	58.3123	9.53513	15.6512	20.4506	72.2814	65.7359	61.9148	24.8776	14.2644	13.3466	19.1286	7.3026	33.1383	12.9547	54.9773	25.9863	9.66718	44.2295	6.1299	0	11.6595
15.77_212.0926m/z		212.093	1	15.7671	0.6807	0	0.00144309	0.0114535	2.1213	Untreated	STZ-Diabetes	100	25.9164	17.27	32.4307	25.1805	20.8874	26.366	21.3821	29.2519	14.0837	22.8314	15.2467	29.8198	19.5355	16.4323	10.8772	13.3799	4.78487	18.9991	13.4998	11.7625	7.2079	10.0943	7.78221	22.7217	12.0585	15.0333	39.1122	28.1537	25.7394	31.5877	38.1125	55.2189	13.1169	22.2235	16.277	29.3432	25.527
12.21_169.9843m/z		169.984	1	12.2109	1.18112	0	2.09744e-06	7.18157e-05	3.45075	STZ-Diabetes	Mildronate	100	25.9749	29.36	10.4345	9.24406	16.2595	9.15933	7.14859	8.27284	5.35675	7.88839	10.5777	8.86424	7.84626	4.63055	36.3215	19.6897	34.35	27.4805	22.0599	15.9478	22.7013	14.0709	32.7153	22.3085	19.7985	13.7796	12.5842	10.3355	20.0364	10.9733	12.742	15.6166	4.98902	7.67838	11.2925	8.72256	10.2527
12.87_192.0135m/z		192.014	1	12.8744	0.807217	0	0.854882	1	2.38663	STZ+Mildronate	Mildronate	100	9.65166	50.66	7.74497	6.30458	8.0817	2.26407	0	3.99172	3.54189	7.65971	3.80466	0	6.61632	2.64169	9.83914	5.31989	3.37795	7.96272	6.30168	1.86386	1.81658	46.3051	3.02016	5.43768	1.33047	0	9.34061	7.04898	9.95901	2.71246	0	7.53518	3.29875	7.45578	4.06176	0	8.64554
12.21_187.0243m/z		187.024	1	12.2109	0.605533	2	1	1	1	---	---	100 - 6.88	0	---	0	0	0	0	0	0	0	0	0	0	0	0	0	0	0	0	0	0	0	0	0	0	0	0	0	0	0	0	0	0	0	0	0	0	0
15.62_343.0674m/z		343.067	1	15.623	0.559567	1	0.000989484	0.00864859	6.31666	STZ-Diabetes	Mildronate	100 - 9.29	38.7916	51.65	7.63175	5.51859	20.515	5.05757	2.82978	4.69525	0	7.79841	4.25547	0	22.019	2.77404	47.3825	19.5132	74.2214	32.7059	36.36	22.5668	64.7182	10.3852	43.2201	9.84614	26.5886	7.36446	9.20407	6.17019	25.2805	6.05921	5.04395	8.86324	0	7.59079	4.54304	0	28.7722
12.21_259.0128m/z		259.013	1	12.2109	1.37288	0	5.4997e-11	1.42408e-08	8.50121	STZ+Mildronate	Untreated	100 - 5.29 - 3.95	770.933	16.21	107.064	105.629	109.703	73.6574	65.8555	82.2016	141.018	118.492	118.76	96.5538	109.162	90.0217	803.111	376.801	1281.69	545.787	713.899	758.159	1311.92	647.342	1081.51	439.978	602.028	542.818	129.122	118.101	135.186	88.2451	117.384	155.172	131.337	115.337	126.785	95.0105	142.642
12.21_241.0025m/z		241.003	1	12.2109	0.51385	0	0.0368719	0.140534	2.08245	STZ+Mildronate	Untreated	100	39.3919	32.04	11.2484	35.7256	37.3894	10.3836	8.31398	10.4358	19.1788	17.78	40.182	10.0526	20.5441	14.4044	34.9053	32.6725	50.7692	18.3799	50.0331	41.167	53.1154	30.8711	78.3468	42.2444	17.9739	13.7998	13.5659	39.9438	46.0746	12.4401	14.8192	19.6997	17.8622	17.3067	42.8974	9.89189	26.8449
15.62_392.0060m/z		392.006	1	15.623	0.559567	0	1	1	1	---	---	100	0	---	0	0	0	0	0	0	0	0	0	0	0	0	0	0	0	0	0	0	0	0	0	0	0	0	0	0	0	0	0	0	0	0	0	0	0
15.62_394.9784m/z		394.978	1	15.623	0.559567	0	0.240574	0.526519	1.97027	Mildronate	STZ+Mildronate	100 - 6.84	1.20007	23.54	1.31139	0.313442	0	1.65153	1.51815	0.485041	1.34353	1.06895	1.44839	0.91675	1.54228	0.880521	1.03912	0.855837	0.179745	0.430971	0.0577916	1.64044	0.716536	0.0881784	0.220485	0.886229	1.12217	0.620937	1.58157	0.350451	0	1.97861	2.70603	0.915613	1.2513	1.04049	1.54626	0.902097	2.01529
12.21_235.0093m/z		235.009	1	12.2109	0.51385	0	0.660792	0.928336	1.95694	Untreated	STZ-Diabetes	100	7.15272	17.31	12.1888	13.0713	5.27789	7.93758	4.44076	0	11.2649	4.84455	4.15595	11.6827	3.59884	2.62793	4.48769	2.76653	3.70524	3.07183	3.90668	3.99233	3.09076	18.9596	0	3.12939	2.80213	2.98418	14.7	14.6147	6.5039	9.5096	7.91543	0	10.4916	4.71557	4.43679	11.496	4.70259
15.62_434.0162m/z		434.016	1	15.623	0.704483	0	0.413252	0.706764	Infinity	Mildronate	Untreated	100 - 12.6	0.00562935	244.95	0	0	0	0	0	0	0	0	0	0.0337761	0	0	0	0	0	0	0	0	0	0	0	0	0	0	0	0	0	0	0	0	0	0	0	0.0332362	0
15.62_462.0595m/z		462.06	1	15.623	0.414567	0	1	1	1	---	---	100	0	---	0	0	0	0	0	0	0	0	0	0	0	0	0	0	0	0	0	0	0	0	0	0	0	0	0	0	0	0	0	0	0	0	0	0	0
15.62_466.9399m/z		466.94	1	15.623	0.414567	0	0.0445349	0.159471	Infinity	Untreated	Mildronate	100 - 6.46 - 3.42	1.3547	108.24	0.678132	2.9924	3.32718	0	1.13051	0	0	0	0	0	0	0	0	0	3.24468	0	0	0	0	0	0	0	0	0	0.817844	3.34573	4.10006	0	2.01508	0	0	0	0	0	0
15.62_466.9650m/z		466.965	1	15.623	0.543117	1	0.413252	0.706764	Infinity	Untreated	Mildronate	100 - 3.35	0.313458	244.95	0	0	0	0	1.88075	0	0	0	0	0	0	0	0	0	0	0	0	0	0	0	0	0	0	0	0	0	0	0	3.35234	0	0	0	0	0	0
12.21_170.9767m/z		170.977	1	12.2109	0.51385	0	1.33198e-06	5.01674e-05	4.26651	STZ-Diabetes	Mildronate	100	30.5135	31.92	9.1895	12.6664	16.2261	7.29831	8.85506	8.57798	4.2834	8.70214	12.9223	3.65117	7.45016	5.90198	43.2407	19.7484	38.9869	35.5735	24.5321	20.999	26.1867	18.0279	39.322	24.4386	21.9065	15.1554	11.0828	14.162	19.9953	8.74372	15.7837	16.1927	3.98936	8.47046	13.7956	3.59281	9.73511
15.62_478.9658m/z		478.966	1	15.623	0.28905	0	0.420447	0.712438	Infinity	STZ-Diabetes	Untreated	100 - 11.7	0.294272	244.95	0	0	0	0	0	0	0	0.033157	0	0	0	0	0	0	0	0	0	1.76563	0	0	0	0	0	0	0	0	0	0	0	0	0	0.0322743	0	0	0
15.62_496.9772m/z		496.977	1	15.623	0.410183	0	0.579313	0.850157	Infinity	Mildronate	STZ-Diabetes	100 - 2.62	0.58645	244.95	0	0	0	0	0	2.51161	0	0	3.5187	0	0	0	0	0	0	0	0	0	0	0	0	0	0	0	0	0	0	0	0	4.74117	0	0	3.75648	0	0
15.62_518.9373m/z		518.937	1	15.623	0.410183	0	0.540893	0.83097	Infinity	STZ-Diabetes	Mildronate	100 - 9.14	0.926522	244.95	0	0	0	1.23896	0	0	0	0	0	0	0	0	0	0	0	0	0	5.55913	0.0554643	0	0	0	0	0	0	0	0	1.48433	0	0	0	0	0	0	0
15.62_578.9485m/z		578.949	1	15.623	0.410183	0	1	1	1	---	---	100 - 3.15	0	---	0	0	0	0	0	0	0	0	0	0	0	0	0	0	0	0	0	0	0	0	0	0	0	0	0	0	0	0	0	0	0	0	0	0	0
15.77_135.0448m/z		135.045	1	15.7671	0.813633	17	0.449235	0.742097	1.19895	Mildronate	STZ+Mildronate	100 - 2.97	33.4159	10.51	34.255	28.0788	36.4749	32.4474	17.5673	23.9672	35.9594	42.5314	33.2336	35.8616	32.0726	20.8366	31.3357	27.0494	30.5621	24.7681	30.5711	25.0593	29.329	29.537	29.1403	26.2329	31.6489	21.3374	41.3124	31.3942	44.9478	38.8736	31.3127	45.243	33.4909	41.3991	35.4794	35.2884	41.9093
15.77_158.8927m/z		158.893	1	15.7671	0.410183	0	0.524325	0.817245	1.45557	Mildronate	STZ+Mildronate	100	3.46863	18.37	3.58835	2.84736	4.3096	2.94248	1.09468	1.58527	3.79159	4.78947	3.93503	4.44216	2.99821	0.855329	3.56274	3.2399	3.68116	2.27711	3.28801	2.52325	3.85068	0.816183	2.86146	2.80646	2.28827	1.67502	4.32764	3.18356	5.31069	3.52523	1.95122	2.99252	3.53131	4.66196	4.20095	4.37116	3.91775
15.77_159.8935m/z		159.893	1	15.7671	0.95855	0	0.134742	0.349771	1.64066	Mildronate	STZ+Mildronate	92.1 - 100 - 52.4 - 5.14	34.3026	18.99	34.1024	35.1083	28.1552	27.8217	15.5644	17.9899	47.787	36.3447	48.2562	31.3978	24.2624	17.7675	26.5559	22.8593	33.0193	22.0226	31.056	21.2686	28.5585	9.203	28.0215	20.4941	23.3535	15.8163	41.1283	39.2537	34.6954	33.3317	27.7428	33.9595	44.5066	35.3771	51.5172	30.8959	31.7036
12.21_126.9978m/z		126.998	1	12.2109	2.48902	0	0.185237	0.433826	1.29963	Mildronate	STZ+Mildronate	100	49.5861	9.01	51.3924	48.753	32.9061	55.1275	34.0022	33.3632	50.6903	58.1743	51.8919	57.1946	50.2829	29.283	37.3827	43.8243	33.914	39.0473	42.0942	40.975	37.7322	28.8833	42.6988	46.5509	39.6701	33.3894	61.9804	54.5095	40.5499	66.0454	60.6072	62.9797	47.2105	56.6255	55.3986	56.2804	65.7045
12.21_226.9383m/z		226.938	1	12.2109	0.646317	0	0.0126564	0.0617372	3.00356	Mildronate	STZ-Diabetes	100 - 4.22	132.051	49.81	207.48	200.158	112.867	104.543	85.4849	31.9772	189.289	109.733	94.8981	267.144	75.1093	56.1301	31.8517	69.552	21.5601	41.7688	26.8582	72.197	32.1864	156.034	38.3553	68.7906	18.908	16.6561	250.226	223.791	139.085	125.248	152.372	60.3634	176.295	106.812	101.311	262.874	98.1453
12.21_224.9404m/z		224.94	1	12.2109	0.646317	0	0.00863229	0.0460278	2.96507	Mildronate	STZ-Diabetes	100 - 4.11	131.056	48.18	199.427	201.155	108.882	101.893	82.5688	34.589	182.093	112.465	99.4047	256.15	77.2575	58.9645	30.8741	67.3759	20.3108	43.3488	30.7807	72.5087	30.7992	147.158	34.1473	70.4169	19.1342	22.2585	240.514	224.906	134.174	122.072	147.175	65.2938	169.593	109.471	106.122	252.056	100.952
15.77_177.8597m/z		177.86	1	15.7671	0.410183	0	0.00975356	0.0501975	2.69866	Mildronate	STZ+Mildronate	100 - 93.8 - 22.1	7.51432	33.44	8.29527	5.47692	6.56293	6.51486	2.39222	5.76522	6.22398	5.21354	13.1807	5.50684	10.9469	4.01391	3.12994	3.82811	5.13843	2.52425	7.69432	4.78755	2.62012	0.673653	6.63474	1.30273	4.05635	1.41918	10.0043	6.1236	8.08744	7.80512	4.26401	10.883	5.79673	5.07474	14.0715	5.41882	14.3043
15.62_480.9816m/z		480.982	1	15.623	0.947367	1	0.651671	0.918949	9.08998	Mildronate	STZ-Diabetes	100 - 11.7 - 3.2	1.26801	185.04	0	0.924286	0	0	0	0	0	0.186777	0	0	0.591967	6.82932	0	0.641981	0.194249	0.00074306	0	0	0	2.79517	0	0	0	0	0	1.03342	0	0	0	0	0	0.181804	0	0	0.773522
12.10_491.1565m/z		491.156	1	12.0986	0.465583	0	1	1	1	---	---	100	0	---	0	0	0	0	0	0	0	0	0	0	0	0	0	0	0	0	0	0	0	0	0	0	0	0	0	0	0	0	0	0	0	0	0	0	0
12.10_476.0826m/z		476.083	1	12.0986	0.465583	0	0.413252	0.706764	Infinity	STZ+Mildronate	Untreated	100 - 15.1 - 1.54	0.913712	244.95	0	0	0	0	0	0	0	0	0	0	0	0	0	0	0	0	0	0	0	0	0	0	5.48227	0	0	0	0	0	0	0	0	0	0	0	0
12.10_477.1141m/z		477.114	1	12.0986	0.605533	0	0.413252	0.706764	Infinity	STZ-Diabetes	Untreated	100 - 10.9	0.0577918	244.95	0	0	0	0	0	0	0	0	0	0	0	0	0	0.346751	0	0	0	0	0	0	0	0	0	0	0	0	0	0	0	0	0	0	0	0	0
16.03_190.7497m/z		190.75	1	16.0332	1.09028	0	0.00890817	0.0470491	2.06739	STZ-Diabetes	Mildronate	100	251.605	19.51	129.799	164.935	92.5024	152.552	116.918	133.279	185.769	89.9326	134.731	104.091	120.069	95.6209	386.287	212.385	289.678	193.485	191.788	236.009	355.656	121.082	488.491	169.786	138.439	115.798	156.54	184.41	113.99	182.764	208.401	251.592	173.016	87.5383	143.835	102.427	156.894
12.10_242.9814m/z		242.981	1	12.0986	0.605533	0	0.029558	0.119239	1.58114	Untreated	STZ+Mildronate	100 - 3.74	175.137	21.82	229.352	223.119	155.07	157.929	140.565	144.787	130.436	120.577	198.363	204.295	131.058	109.523	113.37	123.432	123.685	161.929	228.789	174.325	75.7447	95.1863	130.179	135.851	128.41	99.2276	276.604	249.464	191.091	189.206	250.551	273.314	121.482	117.367	211.768	201.03	171.253
16.03_194.0269m/z		194.027	1	16.0332	0.254067	0	0.0615434	0.202059	1.86806	STZ-Diabetes	Untreated	100 - 2.45	86.2276	24.18	31.4519	73.4293	51.4482	66.4855	20.4575	33.6807	69.7253	48.6636	64.2502	63.5264	41.4543	38.631	133.695	54.2684	97.88	59.3478	101.518	70.6558	129.428	38.9702	139.236	47.6312	75.2437	46.0972	37.9317	82.0993	63.3991	79.6528	36.4644	63.5792	64.9389	47.368	68.592	62.511	54.1683
16.03_248.0230m/z		248.023	1	16.0332	0.6778	1	1	1	1	---	---	100 - 20.2	0	---	0	0	0	0	0	0	0	0	0	0	0	0	0	0	0	0	0	0	0	0	0	0	0	0	0	0	0	0	0	0	0	0	0	0	0
16.03_288.9872m/z		288.987	1	16.0332	1.51637	0	0.956365	1	1.06739	STZ-Diabetes	Untreated	100 - 6.92 - 3.31	1083.51	15.94	1211.91	1374.88	977.835	1056.87	804.697	664.473	1230.16	1057.98	1240.21	1161.55	904.013	682.923	1129.52	984.06	1317.83	821.051	1195.05	1053.57	1593.84	620.305	1545	932.051	1024.89	677.32	1461.59	1537.21	1204.98	1266.18	1434.33	1254.33	1145.72	1029.81	1324.02	1142.99	1181.27
16.03_326.9432m/z		326.943	1	16.0332	0.540433	0	0.979197	1	1.08327	STZ+Mildronate	Untreated	100 - 2.69	232.941	9.92	223.226	251.249	217.471	224.808	187.5	185.952	231.096	214.911	239.216	243.646	203.086	188.061	199.311	175.005	239.143	187.235	238.971	256.479	283.801	122.316	313.767	223.384	258.376	196.001	269.216	280.915	267.987	269.331	334.209	351.022	215.232	209.189	255.381	239.752	265.373
16.03_383.0470m/z		383.047	1	16.0332	0.6778	0	0.055996	0.188152	1.98851	STZ-Diabetes	Mildronate	100 - 11.8	717.623	24.77	438.386	506.037	341.298	460.689	291.988	268.502	387.998	314.956	433.48	483.02	299.746	246.106	1046.8	451.149	969.613	470.917	750.957	616.307	1060.48	248.625	1369	299.714	531.181	330.478	528.704	565.787	420.579	551.927	520.454	506.852	361.363	306.571	462.773	475.3	391.678
16.03_391.0343m/z		391.034	1	16.0332	0.6778	0	0.917012	1	1.12049	STZ+Mildronate	Mildronate	100 - 7.39	187.471	13.09	203.285	232.081	188.161	193.966	147.636	122.631	167.247	167.028	174.332	199.442	164.689	131.134	165.808	134.928	208.798	139.118	193.064	198.617	228.182	111.998	264.301	180.569	191.03	148.742	245.166	259.484	231.87	232.38	263.153	231.491	155.766	162.581	186.112	196.254	215.198
16.03_393.0137m/z		393.014	1	16.0332	1.08413	0	0.99727	1	1.04839	STZ+Mildronate	STZ-Diabetes	100 - 10.5	422.487	13.9	463.801	516.582	425.146	446.449	347.723	299.735	449.842	396.696	441.682	457.51	372.568	312.127	372.715	363.741	460.87	314.002	460.717	445.875	589.27	252.114	581.13	395.707	421.635	295.065	559.355	577.577	523.904	534.867	619.798	565.81	418.962	386.135	471.529	450.197	486.834
16.03_421.0030m/z		421.003	1	16.0332	0.6778	0	0.26095	0.557277	1.44534	STZ+Mildronate	Mildronate	100 - 12.7 - 3.88	1473.4	11.81	1116.59	1379.71	1277.18	1361.58	1099.59	996.793	911.477	876.844	1183.52	1126.52	1039.9	978.217	1596.41	920.659	1676.95	1059.21	1883.53	1598.35	1686.67	651.59	2771.82	1071.19	1532.04	1127.11	1346.63	1542.61	1573.86	1631.24	1959.97	1881.65	848.907	853.499	1263.5	1108.52	1358.84
16.03_423.0240m/z		423.024	1	16.0332	0.684483	0	0.874377	1	1.093	Untreated	STZ-Diabetes	100 - 6.74	144.784	15.28	155.599	183.619	149.525	164.065	111.157	104.74	151.276	127.062	153.192	165.596	147.555	105.638	51.3756	132.412	150.285	119.524	175.059	166.134	183.869	79.3527	208.803	128.87	150.068	104.855	187.656	205.299	184.259	196.558	198.132	197.717	140.892	123.68	163.544	162.949	192.81
16.03_431.0231m/z		431.023	1	16.0332	0.395433	0	0.154264	0.383623	Infinity	Mildronate	STZ+Mildronate	100 - 10.1	0.949876	114.55	0	2.08397	0	0	0	1.08549	1.54299	0	1.68128	2.47498	0	0	0	0.981941	0	0	0	0	0	0	0	0	0	0	0	2.33003	0	0	0	2.04909	1.43707	0	1.7949	2.43542	0
16.03_500.1268m/z		500.127	1	16.0332	0.540433	0	0.73902	1	1.29185	STZ+Mildronate	Mildronate	100 - 10.4	147.686	18.5	164.33	215.726	128.159	149.741	103.279	83.284	117.11	110.772	153.305	109.926	104.678	90.1343	120.707	120.833	178.764	83.4709	185.275	135.013	219.224	68.7559	222.226	141.944	134.161	99.8045	198.186	241.198	157.929	179.397	184.09	157.215	109.071	107.823	163.664	108.169	136.783
16.03_538.0838m/z		538.084	1	16.0332	0.6778	0	0.0188757	0.0840883	17.3621	Untreated	STZ+Mildronate	100 - 17.2	21.3767	69.06	22.3928	0	21.3135	44.5616	13.2728	26.7193	0	0	29.0695	0	62.3081	14.9122	0	8.02293	0	0	0	0	0	7.38736	0	0	0	0	27.0063	0	26.2645	53.3869	23.6581	50.4381	0	0	31.0339	0	81.4179
16.03_613.0311m/z		613.031	1	16.0332	0.395433	0	0.200433	0.459288	1.55287	STZ-Diabetes	Untreated	100 - 17.7	278.906	23.1	97.2858	260.427	247.076	230.287	74.273	168.295	162.925	192.38	223.597	279.672	155.891	181.917	424.991	153.786	260.066	231.867	385.472	217.253	346.246	139.578	447.843	156.322	298.832	206.396	117.329	291.177	304.469	275.894	132.388	317.691	151.741	187.259	238.707	275.202	203.703
16.03_640.1509m/z		640.151	1	16.0332	0.540433	0	0.312313	0.63241	1.34954	STZ+Mildronate	Mildronate	100 - 14.4	388.762	14.92	356.094	459.094	398.87	421.186	301.205	216.719	281.824	223.074	269.744	335.34	336.624	281.816	450.483	259.299	493.311	286.565	429.939	407.707	571.635	231.01	548.919	281.66	392.272	307.078	429.458	513.301	491.524	504.601	536.882	409.1	262.477	217.135	287.973	329.98	439.866
16.17_138.0318m/z		138.032	1	16.1662	0.411667	0	1	1	1	---	---	100	0	---	0	0	0	0	0	0	0	0	0	0	0	0	0	0	0	0	0	0	0	0	0	0	0	0	0	0	0	0	0	0	0	0	0	0	0
16.17_153.0552m/z		153.055	1	16.1662	0.807533	1	0.107204	0.297088	2.48314	Mildronate	Untreated	100 - 6.52	3.74423	47.38	2.25905	1.41916	2.29379	1.27116	0	1.80402	7.71089	4.67073	3.56623	2.76733	2.4838	1.26639	1.64358	4.0383	3.55735	0.893122	2.81841	2.01763	2.16389	2.83216	2.16772	1.09388	3.51815	0.899491	2.72447	1.58672	2.82661	1.52291	0	3.40545	7.18156	4.54638	3.80722	2.7231	3.24558
16.17_182.0215m/z		182.021	1	16.1662	0.5328	0	1	1	1	---	---	100 - 4.65	0	---	0	0	0	0	0	0	0	0	0	0	0	0	0	0	0	0	0	0	0	0	0	0	0	0	0	0	0	0	0	0	0	0	0	0	0
12.10_234.7613m/z		234.761	1	12.0986	0.605533	0	0.836911	1	1.50799	Mildronate	STZ+Mildronate	100	12.5844	11.3	21.733	3.11951	3.07406	29.7074	7.69465	9.82808	20.6173	23.7854	12.0473	9.59165	6.94073	2.5238	10.3569	11.5047	8.22161	11.2962	10.2812	10.7411	12.3277	5.00581	3.37079	6.78379	13.7454	8.83711	26.2105	3.48784	3.78813	35.5908	13.7153	18.5525	19.202	23.1522	12.8614	9.43834	9.06944
12.10_223.0645m/z		223.064	1	12.0986	0.465583	0	1	1	1	---	---	100	0	---	0	0	0	0	0	0	0	0	0	0	0	0	0	0	0	0	0	0	0	0	0	0	0	0	0	0	0	0	0	0	0	0	0	0	0
16.17_207.0142m/z		207.014	1	16.1662	1.23433	1	5.93379e-05	0.000945527	3.00994	STZ-Diabetes	Untreated	100 - 3.38	131.847	27.16	18.2626	42.1696	51.054	54.3956	46.4721	50.4701	24.0381	41.164	79.256	22.3353	72.5635	36.1653	144.685	77.0606	166.017	130.776	168.176	104.369	130.294	79.2255	135.812	72.0822	136.425	75.4732	22.0251	47.1488	62.9134	65.1685	82.8341	95.2725	22.388	40.0681	84.6118	21.9783	94.8186
16.17_213.0401m/z		213.04	1	16.1662	0.548433	0	0.0220153	0.0950098	3.87169	Mildronate	STZ+Mildronate	100 - 6.72	0.444571	51.63	0.314966	0.554184	0.300409	0.225683	0.137852	0.183346	0.573697	0.718525	0.529102	0.592331	0.010089	0.243686	0.240903	0.320998	0.155177	0	0.283566	0.0476963	0.248493	0	0.168008	0.236917	0	0.0355391	0.379857	0.619618	0.370192	0.270379	0.245715	0.346103	0.534315	0.699395	0.564856	0.582863	0.0131833
12.10_252.0184m/z		252.018	1	12.0986	0.465583	0	0.000209431	0.0025595	2.33464	Untreated	STZ+Mildronate	100 - 5.97	57.9048	20.44	73.1687	54.2059	67.0477	62.7118	48.4155	41.8794	22.8412	36.9702	37.9947	62.2741	40.7346	30.0039	18.1926	29.7117	15.3448	17.7185	29.4159	42.054	16.3853	18.7629	31.0391	22.9906	27.8113	31.826	88.2432	60.6062	82.6223	75.1317	86.2981	79.0558	21.2732	35.9859	40.5622	61.2787	53.2279
15.77_381.1087m/z		381.109	1	15.7671	0.266133	0	0.335438	0.660514	10.0909	Untreated	STZ+Mildronate	100 - 20.7	0.638561	162.19	2.40034	0	0	0	1.43102	0	0	0	0	0.791602	0	0	0	0	0.585681	0	0	0	0	0	0.379685	0	0	0	2.89487	0	0	0	2.55072	0	0	0	0	0.778949	0
16.03_148.0330m/z		148.033	1	16.0332	0.540433	0	0.164613	0.401408	3.98283	STZ-Diabetes	Untreated	100	4.44691	88.15	0	0	3.30318	1.72589	1.67005	0	6.79019	0	0	0	1.66633	0	10.9531	0	0	5.73847	2.86161	7.12826	11.3952	2.86195	3.25183	3.10281	5.92088	0	0	0	4.07048	2.0677	2.97678	0	6.32406	0	0	0	2.17739
16.03_128.0111m/z		128.011	1	16.0332	0.540433	0	0.572071	0.850157	1.29663	STZ-Diabetes	Untreated	100 - 84.9	98.1731	22.01	86.3903	89.4106	63.3145	110.391	58.3564	46.4204	100.215	89.7079	101.506	98.2402	69.8632	55.6864	135.373	76.0218	117.227	69.6938	99.4998	91.2232	131.084	46.0843	151.893	74.0331	77.2469	53.4098	104.189	99.9676	78.022	132.254	104.017	87.6279	93.3354	87.3197	108.366	96.6699	91.2902
15.77_507.4370m/z		507.437	1	15.7671	0.6778	0	0.0337016	0.132347	Infinity	STZ+Mildronate	Mildronate	100 - 8.02	1.60134	147.88	0	0.00269067	0	0	0	0	0	0	0	0	0	0	0	0	0	0	0	0	3.22195	0	5.70808	0	0	0.678006	0	0.00300837	0	0	0	0	0	0	0	0	0
15.91_114.9855m/z		114.986	1	15.9121	0.668633	0	0.0468639	0.1651	2.12887	STZ-Diabetes	Untreated	100	6.86991	26.36	5.52513	4.87345	2.81218	1.64748	1.66138	2.84256	6.59662	4.87174	4.40389	3.56603	4.01168	3.3635	9.46297	3.79019	14.0971	3.58405	4.71397	5.57119	5.5704	2.96188	6.7899	5.7414	4.07315	5.42647	6.66344	5.44887	3.46542	1.97376	2.96132	5.3659	6.14379	4.74204	4.70149	3.50903	5.24205
15.91_121.0655m/z		121.065	1	15.9121	0.543117	0	0.19768	0.456261	Infinity	STZ+Mildronate	Mildronate	100 - 6.5	1.05473	110.86	0.580033	0	0.742532	0	0	0.608784	0	0	0	0	0	0	0	0	0.738045	0	1.25328	1.35407	0	0	0	1.90122	0.663416	3.76377	0.699534	0	0.915015	0	0	1.1492	0	0	0	0	0
15.91_148.8744m/z		148.874	1	15.9121	0.543117	0	0.19555	0.451855	Infinity	STZ+Mildronate	Untreated	100 - 6.23	0.610645	155.12	0	0	0	0	0	0	0	0	0	0	0	0	0	0	1.08938	0	1.0018	0	0	0	0	1.61439	0	2.04948	0	0	0	0	0	0	0	0	0	0	0
12.21_266.9486m/z		266.949	1	12.2109	0.377917	0	6.76575e-05	0.00104203	2.26525	STZ-Diabetes	Mildronate	100 - 36.1	29.6599	21.53	9.8611	11.549	12.4189	15.276	13.0534	19.1329	8.94073	18.0228	19.9346	12.5692	12.9787	6.11474	37.1365	24.7057	27.8343	36.81	21.3623	30.1107	22.8935	19.8674	36.4629	24.5048	31.6089	18.6472	11.8927	12.9126	15.3037	18.3014	23.267	36.1173	8.32698	17.543	21.2818	12.3683	16.9592
15.91_151.0665m/z		151.066	1	15.9121	0.82185	0	0.529299	0.820077	3303.74	STZ+Mildronate	Untreated	100 - 2.73	1.06506	109.8	0	0.000764385	0.00116989	0	0	0	0	1.39627	2.59491	0	0.00592875	0	1.28775	1.18214	0	0.0432446	1.74662	0.0161259	0	0.00862569	0	0	0	6.38171	0	0.000854639	0.00144164	0	0	0	0	1.3591	2.77026	0	0.00774709
15.91_165.0552m/z		165.055	1	15.9121	1.2221	0	0.421082	0.712772	1.53941	STZ+Mildronate	Untreated	100 - 4.26	28.1811	36.03	25.8428	13.3967	26.0442	17.1203	9.64486	17.7894	32.2239	23.2148	40.4849	14.2364	19.8823	18.458	17.8429	19.1655	14.7323	14.1257	42.2469	32.2362	19.0551	14.0384	23.225	37.3848	24.8143	50.5688	31.167	14.9785	32.094	20.5109	17.1915	33.581	30.0119	22.5968	43.2207	14.0088	25.9802
15.91_195.0656m/z		195.066	1	15.9121	0.684483	0	0.903503	1	1.87568	Mildronate	Untreated	100 - 7.02	1.94655	77.85	1.60805	1.39984	0	1.60168	0	1.61714	4.38806	3.66216	3.62908	0	0	0	2.77727	1.7473	2.34901	0	3.36057	0	1.44495	0	0	1.88258	0	3.94138	1.93934	1.56512	0	1.91889	0	3.05268	4.08684	3.56466	3.87432	0	0
15.91_199.0608m/z		199.061	1	15.9121	0.82185	1	0.0255391	0.106021	3.1487	STZ-Diabetes	Untreated	100 - 5.8	6.56192	42.09	1.95751	0	3.55065	2.71693	1.14148	3.13748	5.83258	5.75892	10.2531	2.61425	3.2219	1.40993	4.29951	7.79877	3.01191	5.54608	8.30211	10.4131	2.89737	1.8686	4.77034	7.77011	5.08915	12.5556	2.36081	0	4.37543	3.25501	2.03463	5.92263	5.4322	5.6056	10.946	2.57246	4.21006
15.91_213.9848m/z		213.985	1	15.9121	0.5357	0	0.160348	0.393788	1.4727	STZ-Diabetes	Untreated	100 - 5.77 - 1.53	237.934	10.68	194.314	147.51	187.782	186.369	90.0005	163.403	103.542	129.745	244.474	251.372	210.564	214.442	239.524	227.74	196.169	251.868	272.288	240.013	223.584	97.5159	220.357	250.588	365.865	227.404	234.347	164.927	231.403	223.279	160.421	308.456	96.4343	126.291	260.995	247.355	275.144
15.91_299.1287m/z		299.129	1	15.9121	0.947367	5	1	1	1	---	---	100 - 14.3	0	---	0	0	0	0	0	0	0	0	0	0	0	0	0	0	0	0	0	0	0	0	0	0	0	0	0	0	0	0	0	0	0	0	0	0	0
12.10_468.0661m/z		468.066	1	12.0986	0.465583	0	0.413252	0.706764	Infinity	Mildronate	Untreated	100	1.12428	244.95	0	0	0	0	0	0	0	0	0	6.74568	0	0	0	0	0	0	0	0	0	0	0	0	0	0	0	0	0	0	0	0	0	0	0	6.63786	0
15.91_338.5444m/z		338.544	1	15.9121	0.399067	0	1	1	1	---	---	100	0	---	0	0	0	0	0	0	0	0	0	0	0	0	0	0	0	0	0	0	0	0	0	0	0	0	0	0	0	0	0	0	0	0	0	0	0
12.10_447.1372m/z		447.137	1	12.0986	0.465583	0	0.413252	0.706764	Infinity	Mildronate	Untreated	100	0.0883376	244.95	0	0	0	0	0	0	0	0	0	0	0.530026	0	0	0	0	0	0	0	0	0	0	0	0	0	0	0	0	0	0	0	0	0	0	0	0.692584
15.91_678.0972m/z		678.097	1	15.9121	0.399067	1	0.103307	0.2889	Infinity	Untreated	Mildronate	100 - 17.2	6.02502	129.99	0	0	22.8038	0	0	13.3463	0	0	0	0	0	0	8.16887	16.181	0	5.59357	0	0	0	0	0	0	0	0	0	0	28.1009	0	0	25.1939	0	0	0	0	0
16.03_84.0208m/z		84.0208	1	16.0332	0.540433	0	0.0570958	0.191227	2.26584	STZ-Diabetes	Untreated	100 - 4.83	59.4404	31.73	32.7468	36.1507	22.6418	31.3462	18.9131	15.6011	38.2831	27.9244	36.2142	38.4208	19.2019	16.3311	109.771	36.1524	76.9366	34.4402	56.6312	42.7107	84.1244	20.002	112.728	24.4606	39.3622	21.8163	39.4934	40.4191	27.9012	37.5542	33.7117	29.4502	35.6551	27.181	38.6615	37.8066	25.0911
16.03_95.0055m/z		95.0055	1	16.0332	2.05533	0	0.0612685	0.201617	2.44188	STZ-Diabetes	Untreated	100	421.275	37.63	225.398	250.812	138.137	214.555	107.962	98.2612	277.825	194.054	247.883	262.901	123.009	98.6807	794.887	262.588	567.569	231.359	369.23	302.019	635.586	131.513	753.15	151.128	230.576	134.913	271.836	280.427	170.225	257.047	192.436	185.488	258.753	188.888	264.634	258.699	160.736
16.03_95.5072m/z		95.5072	1	16.0332	1.09028	0	0.0830542	0.250923	2.4411	STZ-Diabetes	Untreated	100	27.6246	39.74	15.7898	19.1159	7.94211	12.4866	6.79352	5.77094	17.2297	11.6161	16.2015	12.0729	7.31913	5.58569	54.9664	17.4473	39.6877	16.6881	18.9919	17.9663	44.6514	8.86402	46.4693	6.55744	14.8603	6.917	19.0429	21.373	9.78699	14.9595	12.1091	10.8938	16.0469	11.3068	17.2964	11.8799	9.5639
12.10_404.0599m/z		404.06	1	12.0986	0.605533	0	1	1	1	---	---	100 - 7.73	0	---	0	0	0	0	0	0	0	0	0	0	0	0	0	0	0	0	0	0	0	0	0	0	0	0	0	0	0	0	0	0	0	0	0	0	0
12.10_328.9916m/z		328.992	1	12.0986	0.3739	0	0.0199444	0.0875315	3.15042	Untreated	Mildronate	100 - 11.4	66.768	41.26	68.8508	112.432	81.7098	56.4088	39.0103	42.1962	5.57017	10.0887	31.4474	31.9599	24.7263	23.3677	10.1417	12.7551	18.0107	23.336	65.4868	35.599	4.24166	6.16889	38.608	33.9275	25.8364	34.827	83.0357	125.707	100.69	67.5804	69.5338	79.6539	5.1878	9.82013	33.5725	31.4491	32.3099
16.03_104.0110m/z		104.011	1	16.0332	0.395433	0	0.13941	0.35852	Infinity	STZ+Mildronate	Untreated	100	1.98803	164.08	0	0	0	0	0	0	0	0	0	0	0	0	7.16292	0	3.86877	0	0	0	2.22298	1.32587	8.37934	0	0	0	0	0	0	0	0	0	0	0	0	0	0
12.10_291.0360m/z		291.036	1	12.0986	0.227617	0	0.395829	0.706764	3.23995	Untreated	STZ+Mildronate	100 - 9.8	60.6848	57.42	102.267	123.404	0	57.6636	47.7687	33.006	17.3885	13.4485	47.0492	43.9682	29.1469	11.5352	8.98149	19.2129	19.7011	26.5811	73.8239	35.4893	0	30.5458	35.9594	0	23.3568	22.5189	123.336	137.974	0	69.0838	85.1452	62.3055	16.1948	13.0904	50.2286	43.2654	38.0862
16.03_111.0083m/z		111.008	1	16.0332	1.3671	0	0.0601108	0.198855	1.80933	STZ-Diabetes	Mildronate	100 - 3.57 - 0.301	1140.82	22.63	697.911	814.257	675.633	792.15	512.27	446.419	732.488	570.618	742.224	797.763	498.982	441.052	1585.87	725.922	1502.35	750.952	1243.74	1036.08	1518.36	442.237	2015.91	568.319	903.068	583.068	841.697	910.399	832.576	949.033	913.095	842.707	682.205	555.427	792.38	785.012	652.019
16.03_129.0189m/z		129.019	1	16.0332	0.947367	0	0.127968	0.338003	1.57523	STZ-Diabetes	Untreated	100 - 3.34	241.226	22.3	167.535	192.992	152.739	179.99	121.726	103.837	183.36	149.148	181.009	187.759	123.183	106.201	320.401	169.361	308.641	169.661	259.298	219.992	321.826	103.018	413.428	135.987	199.011	126.488	202.051	215.78	188.219	215.636	216.97	196.014	170.773	145.177	193.241	184.758	160.963
15.62_310.9576m/z		310.958	1	15.623	0.559567	0	0.0876331	0.260074	2.33913	STZ-Diabetes	Untreated	100 - 4.32 - 2.16	1.98136	37.89	1.53006	1.21919	1.2711	0	0.393438	0.668511	0.412924	0.626798	0	2.60468	0.211847	1.24367	1.08112	1.74181	2.09447	3.25081	2.24473	1.47519	0.391796	0.409193	1.87565	0.660886	3.19173	1.46653	1.84529	1.36314	1.56637	0	0.701284	1.26195	0.384578	0.610111	0	2.56305	0.27682
15.62_200.0034m/z		200.003	1	15.623	0.28905	0	1	1	1	---	---	100	0	---	0	0	0	0	0	0	0	0	0	0	0	0	0	0	0	0	0	0	0	0	0	0	0	0	0	0	0	0	0	0	0	0	0	0	0
15.62_248.4877m/z		248.488	1	15.623	0.410183	0	1	1	1	---	---	100	0	---	0	0	0	0	0	0	0	0	0	0	0	0	0	0	0	0	0	0	0	0	0	0	0	0	0	0	0	0	0	0	0	0	0	0	0
15.21_127.9993m/z		127.999	1	15.2076	0.683267	0	1	1	1	---	---	100 - 1.76	0	---	0	0	0	0	0	0	0	0	0	0	0	0	0	0	0	0	0	0	0	0	0	0	0	0	0	0	0	0	0	0	0	0	0	0	0
15.21_128.5009m/z		128.501	1	15.2076	0.55775	0	1	1	1	---	---	100	0	---	0	0	0	0	0	0	0	0	0	0	0	0	0	0	0	0	0	0	0	0	0	0	0	0	0	0	0	0	0	0	0	0	0	0	0
15.21_139.1125m/z		139.113	1	15.2076	1.2372	23	0.0332099	0.13054	2.18317	Mildronate	STZ+Mildronate	100 - 1.13	18.8639	42.47	18.9675	27.1358	22.6607	16.227	4.43294	23.4731	16.4397	12.5891	37.1977	16.5005	15.7066	14.7501	7.46409	15.8661	6.73003	7.7584	5.4404	18.0958	3.76508	3.66404	3.62655	13.0272	12.0664	15.6944	22.8753	30.3399	27.9246	19.4407	7.90149	44.3101	15.3111	12.2539	39.7114	16.2368	20.5237
15.21_159.0852m/z		159.085	1	15.2076	0.963117	2	0.0869529	0.258313	2.73733	STZ-Diabetes	Mildronate	100	3.78351	56.05	3.18495	2.92216	6.70905	1.35585	2.03294	3.73714	0	2.82452	3.11295	0	0.993759	1.3619	2.08939	1.17298	3.04667	3.60415	11.3268	1.461	1.89258	0	2.16375	1.29991	3.48945	0	3.84112	3.26719	8.2675	1.62437	3.62361	7.0546	0	2.74932	3.32332	0	1.29854
15.21_168.9903m/z		168.99	1	15.2076	0.683267	2	0.544506	0.833354	Infinity	Untreated	STZ-Diabetes	100 - 2.68	0.648233	244.95	0	0	0	3.8894	0	0	0	0	0	0	1.23198	0	0	0	0	0	0	0	0	0	0	0	0	0	0	0	0	4.65968	0	0	0	0	0	0	1.60982
12.34_78.9890m/z		78.989	1	12.3365	0.510383	0	0.148605	0.375409	1.70734	Mildronate	STZ-Diabetes	100	8.91949	27.82	8.4108	5.79836	5.73563	5.98187	4.72297	3.17326	8.55653	11.0841	6.57618	16.5325	5.56226	5.20534	3.04705	7.32395	5.83338	5.35957	4.25783	5.52347	11.5039	4.37376	7.02608	9.30105	4.04023	5.64559	10.1436	6.483	7.06797	7.16656	8.41845	5.99016	7.96916	10.789	7.02057	16.2683	7.26819
12.34_78.9179m/z		78.9179	1	12.3365	12.8309	0	0.120549	0.324309	1.5648	Mildronate	STZ-Diabetes	100	3013.88	18.26	2947.49	2799.1	3052.22	1967.62	1554.27	1731.55	3883.02	3844.23	2377.48	4152.88	2151.66	1673.99	1537.44	2549.01	1822	1712.31	1869.21	2066.3	2440.28	1328.36	2458.54	2870.76	1727	1693.33	3554.75	3129.6	3761.22	2357.3	2770.41	3268.65	3616.46	3741.89	2538.15	4086.5	2811.57
15.21_185.1179m/z		185.118	1	15.2076	0.966083	13	0.000373335	0.00411363	2.15294	Mildronate	STZ-Diabetes	100 - 5.74	48.3623	14.22	37.9928	50.2233	52.5429	34.0754	19.4969	36.625	42.4119	38.8203	56.9175	48.6694	60.2281	43.1263	19.0084	24.3424	18.278	25.2041	22.2491	25.698	28.1702	15.6464	31.1191	33.1752	26.7765	37.7702	45.8202	56.1533	64.7481	40.824	34.7523	69.1371	39.5005	37.7868	60.7638	47.8915	78.7
15.21_202.0718m/z		202.072	1	15.2076	1.52268	0	0.151208	0.37884	1.82973	STZ-Diabetes	Mildronate	100	70.9459	32.33	48.9101	48.479	96.648	44.5115	29.662	72.6508	12.5007	47.3295	73.1612	27.7746	33.7269	38.1514	60.0796	38.0409	75.9224	70.8454	142.057	38.7301	50.7492	16.5149	53.5414	41.7847	52.5404	42.7465	58.9868	54.2031	119.098	53.3269	52.8709	137.143	11.6426	46.0695	78.1051	27.3306	44.0709
15.21_223.0605m/z		223.061	1	15.2076	1.23728	4	0.0112075	0.0557414	1.86103	STZ-Diabetes	Mildronate	100 - 10.7	13.4336	17.55	11.2835	15.5791	6.13681	4.8671	4.87986	6.44721	7.5225	4.00978	9.34321	9.50178	9.96838	2.96443	9.17349	11.1585	16.2512	10.9294	22.637	10.4517	11.3525	11.5691	16.1307	14.8935	14.3431	10.423	13.6082	17.4186	7.56234	5.83102	8.6981	12.1704	7.00611	3.90303	9.97459	9.34991	13.0257
15.21_228.0513m/z		228.051	1	15.2076	0.696517	0	0.178856	0.424642	2.00005	STZ-Diabetes	STZ+Mildronate	100 - 7.72	59.853	49.08	56.3057	49.2033	104.514	28.6283	32.9117	61.5292	12.1366	50.3788	59.7636	32.0571	19.7446	39.2883	37.3627	27.9371	65.3452	60.3125	141.741	26.4194	33.697	3.73879	39.7563	27.6489	49.1071	25.6065	67.906	55.013	128.792	34.2981	58.6634	116.149	11.3034	49.0375	63.8022	31.5448	25.8003
15.21_235.0458m/z		235.046	1	15.2076	0.683267	0	1.06844e-06	4.176e-05	3.38338	STZ-Diabetes	Mildronate	100 - 6.39	114.497	25.19	29.8803	48.3871	49.2345	49.13	24.9471	28.4313	22.3554	25.3831	54.7449	21.8671	52.0356	26.6599	103.993	76.0612	141.944	113.281	160.794	90.9087	100.999	129.701	101.023	64.3492	86.4182	73.4025	36.0364	54.1003	60.6712	58.86	44.4668	53.6697	20.8208	24.7073	58.4443	21.5176	67.9948
15.21_238.9959m/z		238.996	1	15.2076	1.77985	0	0.288148	0.599597	2.51124	STZ+Mildronate	Untreated	100 - 6 - 1.01	3.42182	38.52	1.21019	1.1532	2.4091	1.14472	1.30062	0.957799	1.62987	3.31043	0.998474	1.04478	1.05167	1.19425	6.17959	4.56008	2.23612	0.467566	2.69651	2.23642	5.28806	0.273084	8.28494	3.58293	2.24986	0.852065	1.45951	1.28937	2.96872	1.37143	2.31828	1.80804	1.51798	3.22229	1.06595	1.02808	1.37421
15.21_246.0617m/z		246.062	1	15.2076	0.822033	0	0.180596	0.427303	1.95287	STZ-Diabetes	STZ+Mildronate	100 - 9.63 - 1.21	1134.18	44.27	1108.58	912.64	1786.32	567.387	589.771	1110.42	199.427	983.513	1178.72	600.666	340.971	736.032	762.59	565.371	1248.55	1164.15	2553.48	510.947	708.755	101.599	727.578	521.356	906.238	519.142	1336.97	1020.4	2201.26	679.757	1051.24	2096.15	185.737	957.329	1258.37	591.066	445.546
12.34_78.9161m/z		78.9161	1	12.3365	0.377917	0	0.159714	0.392677	31.2851	Mildronate	STZ+Mildronate	100	1.03626	78.99	0.490034	1.93691	2.48406	0	0	0	1.33115	0	1.48448	0	1.5775	1.82442	0	0	0	1.61594	0	1.42285	0.198739	0	0	0	0	0	0.590992	2.16561	3.06108	0	0	0	1.23977	0	1.58479	0	2.06132
15.21_300.0393m/z		300.039	1	15.2076	0.4178	3	0.38472	0.706764	Infinity	STZ+Mildronate	Untreated	100 - 5.59	2.0465	155.68	0	0	0	0	0	0	0	0	4.18626	0	3.55935	0	2.26709	0	0	0	0	0	8.52122	0	0	3.75777	0	0	0	0	0	0	0	0	0	0	4.46916	0	4.65099
12.21_661.1303m/z		661.13	1	12.2109	0.605533	0	0.233136	0.514589	Infinity	Untreated	STZ-Diabetes	100 - 16.4	2.49608	155.02	0	2.64388	0	12.3326	0	0	1.65054	0	0	0	1.74882	0	0	0	0	0	0	0	0	0	0	0	0	0.220975	0	2.95606	0	14.7751	0	0	1.53724	0	0	0	2.28518
15.21_340.0934m/z		340.093	1	15.2076	0.966083	0	0.0344519	0.134528	3.03003	STZ+Mildronate	Mildronate	100	41.2545	31.19	25.0357	20.8781	22.775	15.5595	9.2276	16.761	0	11.8183	26.7905	15.1615	14.8034	13.1176	16.5922	55.9384	8.46114	28.7596	52.7689	37.0652	60.1287	25.115	32.9291	29.1136	45.7679	54.4728	30.1937	23.3433	28.0654	18.641	16.4477	31.6398	0	11.5037	28.6009	14.9192	19.3436
15.21_344.0298m/z		344.03	1	15.2076	0.696517	0	0.177661	0.422774	1.68434	STZ-Diabetes	STZ+Mildronate	100 - 7.89 - 1.13	209.815	37.15	205.648	170.071	324.119	121.603	137.907	220.43	74.8175	195.573	223.262	146.972	99.3515	146.955	142.493	117.094	216.311	220.846	422.822	139.325	135.999	33.2291	166.03	112.475	180.19	119.483	248.017	190.152	399.41	145.687	245.812	416.106	69.6816	190.367	238.349	144.623	129.822
15.21_354.9739m/z		354.974	1	15.2076	0.4178	0	1	1	1	---	---	100 - 4.44	0	---	0	0	0	0	0	0	0	0	0	0	0	0	0	0	0	0	0	0	0	0	0	0	0	0	0	0	0	0	0	0	0	0	0	0	0
15.21_381.9855m/z		381.985	1	15.2076	0.41275	0	0.138303	0.356937	2.57764	Untreated	STZ+Mildronate	100	12.7941	58.92	15.6518	7.52165	25.8911	5.47595	8.1597	14.0647	0	9.76481	13.4123	0	4.24718	9.13559	6.52686	3.39272	10.8119	12.6872	24.5487	4.6355	6.87701	0	7.27453	7.00108	8.62843	0	18.8764	8.40976	31.9054	6.56045	14.5442	26.55	0	9.50484	14.3187	0	5.54979
15.21_382.9900m/z		382.99	1	15.2076	0.696517	0	0.190732	0.444934	1.38855	Mildronate	STZ-Diabetes	100	52.6317	19.09	46.2459	49.7574	54.9625	43.2025	26.6451	32.2775	61.5491	58.4377	61.1456	62.8936	35.6322	36.1319	25.1366	38.1828	38.7192	37.0961	47.2645	41.0255	43.7644	24.6653	41.1644	46.4276	43.1868	46.6418	55.7737	55.6325	67.7298	51.7587	47.4936	60.9303	57.3239	56.8819	65.2776	61.8883	46.5605
15.21_420.0613m/z		420.061	1	15.2076	0.41275	0	0.356513	0.691494	1.99504	STZ-Diabetes	STZ+Mildronate	100 - 15.6	28.0401	61.33	23.2223	18.1554	55.0413	6.56816	17.6632	24.0935	0	23.3184	26.2026	12.0506	7.47387	17.2936	13.9739	10.4187	31.9646	33.4198	65.9236	12.5403	14.3748	0	17.0344	13.0487	26.8191	13.0525	28.0067	20.299	67.8269	7.86897	31.4838	45.4814	0	22.6976	27.9733	11.8579	9.76609
12.34_80.8416m/z		80.8416	1	12.3365	0.510383	0	0.029872	0.120155	1.81549	Mildronate	STZ-Diabetes	100	9.4356	23.84	8.55843	5.84669	5.20776	4.51703	4.28659	3.42367	8.22002	13.8104	8.01159	14.9336	5.05074	6.58728	4.00048	7.13653	5.1444	4.00885	4.76085	6.13253	10.7906	5.03038	7.83115	11.7184	5.16743	5.36575	10.3217	6.53703	6.41748	5.41162	7.64063	6.46287	7.65574	13.4427	8.55298	14.6949	6.59979
15.21_119.4956m/z		119.496	1	15.2076	0.832367	0	1	1	1	---	---	100	0	---	0	0	0	0	0	0	0	0	0	0	0	0	0	0	0	0	0	0	0	0	0	0	0	0	0	0	0	0	0	0	0	0	0	0	0
15.21_118.9939m/z		118.994	1	15.2076	1.09345	0	0.664597	0.931674	1.55181	Mildronate	STZ+Mildronate	100	2.51551	29.03	2.1504	3.89008	2.92894	2.88411	1.40925	1.01323	5.26087	3.19178	2.02821	2.43469	1.92475	0.25278	1.4126	3.22842	1.84047	2.32782	1.95577	1.97291	2.04539	1.1556	1.34328	2.30429	1.87674	1.00083	2.59343	4.3494	3.60931	3.4553	2.51192	1.91268	4.89973	3.1068	2.16527	2.39578	2.51507
12.34_80.9139m/z		80.9139	1	12.3365	0.377917	0	0.236323	0.51996	Infinity	STZ+Mildronate	Mildronate	100	0.747437	117.85	0	0	0	1.77164	0	0	0	0	0	0	0	0	0	0.7828	0	0	0.973821	0	0	0	1.03787	2.05048	1.39627	0	0	0	0	2.12251	0	0	0	0	0	0	0
14.94_309.0220m/z		309.022	1	14.9398	1.23363	0	1	1	1	---	---	100 - 4.27	0	---	0	0	0	0	0	0	0	0	0	0	0	0	0	0	0	0	0	0	0	0	0	0	0	0	0	0	0	0	0	0	0	0	0	0	0
14.94_321.0384m/z		321.038	1	14.9398	0.677633	0	0.00570299	0.0331847	1.9781	STZ-Diabetes	Untreated	100 - 14.1 - 3.32	113.713	27.09	73.5437	66.3596	65.8939	64.8859	33.2667	40.9643	52.1429	77.1715	77.2562	42.8965	65.5773	38.2976	107.096	87.2146	139.598	69.2366	142.063	137.067	121.426	36.4604	130.469	93.362	108.43	93.484	88.6954	74.1949	81.2005	77.7364	59.2962	77.3285	48.5635	75.1169	82.4769	42.2109	85.6897
14.94_327.0724m/z		327.072	1	14.9398	0.677717	0	0.959412	1	1.14697	Mildronate	STZ+Mildronate	100 - 13.1	120.99	28.66	158.099	121.769	206.019	61.1761	74.4378	93.0223	212.174	183.446	105.107	117.094	69.7764	38.3428	145.692	81.9375	155.527	77.2322	109.003	105.338	141.308	81.6966	154.854	123.726	97.308	34.0287	190.671	136.147	253.876	73.2919	132.682	175.598	197.609	178.562	112.21	115.222	91.1767
14.94_387.0538m/z		387.054	1	14.9398	0.822633	0	0.280898	0.590593	2.46174	Untreated	Mildronate	100 - 7.48	8.81862	46.75	13.313	5.84327	30.5067	0	0	3.24871	0	16.9367	0	0	4.55695	0	9.46391	3.74159	4.19014	6.71319	11.6351	4.91778	9.35214	14.3442	0	4.99871	0	0	16.0559	6.53321	37.5931	0	0	6.13259	0	16.4858	0	0	5.95456
15.08_91.9884m/z		91.9884	1	15.0797	0.41275	0	1	1	1	---	---	100	0	---	0	0	0	0	0	0	0	0	0	0	0	0	0	0	0	0	0	0	0	0	0	0	0	0	0	0	0	0	0	0	0	0	0	0	0
15.08_106.0221m/z		106.022	1	15.0797	0.41275	0	0.413252	0.706764	Infinity	Untreated	Mildronate	100 - 23.6	0.122481	244.95	0	0	0	0.734887	0	0	0	0	0	0	0	0	0	0	0	0	0	0	0	0	0	0	0	0	0	0	0	0.88043	0	0	0	0	0	0	0
15.08_109.0289m/z		109.029	1	15.0797	0.822033	0	0.839418	1	1.15514	Mildronate	Untreated	100 - 4.6 - 0.193	5.75209	17.32	5.05129	6.218	6.3067	5.11686	3.94138	3.2431	7.74696	6.422	4.45727	7.15767	4.66236	4.06626	3.77553	4.99049	5.53164	5.24402	6.57987	5.55893	5.77291	2.76226	6.66826	6.1613	6.23553	4.78562	6.09198	6.95218	7.77169	6.13024	7.0253	6.12201	7.21515	6.25103	4.75847	7.04326	6.0923
15.08_132.9458m/z		132.946	1	15.0797	0.677633	0	0.00465827	0.028115	5.33734	Mildronate	STZ-Diabetes	100	630.341	57.76	158.471	977.148	396.904	768.609	380.101	120.64	947.996	360.041	313.717	712.701	1150.58	297.01	101.913	141.074	28.3448	111.039	87.8097	238.42	127.339	735.206	84.1452	413.219	145.805	156.446	191.12	1092.52	489.102	920.83	677.51	227.733	882.919	350.455	334.917	701.31	1503.46
15.08_141.1281m/z		141.128	1	15.0797	1.0922	16	0.00640196	0.0366344	2.42938	Mildronate	STZ+Mildronate	100 - 7.13	89.4125	27.17	72.5408	92.8226	81.8331	72.6452	23.566	89.1281	99.9676	54.387	123.547	95.8183	93.1404	69.6148	22.5767	58.9697	18.4155	35.5809	16.8165	69.0575	17.0478	16.739	13.7236	47.3832	48.1613	77.7735	87.4859	103.783	100.842	87.0324	42.0052	168.247	93.1052	52.939	131.896	94.2868	121.706
12.34_142.0148m/z		142.015	1	12.3365	0.646317	0	1	1	1	---	---	100 - 3.17	0	---	0	0	0	0	0	0	0	0	0	0	0	0	0	0	0	0	0	0	0	0	0	0	0	0	0	0	0	0	0	0	0	0	0	0	0
15.08_188.0345m/z		188.035	1	15.0797	0.55775	0	0.0893622	0.262015	Infinity	STZ+Mildronate	Untreated	100 - 9.38	0.0246235	155.1	0	0	0	0	0	0	0	0	0	0	0	0	0	0	0	0	0	0	0.0768148	0	0	0.070926	0	0	0	0	0	0	0	0	0	0	0	0	0
15.21_428.0838m/z		428.084	1	15.2076	0.683267	0	0.0903421	0.263397	2.68667	STZ+Mildronate	Mildronate	100 - 10.7	51.1669	28.57	31.681	26.0123	38.0561	17.0765	13.6778	31.7931	0	5.21123	26.4864	20.5027	35.4889	26.5792	15.5319	59.9471	4.84611	35.1185	64.4664	51.6106	54.6956	29.1966	43.3578	47.6391	60.7243	71.3879	38.208	29.0837	46.8962	20.4585	24.38	60.0158	0	5.07249	28.2763	20.175	46.3733
15.08_211.0608m/z		211.061	1	15.0797	1.35833	10	0.00015423	0.00200305	3.20636	STZ+Mildronate	Untreated	100	12.9141	24.16	3.01534	3.18398	4.46532	4.30193	3.58117	5.61819	6.02402	6.43378	4.84399	2.39961	6.08511	1.53168	11.1271	7.25666	18.2964	13.237	16.0648	9.35472	19.0839	15.015	20.9343	5.94694	10.6212	5.88341	3.63657	3.55992	5.50258	5.15392	6.38325	10.6055	5.6105	6.26249	5.17133	2.36126	7.95141
15.08_370.9784m/z		370.978	1	15.0797	0.4066	0	0.36799	0.705571	Infinity	Mildronate	STZ-Diabetes	100 - 6.73 - 2.71	5.2494	170.13	0	0	0	12.9923	5.9666	0	27.8226	0	0	0	3.67373	0	0	0	0	0	0	0	0	2.22847	0	0	0	0	0	0	0	15.5654	10.6352	0	25.9127	0	0	0	4.80046
15.08_383.0294m/z		383.029	1	15.0797	0.551517	0	0.00268987	0.0185426	2.14237	STZ-Diabetes	Untreated	100 - 10.7	78.3815	25.28	50.3986	55.4588	39.4726	33.5766	19.1087	21.5031	47.364	47.135	46.7165	29.5039	42.9976	24.6589	78.9929	61.8724	106.219	45.4187	95.8423	81.9434	99.6666	30.4381	81.264	68.0721	64.7443	57.8778	60.7819	62.007	48.6418	40.2263	34.0602	40.5914	44.1126	45.8801	49.8735	29.0323	56.1849
15.08_386.9796m/z		386.98	1	15.0797	0.4066	0	0.000746646	0.00692475	6.83122	Mildronate	STZ+Mildronate	100	34.2843	79.12	21.5951	30.8448	8.02792	71.3161	41.012	8.31927	85.2339	13.2098	11.5928	26.2548	54.1509	15.2638	0	0	0	7.53773	0	23.9246	0	24.524	0	5.58857	0	0	26.0442	34.4868	9.89274	85.4401	73.1018	15.7043	79.3829	12.8581	12.3762	25.8352	70.7588
15.08_404.0442m/z		404.044	1	15.0797	4.26433	0	0.306693	0.624042	1.33416	Mildronate	STZ+Mildronate	100 - 7.57 - 2.99	1363.19	31.55	1033.88	1389.4	1079.62	2044.24	1273	917.242	1902.22	894.78	1090.19	1411.06	1933.58	947.334	749.581	780.898	576.63	977.23	944.031	2207.91	739.651	998.781	1636.27	698.991	979.114	1077.74	1246.89	1553.45	1330.4	2449.09	2269.07	1731.48	1771.64	870.958	1163.86	1388.51	2526.6
15.08_442.9997m/z		443	1	15.0797	0.41275	0	0.776619	1	Infinity	Mildronate	Untreated	100 - 10.2	0.870427	227.25	0	0	0	0	0	0	0	0	0	5.22256	0	0	3.57454	0	0	0	0	0.23573	0	0	0	0	3.41329	0	0	0	0	0	0	0	0	0	0	5.13908	0
15.08_476.0723m/z		476.072	1	15.0797	0.551517	0	0.0144926	0.0685421	1.98736	STZ+Mildronate	Mildronate	100 - 12	77.5441	17.04	44.7764	45.3125	50.9198	40.6145	47.1713	64.4324	17.3885	53.1189	54.5077	42.1117	36.1772	30.8076	38.6836	39.788	47.5148	28.8401	46.0507	79.9319	76.7356	39.2163	87.4739	85.5689	117.134	59.1359	54.0014	50.6628	62.748	48.6581	84.0805	121.629	16.1949	51.7047	58.1911	41.4386	47.2727
12.34_140.9189m/z		140.919	1	12.3365	0.646317	0	0.121228	0.325501	1.57919	Mildronate	STZ-Diabetes	100 - 0.951	887.451	21.24	838.031	785.497	744.057	539.486	394.387	491.568	1210.14	1136.58	719.341	1194.54	607.307	456.795	456.817	784.223	574.405	462.953	533.634	559.762	735.204	354.672	691.534	770.548	476.091	462.252	1010.69	878.243	916.895	646.33	702.974	927.933	1127.07	1106.32	767.952	1175.45	793.567
15.08_492.0702m/z		492.07	1	15.0797	0.551517	0	0.168791	0.407518	7.27305	Untreated	STZ-Diabetes	100	11.2343	111.11	0	9.85232	0	30.6306	21.7842	5.13891	25.1787	0	0	6.32875	23.8343	5.27722	0	0	0	0	0	9.26792	0.0766986	10.3968	4.42033	0	0	0	0	11.0156	0	36.6969	38.8293	9.70073	23.4503	0	0	6.2276	31.1442
15.08_532.0492m/z		532.049	1	15.0797	0.4066	0	0.413252	0.706764	Infinity	Mildronate	Untreated	100	0.248012	244.95	0	0	0	0	0	0	1.48807	0	0	0	0	0	0	0	0	0	0	0	0	0	0	0	0	0	0	0	0	0	0	0	1.38592	0	0	0	0
12.34_133.0332m/z		133.033	1	12.3365	2.93007	5	0.0013144	0.0107196	1.89816	Mildronate	STZ-Diabetes	100 - 5.41	89.2329	18.98	114.589	80.2729	90.2904	105.436	65.4172	71.5181	73.0191	78.8081	95.2173	130.906	109.607	47.8397	37.3904	62.03	49.1788	32.6982	31.1783	69.5849	55.0151	64.5839	69.713	39.3864	50.7816	58.7123	138.197	89.751	111.264	126.318	116.603	135.005	68.0066	76.71	101.652	128.814	143.223
12.34_80.9159m/z		80.9159	1	12.3365	12.8309	0	0.142328	0.363766	1.54569	Mildronate	STZ-Diabetes	100	3198.44	18.11	3130.39	2993.35	3267.92	2136.51	1647.03	1844.35	4117.02	4082.9	2512.47	4423.19	2291.31	1763.78	1636.27	2715.64	1956.99	1839.67	2026.13	2240.9	2607.44	1421.85	2637.7	3093.66	1878.23	1816.86	3775.33	3346.79	4027.04	2559.64	2935.74	3481.58	3834.4	3974.2	2682.25	4352.49	2994.05
15.08_281.1145m/z		281.114	1	15.0797	0.551517	3	0.584745	0.852428	1.72662	STZ-Diabetes	Mildronate	100 - 8.69	30.2302	66.55	7.48338	8.07702	17.0478	43.3325	18.333	26.3011	4.132	4.59341	40.3065	4.30856	37.7085	14.0011	11.105	8.14704	11.2824	72.8569	49.0475	28.9426	6.06871	12.5154	10.3524	15.5455	39.9282	23.7531	9.02513	9.03071	21.0079	51.9144	32.6777	49.6486	3.84835	4.47112	43.0303	4.2397	49.2737
15.21_448.0561m/z		448.056	1	15.2076	0.55775	0	0.249807	0.53946	1.77543	Untreated	STZ+Mildronate	100 - 14.2	69.663	47.52	66.7699	50.909	124.708	36.8513	46.8698	91.8703	10.4486	54.3241	75.6347	35.1581	19.8381	56.8764	39.5914	31.6775	63.7057	76.7729	156.488	34.3236	35.1761	3.82199	48.7556	41.098	65.6766	40.8952	80.5261	56.92	153.676	44.1497	83.5431	173.424	9.73132	52.8778	80.7458	34.5962	25.9224
15.21_449.0339m/z		449.034	1	15.2076	0.2728	0	0.582088	0.850157	Infinity	Untreated	Mildronate	100 - 4.99	0.695137	244.95	0	0	0	0	0	4.17082	0	0	0	0	0	0	0	0	0	0	0	0	0	0	0	3.75524	0	0	0	0	0	0	0	7.87327	0	0	0	0	0
12.21_589.1074m/z		589.107	1	12.2109	0.646317	0	0.96856	1	5.19705	Untreated	STZ+Mildronate	100 - 14.3 - 1.32	1.97306	244.95	11.8383	0	0	0	0	0	10.9229	0	0	0	0	0	0	0	0	0	4.99647	0	0	2.27789	0	0	0	0	14.2773	0	0	0	0	0	10.1731	0	0	0	0
15.50_255.0182m/z		255.018	1	15.4975	0.687367	0	0.681129	0.946953	3.42386	Untreated	Mildronate	100 - 4.01	26.0835	104.9	0	0	15.0355	141.466	0	0	39.7283	0	0	0	5.98056	0	37.66	0	11.9111	43.3902	0	0	5.58241	14.9633	15.7901	2.3328	0	34.9601	0	0	18.5281	169.482	0	0	37.0011	0	0	0	7.81479
12.21_437.0256m/z		437.026	1	12.2109	0.3739	0	0.942759	1	1.37905	Untreated	STZ+Mildronate	100 - 10.5	2.98157	109.65	6.1843	0	5.98235	0	5.72277	0	9.80638	0	0	0	0	5.10632	4.39624	6.98614	4.14464	0	0	0	0	0	7.4279	0	5.54439	0	7.45842	0	7.37199	0	10.2005	0	9.13321	0	0	0	0
15.50_288.0035m/z		288.003	1	15.4975	0.415433	0	0.205115	0.46615	1.58675	Untreated	STZ+Mildronate	100 - 31.2	18.6167	21.13	30.7209	21.4829	22.3205	14.3476	14.3827	8.44573	18.3188	7.84091	23.9321	26.0555	14.7116	11.42	10.2648	12.6626	16.5575	9.0472	12.8035	13.672	11.8101	21.181	13.8698	8.76147	5.24798	9.52519	37.0501	24.0195	27.5053	17.1891	25.6364	15.943	17.0613	7.63217	25.5494	25.639	19.2237
15.50_310.9920m/z		310.992	1	15.4975	0.704483	0	0.589621	0.85741	13.752	Mildronate	Untreated	100 - 6.99 - 1.95	0.0454723	86.21	0	0.00348272	0.00698568	0.00552092	0.00385026	0	0	0.0329111	0.239923	0	0	0	0	0	0.00884837	0	0.00334431	0.194468	0.00549375	0	0	0	0.0112249	0.0268208	0	0.00389394	0.0086084	0.00661432	0.00686289	0	0	0.0320349	0.256136	0	0
15.50_311.0266m/z		311.027	1	15.4975	0.559483	0	0.656854	0.924056	1.99974	STZ-Diabetes	Mildronate	100 - 9.75	2.05608	95.49	2.38624	0	0	3.03803	0	1.98502	0	0	0	0	6.16904	0	0	1.91278	1.92928	3.47947	5.01493	0	0	0	7.50987	0	3.0743	0	2.87786	0	0	3.63971	0	3.74712	0	0	0	0	8.06107
12.21_428.0276m/z		428.028	1	12.2109	0.605533	0	0.605784	0.874878	2.69681	Mildronate	STZ-Diabetes	100 - 19.5	5.029	110.77	0	0.0548698	0	8.92395	9.07288	0	0.860517	7.65736	0	13.3823	8.27384	0	0	0	0	0	0	11.1888	0	10.2745	0	0	3.68562	0	0	0.0613485	0	10.6913	16.1719	0	0.801445	7.4535	0	13.1684	10.8114
15.50_413.0240m/z		413.024	1	15.4975	0.559483	0	0.058091	0.193621	Infinity	STZ+Mildronate	Mildronate	100 - 44	5.14363	93.05	0	0	4.77611	0	0	3.45563	0	0	0	0	0	0	0	4.21681	0.934554	0	5.10607	0	0	0	5.40456	5.63757	7.0921	12.7276	0	0	5.88556	0	0	6.52321	0	0	0	0	0
15.50_416.9758m/z		416.976	1	15.4975	0.559483	0	0.413252	0.706764	Infinity	Untreated	Mildronate	100 - 5.62	0.116013	244.95	0	0	0	0.696079	0	0	0	0	0	0	0	0	0	0	0	0	0	0	0	0	0	0	0	0	0	0	0	0.833936	0	0	0	0	0	0	0
12.21_334.9570m/z		334.957	1	12.2109	1.23292	1	1	1	1	---	---	100 - 6.49 - 2.45	0	---	0	0	0	0	0	0	0	0	0	0	0	0	0	0	0	0	0	0	0	0	0	0	0	0	0	0	0	0	0	0	0	0	0	0	0
15.50_417.0105m/z		417.01	1	15.4975	0.415433	0	1	1	1	---	---	100 - 10.4	0	---	0	0	0	0	0	0	0	0	0	0	0	0	0	0	0	0	0	0	0	0	0	0	0	0	0	0	0	0	0	0	0	0	0	0	0
15.50_502.0735m/z		502.073	1	15.4975	0.415433	0	0.306607	0.624042	Infinity	STZ+Mildronate	Untreated	100	1.0773	155.16	0	0	0	0	0	0	0	0	0	0	0	0	4.46164	0	0	0	0	0	3.3784	3.08537	0	0	0	0	0	0	0	0	0	0	0	0	0	0	0
15.50_239.0231m/z		239.023	1	15.4975	0.704483	0	0.940752	1	11.7189	Untreated	STZ+Mildronate	100 - 4.06	26.8044	138.36	0	0	0	160.827	0	0	38.6461	0	0	0	6.33157	0	75.9375	0	5.32955	4.26021	0	0	0	3.96369	1.86939	0	0	7.89063	0	0	0	192.678	0	0	35.9932	0	0	0	8.27345
15.62_117.5076m/z		117.508	1	15.623	0.5357	0	0.0729337	0.228739	4.24562	STZ-Diabetes	Mildronate	100 - 1.63	1.07554	58.88	0.927757	1.03817	0	0	0	0	0	0	0.79221	0.727768	0	0	1.974	1.13968	1.25057	0	0.998805	1.09019	0.581267	1.06051	1.33847	0	0	0.57793	1.1189	1.16075	0	0	0	0	0	0	0.845744	0.716136	0
15.62_136.9640m/z		136.964	1	15.623	0.559567	0	1	1	1	---	---	100 - 1.63	0	---	0	0	0	0	0	0	0	0	0	0	0	0	0	0	0	0	0	0	0	0	0	0	0	0	0	0	0	0	0	0	0	0	0	0	0
15.62_138.5128m/z		138.513	1	15.623	0.559483	0	1	1	1	---	---	100 - 2.37	0	---	0	0	0	0	0	0	0	0	0	0	0	0	0	0	0	0	0	0	0	0	0	0	0	0	0	0	0	0	0	0	0	0	0	0	0
15.62_154.7778m/z		154.778	1	15.623	0.414567	0	1	1	1	---	---	100	0	---	0	0	0	0	0	0	0	0	0	0	0	0	0	0	0	0	0	0	0	0	0	0	0	0	0	0	0	0	0	0	0	0	0	0	0
12.21_285.5363m/z		285.536	1	12.2109	0.51385	0	1	1	1	---	---	100 - 3.57	0	---	0	0	0	0	0	0	0	0	0	0	0	0	0	0	0	0	0	0	0	0	0	0	0	0	0	0	0	0	0	0	0	0	0	0	0
15.62_159.0293m/z		159.029	1	15.623	0.704483	0	0.0634177	0.206591	3.90815	STZ-Diabetes	Untreated	100 - 2.94	1.68429	27.63	1.30827	1.27754	0	0	0	0	0	0	1.68156	1.79849	1.16773	0	1.96779	1.24025	2.12724	0.979393	1.7893	2.00179	1.463	0	2.00627	0.94385	1.82278	0	1.57781	1.42838	0	0	0	0	0	0	1.79519	1.76974	1.52587
15.62_193.0499m/z		193.05	1	15.623	3.15413	0	0.793822	1	2.30712	Mildronate	Untreated	100 - 8.38	5.22946	52.69	4.63539	2.98916	4.22454	1.75086	0	0	10.2734	14.4461	1.40729	1.47831	3.77169	0	4.1075	2.5377	3.18705	0	3.71924	3.11586	4.83238	0.837436	2.70394	2.369	3.07643	0	5.59039	3.3421	5.20587	2.09761	0	0	9.56813	14.0615	1.50239	1.45468	4.92846
16.17_213.5006m/z		213.501	1	16.1662	0.2743	0	0.41643	0.708529	Infinity	Mildronate	Untreated	100 - 2.05	0.00736154	244.66	0	0	0	0	0	0	0	4.33235e-05	0	0.0441259	0	0	0	0.000641515	0	0	0	0	0	0	0	0	0	0	0	0	0	0	0	0	0	4.21701e-05	0	0.0434206	0
15.62_238.0193m/z		238.019	1	15.623	0.5357	0	0.0363913	0.139343	3.72144	STZ-Diabetes	Untreated	100	2.5065	31.88	2.46227	0	0	1.57891	0	0	0	0	0	2.16358	1.95976	0	4.12342	2.30417	2.04433	2.14592	2.30651	2.11464	4.25577	3.92994	4.85195	1.68123	0	0	2.96955	0	0	1.89161	0	0	0	0	0	2.12899	2.56082
15.62_239.9867m/z		239.987	1	15.623	0.28905	0	1	1	1	---	---	100 - 3.43	0	---	0	0	0	0	0	0	0	0	0	0	0	0	0	0	0	0	0	0	0	0	0	0	0	0	0	0	0	0	0	0	0	0	0	0	0
15.62_240.4885m/z		240.488	1	15.623	0.28905	0	1	1	1	---	---	100 - 2.8	0	---	0	0	0	0	0	0	0	0	0	0	0	0	0	0	0	0	0	0	0	0	0	0	0	0	0	0	0	0	0	0	0	0	0	0	0
15.62_247.9840m/z		247.984	1	15.623	0.410183	0	1	1	1	---	---	100	0	---	0	0	0	0	0	0	0	0	0	0	0	0	0	0	0	0	0	0	0	0	0	0	0	0	0	0	0	0	0	0	0	0	0	0	0
15.62_125.0350m/z		125.035	1	15.623	0.414567	0	0.413252	0.706764	Infinity	Untreated	Mildronate	100 - 4.89	0.0984498	244.95	0	0	0.590699	0	0	0	0	0	0	0	0	0	0	0	0	0	0	0	0	0	0	0	0	0	0	0	0.727913	0	0	0	0	0	0	0	0
15.62_278.0337m/z		278.034	1	15.623	0.9535	0	0.413252	0.706764	Infinity	STZ+Mildronate	Untreated	100 - 9.19 - 4.68	0.0174004	244.95	0	0	0	0	0	0	0	0	0	0	0	0	0	0	0	0	0	0	0	0.104403	0	0	0	0	0	0	0	0	0	0	0	0	0	0	0
15.50_217.0099m/z		217.01	1	15.4975	0.415433	0	0.121084	0.325325	Infinity	STZ-Diabetes	Untreated	100 - 18.3	0.806292	110.61	0	0	0	0	0	0	0	0	0	0	0	0	1.55767	0	0	0	1.45104	1.82904	0	0	2.7307	0	0	0	0	0	0	0	0	0	0	0	0	0	0
15.50_190.0353m/z		190.035	1	15.4975	0.559483	2	0.062052	0.202906	1.67327	Untreated	STZ-Diabetes	100	95.038	19.59	135.456	115.784	98.0538	84.6303	83.0518	53.2524	99.6593	63.5928	82.8459	89.0235	91.0195	60.0177	59.7924	52.3653	75.5451	39.6858	55.4825	57.9161	70.8999	129.127	77.4441	50.2179	55.1117	31.555	163.363	129.455	120.831	101.391	148.036	100.525	92.818	61.8998	88.4443	87.6006	118.935
15.21_459.0004m/z		459	1	15.2076	0.2728	0	0.569692	0.850157	Infinity	Mildronate	Untreated	100 - 9.96	0.914066	244.95	0	0	0	0	0	0	0	0	5.4844	0	0	0	0	0	0	0	0.000953078	0	0	0	0	2.51658	0	0	0	0	0	0	0	0	0	0	5.85501	0	0
15.21_512.0878m/z		512.088	1	15.2076	0.683267	0	0.0275036	0.112374	3.16205	STZ+Mildronate	Mildronate	100 - 15.7	82.8115	33.79	44.6752	41.626	48.5933	13.7755	14.4582	23.8064	6.0731	16.3229	39.7855	39.871	31.3893	23.6932	28.54	114.978	7.18459	52.5389	92.7562	60.3329	109.062	42.7826	77.6591	57.7441	104.824	104.797	53.8793	46.541	59.8811	16.5037	25.771	44.9395	5.6562	15.8884	42.474	39.2337	41.0164
15.21_515.0210m/z		515.021	1	15.2076	0.2728	0	0.605847	0.874878	Infinity	STZ-Diabetes	Untreated	100 - 13 - 4.27	3.17118	198.7	0	0	0	0	0	0	0	0	0	7.65161	0	0	3.24526	0	0.0236295	0	0	15.7582	13.6004	0	0	0	0	0	0	0	0	0	0	0	0	0	0	7.52931	0
15.21_564.0913m/z		564.091	1	15.2076	0.4178	0	0.791945	1	Infinity	Mildronate	STZ-Diabetes	100 - 9.9	1.71594	244.95	0	0	0	0	5.1299	0	0	0	10.2956	0	0	0	0	0	0	0	0	0	0	0	10.274	0	0	0	0	0	0	0	9.14378	0	0	0	10.9914	0	0
15.21_604.0711m/z		604.071	1	15.2076	0.4178	2	0.0111405	0.0554746	Infinity	Mildronate	Untreated	100 - 12.1	3.328	120.22	0	0	0	0	0	0	0	0	0	3.76956	7.36148	8.83697	0	0	0	0	0	0	0	0	0	0	0	0	0	0	0	0	0	0	0	0	0	3.70931	9.61923
15.21_677.1849m/z		677.185	1	15.2076	0.4178	0	0.00829659	0.044581	18.9916	STZ+Mildronate	Untreated	100 - 29	95.9433	60.82	14.4103	0.234977	15.666	0	0	0	0	0	22.438	0	15.1001	15.5883	0	123.37	0	13.3993	148.957	33.6046	147.111	40.8241	39.9658	48.4923	139.18	160.086	17.3791	0.262722	19.305	0	0	0	0	0	23.9543	0	19.7313
15.35_138.8598m/z		138.86	1	15.3525	1.2372	0	0.0675138	0.215748	1.51474	Mildronate	STZ-Diabetes	100	16.5526	15.99	15.1679	17.0392	13.0634	19.9152	10.0705	9.72899	20.4591	19.523	18.1809	15.5636	14.8451	10.7441	11.015	9.61697	10.7767	8.83734	11.4041	13.9159	18.9773	6.09285	9.57299	14.9444	11.0581	9.86503	18.2929	19.0511	16.0979	23.8593	17.9501	18.3654	19.0546	19.0032	19.4095	15.3148	19.3981
15.35_154.0219m/z		154.022	1	15.3525	1.2381	0	1	1	1	---	---	100	0	---	0	0	0	0	0	0	0	0	0	0	0	0	0	0	0	0	0	0	0	0	0	0	0	0	0	0	0	0	0	0	0	0	0	0	0
15.35_194.9968m/z		194.997	1	15.3525	0.543317	0	0.243835	0.531326	2.76892	STZ-Diabetes	Mildronate	100 - 42.2	9.74781	35.03	4.43932	9.69897	10.9872	4.00345	0	1.03022	4.71449	5.06573	1.88498	2.66054	3.81401	2.98287	13.578	9.38433	16.7208	5.61944	8.22636	4.95794	10.7256	5.50048	12.3394	8.61829	0	1.1811	5.35393	10.8442	13.5395	4.79632	0	1.94474	4.39086	4.93086	2.01236	2.61801	4.98376
12.21_572.0806m/z		572.081	1	12.2109	0.738	0	0.649676	0.917385	Infinity	Mildronate	STZ+Mildronate	100 - 18.2 - 4.18 - 0.329	1.55555	211.57	0	0	0	0	0	5.83483	0	8.2106	0	1.12271	0	0	0	0	0	3.43505	0	0	0	0	0	0	0	0	0	0	0	0	0	11.0144	0	7.99201	0	1.10477	0
15.35_374.0650m/z		374.065	1	15.3525	0.827317	0	0.151226	0.37884	2.20575	STZ+Mildronate	Mildronate	100 - 13.9	386.933	26.81	236.197	257.157	250.064	157.796	120.297	227.128	5.63303	112.594	289.015	199.349	237.169	208.762	149.66	460.147	64.1136	222.452	434.223	352.808	467.533	217.111	324.752	296.326	502.569	513.307	284.859	287.52	308.152	189.047	214.424	428.75	5.24634	109.597	308.546	196.163	309.908
15.50_211.0191m/z		211.019	1	15.4975	0.95855	0	1	1	1	---	---	100	0	---	0	0	0	0	0	0	0	0	0	0	0	0	0	0	0	0	0	0	0	0	0	0	0	0	0	0	0	0	0	0	0	0	0	0	0
15.35_376.0619m/z		376.062	1	15.3525	0.683267	0	0.182391	0.43012	2.35625	STZ+Mildronate	Mildronate	100 - 9.81	113.278	30.51	62.7991	62.374	72.7911	41.8183	27.724	62.8871	0	28.9245	82.1686	52.2252	70.2229	54.9119	40.8925	143.898	13.6969	70.9248	140.838	100.553	136.51	65.9647	88.4593	71.2345	157.34	160.159	75.7372	69.7388	89.6999	50.1003	49.4166	118.712	0	28.1544	87.7212	51.3905	91.7602
15.35_436.0557m/z		436.056	1	15.3525	0.827317	0	0.228043	0.506313	2.17364	STZ+Mildronate	Mildronate	100 - 14.1 - 0.271	404.335	33.51	250.193	274.114	260.617	153.956	102.731	183.816	0	148.447	350.278	206.745	207.388	203.245	173.882	497.6	84.0999	242.751	484.946	350.091	594.911	210.215	359.192	286.43	477.002	498.261	301.739	306.48	321.156	184.447	183.113	346.989	0	144.495	373.949	203.441	270.993
15.35_437.0862m/z		437.086	1	15.3525	2.46625	1	0.153629	0.382274	Infinity	STZ+Mildronate	Untreated	100 - 17.1	0.862	167.1	0	0	0	0	0	0	0	0	0	0	0	0	0.00682863	0	0.0135571	0	0	0	4.20336	0	0	0	0	0.968642	0	0	0	0	0	0	0	0	0	0	0
15.35_540.0825m/z		540.082	1	15.3525	0.683267	0	0.126211	0.334757	2.52839	STZ+Mildronate	Mildronate	100 - 14.8	108.055	34.42	36.1151	75.751	67.0548	49.8181	28.6097	46.2391	8.8017	22.1136	71.9337	47.9241	60.4252	45.2229	31.4629	117.609	6.38671	55.8202	138.381	130.432	117.572	63.0721	89.293	83.1757	128.888	166.33	43.5556	84.6952	82.631	59.6844	50.9954	87.2857	8.19749	21.5248	76.7947	47.1581	78.9575
15.35_766.1082m/z		766.108	1	15.3525	0.289917	2	1	1	1	---	---	100 - 25.5	0	---	0	0	0	0	0	0	0	0	0	0	0	0	0	0	0	0	0	0	0	0	0	0	0	0	0	0	0	0	0	0	0	0	0	0	0
15.35_790.3448m/z		790.345	1	15.3525	0.543317	0	0.0996186	0.282884	5.46067	Mildronate	Untreated	100 - 25.1	89.8068	41.52	22.1172	44.4809	28.9978	0	3.08088	0	106.323	155.627	80.6485	48.1476	77.8771	70.2174	67.1589	150.409	52.0928	8.87992	0	0	94.7666	74.9272	0	112.473	85.4259	30.4211	26.6738	49.733	35.7337	0	5.49152	0	99.0247	151.484	86.0984	47.378	101.762
15.35_790.8456m/z		790.846	1	15.3525	0.543317	0	0.373761	0.706764	2.77084	Mildronate	Untreated	100	52.9813	50.39	25.3856	49.7355	20.8185	18.7867	0	0	37.1609	104.051	57.5824	31.8769	49.2267	37.9901	45.2493	104.208	52.2343	0	0	15.4991	80.1181	43.5577	0	60.0642	33.3939	0	30.6157	55.608	25.6544	22.5073	0	0	34.6099	101.281	61.4736	31.3674	64.3244
15.50_111.0195m/z		111.02	1	15.4975	0.9535	0	0.934187	1	1.0815	Mildronate	STZ+Mildronate	100 - 3.12	37.8364	20.16	43.2261	35.1513	39.533	49.144	24.176	25.178	40.9249	30.6094	37.195	43.9187	50.726	23.6446	25.1544	34.0681	36.596	37.5369	47.9216	35.8488	37.3967	17.7109	56.8845	31.9493	37.6951	28.2743	52.1317	39.3017	48.7162	58.8769	43.0925	47.5286	38.1155	29.7945	39.7085	43.2167	66.2836
15.50_143.0094m/z		143.009	1	15.4975	0.559483	0	0.612528	0.881759	3.03735	STZ-Diabetes	STZ+Mildronate	100 - 2.11	0.423595	122.83	0.843372	0	0	0	0	0	0	0	0	1.04019	0.888238	0	0	0	0.732865	0.545556	1.26315	0	0	0	0.836772	0	0	0	1.01713	0	0	0	0	0	0	0	0	1.02357	1.16066
15.50_154.8119m/z		154.812	1	15.4975	0.415433	0	1	1	1	---	---	100	0	---	0	0	0	0	0	0	0	0	0	0	0	0	0	0	0	0	0	0	0	0	0	0	0	0	0	0	0	0	0	0	0	0	0	0	0
12.21_502.9400m/z		502.94	1	12.2109	0.9118	0	0.63123	0.900072	Infinity	STZ-Diabetes	STZ+Mildronate	100 - 9.73	1.59973	161.94	0	0	0.0277957	0	7.36769	0	0	0	0	0	8.67718	0	0	0	3.60631	0	5.99208	0	0	0	0	0	0	0	0	0	0.0342524	0	13.1325	0	0	0	0	0	11.3385
15.50_181.0266m/z		181.027	1	15.4975	0.687367	0	0.796309	1	Infinity	Untreated	Mildronate	100 - 5.09 - 0.774	0.269826	244.8	0	0	1.61895	0	0	0	0	0	0	0	0	0	0	0	1.42886	0	0	0	1.21158	0	0	0	0.00061742	0	0	0	1.99502	0	0	0	0	0	0	0	0
15.35_383.0514m/z		383.051	1	15.3525	0.289917	0	1	1	1	---	---	100 - 5.45	0	---	0	0	0	0	0	0	0	0	0	0	0	0	0	0	0	0	0	0	0	0	0	0	0	0	0	0	0	0	0	0	0	0	0	0	0
12.10_214.0592m/z		214.059	1	12.0986	0.465583	0	1	1	1	---	---	100	0	---	0	0	0	0	0	0	0	0	0	0	0	0	0	0	0	0	0	0	0	0	0	0	0	0	0	0	0	0	0	0	0	0	0	0	0
16.31_167.0229m/z		167.023	1	16.3075	0.5328	0	0.966999	1	1.25014	Mildronate	STZ+Mildronate	100	3.20065	34.24	3.75057	5.37118	2.4174	5.28428	2.03893	0	3.50915	3.90317	6.10884	5.68274	0	0	3.34494	3.43815	1.79435	2.29769	4.03211	1.77637	3.67739	0	4.42403	2.295	2.6067	2.35824	4.52328	6.00538	2.97894	6.33082	3.63429	0	3.26826	3.79926	6.52165	5.59191	0
16.17_329.0880m/z		329.088	1	16.1662	0.5328	1	0.805302	1	1.30688	Mildronate	STZ+Mildronate	100 - 6.46	93.2523	51.5	80.4404	137.52	177.858	62.2909	22.3904	64.9285	179.248	130.607	80.1405	94.5768	48.1351	26.8064	172.882	72.0676	126.62	70.0602	70.6746	43.8262	115.088	39.5014	109.709	88.1036	61.7899	13.9377	97.013	153.757	219.173	74.6274	39.9098	122.566	166.943	127.13	85.5561	93.0651	62.898
17.41_112.9369m/z		112.937	1	17.4106	0.966183	0	0.0454239	0.161985	2.13834	STZ+Mildronate	Mildronate	100 - 2.02 - 0.784	996.419	23.18	566.841	334.142	623.508	628.348	410.672	518.996	267.055	453.313	425.803	659.353	530.11	460.236	1433.94	705.82	489.241	669.479	781.708	1586.74	671.328	2663.22	638.032	365.483	975.021	665.433	683.623	373.595	768.343	752.791	732.001	979.71	248.722	441.245	454.577	648.814	692.694
17.41_114.9326m/z		114.933	1	17.4106	0.679367	0	0.0512989	0.175646	2.19138	STZ+Mildronate	Mildronate	100	128.144	24.86	70.3831	39.8982	78.3021	79.9124	50.6641	63.482	32.7783	55.9211	55.4255	85.8384	68.1426	52.7527	189.698	88.692	61.7643	81.5337	98.4324	203.117	83.7353	356.377	79.366	45.1238	122.14	82.1239	84.8837	44.6091	96.491	95.7388	90.3062	119.835	30.5282	54.4323	59.171	84.4664	89.0418
17.41_119.0496m/z		119.05	1	17.4106	3.55443	0	0.409482	0.706764	3.68095	STZ-Diabetes	Mildronate	100 - 7.27	1.19464	89.27	0.588142	0	3.66312	0	0	0	0	0	0.760222	0.641826	0.545225	0	0.522319	0.669952	1.49098	0	3.03252	1.45206	0	1.13895	0	1.42474	1.06413	0	0.709313	0	4.51403	0	0	0	0	0	0.811595	0.631568	0.712445
17.41_139.1123m/z		139.112	1	17.4106	0.96015	0	0.413252	0.706764	Infinity	Mildronate	Untreated	100 - 6.79	0.19507	244.95	0	0	0	0	0	0	0	0	1.17042	0	0	0	0	0	0	0	0	0	0	0	0	0	0	0	0	0	0	0	0	0	0	0	1.24951	0	0
17.41_154.0141m/z		154.014	1	17.4106	1.52377	2	0.779391	1	Infinity	Mildronate	Untreated	100 - 4.25	0.20744	244.95	0	0	0	0	0	0	1.24464	0	0	0	0	0	0	0	0	0	0	0.775779	0	0	0	0	0.813597	0	0	0	0	0	0	0	1.1592	0	0	0	0
17.41_163.0395m/z		163.04	1	17.4106	2.5962	0	0.925329	1	1.32706	Mildronate	STZ+Mildronate	100 - 9.34	24.3606	13.87	23.2346	24.7966	25.9267	22.7406	9.91955	10.0597	34.616	31.954	30.4559	24.7606	19.9687	4.40856	18.2988	22.1145	18.7553	15.1168	22.2818	19.0113	23.8525	11.402	22.4382	24.7852	19.9938	7.6691	28.0214	27.7244	31.9493	27.2443	17.6811	18.9898	32.2398	31.1033	32.514	24.3648	26.0931
11.87_323.1283m/z		323.128	1	11.871	0.695017	6	0.0128609	0.0625514	2.42433	Mildronate	Untreated	100	59.7175	31.16	40.0424	22.3068	25.0423	25.7461	19.8081	14.8496	120.917	53.28	41.7134	88.172	27.5028	26.7202	64.6686	64.9777	72.1814	71.3288	31.6995	37.4535	46.4911	29.9763	67.0455	34.6991	39.049	22.5712	48.2921	24.9407	30.8594	30.8451	35.3068	28.0316	112.616	51.8615	44.5322	86.7627	35.9379
17.41_183.1021m/z		183.102	1	17.4106	1.35452	5	0.0858476	0.256059	2.52715	STZ-Diabetes	Mildronate	100 - 8.85	4.80808	41.18	0	7.0865	1.55311	4.06073	0	1.29315	0	1.69774	3.46284	3.15827	1.51157	1.58499	4.61684	3.50688	4.58355	8.40751	2.62259	5.11111	5.14915	0.929974	1.46225	3.36553	3.97552	2.67587	0	7.92323	1.91389	4.86494	0	2.44108	0	1.65254	3.69684	3.10779	1.97517
11.87_320.0442m/z		320.044	1	11.871	0.979833	0	1	1	1	---	---	100 - 7.51	0	---	0	0	0	0	0	0	0	0	0	0	0	0	0	0	0	0	0	0	0	0	0	0	0	0	0	0	0	0	0	0	0	0	0	0	0
11.87_292.8951m/z		292.895	1	11.871	0.569333	0	0.326508	0.650348	1.28527	Mildronate	Untreated	100	3629.03	7.79	3470.42	3388.02	2570.34	3227.53	2228.78	2056.15	4209.11	3945.74	4245.53	3752.21	3482.86	2138.72	2799.01	2893.05	2779.34	3136.92	3192.03	3354.39	4031.53	2005.09	2671.44	3676.81	3746.57	2035.63	4185.41	3788.06	3167.41	3866.74	3972.68	3881.41	3920.16	3840.69	4532.43	3692.24	4551.04
17.41_195.0294m/z		195.029	1	17.4106	0.694817	2	0.576162	0.850157	Infinity	Mildronate	STZ-Diabetes	100 - 6.06	0.289071	244.95	0	0	0	0	0	1.20867	0	0	1.73443	0	0	0	0	0	0	0	0	0	0	0	0	0	0	0	0	0	0	0	0	2.28161	0	0	1.85163	0	0
17.41_199.0159m/z		199.016	1	17.4106	0.821883	0	1	1	1	---	---	100 - 8.69	0	---	0	0	0	0	0	0	0	0	0	0	0	0	0	0	0	0	0	0	0	0	0	0	0	0	0	0	0	0	0	0	0	0	0	0	0
17.41_199.0973m/z		199.097	1	17.4106	0.416217	7	0.0239899	0.101828	2.24346	STZ+Mildronate	Mildronate	100 - 7.33	6.98446	29.47	3.60591	8.22525	6.8907	5.15046	9.32634	7.42461	4.0955	0	8.45862	2.45467	3.67075	0	4.46933	6.08382	4.13494	5.04264	7.295	3.12881	5.97307	3.06398	6.64937	7.29263	6.72162	12.2061	4.34881	9.19644	8.49134	6.1705	16.6237	14.0155	3.81435	0	9.03022	2.41543	4.79657
11.87_276.0356m/z		276.036	1	11.871	0.201817	0	1	1	1	---	---	100 - 8.45	0	---	0	0	0	0	0	0	0	0	0	0	0	0	0	0	0	0	0	0	0	0	0	0	0	0	0	0	0	0	0	0	0	0	0	0	0
17.41_215.0921m/z		215.092	1	17.4106	0.960317	0	0.443301	0.736406	18.8876	STZ+Mildronate	Untreated	100 - 5.87	0.286571	126.45	0	0	0.00531319	0.0850485	0	0.000672976	0.0763885	0	0.0344408	0.00840706	0.0113183	0.006077	0.0696642	0	0.0444965	0	0.00904577	0	0	0.0420205	0	0.0119729	1.6527	0.0127332	0	0	0.0065474	0.101892	0	0.00127038	0.0711447	0	0.0367682	0.00827268	0.0147896
17.41_217.1078m/z		217.108	1	17.4106	0.416217	2	1	1	1	---	---	100 - 6.82	0	---	0	0	0	0	0	0	0	0	0	0	0	0	0	0	0	0	0	0	0	0	0	0	0	0	0	0	0	0	0	0	0	0	0	0	0
17.41_232.0950m/z		232.095	1	17.4106	1.22353	0	1	1	1	---	---	100 - 9.28	0	---	0	0	0	0	0	0	0	0	0	0	0	0	0	0	0	0	0	0	0	0	0	0	0	0	0	0	0	0	0	0	0	0	0	0	0
17.41_238.0931m/z		238.093	1	17.4106	1.23875	1	0.413252	0.706764	Infinity	Untreated	Mildronate	100	0.312828	244.95	0	1.87697	0	0	0	0	0	0	0	0	0	0	0	0	0	0	0	0	0	0	0	0	0	0	0	2.09859	0	0	0	0	0	0	0	0	0
11.87_258.5967m/z		258.597	1	11.871	0.466067	0	0.797618	1	Infinity	Untreated	Mildronate	100 - 26.8	0.359581	244.95	0	0	0	0	2.15748	0	0	0	0	0	0	0	0	0	0	0	0	2.01373	0	1.63967	0	0	0	0	0	0	0	0	3.8456	0	0	0	0	0	0
17.41_239.0864m/z		239.086	1	17.4106	0.416217	0	0.413252	0.706764	Infinity	STZ-Diabetes	Untreated	100	0.0106842	244.95	0	0	0	0	0	0	0	0	0	0	0	0	0.0641049	0	0	0	0	0	0	0	0	0	0	0	0	0	0	0	0	0	0	0	0	0	0
11.87_226.9865m/z		226.986	1	11.871	0.605933	0	0.797328	1	2.09008	STZ+Mildronate	Untreated	100 - 3.64	5.4162	61.95	6.42469	3.38873	3.48484	2.25003	0	0	8.14775	7.25882	6.78775	2.93979	0	4.72336	4.14474	8.71815	6.60047	1.28624	1.72083	0	8.01761	8.88997	0	13.8304	1.75914	0	7.74832	3.78885	4.29434	2.69564	0	0	7.58844	7.06557	7.24645	2.8928	0
11.87_198.9272m/z		198.927	1	11.871	0.33775	0	0.161958	0.397273	5.30411	STZ+Mildronate	Untreated	100	57.2104	83.88	2.59742	0	39.8365	0	22.2824	0	125.431	161.514	0	11.7007	0	27.9789	109.925	7.129	4.20516	0	0	12.9491	128.554	18.4922	4.89177	80.9133	83.66	26.7513	3.13255	0	49.0902	0	39.7172	0	116.821	157.214	0	11.5137	0
17.41_402.0691m/z		402.069	1	17.4106	0.416217	0	0.789302	1	Infinity	STZ+Mildronate	STZ-Diabetes	100	1.89161	244.95	0	0	0	5.45764	0	0	0	0	0	0	5.35259	0	0	0	0	0	0	0	0	11.3497	0	0	0	0	0	0	0	6.53851	0	0	0	0	0	0	6.99422
17.41_111.9291m/z		111.929	1	17.4106	0.679367	0	0.0395755	0.148381	2.20334	STZ+Mildronate	Mildronate	100	70.4029	21.64	38.449	24.7869	40.3287	38.2073	25.1163	29.6312	19.9059	32.164	30.5252	47.0027	33.6452	28.4738	119.679	52.4964	36.1196	44.7849	53.2075	107.158	51.708	206.163	41.6267	23.0128	61.2569	38.6504	46.3704	27.7136	49.6966	45.7741	44.7684	55.9349	18.5394	31.3077	32.588	46.2514	43.9642
17.41_403.2334m/z		403.233	1	17.4106	0.545067	0	1	1	1	---	---	100 - 20.6	0	---	0	0	0	0	0	0	0	0	0	0	0	0	0	0	0	0	0	0	0	0	0	0	0	0	0	0	0	0	0	0	0	0	0	0	0
17.41_100.5540m/z		100.554	1	17.4106	1.90327	0	1	1	1	---	---	100	0	---	0	0	0	0	0	0	0	0	0	0	0	0	0	0	0	0	0	0	0	0	0	0	0	0	0	0	0	0	0	0	0	0	0	0	0
17.27_349.1188m/z		349.119	1	17.2737	1.10392	2	1	1	1	---	---	100 - 20.5	0	---	0	0	0	0	0	0	0	0	0	0	0	0	0	0	0	0	0	0	0	0	0	0	0	0	0	0	0	0	0	0	0	0	0	0	0
17.14_152.0479m/z		152.048	1	17.1394	3.01082	0	0.024013	0.101828	1.69504	Mildronate	STZ-Diabetes	100	92.063	20.73	91.2192	99.4941	69.0351	83.6977	56.8482	55.4112	100.793	100.318	116.494	94.1369	78.3506	62.2855	37.2708	64.097	46.4903	44.2283	65.8042	67.9893	63.861	28.2261	69.3478	95.6417	66.2752	60.2268	110.013	111.242	85.0714	100.274	101.329	104.6	93.8739	97.6473	124.366	92.6322	102.381
11.87_492.1519m/z		492.152	1	11.871	0.201817	0	0.413252	0.706764	Infinity	STZ+Mildronate	Untreated	100 - 23.2	0.935266	244.95	0	0	0	0	0	0	0	0	0	0	0	0	0	0	0	0	0	0	0	0	0	5.61159	0	0	0	0	0	0	0	0	0	0	0	0	0
17.14_177.0035m/z		177.004	1	17.1394	0.831867	0	0.00752552	0.0413504	1.95165	Mildronate	STZ-Diabetes	100 - 5.07 - 1.01	14.6804	17.88	22.9629	11.902	17.1514	11.4909	9.45456	10.9262	16.9457	17.6687	16.0696	17.7426	10.4991	9.15683	7.99189	8.1677	8.58034	7.1592	4.95548	8.2777	9.61449	16.9153	5.67907	12.4223	9.48177	5.35868	27.6938	13.3073	21.1356	13.7667	16.8523	20.6255	15.7824	17.1983	17.1555	17.459	13.7191
17.14_264.9422m/z		264.942	1	17.1394	0.556383	0	0.00502618	0.0299188	21.3524	Mildronate	STZ-Diabetes	100 - 2.55	14.1525	67.66	19.4148	7.48332	2.52698	41.1222	13.8593	0	36.4213	5.27727	4.10267	16.0953	22.3895	0.629143	0.608519	0.374628	0.529573	0.734664	0.226282	1.50318	0.391302	8.84389	0	0.301926	0.745066	0.650279	23.4147	8.3669	3.11398	49.2663	24.7035	0	33.9211	5.13677	4.37991	15.8381	29.2563
17.14_272.9925m/z		272.992	1	17.1394	0.9703	0	3.91707e-07	1.95523e-05	2.82985	Untreated	STZ-Diabetes	100 - 6.82 - 2.74	299.375	19.4	307.929	375.687	306.51	357.445	225.027	223.653	365.494	154.695	415.847	273.771	340.707	223.525	90.2892	113.187	113.565	89.9162	87.7558	140.037	90.2305	135.675	102.733	162.712	75.6494	74.2923	371.37	420.045	377.71	428.236	401.099	422.19	340.404	150.577	443.948	269.395	445.202
11.87_475.1612m/z		475.161	1	11.871	0.45705	0	0.413252	0.706764	Infinity	STZ-Diabetes	Untreated	100 - 26.5 - 4.85	0.0432872	244.95	0	0	0	0	0	0	0	0	0	0	0	0	0.259723	0	0	0	0	0	0	0	0	0	0	0	0	0	0	0	0	0	0	0	0	0	0
17.14_322.9575m/z		322.957	1	17.1394	0.415467	0	1	1	1	---	---	100	0	---	0	0	0	0	0	0	0	0	0	0	0	0	0	0	0	0	0	0	0	0	0	0	0	0	0	0	0	0	0	0	0	0	0	0	0
17.14_334.9574m/z		334.957	1	17.1394	0.415467	1	1	1	1	---	---	100 - 6.47 - 2.35	0	---	0	0	0	0	0	0	0	0	0	0	0	0	0	0	0	0	0	0	0	0	0	0	0	0	0	0	0	0	0	0	0	0	0	0	0
17.14_340.9912m/z		340.991	1	17.1394	0.415467	0	1	1	1	---	---	100 - 9.48	0	---	0	0	0	0	0	0	0	0	0	0	0	0	0	0	0	0	0	0	0	0	0	0	0	0	0	0	0	0	0	0	0	0	0	0	0
17.14_344.9863m/z		344.986	1	17.1394	0.415467	0	0.732763	0.997921	1.35609	Mildronate	Untreated	100	4.24747	39.4	6.06218	1.95238	5.96813	2.07995	0.859188	1.8711	4.68652	3.9188	4.1797	7.77531	3.78932	1.13515	4.48917	2.92954	3.98085	1.39049	5.42081	5.3315	5.47357	0.840694	3.42766	5.52222	6.2504	2.39546	7.31113	2.18291	7.35447	2.49188	1.53146	3.53208	4.36481	3.81447	4.46215	7.65103	4.9515
17.14_368.9685m/z		368.969	1	17.1394	0.415467	0	0.0179708	0.0813696	Infinity	Untreated	STZ+Mildronate	100 - 6.57	8.69076	101.48	11.2679	5.16536	0	26.6371	9.07425	0	21.428	0	3.88612	12.7627	12.6876	0	0	0	0	0	0	5.61767	0	0	0	0	0	0	13.5894	5.77525	0	31.9125	16.1744	0	19.957	0	4.14873	12.5587	16.5789
17.14_474.0592m/z		474.059	1	17.1394	0.415467	0	0.756288	1	Infinity	STZ+Mildronate	Mildronate	100 - 5.95	0.976529	244.95	0	0	0	0	1.61529	0	0	0	0	0	0	0	0	0	0	3.54305	0	0	0	0	0	0	5.85917	0	0	0	0	0	2.87917	0	0	0	0	0	0
17.14_502.9404m/z		502.94	1	17.1394	0.415467	0	0.558497	0.840485	Infinity	Untreated	STZ+Mildronate	100 - 11	1.87316	164.59	0	0	0	7.26597	0	3.97297	0	6.94699	0	0	0	0	0	0	0	0	0	4.92404	0	0	0	0	0	0	0	0	0	8.70498	0	7.49977	0	6.76204	0	0	0
17.27_107.0498m/z		107.05	1	17.2737	0.556383	0	0.0451199	0.161426	2.22322	STZ-Diabetes	Untreated	100 - 4.52	13.2802	40.77	7.44985	5.37158	11.3298	4.88361	3.29757	3.50791	9.69362	5.32194	5.76503	11.0292	5.75413	3.36948	12.956	6.66954	20.3081	10.1488	10.386	19.2125	25.2397	17.4812	10.9577	6.34036	8.77789	3.4137	8.9847	6.00582	13.9616	5.85079	5.87776	6.62189	9.02818	5.18026	6.15461	10.8529	7.51891
11.87_443.1017m/z		443.102	1	11.871	0.984883	0	1	1	1	---	---	100 - 20.4	0	---	0	0	0	0	0	0	0	0	0	0	0	0	0	0	0	0	0	0	0	0	0	0	0	0	0	0	0	0	0	0	0	0	0	0	0
17.27_129.0189m/z		129.019	1	17.2737	0.9703	0	0.866551	1	1.14414	STZ-Diabetes	Untreated	100 - 4.2	153.145	18.83	159.613	178.275	121.22	162.978	103.892	77.1281	185.008	133.216	135.725	182.608	124.77	91.703	195.336	138.557	172.648	120.333	128.622	163.373	258.825	97.3896	227.859	124.381	116.657	75.125	192.498	199.325	149.379	195.255	185.182	145.595	172.308	129.669	144.897	179.689	163.037
17.27_130.0655m/z		130.066	1	17.2737	2.04755	0	1	1	1	---	---	100 - 0.149	0	---	0	0	0	0	0	0	0	0	0	0	0	0	0	0	0	0	0	0	0	0	0	0	0	0	0	0	0	0	0	0	0	0	0	0	0
11.87_417.9099m/z		417.91	1	11.871	0.450033	0	0.014411	0.0682342	1.98945	Mildronate	STZ-Diabetes	100 - 1.43	1646.97	21.26	1530.94	1130.18	1661.76	1526.08	1440.37	897.739	1663.78	2547.69	1249.77	1764.89	1360.59	1295.11	1035.01	1212.29	207.465	616.095	598.687	1297.57	1814.45	1019.01	929.542	1338.88	1536.17	1119.31	1846.35	1263.62	2047.78	1828.32	2567.39	1694.66	1549.57	2479.86	1334.23	1736.68	1777.88
11.87_406.0392m/z		406.039	1	11.871	0.321117	0	0.415612	0.708109	Infinity	STZ-Diabetes	Mildronate	100 - 11	0.508713	244.95	0	0	0	0	0	0.015036	0	0	0	0	0	0	0	0	0	0	0	3.05228	0	0	0	0	0	0	0	0	0	0	0	0.0283835	0	0	0	0	0
11.87_347.1405m/z		347.14	1	11.871	0.736667	0	1	1	1	---	---	100	0	---	0	0	0	0	0	0	0	0	0	0	0	0	0	0	0	0	0	0	0	0	0	0	0	0	0	0	0	0	0	0	0	0	0	0	0
17.27_174.0552m/z		174.055	1	17.2737	3.96025	0	0.325235	0.648748	Infinity	STZ+Mildronate	Untreated	100 - 0.209	0.00859801	158.5	0	0	0	0	0	0	0	0	0	0	0	0	0.032094	0.00105687	0	0	0	0	0	0	0	0.0212369	0.0303512	0	0	0	0	0	0	0	0	0	0	0	0
17.27_175.0586m/z		175.059	1	17.2737	4.09493	0	0.503248	0.798833	1.97735	Mildronate	STZ+Mildronate	100 - 0.664	7.00503	39.31	9.82107	8.31884	6.3764	1.37163	1.02886	0	13.7356	6.12126	9.04815	10.6589	2.46634	0	10.0276	6.59607	4.02296	3.78352	4.70519	6.82708	8.78674	3.38115	1.14759	4.85555	2.13298	0.95185	11.8444	9.30108	7.85758	1.64328	1.83389	0	12.7927	5.9583	9.65959	10.4885	3.22276
11.87_330.8507m/z		330.851	1	11.871	0.569333	0	0.497068	0.792364	1.18314	Mildronate	Untreated	100	2457.9	9.2	2145.78	2227.97	2035.53	2317.03	1800.85	1937.5	2709.87	2449.22	2828.08	2311.83	2561.6	1886.78	1597.73	1833.68	1827.6	2577.07	2549.29	2549.6	2544.2	1456.39	2176.3	2797.65	2895.07	1703.66	2587.87	2491.03	2508.36	2775.91	3209.92	3657.42	2523.85	2384.01	3019.19	2274.88	3347.24
17.41_100.0523m/z		100.052	1	17.4106	2.03757	0	0.172089	0.413553	2.78887	STZ+Mildronate	Untreated	100	1.41248	31.06	0	1.28816	0.598355	0.667168	0	0.485139	0.778722	1.68838	3.02469	0	1.17092	0	0.576343	1.41229	1.2872	0.817244	1.33691	1.4024	1.57583	0.750318	2.77571	1.04942	1.73913	0.58445	0	1.44026	0.737347	0.799299	0	0.915798	0.725265	1.64343	3.22909	0	1.53004
17.14_148.9639m/z		148.964	1	17.1394	0.415467	0	1	1	1	---	---	100 - 2.72	0	---	0	0	0	0	0	0	0	0	0	0	0	0	0	0	0	0	0	0	0	0	0	0	0	0	0	0	0	0	0	0	0	0	0	0	0
17.41_805.1463m/z		805.146	1	17.4106	0.416217	0	1	1	1	---	---	100	0	---	0	0	0	0	0	0	0	0	0	0	0	0	0	0	0	0	0	0	0	0	0	0	0	0	0	0	0	0	0	0	0	0	0	0	0
17.55_78.9565m/z		78.9565	1	17.5515	1.08335	0	0.413252	0.706764	Infinity	Untreated	Mildronate	100	0.116983	244.95	0	0	0	0.701896	0	0	0	0	0	0	0	0	0	0	0	0	0	0	0	0	0	0	0	0	0	0	0	0.840905	0	0	0	0	0	0	0
17.69_355.0188m/z		355.019	1	17.6899	0.267283	0	0.413252	0.706764	Infinity	STZ+Mildronate	Untreated	100 - 5.18	0.398816	244.95	0	0	0	0	0	0	0	0	0	0	0	0	0	0	0	0	0	0	0	2.3929	0	0	0	0	0	0	0	0	0	0	0	0	0	0	0
17.69_357.0343m/z		357.034	1	17.6899	0.267283	0	0.413252	0.706764	Infinity	Untreated	Mildronate	100 - 5.57	0.652439	244.95	0	0	0	0	3.91463	0	0	0	0	0	0	0	0	0	0	0	0	0	0	0	0	0	0	0	0	0	0	0	6.97763	0	0	0	0	0	0
17.69_420.9963m/z		420.996	1	17.6899	0.96015	0	0.00479988	0.0287784	2.90199	Mildronate	STZ-Diabetes	100 - 9.49 - 0.954	730.07	21.38	601.647	374.835	831.4	1175.47	605.062	574.458	624.028	718.864	751.076	868.133	921.391	496.928	14.0369	210.522	119.816	165.997	85.6577	913.425	49.193	687.132	388.755	340.425	100.847	113.041	725.6	419.093	1024.53	1408.27	1078.49	1084.41	581.19	699.726	801.831	854.257	1203.98
17.69_497.0287m/z		497.029	1	17.6899	0.550717	0	0.0227699	0.0973535	2.75137	Mildronate	STZ-Diabetes	100 - 7.83	74.8334	25.39	65.978	36.985	92.1183	121.842	65.4903	58.2025	58.3638	69.4479	73.4229	85.2817	106.851	55.6333	4.16882	19.3842	9.48958	20.8065	0	109.343	0	75.4499	39.8521	36.9092	11.6409	0	79.571	41.3519	113.517	145.972	116.733	109.869	54.3573	67.599	78.3846	83.9185	139.622
11.87_98.9551m/z		98.9551	1	11.871	12.293	0	0.163918	0.40042	1.27982	Mildronate	Untreated	100	26916.4	13.27	25415.2	20786	17242.1	21564.7	18973.6	22207.2	28605.6	21712.6	36485.2	25224.4	31565.7	17905	21287.9	21794.6	24485	27756.8	27165.2	29539.6	23207.1	15011.6	24826.4	21079.3	30523.2	14015.9	30651.4	23240.2	21247.3	25835.6	33819.5	41920.5	26641.9	21134.6	38950.7	24821.2	41246.8
17.69_525.0229m/z		525.023	1	17.6899	0.550717	0	0.0324946	0.128387	3.02464	Untreated	STZ-Diabetes	100 - 14.5 - 0.414	142.665	26.2	101.644	67.7659	169.229	263.587	127.565	126.197	110.646	124.139	123.237	156.791	197.776	102.282	0	36.3311	17.9161	34.4286	14.8128	179.516	0	136.505	64.8016	65.021	15.2905	26.7363	122.585	75.7672	208.539	315.79	227.378	238.222	103.05	120.834	131.564	154.285	258.433
17.69_525.1495m/z		525.15	1	17.6899	0.550717	0	0.338287	0.664859	Infinity	STZ+Mildronate	STZ-Diabetes	100 - 20.9 - 3.97	1.2126	155.24	0	0	0	0.305385	0	0	0	0	0	0	4.86824	0	0	0	0	0	0	0	0	0	3.82783	3.44779	0	0	0	0	0	0.365866	0	0	0	0	0	0	6.36132
17.69_569.0350m/z		569.035	1	17.6899	0.550717	0	0.582024	0.850157	Infinity	Mildronate	STZ-Diabetes	100 - 16.4 - 4.19	1.24667	244.95	0	0	0	0	6.45689	0	0	0	7.48004	0	0	0	0	0	0	0	0	0	0	0	0	0	0	0	0	0	0	0	11.5091	0	0	0	7.98551	0	0
11.87_98.9525m/z		98.9525	1	11.871	0.45705	0	0.285622	0.596739	2.8421	Mildronate	STZ+Mildronate	100	22.6397	74.68	27.2844	19.4633	5.74065	0	0	0	33.4174	23.7563	48.498	17.9529	0	12.2135	25.7718	13.6962	45.8627	23.5555	0	3.35168	25.6593	18.8232	3.31251	0	0	0	32.9056	21.7614	7.07415	0	0	0	31.1234	23.1238	51.7753	17.666	0
11.87_97.9635m/z		97.9635	1	11.871	2.90762	0	0.251112	0.54157	1.27858	Mildronate	Untreated	100	691.434	12.09	658.665	516.756	452.514	565.899	472.425	578.441	734.037	545.552	924.806	646.294	857.6	440.315	554.638	554.506	642.808	693.267	693.691	742.73	630.586	379.21	646.968	566.3	802.678	361.946	794.366	577.771	557.629	677.974	842.073	1091.92	683.647	531.028	987.3	635.964	1120.63
17.69_597.0384m/z		597.038	1	17.6899	0.267283	0	0.229584	0.509189	Infinity	STZ+Mildronate	Mildronate	100 - 11.6	1.78654	165.31	0	0	0	0	3.20497	0	0	0	0	0	0	0	0	0	0	0	0	0	6.99258	0.0030235	0	0	0	3.72365	0	0	0	0	5.71269	0	0	0	0	0	0
11.87_97.3872m/z		97.3872	1	11.871	0.33775	0	0.655135	0.922578	1.81925	Mildronate	Untreated	100	32.2889	17.76	0	29.8209	22.3284	27.9286	26.4133	0	52.3848	0	67.9582	54.2587	0	19.1319	43.7687	40.6384	0	43.2167	40.6757	0	23.5759	26.5389	33.5207	33.4073	24.8761	22.5811	0	33.342	27.515	33.4598	47.0803	0	48.7887	0	72.5505	53.3914	0
17.69_647.0657m/z		647.066	1	17.6899	0.687583	0	0.0120455	0.0593397	3.01622	Untreated	STZ+Mildronate	100 - 20.9 - 5.34 - 0.841	127.122	50.7	75.3989	6.62855	142.043	301.952	135.908	100.804	55.2988	122.106	78.0775	140.977	211.322	74.0409	0	16.856	6.74114	0	0	246.642	0	188.824	39.9555	23.1336	0.478048	0.487069	90.9328	7.4112	175.038	361.753	242.249	190.287	51.5027	118.855	83.3537	138.724	276.134
17.69_893.0718m/z		893.072	1	17.6899	0.267283	0	1	1	1	---	---	100 - 24.9	0	---	0	0	0	0	0	0	0	0	0	0	0	0	0	0	0	0	0	0	0	0	0	0	0	0	0	0	0	0	0	0	0	0	0	0	0
17.82_244.0130m/z		244.013	1	17.8188	7.62295	0	3.87492e-06	0.000111272	2.72161	Mildronate	STZ+Mildronate	100	459.8	23.35	571.798	639.769	404.185	337.991	350.839	309.728	530.437	416.709	445.253	667.616	444.14	254.644	105.366	225.28	232.298	139.187	131.953	244.602	143.891	133.975	243.145	154.059	179.288	159.309	689.601	715.309	498.073	404.93	625.352	584.675	494.024	405.615	475.342	656.945	580.357
17.82_248.5176m/z		248.518	1	17.8188	0.4098	0	0.529787	0.820527	Infinity	Untreated	Mildronate	100	0.766801	244.95	0	0	0	4.60081	0	0	0	0	0	0	0	0	0	0	0	0	0	0	0	1.09858	0	0	0	0	0	0	0	5.51199	0	0	0	0	0	0	0
17.82_278.5283m/z		278.528	1	17.8188	2.3196	0	0.000104497	0.00147255	42.7262	Untreated	STZ-Diabetes	100 - 3.13	26.237	66.81	31.978	3.92423	26.0174	57.9638	24.3465	13.1923	32.2606	7.92811	20.4353	10.0224	19.6419	3.73424	1.75006	1.93438	0	0	0	0	2.08599	42.1444	0	0	0	0	38.5662	4.38758	32.061	69.4434	43.3964	24.9031	30.046	7.71704	21.8163	9.86218	25.666
11.87_97.1886m/z		97.1886	1	11.871	0.450033	0	0.550316	0.836307	1.65343	STZ+Mildronate	Untreated	100	63.0147	41.81	48.5414	25.9922	45.2709	0	42.9476	65.9166	55.8711	58.1141	93.3396	62.3279	0	61.702	68.5033	39.2304	58.0424	35.2089	68.6352	108.182	31.6788	39.4646	63.9852	58.0025	157.964	26.993	58.5421	29.0611	55.787	0	76.552	124.431	52.0357	56.5669	99.6472	61.3317	0
11.87_97.0580m/z		97.058	1	11.871	0.450033	0	0.314656	0.634742	2.05493	Mildronate	STZ-Diabetes	100	61.5952	58.82	64.155	35.8097	19.2951	28.1539	36.9086	0	49.1163	49.8141	128.588	67.6118	20.5491	53.8917	39.3047	59.0907	1.05706	73.336	1.07752	5.98043	3.57848	9.24337	67.9854	25.7886	114.348	19.4314	77.3724	40.0378	23.7772	33.7297	65.7877	0	45.7446	48.4879	137.278	66.5311	26.8515
17.96_152.5341m/z		152.534	1	17.9613	0.543933	0	1	1	1	---	---	100	0	---	0	0	0	0	0	0	0	0	0	0	0	0	0	0	0	0	0	0	0	0	0	0	0	0	0	0	0	0	0	0	0	0	0	0	0
17.96_159.0294m/z		159.029	1	17.9613	1.0787	4	0.124728	0.33265	1.77456	STZ-Diabetes	Mildronate	100 - 2.74	5.5784	38.31	2.83231	2.72131	8.37597	4.21926	1.24888	0.810138	1.78878	8.43577	0	3.61033	3.74698	1.27943	3.74228	4.50472	4.40061	6.23149	9.59723	4.99404	10.6833	2.46081	5.60472	7.08823	4.62597	2.82403	3.41584	3.04262	10.3216	5.05488	2.22606	1.5293	1.66598	8.21118	0	3.55262	4.89617
17.96_194.0456m/z		194.046	1	17.9613	0.682367	12	0.000486593	0.00503988	3.56302	STZ-Diabetes	Untreated	100 - 5.65	46.0359	49.63	11.8667	12.6019	27.5241	11.2924	10.1681	4.06968	11.8293	16.804	8.02597	8.41511	28.3583	12.4587	50.5725	30.1726	89.9387	38.6096	29.028	37.8942	79.0232	22.2158	72.3436	34.0859	29.044	14.7824	14.3115	14.0899	33.9177	13.5288	18.1241	7.68235	11.0173	16.3567	8.56834	8.28061	37.0558
17.96_199.1701m/z		199.17	1	17.9613	5.32115	12	0.507497	0.803424	1.42384	Mildronate	Untreated	100	182.426	33.02	189.43	157.666	127.306	130.398	86.9452	76.9916	264.456	289.964	182.879	150.683	116.717	89.8586	94.2004	250.336	217.15	85.8311	103.892	116.896	250.444	67.5588	103.097	128.28	124.779	104.428	228.457	176.282	156.879	156.223	154.975	145.337	246.302	282.244	195.238	148.275	152.514
11.87_137.0602m/z		137.06	1	11.871	2.47293	0	0.523153	0.817142	1.84031	STZ-Diabetes	Untreated	100 - 7.5	1.93956	49.87	0	2.53778	2.74339	1.04241	0	0	2.13544	2.57228	3.28941	0	2.54191	0	1.72687	3.4424	1.29058	0.905215	1.50136	2.77094	1.29574	0.488167	0	1.36452	4.70612	0.746942	0	2.83743	3.38066	1.24886	0	0	1.98885	2.50379	3.5117	0	3.32151
17.55_78.9550m/z		78.955	1	17.5515	2.3196	0	1	1	1	---	---	100	0	---	0	0	0	0	0	0	0	0	0	0	0	0	0	0	0	0	0	0	0	0	0	0	0	0	0	0	0	0	0	0	0	0	0	0	0
11.87_145.1229m/z		145.123	1	11.871	0.714283	0	0.409545	0.706764	1.26337	Mildronate	Untreated	100 - 3.27	812.026	14.72	789.066	698.825	568.841	659.097	525.542	615.088	804.489	685.067	1001.38	791.561	1079.34	510.32	543.712	660.231	621.497	738.512	808.932	788.828	731.125	471.759	862.836	720.156	958.434	573.384	951.633	781.338	700.978	789.63	936.752	1161.1	749.263	666.828	1069.05	778.909	1410.37
17.69_279.0301m/z		279.03	1	17.6899	3.01082	0	0.0143257	0.0680335	Infinity	Untreated	Mildronate	100	2.70999	101.47	3.16249	0	2.73231	7.49414	2.87099	0	0	0	0	0	0	0	0	0	0	0	0	0	0	5.30317	0	0	0	0	3.81404	0	3.367	8.97833	5.11739	0	0	0	0	0	0
17.55_141.0010m/z		141.001	1	17.5515	1.35452	0	1	1	1	---	---	100 - 5.72	0	---	0	0	0	0	0	0	0	0	0	0	0	0	0	0	0	0	0	0	0	0	0	0	0	0	0	0	0	0	0	0	0	0	0	0	0
17.55_165.0316m/z		165.032	1	17.5515	0.821883	0	1	1	1	---	---	100 - 5.54	0	---	0	0	0	0	0	0	0	0	0	0	0	0	0	0	0	0	0	0	0	0	0	0	0	0	0	0	0	0	0	0	0	0	0	0	0
11.87_196.9228m/z		196.923	1	11.871	1.11057	0	0.342496	0.672174	1.2139	Mildronate	Untreated	100	10639.8	13.9	10698.4	9811.62	8251.7	9707.32	6978.84	7141.94	11704.7	11330.7	12291.1	10608.2	10818.7	7085.42	7500.64	8048.58	7803.06	9662.68	9657.64	10499	11060	6291.94	8963.29	10758.9	11104.1	6098.87	12902.5	10970.1	10168.5	11629.8	12439.4	13481.9	10901.2	11029.1	13121.6	10438.6	14136.7
17.55_210.9046m/z		210.905	1	17.5515	0.416217	0	0.0193987	0.0854988	1.89865	STZ-Diabetes	Mildronate	100	39.3218	23.11	19.8224	15.0149	27.5667	25.6372	17.2168	19.2309	13.1004	20.3669	19.6798	27.903	22.6406	20.5721	60.0298	31.0605	21.0811	28.7276	37.5743	57.4577	30.4723	83.1012	26.8267	16.7734	42.1897	26.8201	23.9063	16.7877	33.9702	30.7146	30.688	36.3022	12.2011	19.8247	21.0097	27.457	29.5845
17.55_213.1494m/z		213.149	1	17.5515	0.545067	2	0.835072	1	1.27346	Mildronate	Untreated	100	14.331	22.14	13.8291	16.9444	12.9517	11.1368	6.30072	6.35919	19.7811	18.7629	13.147	19.8645	9.53199	4.89863	7.8312	16.2305	12.3559	8.984	10.9484	12.6546	12.7611	7.9165	13.8708	15.2051	11.1082	10.3286	16.6782	18.9451	15.9602	13.3424	11.2307	12.0043	18.4232	18.2634	14.0355	19.547	12.4554
17.55_226.9876m/z		226.988	1	17.5515	0.4082	0	0.610391	0.880005	1.2728	Mildronate	Untreated	100 - 2.96	14.0876	15.53	15.3337	15.6177	10.1466	14.7736	6.50926	4.0286	16.7609	17.5443	12.6703	17.082	13.6492	6.81898	8.63179	12.137	12.4914	11.0033	13.1441	13.7851	16.5219	5.81448	14.5644	12.2881	13.5973	7.64994	18.4928	17.4617	12.5036	17.6994	11.6024	7.60479	15.6103	17.0772	13.5265	16.809	17.8354
11.87_194.9270m/z		194.927	1	11.871	2.0739	0	0.315373	0.635811	1.2238	Mildronate	Untreated	100 - 1.51 - 1.38	127459	12.8	126522	116980	98355.5	115354	82630.2	85061.9	141886	134570	146036	127758	129949	84554.4	90434.9	98566.8	96343.3	116740	114681	124989	132011	76254.4	105663	126409	132156	71231.2	152588	130792	121203	138200	147284	160571	132146	130988	155905	125716	169804
17.55_248.0040m/z		248.004	1	17.5515	0.545067	0	1	1	1	---	---	100	0	---	0	0	0	0	0	0	0	0	0	0	0	0	0	0	0	0	0	0	0	0	0	0	0	0	0	0	0	0	0	0	0	0	0	0	0
17.55_270.0437m/z		270.044	1	17.5515	1.77352	0	0.950512	1	1.2581	Mildronate	STZ-Diabetes	100 - 11 - 4.52	0.227526	38.3	0.43546	0.401859	0.18798	0.18556	0	0	0.355088	0.311679	0.27481	0.298191	0.125386	0	0.110981	0.0760819	0.211768	0.214963	0.235915	0.235382	0.385677	0.197445	0.218166	0.185133	0.237923	0	0.525175	0.449308	0.231646	0.22231	0	0	0.330712	0.303381	0.29338	0.293425	0.163841
17.55_368.0110m/z		368.011	1	17.5515	0.96015	0	1	1	1	---	---	100	0	---	0	0	0	0	0	0	0	0	0	0	0	0	0	0	0	0	0	0	0	0	0	0	0	0	0	0	0	0	0	0	0	0	0	0	0
17.55_370.0405m/z		370.04	1	17.5515	0.416217	0	0.201791	0.461381	1.95904	STZ-Diabetes	Untreated	100 - 4.35	37.5623	29.47	20.9615	11.3223	30.5002	24.2423	11.0858	16.9311	13.8797	18.1152	17.3263	31.3382	25.0562	21.7616	64.1975	31.2114	16.814	30.2305	25.7903	57.1302	28.3522	84.2543	16.1311	8.21412	43.8725	27.6747	25.2801	12.6592	37.5851	29.0434	19.7598	31.9609	12.9269	17.6329	18.4971	30.8373	32.7409
17.55_447.1193m/z		447.119	1	17.5515	0.545067	0	0.0963966	0.277727	1.63825	Mildronate	STZ-Diabetes	100 - 20.4 - 2.75	20.0524	24.56	20.0859	17.1438	15.9603	21.8452	8.36633	12.0814	24.2275	15.8041	24.8753	24.8061	14.5881	16.0132	11.0281	7.49061	4.24456	13.69	17.5474	19.44	16.6934	8.44796	16.0535	15.9974	14.5397	10.7179	24.224	19.168	19.6678	26.1715	14.9125	22.8061	22.5644	15.3834	26.5563	24.4096	19.0622
17.55_478.1017m/z		478.102	1	17.5515	0.4082	0	0.451985	0.744539	Infinity	STZ-Diabetes	Untreated	100 - 11.2	0.470476	244.95	0	0	0	0	0	0	0	0	0	0	0	0	0	2.82286	0	0	0	0	0.233466	0	0	0	0	0	0	0	0	0	0	0	0	0	0	0	0
11.87_183.0870m/z		183.087	1	11.871	0.33775	0	0.793139	1	1.12551	Mildronate	Untreated	100	226.96	12.51	181.446	185.898	204.322	346.029	155.164	137.052	257.21	279.5	257.1	227.808	137.039	203.105	263.05	189.032	195.497	222.222	203.539	227.11	293.048	117.545	193.653	251.675	246.278	144.446	218.828	207.847	251.785	414.56	276.571	258.713	239.553	272.059	274.473	224.167	179.069
17.55_491.0050m/z		491.005	1	17.5515	0.4082	0	0.37954	0.706764	Infinity	STZ+Mildronate	Untreated	100 - 11.4 - 3.16	1.68412	118.87	0	0	0	0	0	0	0	0	7.22795	0	0	0	2.48178	0	0	4.64633	2.68982	0	0	3.1877	0	6.91704	0	0	0	0	0	0	0	0	0	0	7.71638	0	0
17.55_539.9973m/z		539.997	1	17.5515	0.4082	0	0.413252	0.706764	Infinity	STZ+Mildronate	Untreated	100	0.699041	244.95	0	0	0	0	0	0	0	0	0	0	0	0	0	0	0	0	0	0	0	4.19424	0	0	0	0	0	0	0	0	0	0	0	0	0	0	0
17.55_737.0114m/z		737.011	1	17.5515	0.4082	0	1	1	1	---	---	100	0	---	0	0	0	0	0	0	0	0	0	0	0	0	0	0	0	0	0	0	0	0	0	0	0	0	0	0	0	0	0	0	0	0	0	0	0
17.55_815.0425m/z		815.042	1	17.5515	0.267283	0	1	1	1	---	---	100 - 21	0	---	0	0	0	0	0	0	0	0	0	0	0	0	0	0	0	0	0	0	0	0	0	0	0	0	0	0	0	0	0	0	0	0	0	0	0
17.69_168.9900m/z		168.99	1	17.6899	0.4098	0	1	1	1	---	---	100	0	---	0	0	0	0	0	0	0	0	0	0	0	0	0	0	0	0	0	0	0	0	0	0	0	0	0	0	0	0	0	0	0	0	0	0	0
11.87_157.0501m/z		157.05	1	11.871	1.25548	0	0.285864	0.596943	15.4491	STZ-Diabetes	Untreated	100 - 5.08	379.584	16.36	26.4677	26.1809	24.9646	29.8063	18.3732	21.6269	1760.48	31.3275	37.18	29.8907	27.9732	19.5448	1867.29	27.9616	285.58	32.8443	35.8565	27.97	37.6888	29.2452	36.0894	38.6794	31.0048	23.382	31.9207	29.2722	30.7636	35.7093	32.7493	40.8252	1639.63	30.4935	39.6925	29.4129	36.5525
11.87_156.9905m/z		156.99	1	11.871	0.714283	0	1	1	1	---	---	100	0	---	0	0	0	0	0	0	0	0	0	0	0	0	0	0	0	0	0	0	0	0	0	0	0	0	0	0	0	0	0	0	0	0	0	0	0
17.69_195.0660m/z		195.066	1	17.6899	1.24167	14	0.242898	0.530482	1.54756	STZ+Mildronate	Untreated	100	16.6288	30.63	9.17058	7.24967	15.1251	10.9412	14.1632	7.82148	12.3546	35.9366	5.6733	4.86999	9.07223	2.4141	26.2518	13.5051	18.4488	8.14664	12.0694	14.5179	35.1969	10.8758	19.9325	13.4766	9.0436	11.2475	11.0599	8.10567	18.6385	13.1081	25.2452	14.7646	11.5065	34.9799	6.05668	4.79215	11.8547
17.69_208.5513m/z		208.551	1	17.6899	0.4082	0	0.000372783	0.00411363	2.54605	Mildronate	STZ-Diabetes	100	16.9291	29.17	21.509	15.0695	13.6411	18.5425	11.5584	9.77471	17.9413	16.3499	17.5083	17.1908	25.2088	7.37521	4.20196	6.33304	3.96449	3.19795	10.4697	11.7278	5.56612	9.33959	10.7268	3.70664	5.84346	5.32474	25.9403	16.8489	16.8099	22.2148	20.6022	18.4517	16.7097	15.9146	18.6915	16.9161	32.9403
17.69_280.0227m/z		280.023	1	17.6899	0.4098	0	0.0476421	0.166286	3.08261	Mildronate	STZ-Diabetes	100 - 16	5.34532	26.93	0	0	6.31811	6.64307	4.92977	3.71515	5.2872	4.19663	6.48958	7.135	5.71271	3.25083	0	0	0	0	0	10.4041	0	7.877	3.59943	2.56346	0	0	0	0	7.78575	7.95871	8.78706	7.01309	4.92426	4.0849	6.92812	7.02096	7.46479
16.17_311.0776m/z		311.078	1	16.1662	0.5328	0	0.773095	1	1.81789	STZ-Diabetes	STZ+Mildronate	100 - 7.17	42.0453	48.95	32.8619	78.8692	83.6452	15.3773	3.34775	29.8605	73.0336	60.4561	30.7388	43.4665	15.7144	7.93916	81.4095	33.9145	70.0258	31.5972	26.712	8.61258	35.3666	18.288	24.1854	35.356	19.9721	5.6038	39.6322	88.1816	103.075	18.4228	5.9672	56.3678	68.0201	58.8466	32.8161	42.7718	20.534
17.14_135.9920m/z		135.992	1	17.1394	0.5532	0	0.00274192	0.0187765	1.79157	Mildronate	STZ-Diabetes	55.4 - 100	17.6595	12.52	16.804	18.7215	14.1644	17.4308	10.0684	10.0246	25.7179	15.8904	20.5578	17.4322	16.9005	9.45833	8.73381	11.7423	10.2651	8.38678	9.54443	10.4696	12.9266	8.96717	10.9763	12.9638	7.97065	7.91335	20.266	20.9321	17.4546	20.883	17.9464	18.9234	23.9525	15.4674	21.947	17.1535	22.0838
11.87_582.0748m/z		582.075	1	11.871	0.714283	0	0.413252	0.706764	Infinity	Untreated	Mildronate	100 - 8.85	0.103713	244.95	0	0.622279	0	0	0	0	0	0	0	0	0	0	0	0	0	0	0	0	0	0	0	0	0	0	0	0.695754	0	0	0	0	0	0	0	0	0
16.44_227.0558m/z		227.056	1	16.4449	0.4155	0	1	1	1	---	---	100	0	---	0	0	0	0	0	0	0	0	0	0	0	0	0	0	0	0	0	0	0	0	0	0	0	0	0	0	0	0	0	0	0	0	0	0	0
16.44_302.5335m/z		302.533	1	16.4449	1.08302	0	0.0220627	0.0951152	3.18886	Untreated	STZ-Diabetes	100 - 4.61	169.463	31.57	133.521	75.5392	181.81	353.75	179.257	92.9013	98.7109	157.29	178.876	171.232	198.246	82.0689	37.2821	69.0371	14.7369	34.9095	65.6641	97.223	25.6996	510.448	63.4118	55.5985	62.1998	28.6207	161.029	84.4583	224.042	423.809	319.516	175.37	91.9347	153.103	190.964	168.495	259.047
16.44_303.0352m/z		303.035	1	16.4449	0.961883	0	0.0393175	0.147974	4.02632	Untreated	STZ-Diabetes	100 - 3.22	25.8871	39.99	20.8934	9.68685	25.6761	57.3225	31.1219	10.6221	16.353	19.8134	31.2454	31.9577	27.0919	9.20026	3.08689	8.10465	0	2.44749	9.27609	15.6618	0	90.3253	11.3312	4.16743	6.668	0	25.1979	10.8306	31.6404	68.6751	55.4733	20.0513	15.2304	19.2859	33.3568	31.4469	35.4009
16.44_331.1186m/z		331.119	1	16.4449	0.553467	4	1	1	1	---	---	100 - 15.9	0	---	0	0	0	0	0	0	0	0	0	0	0	0	0	0	0	0	0	0	0	0	0	0	0	0	0	0	0	0	0	0	0	0	0	0	0
16.44_342.0830m/z		342.083	1	16.4449	0.6864	2	0.244357	0.531987	1.42231	STZ-Diabetes	Untreated	100 - 15.2 - 0.473	400.251	14.86	286.537	394.476	261.949	268.174	188.751	288.57	303.423	291.558	392.459	289.698	345.61	399.991	328.56	492.893	305.108	325.604	597.936	351.404	299.539	312.434	174.113	373.87	575.113	461.025	345.57	441.053	322.798	321.285	336.438	544.734	282.594	283.795	418.98	285.068	451.608
16.44_363.1085m/z		363.108	1	16.4449	0.553467	0	0.351907	0.685505	Infinity	STZ-Diabetes	Mildronate	100 - 18.8	0.200996	133.79	0	0	0	0.144324	0	0.247742	0	0	0	0	0	0	0.70723	0.282183	0.127158	0	0	0.0894077	0	0	0.718305	0	0	0.14221	0	0	0	0.172908	0	0.467663	0	0	0	0	0
16.44_365.1139m/z		365.114	1	16.4449	0.4155	1	1	1	1	---	---	100	0	---	0	0	0	0	0	0	0	0	0	0	0	0	0	0	0	0	0	0	0	0	0	0	0	0	0	0	0	0	0	0	0	0	0	0	0
16.44_440.0508m/z		440.051	1	16.4449	0.553467	0	0.399365	0.706764	1.38687	STZ-Diabetes	Untreated	100 - 10.5	80.7864	20.93	62.056	84.2465	49.2041	58.1075	35.9112	59.9801	54.6167	56.3021	83.0716	70.7085	71.1632	93.1671	68.0556	93.9464	58.8117	72.5888	126.789	64.527	49.7152	56.8113	34.0218	75.8615	117.905	101.377	74.841	94.1938	60.6338	69.6155	64.0099	113.225	50.8675	54.8032	88.6852	69.5783	92.9889
16.44_494.0474m/z		494.047	1	16.4449	0.553467	0	0.570896	0.850157	Infinity	STZ-Diabetes	Mildronate	100 - 24.1	1.331	244.95	0	0	0	0	0.0982948	0	0	0	0	0	0	0	0	0	0	0	0	7.98598	0	0	0	0	2.30733	0	0	0	0	0	0.175205	0	0	0	0	0	0
16.44_495.0859m/z		495.086	1	16.4449	0.54985	0	0.361116	0.697809	Infinity	STZ+Mildronate	Untreated	100 - 6.5	0.801466	189.48	0	0	0	0	0	0	0	0	3.1139	0	0.0601453	0	0	0	0	0	0	0	0	0	3.79715	0.982752	0	0.028895	0	0	0	0	0	0	0	0	3.32433	0	0.0785918
11.96_335.0650m/z		335.065	1	11.9626	0.3399	0	0.257835	0.552332	Infinity	STZ+Mildronate	Untreated	100 - 10.1	2.43505	156.08	0	0	0	0	0	0	0	0	0	0	0	0	0	0	6.34284	0	0	0	0	0	8.0377	6.57258	0	0	0	0	0	0	0	0	0	0	0	0	0
11.96_292.0492m/z		292.049	1	11.9626	0.3399	0	0.413252	0.706764	Infinity	STZ+Mildronate	Untreated	100	0.000978911	244.95	0	0	0	0	0	0	0	0	0	0	0	0	0	0	0	0	0	0	0	0.00587347	0	0	0	0	0	0	0	0	0	0	0	0	0	0	0
11.96_277.0833m/z		277.083	1	11.9626	0.695017	0	0.0824709	0.249764	5.40636	Untreated	STZ+Mildronate	100 - 4.03	98.5739	33.18	60.3906	202.018	246.417	23.8516	3.85418	54.9118	45.7085	65.9375	92.0345	120.78	61.112	14.3511	24.8269	21.6688	33.4406	29.3562	26.281	10.0231	36.7555	0	10.032	27.2595	22.5592	12.7916	72.8324	225.871	303.658	28.5753	6.86988	103.657	42.5708	64.182	98.2539	118.85	79.855
11.96_266.0337m/z		266.034	1	11.9626	0.3399	0	1	1	1	---	---	100	0	---	0	0	0	0	0	0	0	0	0	0	0	0	0	0	0	0	0	0	0	0	0	0	0	0	0	0	0	0	0	0	0	0	0	0	0
16.44_644.0311m/z		644.031	1	16.4449	0.4155	0	0.517139	0.812171	3.31888	Mildronate	STZ-Diabetes	100 - 15.3	4.64346	113.06	0	0	0	0	11.5032	0	0	9.04686	0	0	11.4497	7.3642	0	0	0	0	0	8.39462	0	11.7163	0	9.27152	1.59171	0.15843	0	0	0	0	20.5038	0	0	8.806	0	0	14.9613
16.44_784.1501m/z		784.15	1	16.4449	1.37735	1	1	1	1	---	---	100 - 31.7 - 7.74	0	---	0	0	0	0	0	0	0	0	0	0	0	0	0	0	0	0	0	0	0	0	0	0	0	0	0	0	0	0	0	0	0	0	0	0	0
16.58_121.9914m/z		121.991	1	16.5817	0.412483	0	8.35096e-07	3.53041e-05	Infinity	STZ-Diabetes	Mildronate	100	1.4708	20.78	0.791784	0	0	0	0	0	0	0	0	0	0	0	1.74559	1.45023	0.933701	1.76747	1.37905	1.54873	0.911943	0	1.25221	1.04395	1.72556	1.03178	0.95491	0	0	0	0	0	0	0	0	0	0
16.58_136.0071m/z		136.007	1	16.5817	0.54985	0	1.21639e-09	1.93827e-07	2.98159	STZ-Diabetes	Mildronate	100 - 2.26	46.9709	16.07	21.4397	15.4538	19.8259	16.9048	13.146	16.4495	14.7435	13.0075	15.9225	21.9587	15.9476	12.942	46.3283	50.1337	36.5954	49.1497	41.2664	58.3518	38.661	25.39	42.3472	44.4668	48.397	39.8522	25.8568	17.2785	24.4313	20.2527	23.4321	31.0518	13.7314	12.6612	16.9985	21.6077	20.8387
16.58_162.0006m/z		162.001	1	16.5817	0.82895	0	1	1	1	---	---	100	0	---	0	0	0	0	0	0	0	0	0	0	0	0	0	0	0	0	0	0	0	0	0	0	0	0	0	0	0	0	0	0	0	0	0	0	0
11.96_255.1237m/z		255.124	1	11.9626	0.605533	2	1	1	1	---	---	100 - 5.09	0	---	0	0	0	0	0	0	0	0	0	0	0	0	0	0	0	0	0	0	0	0	0	0	0	0	0	0	0	0	0	0	0	0	0	0	0
16.58_200.2557m/z		200.256	1	16.5817	0.54985	0	2.63278e-07	1.41657e-05	3.79469	STZ-Diabetes	Mildronate	100	25.6515	22.75	8.48193	6.31113	10.4135	13.7756	8.55943	9.02816	5.77425	4.44281	7.12165	10.5837	8.63089	4.00571	25.8171	30.8394	15.7015	24.558	24.8218	32.171	20.0255	14.1385	14.6161	20.8738	20.7049	30.9808	10.2294	7.0563	12.8325	16.5039	15.2567	17.0425	5.37786	4.32453	7.6029	10.4146	11.278
11.96_247.0917m/z		247.092	1	11.9626	0.605533	0	5.08333e-05	0.000825891	14.1102	Mildronate	STZ+Mildronate	100 - 7.31	11.0221	58.4	8.85027	6.27909	14.2002	2.40764	4.67135	5.69875	12.004	7.41784	17.7704	4.525	21.5513	2.86397	0	1.61573	2.01676	1.67911	3.79217	0	2.07864	0	0	0	2.6082	0	10.6736	7.02048	17.4987	2.88446	8.32645	10.7575	11.18	7.22036	18.9713	4.45268	28.1611
16.58_201.9649m/z		201.965	1	16.5817	0.687583	0	2.00728e-09	2.96881e-07	2.89849	STZ-Diabetes	Mildronate	100	1158.5	14.84	541.133	386.249	471.741	407.267	319.66	373.699	430.548	325.127	442.313	519.455	360.197	320.504	1165.14	1330.23	950.459	1218.62	955.002	1331.55	986.705	608.741	994.053	1125.47	1181.98	912.238	652.619	431.855	581.322	487.925	569.777	705.432	400.992	316.471	472.203	511.152	470.669
16.44_179.0195m/z		179.019	1	16.4449	0.553467	0	0.0746263	0.232814	1.44033	Untreated	STZ+Mildronate	100 - 4.01	53.701	21.04	73.6957	45.9738	59.4775	45.848	44.6296	52.5814	42.7599	55.8088	75.0725	64.5688	39.9435	40.3324	33.142	42.6535	59.7128	31.9094	35.5267	32.7382	43.942	51.5502	16.9396	47.0666	46.1988	18.0057	88.8788	51.4021	73.2936	54.9281	79.5499	99.2581	39.8246	54.323	80.1456	63.5368	52.1941
16.58_220.5042m/z		220.504	1	16.5817	0.97325	0	0.569555	0.850157	Infinity	Untreated	Mildronate	100 - 3.26	0.275029	244.95	0	1.65017	0	0	0	0	0	0	0	0	0	0	0.995057	0	0	0	0	0	0	0	0	0	0	0	0	1.84502	0	0	0	0	0	0	0	0	0
11.96_419.2440m/z		419.244	1	11.9626	0.834967	1	1	1	1	---	---	100 - 25.7	0	---	0	0	0	0	0	0	0	0	0	0	0	0	0	0	0	0	0	0	0	0	0	0	0	0	0	0	0	0	0	0	0	0	0	0	0
16.44_157.0137m/z		157.014	1	16.4449	0.6864	0	0.943176	1	1.34139	STZ+Mildronate	Mildronate	100 - 1.65	17.1185	32.77	16.2265	15.0762	21.0279	9.31652	11.0674	9.97464	21.2305	22.2266	8.87715	12.4424	6.43006	5.36387	20.1701	14.971	23.9657	20.4184	10.8517	4.31755	19.8031	35.792	21.6795	14.9921	8.21518	2.22929	19.5695	16.8563	25.9124	11.1616	19.7271	18.8292	19.7731	21.6349	9.47703	12.2435	8.40215
16.17_347.0391m/z		347.039	1	16.1662	0.669567	3	1	1	1	---	---	100 - 10.3	0	---	0	0	0	0	0	0	0	0	0	0	0	0	0	0	0	0	0	0	0	0	0	0	0	0	0	0	0	0	0	0	0	0	0	0	0
12.10_198.9919m/z		198.992	1	12.0986	0.465583	0	0.00275952	0.0188658	6.58843	STZ-Diabetes	Mildronate	100	42.8788	58.81	6.72288	9.04669	32.1634	0	0	0	9.99803	11.7695	7.95096	0	6.20556	3.12515	75.4828	43.8802	75.4647	6.71816	39.5031	16.224	54.3997	16.116	58.2778	50.7666	21.32	12.9127	8.10795	10.1149	39.6347	0	0	0	9.3117	11.4562	8.48825	0	8.10879
12.10_145.0090m/z		145.009	1	12.0986	0.3739	0	0.702711	0.970443	2.6438	STZ+Mildronate	Mildronate	100	1.92738	110.22	0	0	0	5.27791	2.6367	0	0	0	0	0	4.37412	0	0	0	0	0	7.46527	0	0	0	3.85534	4.22502	0	3.48395	0	0	0	6.32319	4.69979	0	0	0	0	0	5.71566
16.17_480.4496m/z		480.45	1	16.1662	0.395433	0	1	1	1	---	---	100	0	---	0	0	0	0	0	0	0	0	0	0	0	0	0	0	0	0	0	0	0	0	0	0	0	0	0	0	0	0	0	0	0	0	0	0	0
16.17_513.0769m/z		513.077	1	16.1662	0.411667	0	0.664742	0.931674	Infinity	Mildronate	STZ+Mildronate	100 - 9.13	1.46462	155.41	0	0	0	8.44878	0	0	0	0	0	8.7877	0	0	0	0	3.71324	0	0	4.22888	0	0	0	0	0	0	0	0	0	10.122	0	0	0	0	0	8.64724	0
12.10_144.8355m/z		144.836	1	12.0986	0.605533	0	0.0849491	0.254479	1.73444	Untreated	STZ+Mildronate	100	21.5318	30.83	21.7384	32.5366	23.5501	22.0088	15.3713	13.9856	8.47828	9.43825	22.8869	21.8286	9.28547	13.7806	8.57306	15.1961	10.508	15.6109	22.6257	13.4381	8.43792	9.62826	20.35	17.4909	12.7853	5.79316	26.217	36.3783	29.0206	26.3676	27.3985	26.4006	7.89628	9.18698	24.4335	21.4797	12.1333
16.17_524.9731m/z		524.973	1	16.1662	0.5328	0	0.413252	0.706764	Infinity	STZ-Diabetes	Untreated	100 - 12.7	0.141301	244.95	0	0	0	0	0	0	0	0	0	0	0	0	0	0	0.847807	0	0	0	0	0	0	0	0	0	0	0	0	0	0	0	0	0	0	0	0
16.17_855.0199m/z		855.02	1	16.1662	0.395433	0	1	1	1	---	---	100 - 25 - 7.04	0	---	0	0	0	0	0	0	0	0	0	0	0	0	0	0	0	0	0	0	0	0	0	0	0	0	0	0	0	0	0	0	0	0	0	0	0
16.31_162.0405m/z		162.04	1	16.3075	0.548433	1	0.00128945	0.0105786	2.10537	Untreated	STZ+Mildronate	100	17.3575	27.44	21.9553	11.6529	21.663	13.956	11.8794	23.0382	12.229	20.6928	16.0288	16.1335	21.079	10.0945	5.64347	9.73699	12.6688	7.83236	8.66578	6.18234	9.25231	10.9838	3.20408	11.3844	9.8527	4.78898	26.4786	13.0288	26.6951	16.7199	21.1745	43.4893	11.3895	20.1419	17.1119	15.8756	27.5439
12.34_142.9168m/z		142.917	1	12.3365	0.76695	0	0.126595	0.335134	1.57879	Mildronate	STZ-Diabetes	100 - 0.945 - 0.445	928.211	21.55	884.987	827.541	783.756	579.386	420.207	507.387	1238.25	1185.53	758.09	1269.29	653.258	464.847	485.903	825.378	591.713	475.663	558.29	590.606	770.637	373.37	727.916	806.053	502.354	493.993	1067.32	925.252	965.816	694.131	748.998	957.795	1153.25	1153.97	809.318	1249	853.611
16.31_218.0303m/z		218.03	1	16.3075	0.669567	0	0.00253197	0.0176896	2.18078	Mildronate	STZ+Mildronate	100 - 1.95	24.4463	23.57	25.8685	16.5427	25.9555	18.0231	20.3086	31.1314	18.9901	29.5951	40.0588	12.2017	31.0614	14.7706	9.05135	12.5495	13.5799	17.1215	17.2461	11.7252	10.9981	19.368	8.008	7.06509	15.6078	6.21234	31.198	18.4959	31.9847	21.5926	36.1991	58.7669	17.6865	28.8072	42.7658	12.0067	40.5878
16.31_219.0239m/z		219.024	1	16.3075	0.82185	0	0.766135	1	1.22638	Mildronate	STZ+Mildronate	100	11.4574	30.12	8.06442	11.284	15.3976	11.1565	4.46918	13.0255	8.59218	10.3166	11.1366	11.7175	18.7144	8.26697	14.0322	8.38404	8.48787	9.50044	13.3091	6.37614	6.59698	14.8947	10.0136	8.19141	10.5052	5.85273	9.72588	12.6163	18.9743	13.3661	7.96607	24.5882	8.00236	10.042	11.8892	11.5302	24.4541
16.31_254.9968m/z		254.997	1	16.3075	3.43887	0	0.109163	0.301175	1.42302	Mildronate	STZ-Diabetes	100 - 12.6	131.328	11.79	122.683	135.031	117.102	123.252	72.4942	77.0572	168.921	154.797	119.584	150.294	111.079	83.2935	84.6329	98.6803	99.2217	77.1239	87.8363	106.233	130.892	67.8872	102.891	116.195	104.109	79.0702	147.958	150.974	144.304	147.662	129.217	145.461	157.326	150.676	127.665	147.892	145.147
16.31_349.0495m/z		349.05	1	16.3075	0.807533	0	0.413252	0.706764	Infinity	STZ-Diabetes	Untreated	100 - 9.21	0.0108192	244.95	0	0	0	0	0	0	0	0	0	0	0	0	0	0	0.0649153	0	0	0	0	0	0	0	0	0	0	0	0	0	0	0	0	0	0	0	0
16.31_382.1009m/z		382.101	1	16.3075	0.6864	1	0.366444	0.703837	1.35058	STZ+Mildronate	STZ-Diabetes	100 - 9.25	70.5257	12.86	76.6352	76.0629	71.0526	62.2338	59.0111	57.3168	63.5813	52.3636	78.9237	82.4071	69.1297	48.0985	59.7313	46.5415	46.58	42.1853	60.3279	57.9472	54.8822	135.405	88.8649	46.5703	40.2729	57.1594	92.4239	85.0439	87.5574	74.5591	105.184	108.197	59.2166	50.9696	84.257	81.09	90.3316
16.31_419.0165m/z		419.016	1	16.3075	0.4155	0	0.485661	0.779882	Infinity	Untreated	STZ-Diabetes	100 - 9.08	1.60118	155.61	0	0	5.17448	4.43259	0	0	0	0	5.07983	0	0	0	0	0	0	0	0	0	0	2.71853	0	0	0	0	0	0	6.37647	5.31046	0	0	0	0	5.4231	0	0
16.31_643.1065m/z		643.107	1	16.3075	0.278733	0	0.595044	0.862585	10.2184	STZ+Mildronate	Untreated	100 - 22.7 - 4.61	2.27917	154.92	1.33827	0	0	0	0	0	0	0	3.50211	0	0	0	3.97537	0	0	0	0	0	0	0	6.79489	0	0	6.88012	1.61399	0	0	0	0	0	0	0	3.73877	0	0
12.10_128.0172m/z		128.017	1	12.0986	0.3739	3	0.413053	0.706764	3.67386	STZ+Mildronate	Mildronate	100	1.32665	95.76	0	0	0	2.42895	1.17904	0	2.16663	0	0	0	0	0	1.37205	0	2.00357	0	0	0	1.22706	2.55127	0	3.05848	0	1.12309	0	0	0	2.90999	2.10158	0	2.0179	0	0	0	0
16.44_122.0368m/z		122.037	1	16.4449	1.51827	0	0.0134002	0.0644051	Infinity	STZ-Diabetes	Untreated	100 - 6.91	0.505244	82.21	0	0	0	0	0	0	0	0	0	0	0	0	0.532971	0.75649	0.972759	0	0.769244	0	0.899822	0	0	0	0	0	0	0	0	0	0	0	0	0	0	0	0
16.44_123.0447m/z		123.045	1	16.4449	1.10755	0	0.539585	0.8295	1.45033	Mildronate	Untreated	100	5.27035	21.61	1.62082	4.5324	5.79419	5.19543	2.11837	2.54224	8.40738	7.03276	6.02959	5.42803	3.94724	0.7771	4.05434	3.81733	5.28323	4.54806	4.75984	6.73245	7.0822	3.86403	4.26979	5.45374	5.6657	3.24959	1.95475	5.06756	7.14013	6.22437	3.77588	4.79899	7.83024	6.84552	6.43705	5.34127	5.15785
16.44_136.0160m/z		136.016	1	16.4449	0.945283	0	1	1	1	---	---	100 - 5.57	0	---	0	0	0	0	0	0	0	0	0	0	0	0	0	0	0	0	0	0	0	0	0	0	0	0	0	0	0	0	0	0	0	0	0	0	0
11.96_590.0914m/z		590.091	1	11.9626	0.227617	0	0.77825	1	15.7412	Untreated	STZ+Mildronate	100 - 11	1.67098	244.95	0	0	0	0	10.0259	0	0	0	0	0	0	0.892589	0	0	0	0	0	8.6444	0	0.636921	0	0	0	0	0	0	0	0	17.8706	0	0	0	0	0	0
16.44_156.9960m/z		156.996	1	16.4449	1.22802	0	0.0260306	0.107629	1.51938	Mildronate	STZ-Diabetes	100 - 19.2	89.5523	12.57	86.2102	94.0281	78.9442	85.6976	60.9608	44.6106	116.735	102.902	91.6191	102.341	67.3764	56.3401	50.8018	65.8181	56.173	54.0461	56.7066	70.0952	72.0524	43.2607	65.3332	76.9735	54.1622	47.0234	103.971	105.13	97.2823	102.67	108.659	84.2115	108.722	100.162	97.8103	100.705	88.0406
16.44_175.0244m/z		175.024	1	16.4449	0.961883	3	0.947011	1	1.26076	STZ+Mildronate	Untreated	100 - 5.53 - 0.274	120.231	28.95	115.981	96.2261	138.136	67.06	84.7347	70.046	175.551	151.416	48.9205	98.5853	68.2762	36.7662	156.001	102.193	184.493	129.213	86.791	35.2825	150.281	248.123	136.726	108.034	55.7885	22.4364	139.875	107.588	170.224	80.3411	151.035	132.226	163.5	147.385	52.2264	97.0095	89.2164
11.87_555.2603m/z		555.26	1	11.871	0.569333	1	0.786135	1	Infinity	Mildronate	STZ+Mildronate	100 - 32.5 - 3.09	3.0913	244.95	0	8.64982	0	0	0	0	0	0	0	0	18.5478	0	0	0	0	0	0	6.3934	0	0	0	0	0	0	0	9.67114	0	0	0	0	0	0	0	0	24.2364
11.96_245.0945m/z		245.095	1	11.9626	0.979917	0	0.590863	0.858025	11.7493	Mildronate	STZ-Diabetes	100 - 8.56	5.30313	121.24	0	10.3767	0	3.86763	0	4.92185	0	0	12.7493	0	19.0695	0	2.70813	0	0	0	0	0	0	0	0	6.67261	3.47333	3.43332	0	11.602	0	4.63361	0	9.29099	0	0	13.6108	0	24.918
16.58_241.4782m/z		241.478	1	16.5817	0.687583	0	1	1	1	---	---	100 - 2.84	0	---	0	0	0	0	0	0	0	0	0	0	0	0	0	0	0	0	0	0	0	0	0	0	0	0	0	0	0	0	0	0	0	0	0	0	0
16.58_802.9010m/z		802.901	1	16.5817	0.412483	0	6.90004e-13	3.29059e-10	Infinity	STZ-Diabetes	Mildronate	100 - 29.1 - 25.1	472.251	34.44	17.995	0	0	0.033186	0	0	0	0	0	0	0	0	480.609	591.688	313.135	623.581	235.493	589.001	108.499	115.451	283.165	217.345	397.879	238.943	21.7024	0	0	0.0397584	0	0	0	0	0	0	0
16.58_885.0421m/z		885.042	1	16.5817	0.54985	0	0.413252	0.706764	Infinity	Untreated	Mildronate	100 - 24.4 - 5.65	1.4776	244.95	0	8.8656	0	0	0	0	0	0	0	0	0	0	0	0	0	0	0	0	0	0	0	0	0	0	0	9.91239	0	0	0	0	0	0	0	0	0
16.72_141.1281m/z		141.128	1	16.7196	1.79513	16	0.0137873	0.0658835	2.19858	Mildronate	STZ+Mildronate	100 - 8.28	275.636	30.73	281.899	360.301	278.544	273.445	77.5488	349.246	309.414	178.705	410.445	308.498	240.954	205.802	92.4836	236.024	99.0353	98.2575	50.0555	228.325	52.0359	53.5115	58.0709	179.84	167.765	241	339.977	402.843	343.247	327.6	138.227	659.272	288.174	173.947	438.181	303.567	314.854
16.72_154.9983m/z		154.998	1	16.7196	1.37232	1	0.191415	0.445702	1.52342	STZ-Diabetes	Mildronate	100 - 4.66	57.1808	20.59	47.6746	48.3049	41.044	44.6199	29.0778	25.3999	41.3585	36.2856	43.1623	46.2599	33.0365	25.1039	82.5854	39.3521	70.5644	39.5388	59.2952	51.7489	76.9448	26.0684	93.0824	33.6985	51.7602	31.6133	57.4967	54.0084	50.5781	53.4568	51.8297	47.9474	38.5193	35.3196	46.0791	45.5205	43.1687
16.72_185.1179m/z		185.118	1	16.7196	1.38533	13	0.0101641	0.0518594	2.11513	Untreated	STZ-Diabetes	100 - 8.22	269.349	23.49	251.413	297.256	295.91	263.344	98.1131	410.057	244.967	167.841	343.594	302.221	292.084	232.198	80.3904	197.064	88.8926	100.399	56.6208	240.697	49.8653	52.9037	74.3154	181.916	185.903	254.518	303.21	332.355	364.647	315.498	174.882	774.065	228.151	163.373	366.812	297.39	381.666
16.72_335.8929m/z		335.893	1	16.7196	0.687583	0	0.981509	1	1.07045	STZ+Mildronate	Mildronate	100	93.1951	11.48	94.1955	89.606	107.739	79.9941	73.9114	86.0592	92.5646	81.1667	101.426	88.3298	86.8693	72.0138	62.3122	100.619	76.1426	84.7946	92.0781	113.989	107.57	52.4279	91.996	120.374	99.7384	87.0647	113.602	100.186	132.765	95.8368	131.743	162.454	86.2104	79.0058	108.28	86.9179	113.512
16.86_239.0197m/z		239.02	1	16.8574	0.419783	0	0.55281	0.836307	Infinity	Untreated	STZ+Mildronate	100 - 12.7	1.57129	231.21	0	0	0	9.28644	0	0.141288	0	0	0	0	0	0.258389	4.7098	0	0	0	0	0.23585	0	0	0	0	0	0	0	0	0	11.1256	0	0.266709	0	0	0	0	0
11.96_125.0103m/z		125.01	1	11.9626	0.967433	0	0.00621105	0.0357394	2.37714	Mildronate	STZ-Diabetes	100 - 11.8	49.5819	37.6	46.0554	23.9189	75.3006	82.3656	41.9312	26.0414	38.7449	56.4764	38.499	51.7517	90.3135	21.7061	18.0169	33.4097	11.4682	13.0699	13.1168	36.0657	43.4233	23.5536	24.7238	19.1346	16.7335	23.3274	55.544	26.7432	92.7923	98.6779	74.7403	49.1583	36.0852	54.9728	41.1006	50.9245	118.013
11.96_125.0064m/z		125.006	1	11.9626	0.465583	3	0.0545173	0.18438	3.99678	Mildronate	STZ+Mildronate	100	5.43652	35.33	7.0779	3.94192	7.75897	5.2133	3.35943	3.84656	0	4.6565	5.53135	11.3473	10.258	0.825941	0	4.35615	2.98898	1.18856	2.16912	2.00849	1.33285	0	0	2.43842	1.52777	2.86229	8.53612	4.40735	9.56132	6.24578	5.98801	7.26115	0	4.53253	5.90514	11.1659	13.4041
16.86_286.0703m/z		286.07	1	16.8574	0.966183	1	7.95438e-07	3.43281e-05	9.69697	STZ-Diabetes	Mildronate	100 - 4.89	110.61	22.71	18.5996	8.43385	34.944	7.02493	2.5586	31.4673	7.27606	10.8214	5.53383	5.9745	33.3696	5.46487	88.2645	109.37	146.311	120.737	122.188	76.7917	122.99	68.0279	61.4928	102.172	106.894	52.5787	22.4316	9.42967	43.0612	8.4162	4.56058	59.4008	6.77658	10.5333	5.90778	5.87901	43.604
17.00_94.0291m/z		94.0291	1	16.9951	1.38533	0	1	1	1	---	---	100 - 3.04	0	---	0	0	0	0	0	0	0	0	0	0	0	0	0	0	0	0	0	0	0	0	0	0	0	0	0	0	0	0	0	0	0	0	0	0	0
17.00_138.0192m/z		138.019	1	16.9951	3.82553	1	0.3725	0.706764	1.34093	Mildronate	Untreated	100 - 0.458 - 0.467	123.273	16.58	122.909	109.608	110.339	91.3759	62.2256	55.1289	156.935	163.009	124.827	131.251	84.0779	79.5399	98.4607	127.28	110.183	101.804	148.86	106.732	182.418	75.2627	95.0115	148.565	103.946	63.8943	148.231	122.55	135.969	109.473	110.914	104.067	146.162	158.669	133.262	129.153	109.864
17.00_139.0225m/z		139.022	1	16.9951	5.05328	6	0.543887	0.833283	Infinity	STZ+Mildronate	Mildronate	100	0.0106511	244.95	0	0	0	0.0317925	0	0	0	0	0	0	0	0	0	0	0	0	0	0	0	0.0639069	0	0	0	0	0	0	0	0.0380889	0	0	0	0	0	0	0
17.00_247.9841m/z		247.984	1	16.9951	0.69205	0	1	1	1	---	---	100	0	---	0	0	0	0	0	0	0	0	0	0	0	0	0	0	0	0	0	0	0	0	0	0	0	0	0	0	0	0	0	0	0	0	0	0	0
17.00_268.0494m/z		268.049	1	16.9951	0.554083	0	0.160979	0.395105	Infinity	STZ+Mildronate	Mildronate	100 - 4.24	1.23443	110.21	0	0	2.12702	0	0	0	0	0	0	0	0	0	1.19977	0	0	2.00228	0	3.78353	0	0	2.73924	2.36319	2.30414	0	0	0	2.62111	0	0	0	0	0	0	0	0
17.00_286.0553m/z		286.055	1	16.9951	0.69205	0	0.413252	0.706764	Infinity	STZ-Diabetes	Untreated	100 - 4.18	0.236836	244.95	0	0	0	0	0	0	0	0	0	0	0	0	0	0	1.42101	0	0	0	0	0	0	0	0	0	0	0	0	0	0	0	0	0	0	0	0
17.00_294.0696m/z		294.07	1	16.9951	1.5164	0	0.00289385	0.0196545	1.61918	Mildronate	STZ-Diabetes	100 - 2.66	379.381	14.72	303.374	377.417	340.78	364.458	237.156	228.987	441.646	382.547	354.491	440.794	360.961	295.847	219.382	241.263	187.096	210.038	250.632	297.418	278.029	169.438	276.295	349.229	293.13	274.838	365.876	421.98	419.941	436.638	422.719	432.259	411.328	372.363	378.446	433.748	471.667
17.00_417.0102m/z		417.01	1	16.9951	0.416333	0	1	1	1	---	---	100 - 11	0	---	0	0	0	0	0	0	0	0	0	0	0	0	0	0	0	0	0	0	0	0	0	0	0	0	0	0	0	0	0	0	0	0	0	0	0
11.87_691.2771m/z		691.277	1	11.871	0.602	0	0.128188	0.33827	Infinity	STZ+Mildronate	Untreated	100 - 35.5	2.34147	211.64	0	0	0	0	0	0	0	0	0	0	0	0	0	0	0	0	0	0	0.206942	0	0	0	12.3908	1.45112	0	0	0	0	0	0	0	0	0	0	0
17.00_496.9769m/z		496.977	1	16.9951	0.416333	0	0.380635	0.706764	Infinity	STZ+Mildronate	Mildronate	100 - 11.2	1.53758	197.51	5.43996	0	0	0	0	0	0	0	0	0	0	0	0	0	0	0	0.69455	0	0	0	0.853775	0	0.683876	7.68784	6.56072	0	0	0	0	0	0	0	0	0	0
11.87_605.1649m/z		605.165	1	11.871	0.602	1	0.748242	1	32.6154	Untreated	STZ+Mildronate	100 - 27.1 - 5.71	3.25791	244.95	0	19.5475	0	0	0	0	0	0	0	0	0	6.05443	0	0	0	0	0	0.953363	0	0	0.599333	0	0	0	0	21.8555	0	0	0	0	0	0	0	0	0
17.00_573.1185m/z		573.118	1	16.9951	0.554083	1	0.0909787	0.264694	Infinity	Mildronate	Untreated	100 - 14.4	2.55771	160.31	0	0	0	0	0	0	9.3395	0	0	0	6.00675	0	0	0	0	0	0	0	0	0	0	0	0	0	0	0	0	0	0	0	8.69837	0	0	0	7.849
17.14_120.0451m/z		120.045	1	17.1394	0.5532	3	1.35808e-05	0.000291531	8.95535	Mildronate	STZ+Mildronate	100 - 3.05	24.3805	48.08	34.2673	36.4703	24.6901	8.10248	17.0922	8.23369	32.7462	27.0494	16.1907	41.5349	19.3121	9.44993	2.14375	6.4668	2.26137	4.43153	1.32305	12.2398	3.75883	3.1811	3.23863	0.738838	4.57658	0.840767	41.3272	40.7764	30.4254	9.70716	30.4659	15.5428	30.4982	26.3292	17.2848	40.8711	25.2351
16.58_702.4130m/z		702.413	1	16.5817	0.274733	0	2.5287e-06	8.46517e-05	Infinity	STZ-Diabetes	Untreated	100 - 68.2	74.8111	66.34	0	0	0	0	0	0	0	0	0	0	0	0	70.0468	118.344	18.8481	127.625	13.1737	100.83	0	0	16.6127	0	59.7959	0	0	0	0	0	0	0	0	0	0	0	0
16.58_240.9764m/z		240.976	1	16.5817	0.97325	0	1.36026e-06	5.07707e-05	45.7213	STZ-Diabetes	Mildronate	100 - 4.16	23.262	50.44	4.57798	3.35685	5.1677	0	0	3.42811	0	0	0	3.05267	0	0	8.50897	24.004	21.7502	26.9921	15.2931	43.0235	4.06209	14.8264	23.9278	5.14231	25.0341	21.7106	5.52115	3.7532	6.36811	0	0	6.47125	0	0	0	3.00388	0
16.58_699.8915m/z		699.891	1	16.5817	0.54985	0	8.02032e-11	1.84601e-08	10.3306	STZ-Diabetes	Mildronate	100 - 15.2 - 8.01	343.509	18.29	46.3662	13.894	34.6361	55.4869	39.4305	49.2121	23.9859	24.542	31.0529	62.5855	20.317	37.0266	406.142	372.014	273.334	340.404	264.211	404.948	290.473	152.709	298.769	366.84	390.661	291.915	55.9187	15.5346	42.6818	66.4759	70.2829	92.8978	22.3394	23.8886	33.1513	61.5851	26.5481
16.58_601.9237m/z		601.924	1	16.5817	0.54985	0	1.45535e-10	2.9289e-08	15.2758	STZ-Diabetes	Mildronate	100 - 10.7 - 15.8 - 1.64	1257.91	28.36	129.225	28.7684	99.2356	94.1222	98.008	140.159	79.8835	43.4592	62.4333	159.554	61.4715	87.2779	1280.13	1439.46	837.302	1580.02	807.502	1603.06	581.619	459.037	922.728	933.341	1313.64	929.963	155.848	32.1652	122.287	112.763	174.694	264.578	74.3998	42.3021	66.6523	157.004	80.3247
16.58_248.9739m/z		248.974	1	16.5817	0.54985	1	1	1	1	---	---	100	0	---	0	0	0	0	0	0	0	0	0	0	0	0	0	0	0	0	0	0	0	0	0	0	0	0	0	0	0	0	0	0	0	0	0	0	0
16.58_256.9714m/z		256.971	1	16.5817	0.54985	0	1	1	1	---	---	100	0	---	0	0	0	0	0	0	0	0	0	0	0	0	0	0	0	0	0	0	0	0	0	0	0	0	0	0	0	0	0	0	0	0	0	0	0
16.58_257.9794m/z		257.979	1	16.5817	0.412483	0	1	1	1	---	---	100	0	---	0	0	0	0	0	0	0	0	0	0	0	0	0	0	0	0	0	0	0	0	0	0	0	0	0	0	0	0	0	0	0	0	0	0	0
16.58_290.9673m/z		290.967	1	16.5817	0.82895	0	1	1	1	---	---	100 - 4.47	0	---	0	0	0	0	0	0	0	0	0	0	0	0	0	0	0	0	0	0	0	0	0	0	0	0	0	0	0	0	0	0	0	0	0	0	0
16.58_297.9369m/z		297.937	1	16.5817	0.54985	0	0.000448283	0.0047138	1.51422	STZ+Mildronate	Mildronate	100 - 1.44	300.693	10.18	259.268	204.362	228.19	196.669	151.151	163.165	221.831	183.982	222.631	226.835	189.139	147.063	264.43	346.085	282.272	285.388	292.444	325.958	360.185	185.186	306.39	365.305	316.418	270.675	312.683	228.492	281.197	235.619	269.419	308.006	206.604	179.084	237.676	223.209	247.147
16.58_301.5257m/z		301.526	1	16.5817	0.4121	0	1	1	1	---	---	100	0	---	0	0	0	0	0	0	0	0	0	0	0	0	0	0	0	0	0	0	0	0	0	0	0	0	0	0	0	0	0	0	0	0	0	0	0
16.58_310.5308m/z		310.531	1	16.5817	0.4121	0	1	1	1	---	---	100	0	---	0	0	0	0	0	0	0	0	0	0	0	0	0	0	0	0	0	0	0	0	0	0	0	0	0	0	0	0	0	0	0	0	0	0	0
16.58_318.5280m/z		318.528	1	16.5817	0.4121	0	1	1	1	---	---	100	0	---	0	0	0	0	0	0	0	0	0	0	0	0	0	0	0	0	0	0	0	0	0	0	0	0	0	0	0	0	0	0	0	0	0	0	0
11.96_241.1080m/z		241.108	1	11.9626	0.605533	0	0.556723	0.839786	Infinity	STZ+Mildronate	Untreated	100 - 6.16	0.51456	244.95	0	0	0	0	0	0	0	0	0	0	0	0	1.28152	0	0	0	0	0	0	0	0	3.08736	0	0	0	0	0	0	0	0	0	0	0	0	0
16.58_325.0092m/z		325.009	1	16.5817	0.97325	0	0.701237	0.969054	Infinity	Untreated	STZ+Mildronate	100 - 5.44	0.156924	178.25	0	0.252013	0	0.689533	0	0	0	0	0	0	0.647568	0	0	0	0	0	0.701962	0	0	0	0	0	0	0	0	0.281769	0	0.826093	0	0	0	0	0	0	0.846176
11.96_225.1129m/z		225.113	1	11.9626	0.3399	2	1	1	1	---	---	100	0	---	0	0	0	0	0	0	0	0	0	0	0	0	0	0	0	0	0	0	0	0	0	0	0	0	0	0	0	0	0	0	0	0	0	0	0
11.96_223.9704m/z		223.97	1	11.9626	0.605533	0	0.0229414	0.097986	1.59038	Mildronate	STZ+Mildronate	100 - 43.9	69.1235	8.71	79.1267	46.3457	54.7215	69.039	54.7917	51.6204	81.5425	58.963	80.9527	82.2672	77.3265	33.6891	42.6751	57.1755	42.0339	23.0673	41.2745	61.0064	40.5174	38.8737	49.3843	42.449	43.6747	45.8826	95.4286	51.8179	67.4329	82.712	97.6635	97.444	75.9449	57.3933	86.4232	80.9522	101.042
16.58_341.0879m/z		341.088	1	16.5817	0.687583	3	0.00126078	0.0104468	4.74458	STZ+Mildronate	Untreated	100	99.0974	46.27	24.0679	10.535	18.4811	34.8525	7.61337	29.7685	20.7761	12.2406	28.7914	24.0323	37.8125	10.2949	30.0676	48.9003	63.7709	36.2442	27.3619	137.95	223.787	67.7665	156.173	64.4319	53.7401	28.6864	29.0265	11.779	22.7741	41.755	13.5704	56.1941	19.3499	11.9147	30.7371	23.6482	49.4095
11.96_221.9746m/z		221.975	1	11.9626	0.834967	0	0.00435551	0.0267728	1.85032	Mildronate	STZ-Diabetes	100 - 0.656	852.474	15.3	932.041	571.45	769.952	942.459	708.078	679.311	855.958	928.084	933.667	1048.03	918.292	430.815	390.07	763.868	291.888	265.143	297.85	755.484	626.825	468.781	654.381	461.578	493.956	530.608	1124.06	638.923	948.805	1129.11	1262.11	1282.34	797.2	903.376	996.76	1031.28	1199.93
16.58_391.5710m/z		391.571	1	16.5817	1.24048	0	1	1	1	---	---	100 - 7.65	0	---	0	0	0	0	0	0	0	0	0	0	0	0	0	0	0	0	0	0	0	0	0	0	0	0	0	0	0	0	0	0	0	0	0	0	0
16.58_392.0726m/z		392.073	1	16.5817	0.97325	0	1	1	1	---	---	100	0	---	0	0	0	0	0	0	0	0	0	0	0	0	0	0	0	0	0	0	0	0	0	0	0	0	0	0	0	0	0	0	0	0	0	0	0
16.58_400.9460m/z		400.946	1	16.5817	0.54985	0	6.03395e-11	1.47051e-08	5.51217	STZ-Diabetes	Mildronate	100 - 8.09	2361.89	20.63	649.027	332.909	545.462	475.377	413.633	539.8	404.448	292.233	447.68	643.092	391.001	392.461	2324.83	2692.29	1739.74	2729.67	1816.35	2868.43	1600.98	1080.1	1870.11	2217.69	2544.88	2056.15	782.742	372.217	672.169	569.524	737.279	1018.98	376.684	284.453	477.932	632.813	510.921
16.58_402.9415m/z		402.941	1	16.5817	0.54985	0	4.89475e-11	1.35193e-08	6.29361	STZ-Diabetes	Mildronate	100 - 6.54 - 3.73	412.116	20.46	105.955	47.8121	95.5198	75.0124	72.7432	90.7177	57.4764	46.3506	64.6343	104.013	57.2746	63.1408	409.062	472.463	303.318	469.126	317.716	501.009	261.326	196.664	329.16	395.72	447.288	351.69	127.784	53.4575	117.708	89.8684	129.661	171.248	53.5308	45.1166	69.002	102.35	74.8406
16.58_431.9739m/z		431.974	1	16.5817	0.54985	0	0.000185182	0.00231018	1.62145	STZ+Mildronate	Mildronate	100 - 10.2	58.4647	10.4	48.8514	41.5091	47.0279	36.6315	31.5079	36.4561	40.2037	34.2225	37.2338	34.8589	39.6162	30.2071	49.4217	55.3711	52.2619	56.4477	53.0548	72.7099	60.8492	38.2484	50.2435	81.3638	64.7139	55.3691	58.916	46.4102	57.9521	43.8863	56.1613	68.8182	37.4439	33.3114	39.7499	34.3017	51.7664
16.58_438.9023m/z		438.902	1	16.5817	0.54985	0	1.28513e-07	8.09775e-06	2.99915	STZ+Mildronate	Mildronate	100 - 5.09	173.275	17.16	83.2772	49.1933	86.9688	71.4096	59.6932	89.4221	49.0518	43.1268	53.4398	75.5376	62.6437	62.8486	135.926	154.156	126.174	151.589	157.019	203.072	142.119	97.9552	151.344	228.986	227.217	192.028	100.434	55.0017	107.171	85.5521	106.4	168.802	45.6846	41.9787	57.051	74.3302	81.8564
11.96_195.0058m/z		195.006	1	11.9626	0.605533	0	0.481406	0.776662	29.1641	STZ+Mildronate	Mildronate	100 - 10.2	0.506576	80.6	0	0	0.17532	0	0	0	0.00586284	0.0343259	0.0307528	0.0228953	0.0103825	0	0	0.0208647	0.0156942	0	0.0799859	0	3.03941	0	4.46556e-05	0	0	0	0	0	0.216045	0	0	0	0.00546037	0.033412	0.0328309	0.0225294	0.0135668
16.58_457.0729m/z		457.073	1	16.5817	0.54985	0	0.0036201	0.0232168	1.47586	STZ+Mildronate	Untreated	100 - 7.13	122.53	14.25	98.4217	99.2428	89.7364	89.0173	57.8788	63.8383	98.4419	72.5495	100.968	115.399	81.948	70.2771	124.984	124.857	98.5128	120.11	114.083	151.783	130.566	81.3297	110.903	161.128	128.705	122.545	118.699	110.961	110.581	106.647	103.166	120.508	91.6842	70.618	107.791	113.555	107.081
16.58_498.9142m/z		498.914	1	16.5817	0.54985	0	9.92564e-09	1.17491e-06	3.13299	STZ+Mildronate	Mildronate	100 - 8.87 - 6.57 - 0.455	560.555	12	291.385	148.821	235.818	190.505	165.037	223.028	172.677	127.048	183.422	278.792	161.234	150.346	540.303	633.415	466.446	541.047	506.063	627.144	564.93	319.54	523.653	710.203	648.833	596.171	351.417	166.393	290.597	228.234	294.17	421.011	160.823	123.666	195.817	274.335	210.684
11.96_173.0815m/z		173.081	1	11.9626	1.23302	6	0.00463803	0.0280561	1.84996	STZ-Diabetes	Untreated	100 - 5.68	223.451	13.65	114.669	126.142	146.337	114.913	96.7293	125.932	156.853	147.268	203.194	142.22	161.229	91.6604	296.556	171.741	256.45	210.846	219.625	185.489	308.208	121.361	289.636	159.359	162.508	136.179	138.293	141.036	180.33	137.672	172.415	237.722	146.085	143.348	216.925	139.947	210.678
14.94_285.0617m/z		285.062	1	14.9398	0.677633	3	0.00331609	0.0216355	2.07173	STZ-Diabetes	Untreated	100 - 11.3 - 0.889	772.714	26.78	485.363	467.042	438.444	397.389	202.177	247.467	426.732	489.552	497.745	274.165	396.782	255.014	724.054	598.13	1003.73	426.404	998.31	885.656	897.993	288.506	870.972	640.078	665.727	598.963	585.359	522.187	540.291	476.09	360.37	467.144	397.439	476.518	531.381	269.783	518.474
12.34_148.9637m/z		148.964	1	12.3365	1.23292	0	1	1	1	---	---	100 - 2.26	0	---	0	0	0	0	0	0	0	0	0	0	0	0	0	0	0	0	0	0	0	0	0	0	0	0	0	0	0	0	0	0	0	0	0	0	0
14.94_211.1336m/z		211.134	1	14.9398	1.0931	5	0.211953	0.478541	2.91587	STZ+Mildronate	Untreated	100	4.43607	19.61	1.67159	5.1459	0	2.31066	0	0	6.64642	0	3.92514	5.30218	0	0	2.84852	2.80325	2.55878	2.05429	2.61547	1.64229	8.10616	2.10922	8.42365	5.1068	1.26322	1.60739	2.01597	5.7535	0	2.76828	0	0	6.19017	0	4.19038	5.21743	0
13.43_127.0761m/z		127.076	1	13.4263	1.23995	22	0.233278	0.514627	1.48614	STZ+Mildronate	Untreated	100 - 3.13	41.0864	28.6	35.7847	41.0658	27.0798	21.9743	16.3996	23.5738	48.7911	30.9359	24.0388	41.64	18.1261	13.7085	42.3004	23.323	28.7597	21.7241	21.1349	30.3848	41.7768	26.042	67.13	45.1078	39.9036	26.5581	43.1572	45.9146	33.3702	26.3262	29.2315	44.5004	45.4418	30.1123	25.6633	40.9744	23.6854
13.43_150.5128m/z		150.513	1	13.4263	0.414917	0	1	1	1	---	---	100	0	---	0	0	0	0	0	0	0	0	0	0	0	0	0	0	0	0	0	0	0	0	0	0	0	0	0	0	0	0	0	0	0	0	0	0	0
13.43_167.9790m/z		167.979	1	13.4263	0.4125	0	0.662564	0.92996	1.2772	STZ-Diabetes	STZ+Mildronate	100	8.84079	23.27	11.7647	7.79424	11.8484	4.99213	7.74914	7.02363	4.48787	9.16376	7.82799	8.493	7.14836	9.3981	3.43532	12.4344	4.97066	10.9057	8.63125	12.6674	8.00642	4.70456	3.05745	14.199	6.90626	4.65837	14.1885	8.71454	14.6006	5.98081	13.8124	13.2585	4.17979	8.91979	8.35698	8.35725	9.34075
13.43_171.0660m/z		171.066	1	13.4263	1.0951	6	0.672123	0.937577	1.19742	Mildronate	STZ-Diabetes	100 - 2.64	56.9651	14.96	61.0964	61.1114	51.4246	53.1655	34.6139	36.0789	83.998	58.7255	50.026	66.4831	43.9167	38.6414	59.3721	42.1946	44.4764	39.8364	48.0512	51.5096	59.2891	32.978	71.4742	60.2862	56.699	44.5318	73.6837	68.327	63.3701	63.6948	61.6974	68.1063	78.2318	57.162	53.4066	65.4204	57.3858
12.61_396.0336m/z		396.034	1	12.609	0.663583	0	0.413252	0.706764	Infinity	Untreated	Mildronate	100 - 12.5	0.85839	244.95	0	0	0	5.15034	0	0	0	0	0	0	0	0	0	0	0	0	0	0	0	0	0	0	0	0	0	0	0	6.17035	0	0	0	0	0	0	0
13.43_220.9853m/z		220.985	1	13.4263	0.681817	0	0.774953	1	1.35349	Mildronate	Untreated	100 - 4.5	2.76238	44.85	5.8588	1.33021	1.32455	1.35304	2.37903	0	4.64548	4.15406	1.32389	3.75817	0.987588	1.7051	1.57871	1.19012	3.5685	1.20071	2.46584	2.55932	2.59545	1.09975	2.79775	0	2.83234	3.24753	7.06585	1.48727	1.63224	1.62101	4.2405	0	4.32658	4.04346	1.41335	3.6981	1.29048
13.43_225.0765m/z		225.076	1	13.4263	0.414917	6	1	1	1	---	---	100	0	---	0	0	0	0	0	0	0	0	0	0	0	0	0	0	0	0	0	0	0	0	0	0	0	0	0	0	0	0	0	0	0	0	0	0	0
13.43_238.9959m/z		238.996	1	13.4263	1.09232	0	0.00285112	0.0194048	12.3075	STZ+Mildronate	Mildronate	100 - 6.45 - 1.44	10.482	40.72	0.903563	0.652525	3.00423	1.05579	0.1556	0.142548	1.00848	1.03542	0.658411	0.951422	1.21045	0.245873	15.7244	2.1874	6.72281	4.58741	5.87247	0.436248	16.4417	32.4022	2.85922	6.70699	3.51561	0.966377	1.08972	0.729571	3.70208	1.26488	0.277349	0.269087	0.93925	1.00785	0.702904	0.936215	1.58169
13.43_248.5173m/z		248.517	1	13.4263	0.4125	0	1	1	1	---	---	100	0	---	0	0	0	0	0	0	0	0	0	0	0	0	0	0	0	0	0	0	0	0	0	0	0	0	0	0	0	0	0	0	0	0	0	0	0
13.43_273.0019m/z		273.002	1	13.4263	0.4125	1	0.199926	0.458381	1.53535	Mildronate	STZ-Diabetes	100 - 4.64	3.24267	23.46	3.49189	2.13929	3.17816	2.2547	2.2214	3.47606	3.73197	4.7982	1.55685	3.63906	2.43007	3.2999	1.3644	2.12196	2.17419	1.63123	3.18546	2.19478	2.16232	1.04116	2.58016	3.50733	3.35013	1.72634	4.21131	2.39188	3.91642	2.70123	3.95953	6.56177	3.47579	4.67046	1.66206	3.58089	3.17537
13.43_278.5280m/z		278.528	1	13.4263	1.5055	0	0.494681	0.790079	9.93945	Mildronate	STZ+Mildronate	100 - 3.54	10.0216	137.07	0	0	3.22775	0	3.61903	0	3.99822	26.5092	29.6223	0	0	0	0	0	0	3.03154	3.02965	8.51009	3.03427	3.01533	0	0	0	0	0	0	3.97753	0	6.45074	0	3.72376	25.8035	31.624	0	0
13.43_279.0296m/z		279.03	1	13.4263	3.98127	0	0.413252	0.706764	Infinity	STZ+Mildronate	Untreated	100	2.67036e-07	244.95	0	0	0	0	0	0	0	0	0	0	0	0	0	0	0	0	0	0	0	0	0	0	0	1.60222e-06	0	0	0	0	0	0	0	0	0	0	0
13.43_280.0224m/z		280.022	1	13.4263	0.4125	0	1	1	1	---	---	100	0	---	0	0	0	0	0	0	0	0	0	0	0	0	0	0	0	0	0	0	0	0	0	0	0	0	0	0	0	0	0	0	0	0	0	0	0
12.61_387.0010m/z		387.001	1	12.609	0.5379	1	0.00912486	0.0477327	3.5083	Untreated	STZ-Diabetes	100 - 7.09	73.9429	42.6	34.6222	61.8704	65.196	174.095	81.6695	26.2039	95.0709	55.292	43.0874	54.8597	101.376	35.908	0	16.4373	3.87601	13.9788	0	92.1674	0	150.034	12.5575	14.1525	0	0	41.7552	69.1756	80.3405	208.575	145.572	49.4651	88.5447	53.8199	45.9991	53.9828	132.468
13.43_302.0338m/z		302.034	1	13.4263	0.557517	0	1	1	1	---	---	100 - 8.3	0	---	0	0	0	0	0	0	0	0	0	0	0	0	0	0	0	0	0	0	0	0	0	0	0	0	0	0	0	0	0	0	0	0	0	0	0
13.43_323.0278m/z		323.028	1	13.4263	1.11655	4	0.000853289	0.00770191	Infinity	STZ-Diabetes	Untreated	100 - 9.86 - 1.93	3.9394	68.59	0	0	0	0	0	0	0	0	0	0	0	0	2.30982	2.69465	5.69562	5.79487	7.14145	0	0	0	0	2.22222	5.53167	0	0	0	0	0	0	0	0	0	0	0	0
13.43_420.9951m/z		420.995	1	13.4263	0.83245	0	0.150649	0.378562	67.4451	Untreated	STZ+Mildronate	100 - 7.91	3.40748	145.88	0	0.588353	13.2511	3.77919	0.363122	2.46309	0	5.65819	0.600692	0.685893	10.0266	0.0151625	0	0	0	0	0	5.94322	0	0	0	0.303133	0	0	0	0.657823	16.3292	4.52765	0.647246	4.64957	0	5.50755	0.641285	0.67493	13.1017
13.43_497.0448m/z		497.045	1	13.4263	0.557517	0	0.100239	0.284233	Infinity	STZ+Mildronate	Untreated	96.9 - 100 - 13.3	3.07292	110.24	0	0	0	0	0	0	0	8.46263	0	0	0	0	0	0	0	0	0	0.611416	6.7993	0	0	6.01638	0	5.62181	0	0	0	0	0	0	0	8.23733	0	0	0
12.61_379.0286m/z		379.029	1	12.609	0.39305	0	0.00299338	0.0200322	4.44012	Untreated	STZ-Diabetes	100 - 7.87	42.7121	45.96	18.4897	30.1209	29.8738	112.04	49.051	16.697	58.1659	36.7542	11.3172	27.1969	42.9988	29.9153	0	5.52282	0	6.12066	3.1999	42.8741	0	107.062	0	4.70917	0	0	22.299	33.6773	36.8133	134.23	87.4309	31.519	54.173	35.7757	12.082	26.7622	56.1865
12.61_370.9921m/z		370.992	1	12.609	0.39795	0	1	1	1	---	---	100 - 12.9	0	---	0	0	0	0	0	0	0	0	0	0	0	0	0	0	0	0	0	0	0	0	0	0	0	0	0	0	0	0	0	0	0	0	0	0	0
13.43_518.1037m/z		518.104	1	13.4263	0.2699	0	1	1	1	---	---	100 - 15.9	0	---	0	0	0	0	0	0	0	0	0	0	0	0	0	0	0	0	0	0	0	0	0	0	0	0	0	0	0	0	0	0	0	0	0	0	0
12.61_353.1241m/z		353.124	1	12.609	0.663583	2	1	1	1	---	---	100 - 15.9	0	---	0	0	0	0	0	0	0	0	0	0	0	0	0	0	0	0	0	0	0	0	0	0	0	0	0	0	0	0	0	0	0	0	0	0	0
13.43_575.1138m/z		575.114	1	13.4263	0.414917	0	0.413315	0.706764	Infinity	STZ-Diabetes	Untreated	100 - 13.9	0.721897	244.95	0	0	0	0	0	0	0	0	0	0	0	0	0	0	4.33138	0	0	0	0	0	0	0	0.000475223	0	0	0	0	0	0	0	0	0	0	0	0
13.29_893.0704m/z		893.07	1	13.2864	0.4125	0	1	1	1	---	---	100	0	---	0	0	0	0	0	0	0	0	0	0	0	0	0	0	0	0	0	0	0	0	0	0	0	0	0	0	0	0	0	0	0	0	0	0	0
13.43_610.1926m/z		610.193	1	13.4263	0.542567	0	0.109515	0.301699	Infinity	STZ-Diabetes	STZ+Mildronate	100 - 26.6 - 3.67	2.25696	119.32	0.149323	0	0	0	0	0	0	0	0.205037	7.9845	0	0	4.26369	6.31259	0	0	0	2.96549	0	0	0	0	0	0	0.180088	0	0	0	0	0	0	0	0.218893	7.85688	0
13.29_677.1260m/z		677.126	1	13.2864	0.683183	1	0.328174	0.651785	Infinity	Untreated	STZ+Mildronate	100 - 15.9	4.75061	126.4	11.1876	0	0	13.1638	4.15219	0	0	0	0	0	6.27255	16.1758	4.7117	0	10.4633	0	0	0	0	0	0	0	0	0	13.4925	0	0	15.7709	7.40106	0	0	0	0	0	8.19633
13.29_569.0342m/z		569.034	1	13.2864	0.542567	0	0.573648	0.850157	Infinity	STZ-Diabetes	Mildronate	100 - 16.4	2.13896	243.23	0	0	7.88873	0	0	0.0465774	0	0	0	0	0	0	0	12.8337	0	0	0	0	0	0	0	0	0	0	0	0	9.72121	0	0	0.0879243	0	0	0	0	0
12.61_579.0741m/z		579.074	1	12.609	0.39305	0	0.578768	0.850157	Infinity	STZ+Mildronate	Mildronate	100	3.00085	244.95	0	0	0	9.59751	0	0	0	0	0	0	0	0	0	0	0	0	0	0	0	18.0051	0	0	0	0	0	0	0	11.4983	0	0	0	0	0	0	0
13.14_603.1598m/z		603.16	1	13.1438	0.826833	0	0.000142386	0.00188468	10.4297	Mildronate	STZ-Diabetes	100 - 18.4	165.612	24.73	129.834	59.7965	190.017	229.063	111.376	121.912	205.98	122.902	146.306	198.751	201.086	118.65	0	9.63012	0	6.59105	0	79.0524	3.98219	53.5599	19.3588	33.9537	0	0	156.583	66.8569	234.156	274.429	198.523	230.134	191.84	119.63	156.193	195.574	262.758
12.61_548.0795m/z		548.079	1	12.609	0.39305	0	0.413252	0.706764	Infinity	STZ-Diabetes	Untreated	100 - 11	0.289023	244.95	0	0	0	0	0	0	0	0	0	0	0	0	0	0	0	1.73414	0	0	0	0	0	0	0	0	0	0	0	0	0	0	0	0	0	0	0
12.61_430.1506m/z		430.151	1	12.609	0.39795	1	0.413252	0.706764	Infinity	STZ-Diabetes	Untreated	100 - 7.74	0.10344	244.95	0	0	0	0	0	0	0	0	0	0	0	0	0	0	0	0	0	0.620639	0	0	0	0	0	0	0	0	0	0	0	0	0	0	0	0	0
13.14_685.1309m/z		685.131	1	13.1438	0.826667	0	0.00415027	0.0257404	6.11829	Untreated	STZ+Mildronate	100 - 22.7 - 5.69 - 0.229	873.758	50.21	568.909	331.68	940.4	1772.55	855.282	773.727	620.624	298.482	761.626	676.605	1429.67	667.222	0	35.9762	0	78.7386	11.9552	883.157	0	412.89	218.513	212.983	12.4781	0	686.118	370.843	1158.85	2123.6	1524.5	1460.57	578.02	290.536	813.094	665.791	1868.14
12.61_425.0605m/z		425.06	1	12.609	0.5379	0	1	1	1	---	---	100 - 12.4	0	---	0	0	0	0	0	0	0	0	0	0	0	0	0	0	0	0	0	0	0	0	0	0	0	0	0	0	0	0	0	0	0	0	0	0	0
13.14_693.1202m/z		693.12	1	13.1438	1.0951	0	2.4466e-05	0.000460739	17.2447	Untreated	STZ+Mildronate	100 - 24.5 - 5.01 - 0.375	2917.65	45.94	1694.79	200.363	4562.57	5335.08	1903.74	3809.35	1718.48	1578.26	2654.2	2478.85	4608.74	1783.46	16.7789	12.0889	16.0069	5.94789	12.7912	1407.51	5.61563	717.044	111.219	142.966	29.9538	8.3496	2043.95	224.021	5622.41	6391.68	3393.32	7190.92	1600.51	1536.24	2833.56	2439.23	6022.24
13.14_737.0109m/z		737.011	1	13.1438	0.272667	0	0.413252	0.706764	Infinity	Mildronate	Untreated	100 - 16	1.99547	244.95	0	0	0	0	0	0	0	0	0	0	0	11.9728	0	0	0	0	0	0	0	0	0	0	0	0	0	0	0	0	0	0	0	0	0	0	0
13.14_791.0882m/z		791.088	1	13.1438	0.681817	0	1.78256e-05	0.000360252	18.3228	Untreated	STZ+Mildronate	100 - 19.2	288.363	28	239.65	19.6493	416.273	495.822	210.561	348.223	214.045	253.046	357.021	248.711	392.059	203.857	0	0	0	0	0	182.93	0	75.6813	14.0659	0	4.68059	0	289.024	21.9694	512.97	594.018	375.315	657.341	199.352	246.31	381.147	244.736	512.303
13.29_113.0604m/z		113.06	1	13.2864	0.83245	0	0.6246	0.892932	1.25593	Mildronate	STZ-Diabetes	100 - 7.41	8.10195	7.59	6.296	9.05034	8.43631	8.7656	5.94567	5.03239	11.0431	9.75828	6.53716	9.70315	7.27492	4.2951	6.69828	6.53833	6.07031	5.81151	6.37976	7.20758	6.54006	4.5727	7.61418	8.70593	8.16498	6.16559	7.59313	10.1189	10.396	10.5016	10.5978	9.49965	10.285	9.49849	6.97892	9.54806	9.50613
12.61_413.0620m/z		413.062	1	12.609	1.18778	0	1	1	1	---	---	100 - 9.72	0	---	0	0	0	0	0	0	0	0	0	0	0	0	0	0	0	0	0	0	0	0	0	0	0	0	0	0	0	0	0	0	0	0	0	0	0
13.29_125.5051m/z		125.505	1	13.2864	0.542567	0	0.00548477	0.0321861	2.10901	Mildronate	STZ-Diabetes	100	7.90099	33.43	6.46724	12.5411	5.63193	10.5095	4.68314	4.321	9.80258	4.80116	11.9166	6.72618	8.26213	5.89731	4.70551	4.96297	4.36751	2.45542	1.70618	4.28025	4.68138	5.71982	5.18915	4.323	2.433	2.43888	7.79964	14.0219	6.94018	12.5909	8.34745	8.15677	9.12967	4.67333	12.7219	6.61867	10.7961
13.29_141.0553m/z		141.055	1	13.2864	0.826667	5	0.525334	0.817245	1.258	Mildronate	STZ-Diabetes	100 - 1.82	16.7029	9.24	15.4707	14.418	19.2002	15.3638	11.2749	9.08549	23.4167	20.7244	15.568	17.8443	12.2785	10.3856	12.8233	12.7646	13.7613	11.3679	14.0772	14.87	13.8883	9.09005	15.6758	17.8529	15.7011	12.1139	18.658	16.1204	23.6603	18.4065	20.097	17.1507	21.8092	20.1726	16.6201	17.5591	16.0442
13.29_185.0451m/z		185.045	1	13.2864	0.4125	1	0.710765	0.978631	2.5349	STZ-Diabetes	Untreated	100 - 7.12	2.21682	77.52	0	1.49208	2.56085	1.1942	0	0	4.21493	3.66919	0	1.38762	0	1.19556	9.43036	0	2.73312	1.13746	0	0	4.38847	2.60379	2.92118	1.19619	1.08105	0	0	1.66826	3.15571	1.43071	0	0	3.92559	3.57151	0	1.36544	0
13.29_252.0184m/z		252.018	1	13.2864	0.542567	0	0.00411682	0.0256481	1.8136	Mildronate	STZ-Diabetes	100 - 4.93 - 1.69	80.4123	20.59	60.7203	108.367	53.0937	98.0766	48.1568	49.1849	100.945	51.408	99.8344	66.632	79.6513	84.0033	55.9475	44.7333	46.4021	28.8612	29.4628	60.6234	49.0411	60.8003	50.3704	43.9089	32.807	40.6878	73.2301	121.163	65.4269	117.5	85.837	92.8465	94.0152	50.0394	106.581	65.567	104.08
13.29_262.0387m/z		262.039	1	13.2864	0.542567	2	1	1	1	---	---	100 - 7.56	0	---	0	0	0	0	0	0	0	0	0	0	0	0	0	0	0	0	0	0	0	0	0	0	0	0	0	0	0	0	0	0	0	0	0	0	0
13.29_275.0887m/z		275.089	1	13.2864	0.687583	2	0.131684	0.343772	1.53292	Untreated	STZ+Mildronate	100 - 7.2 - 9.64	96.3661	19.81	153.975	130.456	106.498	55.9358	68.1264	63.2059	107.681	62.5567	95.1292	107.731	85.2279	63.8138	72.0856	92.7399	100.205	74.5097	69.2197	110.906	61.4001	37.3051	112.801	36.4631	57.0594	72.1578	185.697	145.859	131.237	67.0137	121.432	119.314	100.289	60.8913	101.558	106.009	111.367
13.29_317.0989m/z		317.099	1	13.2864	0.4125	0	0.408356	0.706764	1.28404	STZ-Diabetes	Mildronate	100	17.9117	24.4	22.7798	21.4648	19.4671	15.6737	14.2801	11.9241	11.8899	10.2672	18.7258	11.5129	18.6799	12.6212	18.2901	18.3459	22.4372	10.6661	15.5613	22.1694	16.9874	11.7932	27.6673	11.7656	16.051	9.32202	27.473	23.9992	23.9892	18.7778	25.4535	22.5091	11.0737	9.99387	19.9912	11.3289	24.409
13.29_419.9890m/z		419.989	1	13.2864	0.681817	0	8.54178e-05	0.00125884	8.50952	Mildronate	STZ-Diabetes	100	134.969	16.47	109.627	36.5715	183.025	187.993	113.652	163.47	106.882	123.428	128.944	142.562	173.11	134.888	0	0	0	3.70888	0	91.4567	0	39.134	19.365	43.8112	0	0.450522	132.213	40.8896	225.54	225.224	202.579	308.582	99.5447	120.142	137.657	140.283	226.203
13.29_457.0757m/z		457.076	1	13.2864	0.4125	0	0.531047	0.821557	1.43571	STZ+Mildronate	Untreated	100 - 18.4	8.37956	19.6	11.0443	7.32619	5.98647	6.092	4.57009	0	9.27721	6.76897	1.60677	12.5625	6.01243	5.00716	6.56106	8.85762	1.41766	8.12949	9.60421	12.2474	10.0769	6.4243	7.53485	6.85251	10.0686	9.32023	13.3197	8.19122	7.37707	7.29851	8.14595	0	8.64037	6.58876	1.71535	12.3617	7.85643
13.29_476.0936m/z		476.094	1	13.2864	0.4125	0	0.592771	0.860494	3.88241	STZ+Mildronate	Untreated	100 - 14.5	4.98063	110.98	0	0	0	7.69722	0	0	8.37632	0	0	0	8.30223	10.553	0	8.20753	0.025038	6.71883	0	9.70431	0	17.6045	6.04032	6.23897	0	0	0	0	0	9.22164	0	0	7.80131	0	0	0	10.8485
13.29_481.9798m/z		481.98	1	13.2864	1.5055	0	0.000377582	0.00411664	7.21758	Mildronate	STZ-Diabetes	100	109.883	19.87	95.4888	29.9959	149.07	146.715	96.5198	120.89	91.9505	96.5591	130.156	108.143	142.605	89.8846	0.995662	8.25848	1.15492	6.72581	0	74.2112	0	51.2978	15.0573	34.7996	0	0	115.162	33.5376	183.697	175.771	172.042	228.205	85.6384	93.9884	138.951	106.414	186.341
13.29_525.1489m/z		525.149	1	13.2864	0.542567	0	0.435512	0.729044	Infinity	STZ-Diabetes	Untreated	100 - 20.9 - 3.78	1.32108	244.95	0	0	0	0	0	0	0	0	0	0	0	0	7.92649	0	0	0	0	0	0	0	0	0.211892	0	0	0	0	0	0	0	0	0	0	0	0	0
13.29_605.1024m/z		605.102	1	13.2864	0.95585	0	0.313016	0.6329	Infinity	STZ+Mildronate	Mildronate	100 - 15.2	3.49782	114.06	0	0	0	0	4.09253	14.1248	0	0	0	0	0	0	0	0	0	0	6.04912	4.45632	0	4.97741	0	8.18921	0	7.8203	0	0	0	0	7.29472	26.6634	0	0	0	0	0
13.14_578.0612m/z		578.061	1	13.1438	0.681817	0	0.000653395	0.00626957	6.3286	Untreated	STZ-Diabetes	100 - 11.2	108.621	27.41	82.8445	38.0776	172.357	185.233	68.6399	104.575	78.5839	97.3752	106.092	120.505	157.047	80.7178	0	10.4571	5.52501	0	0	86.9991	0	32.5979	18.2292	38.6724	15.0143	0	99.9125	42.5736	212.394	221.918	122.347	197.406	73.1894	94.7828	113.261	118.579	205.213
13.43_618.0863m/z		618.086	1	13.4263	0.687583	0	0.539502	0.8295	3.79454	Mildronate	Untreated	100 - 20.2 - 4.78 - 0.749	5.57955	85.25	6.42338	0	0.453708	0	1.94541	0	8.14068	11.791	0	0	7.97132	5.57432	9.11238	0	0	2.98615	0	10.7585	0	1.2146	0	9.121	7.46128	8.28385	7.74675	0	0.559101	0	3.4676	0	7.58185	11.4771	0	0	10.4161
13.43_882.1008m/z		882.101	1	13.4263	0.4125	0	1	1	1	---	---	100 - 29.4	0	---	0	0	0	0	0	0	0	0	0	0	0	0	0	0	0	0	0	0	0	0	0	0	0	0	0	0	0	0	0	0	0	0	0	0	0
12.61_224.9111m/z		224.911	1	12.609	0.663583	0	6.57805e-05	0.00103231	1.602	Mildronate	STZ-Diabetes	100	57.1316	7.86	54.0205	49.5149	51.4839	58.7339	52.7426	60.5531	64.0822	48.9075	61.0462	56.6526	62.5078	49.5932	25.953	29.5118	27.719	39.7976	40.9524	50.0426	33.4517	33.5503	36.1679	45.9885	47.8306	37.5567	65.15	55.3613	63.4432	70.366	94.011	114.306	59.6832	47.6054	65.1715	55.7471	81.6788
13.70_200.0560m/z		200.056	1	13.7013	0.5432	1	0.405155	0.706764	Infinity	Mildronate	Untreated	100 - 8.32 - 0.64	0.0845518	222.51	0	0	0	0	0	0	0	0	0	0	0.467184	0.0401272	0	0	0	0	0	0	0	0.120465	0.00127023	0	0	0	0	0	0	0	0	0	0	0	0	0	0.610468
13.70_206.0451m/z		206.045	1	13.7013	0.4198	0	1	1	1	---	---	100	0	---	0	0	0	0	0	0	0	0	0	0	0	0	0	0	0	0	0	0	0	0	0	0	0	0	0	0	0	0	0	0	0	0	0	0	0
13.70_226.0353m/z		226.035	1	13.7013	0.4198	1	1	1	1	---	---	100	0	---	0	0	0	0	0	0	0	0	0	0	0	0	0	0	0	0	0	0	0	0	0	0	0	0	0	0	0	0	0	0	0	0	0	0	0
13.70_244.0459m/z		244.046	1	13.7013	0.5432	0	1	1	1	---	---	100 - 9.82 - 0.514	0	---	0	0	0	0	0	0	0	0	0	0	0	0	0	0	0	0	0	0	0	0	0	0	0	0	0	0	0	0	0	0	0	0	0	0	0
13.70_285.0728m/z		285.073	1	13.7013	0.683183	0	5.87608e-08	4.86892e-06	4.68885	STZ-Diabetes	Mildronate	100 - 13.2 - 1.59	115.918	16.59	30.3475	19.9554	40.3714	23.1074	17.4872	39.7861	32.737	32.0238	16.5722	17.4283	38.9255	10.6451	93.0844	114.349	145.562	125.998	118.93	97.5829	135.322	65.8932	72.4946	105.486	122.673	73.6825	36.5999	22.3116	49.7493	27.6838	31.17	75.1043	30.4897	31.1712	17.6921	17.1497	50.8639
12.61_218.0124m/z		218.012	1	12.609	0.9118	0	0.0326855	0.128845	12.3213	Mildronate	STZ-Diabetes	100 - 7.86 - 1.1	0.286167	81.17	0	0.396373	0.196468	0.147923	0	0	0	0.541714	0	0.359572	0.354618	0.461098	0	0.139352	0	0	0	0	0	0	0.157142	0.189134	0	0	0	0.443174	0.242106	0.177219	0	0	0	0.527292	0	0.353824	0.463378
12.61_217.1078m/z		217.108	1	12.609	0.807217	2	0.128283	0.338306	1.60382	STZ-Diabetes	Mildronate	100 - 7.43	19.5968	27.34	14.0258	15.7805	8.9155	15.8132	6.98191	12.3064	10.9488	9.32406	21.9759	12.8954	9.06041	9.10865	23.0999	16.5534	22.3924	15.0817	27.0462	13.4075	22.7058	5.38441	21.1304	12.3378	20.9383	13.9503	16.9155	17.6437	10.9865	18.9449	12.4449	23.2308	10.1972	9.07583	23.4609	12.6893	11.8392
12.61_216.0144m/z		216.014	1	12.609	0.39795	0	1	1	1	---	---	100	0	---	0	0	0	0	0	0	0	0	0	0	0	0	0	0	0	0	0	0	0	0	0	0	0	0	0	0	0	0	0	0	0	0	0	0	0
12.61_206.5286m/z		206.529	1	12.609	0.5372	0	1	1	1	---	---	100	0	---	0	0	0	0	0	0	0	0	0	0	0	0	0	0	0	0	0	0	0	0	0	0	0	0	0	0	0	0	0	0	0	0	0	0	0
13.70_401.0504m/z		401.05	1	13.7013	0.8281	1	0.919766	1	1.18214	Untreated	STZ+Mildronate	100 - 10.8 - 2.32	19.8514	34.16	30.7417	18.6708	10.0145	28.3978	19.1092	12.1746	21.7401	22.3837	19.1236	22.9007	21.7158	5.51165	17.5974	17.6788	7.58977	17.6575	11.4094	29.0634	19.9325	14.1362	24.8901	7.82704	17.889	16.0823	37.0752	20.8754	12.3408	34.0219	34.0612	22.982	20.2477	21.7877	20.4159	22.5346	28.376
12.61_206.0268m/z		206.027	1	12.609	1.18778	0	1	1	1	---	---	100 - 1.33	0	---	0	0	0	0	0	0	0	0	0	0	0	0	0	0	0	0	0	0	0	0	0	0	0	0	0	0	0	0	0	0	0	0	0	0	0
13.70_477.0826m/z		477.083	1	13.7013	0.5432	0	0.145037	0.369323	5.90095	STZ-Diabetes	STZ+Mildronate	100 - 13.9	3.31635	79.87	4.59559	0	0	0	0	0	6.7827	0	0	0	0	0	4.07939	4.48009	5.47713	0	0	5.86151	0	3.37202	0	0	0	0	5.54239	0	0	0	0	0	6.31709	0	0	0	0
12.61_178.9829m/z		178.983	1	12.609	0.39305	0	0.000673216	0.00640416	2.04944	Mildronate	STZ-Diabetes	100	38.665	25.22	47.2085	28.0709	26.5663	45.0943	29.563	36.3148	61.0929	30.3878	33.816	42.7152	37.9929	25.9853	19.2045	17.5055	13.2226	19.9616	15.6622	27.6403	19.9564	43.407	13.5007	14.8786	16.9284	13.9564	56.9346	31.3853	32.7374	54.0251	52.6945	68.5515	56.8991	29.5787	36.1012	42.0325	49.6453
13.70_505.0779m/z		505.078	1	13.7013	0.5432	0	0.662943	0.930096	1.64908	STZ+Mildronate	Untreated	100 - 16.3	5.91664	51.93	0	0	7.98277	0	6.90931	6.63496	7.60436	0	7.74586	0	8.87548	0	0	5.77325	9.18575	9.24158	0	11.0305	6.5498	6.38921	7.05521	0	9.08029	6.42535	0	0	9.8371	0	12.3155	12.5248	7.08234	0	8.26929	0	11.5976
13.70_562.1297m/z		562.13	1	13.7013	0.5432	0	0.527638	0.818396	Infinity	Untreated	Mildronate	100 - 17.7 - 2.01	3.17715	239.78	0	0	0	19.0629	0	0	0	0	0	0	0	0	0	0	0	0.211352	0	0	0	1.4169	0	0	0.0255323	0	0	0	0	22.8383	0	0	0	0	0	0	0
12.61_178.8151m/z		178.815	1	12.609	0.5372	0	0.277976	0.586083	1.47447	Mildronate	STZ-Diabetes	100	22.1345	14.08	19.6769	13.6484	23.6065	17.6545	14.4561	7.35836	35.2172	27.7672	18.4045	25.4869	12.2348	13.6966	14.8548	14.8469	13.5774	12.063	16.8912	17.8379	22.2539	11.2748	14.2572	18.619	14.6649	14.2668	23.7308	15.2599	29.0901	21.151	25.7672	13.8904	32.7997	27.028	19.6482	25.0795	15.9871
13.70_607.1747m/z		607.175	1	13.7013	0.4198	0	0.219519	0.491869	226.626	Mildronate	STZ-Diabetes	100 - 25 - 6.21	5.27799	148.87	0	0	7.3636	0	6.25996	0	19.6445	8.98239	0	0	0	3.04104	0	0	0	0.139737	0	0	0	0	2.34754	1.74751	0	0	0	0	9.0741	0	11.1581	0	18.296	8.74325	0	0	0
12.61_173.0083m/z		173.008	1	12.609	2.47293	0	0.0200336	0.0878299	7.93455	Untreated	STZ-Diabetes	100 - 5.95 - 0.908	11.2492	68.35	20.3747	20.6666	4.76929	6.81355	11.4904	3.38085	12.3141	4.26503	7.35828	23.1878	3.19526	2.70909	0	3.13377	2.55261	0	0	2.82014	2.9283	34.3851	0	6.58227	0	0	24.5724	23.1068	5.87715	8.16296	20.4811	6.38204	11.4687	4.15148	7.85552	22.8171	4.17525
12.61_146.0607m/z		146.061	1	12.609	0.5379	4	0.0252845	0.105599	Infinity	STZ+Mildronate	Untreated	100	1.45997	94.1	0	0	0	0	0	0	0	0.599641	0	0	0	0	2.88677	0	0.563982	0	1.36339	0	0	1.66528	1.16201	3.46845	2.46409	0	0	0	0	0	0	0	0	0.583677	0	0	0
13.70_634.1524m/z		634.152	1	13.7013	0.5432	0	0.803666	1	5.11969	STZ+Mildronate	Untreated	100 - 21.6	2.81298	154.92	0	3.29666	0	0	0	0	0	0	0	0	8.13417	8.11925	0	0	1.71539	0	0	8.64748	8.67155	0	8.20635	0	0	0	0	3.68591	0	0	0	0	0	0	0	0	10.6289
13.70_650.1475m/z		650.147	1	13.7013	0.683183	0	0.807573	1	3.15713	STZ+Mildronate	Untreated	100 - 25.1 - 5.72 - 0.505	5.49589	100.45	0	0	6.981	0	0	3.46373	13.9708	0	0	0	0	14.6707	6.0679	0.0166552	0.227252	2.57547	2.69326	8.64678	9.08895	0	4.22234	19.6641	0	0	0	0	8.60262	0	0	6.5385	13.0117	0	0	0	0
13.85_146.9951m/z		146.995	1	13.8461	0.5432	0	1	1	1	---	---	100	0	---	0	0	0	0	0	0	0	0	0	0	0	0	0	0	0	0	0	0	0	0	0	0	0	0	0	0	0	0	0	0	0	0	0	0	0
13.70_156.0661m/z		156.066	1	13.7013	0.8281	0	0.580472	0.850157	Infinity	Untreated	Mildronate	100	0.161521	244.95	0	0	0	0.969128	0	0	0	0	0	0	0	0	0.820326	0	0	0	0	0	0	0	0	0	0	0	0	0	0	1.16106	0	0	0	0	0	0	0
13.43_647.0648m/z		647.065	1	13.4263	0.4125	0	0.26212	0.559199	3.94595	Mildronate	STZ-Diabetes	100 - 21.3 - 5.28 - 0.608	7.14234	54.14	9.78349	0	2.16198	0.0472215	8.12372	0	10.7021	0	0	12.3588	10.4585	9.33459	0	0	0	0.877281	0	9.98297	3.88573	4.60418	0	5.34329	3.29578	5.63444	11.7991	0	2.66419	0.0565735	14.4801	0	9.96744	0	0	12.1613	13.6661
13.70_151.5391m/z		151.539	1	13.7013	0.8281	0	0.569538	0.850157	Infinity	Mildronate	Untreated	100 - 1.52	0.185696	244.95	0	0	0	0	0	0	0	1.11417	0	0	0	0	0	0	0	0	0	0	0	0.709652	0	0	0	0	0	0	0	0	0	0	0	1.08451	0	0	0
13.70_151.0377m/z		151.038	1	13.7013	0.683183	0	0.902805	1	1.22639	Mildronate	STZ-Diabetes	100 - 1.63	19.9398	18.16	21.2886	20.9479	19.8853	19.8633	11.683	12.1264	29.167	26.6281	13.0637	24.8146	17.8866	8.07875	14.8817	17.8134	12.9419	15.0712	14.526	22.3196	22.0078	14.2457	17.8594	16.5193	16.1564	13.5083	25.6746	23.4213	24.5044	23.7972	20.8244	22.891	27.1648	25.9191	13.9465	24.4179	23.3724
13.43_890.1168m/z		890.117	1	13.4263	0.4125	0	1	1	1	---	---	100 - 23	0	---	0	0	0	0	0	0	0	0	0	0	0	0	0	0	0	0	0	0	0	0	0	0	0	0	0	0	0	0	0	0	0	0	0	0	0
13.56_195.9917m/z		195.992	1	13.5563	0.683183	0	0.00561948	0.0327908	2.05444	Untreated	STZ+Mildronate	100	37.032	27.33	63.9687	17.4437	39.4666	30.7763	28.4561	42.0806	24.9445	34.899	38.3011	39.6007	22.3966	21.4062	15.8764	25.22	20.8761	12.6615	10.6619	24.9052	19.4314	34.5319	11.2469	13.6076	15.9104	13.4236	77.1477	19.5033	48.6344	36.8715	50.7215	79.4356	23.2321	33.9699	40.8893	38.9677	29.2656
13.56_200.0054m/z		200.005	1	13.5563	0.4198	0	0.580134	0.850157	Infinity	Mildronate	Untreated	100	0.591187	244.95	0	0	0	0	0	0	3.54712	0	0	0	0	0	0	0	0	0	0	0	0	0	0	2.65209	0	0	0	0	0	0	0	0	3.30362	0	0	0	0
13.56_203.4928m/z		203.493	1	13.5563	3.31892	0	0.0167959	0.0766389	1.93011	Mildronate	Untreated	100	21.3506	21.51	7.03953	16.8629	14.841	12.0483	5.43199	10.1475	29.7753	26.7315	22.848	21.9749	15.1081	11.6659	15.5376	19.3744	11.3387	8.34634	13.9842	12.0418	19.0126	12.9287	13.3046	13.2498	16.7325	10.4216	8.48984	18.8539	18.2884	14.4344	9.68224	19.1555	27.7314	26.0199	24.3919	21.6237	19.7418
13.56_210.5393m/z		210.539	1	13.5563	0.559783	0	1	1	1	---	---	100 - 4.15	0	---	0	0	0	0	0	0	0	0	0	0	0	0	0	0	0	0	0	0	0	0	0	0	0	0	0	0	0	0	0	0	0	0	0	0	0
13.56_269.5233m/z		269.523	1	13.5563	0.414917	0	1	1	1	---	---	100	0	---	0	0	0	0	0	0	0	0	0	0	0	0	0	0	0	0	0	0	0	0	0	0	0	0	0	0	0	0	0	0	0	0	0	0	0
13.56_293.5339m/z		293.534	1	13.5563	0.559783	0	1	1	1	---	---	100 - 3.91	0	---	0	0	0	0	0	0	0	0	0	0	0	0	0	0	0	0	0	0	0	0	0	0	0	0	0	0	0	0	0	0	0	0	0	0	0
13.56_294.0357m/z		294.036	1	13.5563	0.414917	0	1	1	1	---	---	100 - 2.5	0	---	0	0	0	0	0	0	0	0	0	0	0	0	0	0	0	0	0	0	0	0	0	0	0	0	0	0	0	0	0	0	0	0	0	0	0
13.56_298.9963m/z		298.996	1	13.5563	1.36058	0	0.437652	0.730867	1.41064	Mildronate	STZ-Diabetes	100	40.8554	17.61	41.3764	36.1476	42.8879	32.7184	13.9787	8.54573	61.9466	42.8432	42.0788	47.8677	32.9484	17.4474	22.3228	28.3893	32.254	24.9308	29.2707	36.6058	35.1932	22.4096	37.4198	38.9176	29.6464	15.772	49.9009	40.4156	52.8504	39.1982	24.9163	16.1318	57.6942	41.7026	44.9224	47.1026	43.0536
12.61_348.0336m/z		348.034	1	12.609	0.518733	0	1	1	1	---	---	100 - 4.66	0	---	0	0	0	0	0	0	0	0	0	0	0	0	0	0	0	0	0	0	0	0	0	0	0	0	0	0	0	0	0	0	0	0	0	0	0
12.61_346.0910m/z		346.091	1	12.609	0.802833	0	3.74289e-05	0.000643436	1.88104	Mildronate	STZ-Diabetes	100 - 5.7	160.595	7.77	149.575	147.097	172.51	162.635	121.826	107.196	231.733	143.168	171.417	165.381	136.165	115.704	81.2277	83.6001	58.0951	83.8615	81.5768	123.893	97.9894	106.335	90.1888	104.181	102.187	87.7678	180.391	164.465	212.582	194.845	217.149	202.354	215.825	139.357	183.001	162.737	177.927
13.56_422.0875m/z		422.087	1	13.5563	0.559783	0	0.581009	0.850157	Infinity	Untreated	STZ-Diabetes	100 - 15.2	0.701951	244.95	0	0	0	0	0	4.21171	0	0	0	0	3.30054	0	0	0	0	0	0	0	0	0	0	0	0	0	0	0	0	0	0	7.95045	0	0	0	0	4.31281
13.56_453.0205m/z		453.021	1	13.5563	0.414917	0	0.413252	0.706764	Infinity	Mildronate	Untreated	100	0.0767395	244.95	0	0	0	0	0	0	0	0.460437	0	0	0	0	0	0	0	0	0	0	0	0	0	0	0	0	0	0	0	0	0	0	0	0.448179	0	0	0
12.61_340.9908m/z		340.991	1	12.609	1.23292	0	1	1	1	---	---	100 - 9.97	0	---	0	0	0	0	0	0	0	0	0	0	0	0	0	0	0	0	0	0	0	0	0	0	0	0	0	0	0	0	0	0	0	0	0	0	0
13.70_108.0373m/z		108.037	1	13.7013	0.5432	0	1	1	1	---	---	100	0	---	0	0	0	0	0	0	0	0	0	0	0	0	0	0	0	0	0	0	0	0	0	0	0	0	0	0	0	0	0	0	0	0	0	0	0
13.70_121.5190m/z		121.519	1	13.7013	0.4198	0	1	1	1	---	---	100	0	---	0	0	0	0	0	0	0	0	0	0	0	0	0	0	0	0	0	0	0	0	0	0	0	0	0	0	0	0	0	0	0	0	0	0	0
13.70_129.0427m/z		129.043	1	13.7013	0.4198	0	1	1	1	---	---	100	0	---	0	0	0	0	0	0	0	0	0	0	0	0	0	0	0	0	0	0	0	0	0	0	0	0	0	0	0	0	0	0	0	0	0	0	0
13.70_130.0323m/z		130.032	1	13.7013	0.8281	0	0.0676756	0.215843	3.92957	Mildronate	Untreated	100	1.00599	50.08	0.74548	0	0	0	0.790558	0	1.18217	1.05377	1.21266	1.20536	1.382	0	1.03101	1.08005	0.696615	0.712813	0	1.45594	0.741961	1.04517	1.7432	0	0.863687	1.03378	0.899067	0	0	0	1.40913	0	1.10102	1.02572	1.29461	1.1861	1.80585
13.70_130.5339m/z		130.534	1	13.7013	0.5432	0	1	1	1	---	---	100	0	---	0	0	0	0	0	0	0	0	0	0	0	0	0	0	0	0	0	0	0	0	0	0	0	0	0	0	0	0	0	0	0	0	0	0	0
13.70_149.0237m/z		149.024	1	13.7013	0.8331	0	0.966726	1	1.17748	Mildronate	STZ+Mildronate	100	5.9155	31.06	6.0984	4.77271	5.88187	8.02731	4.0988	1.31686	9.17604	6.08051	6.74003	6.8599	5.55487	1.08165	4.79846	4.87469	3.41099	4.34828	6.20597	8.08474	3.3255	2.89082	5.76767	6.94795	7.52399	3.68735	7.35482	5.33624	7.24818	9.6171	7.30589	2.48584	8.54614	5.91863	7.1955	6.75025	7.25854
12.61_340.0887m/z		340.089	1	12.609	0.39305	0	0.000230355	0.00279053	4.99036	STZ-Diabetes	Mildronate	100	42.1489	19.03	14.148	5.61769	19.3302	5.2582	3.74734	17.5528	11.5001	8.27736	10.7767	0	15.3178	4.80443	31.2544	42.7684	47.1329	52.2107	45.473	34.054	45.5822	30.3717	28.9176	35.7796	43.7209	28.1699	17.0628	6.28099	23.8204	6.29957	6.67945	33.1345	10.7106	8.057	11.505	0	20.0158
13.70_150.8481m/z		150.848	1	13.7013	0.4198	0	1	1	1	---	---	100	0	---	0	0	0	0	0	0	0	0	0	0	0	0	0	0	0	0	0	0	0	0	0	0	0	0	0	0	0	0	0	0	0	0	0	0	0
12.61_322.0600m/z		322.06	1	12.609	0.802833	1	0.413252	0.706764	Infinity	STZ+Mildronate	Untreated	100 - 12.2	0.199143	244.95	0	0	0	0	0	0	0	0	0	0	0	0	0	0	0	0	0	0	0	1.19486	0	0	0	0	0	0	0	0	0	0	0	0	0	0	0
12.61_278.0702m/z		278.07	1	12.609	0.39305	1	2.04834e-08	2.02055e-06	Infinity	Mildronate	STZ-Diabetes	100 - 7.08	34.966	69.56	6.21763	47.2208	9.1634	57.4485	8.30362	3.36542	31.1181	6.2359	16.7437	28.2645	70.3363	57.0973	0	0	0	0	0	0	0	0	0	2.97646	0	0	7.4986	52.7964	11.292	68.826	14.8008	6.35292	28.982	6.06988	17.8752	27.8127	91.9083
13.14_548.0503m/z		548.05	1	13.1438	1.11655	0	0.000696189	0.00654039	7.83902	Untreated	STZ+Mildronate	100 - 16.3	449.53	22.52	360.639	135.107	629.871	696.282	353.802	521.479	357.37	367.282	441.427	466.959	630.328	405.063	4.334	30.5254	13.6267	19.3052	1.05954	301.334	0	149.639	75.6088	118.823	0	0	434.939	151.06	776.184	834.179	630.633	984.398	332.838	357.504	471.257	459.496	823.649
13.14_546.0713m/z		546.071	1	13.1438	0.826833	0	0.00024197	0.00287658	8.48801	Mildronate	STZ-Diabetes	100 - 12.8	157.523	19.35	143.32	39.2206	235.324	220.267	118.754	164.149	141.12	135.448	142.899	175.198	212.22	138.255	0	7.03882	0	4.48648	0	99.8248	0	52.324	26.2621	43.3516	0	0	172.847	43.8515	289.987	263.89	211.673	309.864	131.432	131.842	152.556	172.397	277.308
13.14_526.1203m/z		526.12	1	13.1438	0.681817	0	0.0101919	0.0519375	3.54173	Mildronate	STZ-Diabetes	100 - 12.7	83.7534	32.59	65.587	14.1096	111.187	131.534	33.9434	106.418	92.3042	81.6761	95.2138	57.8849	125.249	50.1926	0	13.5294	0	8.59718	0	119.759	0	86.2121	46.0939	42.7451	0	0	79.0995	15.7755	137.015	157.584	60.5024	200.885	85.9679	79.5017	101.648	56.9597	163.662
13.01_135.0071m/z		135.007	1	13.0137	1.11655	0	0.0746073	0.232814	5.37183	Mildronate	Untreated	100 - 1.78	0.00226685	79.93	0.0015791	0.000585232	7.1485e-05	0.000296113	0	0	0.00424945	0.0043456	0.00137276	0.00277001	0	0.000863314	0.00224314	0.000954332	0.00258598	2.61817e-06	4.66438e-05	5.31592e-05	0.00146032	0	0	0	0.00174426	0.00150444	0.00190444	0.000654332	8.80904e-05	0.000354757	0	0	0.00395774	0.00422991	0.00146552	0.00272573	0
13.01_135.5087m/z		135.509	1	13.0137	0.9717	0	1	1	1	---	---	100 - 1.52	0	---	0	0	0	0	0	0	0	0	0	0	0	0	0	0	0	0	0	0	0	0	0	0	0	0	0	0	0	0	0	0	0	0	0	0	0
13.01_135.5404m/z		135.54	1	13.0137	0.411917	0	0.499553	0.794186	1.80827	STZ-Diabetes	STZ+Mildronate	100	1.64629	40.85	1.09486	1.43647	1.55161	2.49146	0.877809	1.07416	2.89604	0	1.37317	2.22471	2.02771	0	0.577384	1.22934	0.677583	2.2889	2.16401	2.94055	0.720105	0.664339	2.81676	1.26135	0	0	1.32043	1.60608	1.91204	2.98488	1.56465	2.02769	2.69724	0	1.46597	2.18915	2.6496
13.01_136.0524m/z		136.052	1	13.0137	0.826833	0	0.878336	1	2.19035	STZ-Diabetes	Mildronate	100 - 18.4	0.488764	155.89	0	0	0	1.44572	0	0	0	0	0	0	1.33887	0	0	0	0	0	1.3324	1.60019	0	0.782128	1.08312	0	0	0	0	0	0	1.73204	0	0	0	0	0	0	1.7495
13.01_136.5481m/z		136.548	1	13.0137	0.69675	0	0.432639	0.725971	1.45642	Mildronate	STZ+Mildronate	100	15.2467	25.87	13.1552	14.0719	9.40047	16.6245	12.6869	7.87958	21.3118	10.4974	13.985	19.0794	19.5697	7.03687	8.04349	14.5985	8.78555	12.5323	13.3111	25.1465	8.25296	12.8787	15.4048	6.37917	9.45166	10.4445	15.8655	15.7334	11.5841	19.9169	22.6138	14.8743	19.8488	10.2179	14.9301	18.7744	25.5717
13.01_137.0451m/z		137.045	1	13.0137	1.59362	0	0.515624	0.811638	1.36541	Mildronate	STZ+Mildronate	100	46.935	9.41	44.0461	42.1353	28.1417	58.2621	23.179	17.1168	69.57	58.099	52.9796	51.8529	28.8287	20.2798	34.4379	40.7038	35.723	31.2234	34.1919	32.629	46.4466	24.5193	35.7526	37.8043	34.4426	27.2803	53.1206	47.1104	34.6788	69.8008	41.3154	32.3114	64.7943	56.5522	56.5597	51.0241	37.6705
12.87_115.1279m/z		115.128	1	12.8744	0.404733	0	0.00326757	0.0213863	10.5675	Untreated	Mildronate	100	1.47828	54.56	2.14224	1.98248	2.05489	1.29779	1.3923	0	0	0	0.839335	0	0	0	0.634238	0.447923	0	1.32143	0	0	0	0.601774	0.841019	0	0	0	2.58359	2.21656	2.53222	1.55482	2.4817	0	0	0	0.896054	0	0
13.01_139.1121m/z		139.112	1	13.0137	1.0898	0	1	1	1	---	---	100 - 5.94	0	---	0	0	0	0	0	0	0	0	0	0	0	0	0	0	0	0	0	0	0	0	0	0	0	0	0	0	0	0	0	0	0	0	0	0	0
13.01_140.9859m/z		140.986	1	13.0137	1.36965	0	0.000555769	0.00557519	1.89635	Mildronate	STZ+Mildronate	100 - 0.948	89.6001	16.76	129.596	80.0348	91.3646	67.5277	66.2653	54.7424	117.061	93.14	88.8041	116.601	69.4096	52.585	48.2408	60.797	50.017	40.6521	40.0924	66.8701	62.5345	41.1757	44.5914	44.9221	48.4183	41.8497	156.295	89.4848	112.588	80.9014	118.115	103.337	109.025	90.6603	94.8052	114.737	90.6973
13.01_144.0123m/z		144.012	1	13.0137	0.681817	0	0.413252	0.706764	Infinity	STZ+Mildronate	Untreated	100	0.330675	244.95	0	0	0	0	0	0	0	0	0	0	0	0	0	0	0	0	0	0	0	1.98405	0	0	0	0	0	0	0	0	0	0	0	0	0	0	0
12.87_114.8772m/z		114.877	1	12.8744	0.404733	0	0.0531137	0.181111	4.4624	Untreated	STZ+Mildronate	100	1.04367	32.45	1.91843	1.42428	1.62487	0	1.29441	0	0	0	0.952385	0	0.672236	0	0.584372	0.486912	0.702457	1.16889	0.714692	0.684487	0	0.544888	0.858391	0	0	0	2.31367	1.59245	2.00232	0	2.30722	0	0	0	1.01674	0	0.878409
12.87_114.8359m/z		114.836	1	12.8744	0.404733	0	0.00247106	0.0173289	Infinity	Untreated	Mildronate	100	0.675306	79.03	0.926525	0.969477	1.21619	0.93965	0	0	0	0	0	0	0	0	0.531532	0	0.686633	0.649272	0.452844	0	0	0	0	0	0	0	1.11741	1.08395	1.4987	1.12575	0	0	0	0	0	0	0
13.01_148.0053m/z		148.005	1	13.0137	0.41265	0	0.185862	0.434798	1.24475	Untreated	STZ-Diabetes	100 - 8.93	7.51267	11.09	6.3411	9.00374	9.64365	7.11986	5.71107	7.25658	8.99342	8.46418	7.55865	8.4338	5.91359	5.53712	5.47983	5.80077	5.57374	6.32894	5.76779	7.26177	7.45583	4.86027	5.62244	7.55076	7.73117	7.36184	7.64752	10.0669	11.8838	8.52993	10.1797	13.6983	8.37606	8.23884	8.06944	8.299	7.72727
13.01_152.0837m/z		152.084	1	13.0137	0.69675	0	1	1	1	---	---	100	0	---	0	0	0	0	0	0	0	0	0	0	0	0	0	0	0	0	0	0	0	0	0	0	0	0	0	0	0	0	0	0	0	0	0	0	0
12.87_112.0400m/z		112.04	1	12.8744	1.4637	0	0.988612	1	1.9042	STZ+Mildronate	Mildronate	100 - 13.9	152.284	16.3	95.6262	94.817	141.046	56.0733	61.2181	55.3121	73.1466	99.7502	85.7948	62.3108	85.1435	73.6896	107.988	76.7818	63.9907	106.268	97.3489	50.7883	65.4921	610.315	52.7415	88.6113	46.9558	49.5888	115.328	106.012	173.809	67.1784	109.118	104.413	68.1253	97.0945	91.5925	61.3149	111.257
13.01_168.5291m/z		168.529	1	13.0137	1.23718	0	0.677936	0.944415	1.27661	Mildronate	STZ+Mildronate	100 - 4.22	398.385	26.78	334.692	380.838	312.372	541.247	364.6	252.626	551.338	259.355	356.307	479.916	502.964	240.428	219.787	360.163	214.783	357.483	351.03	676.265	224.462	333.099	501.86	227.654	279.388	305.918	403.647	425.805	384.934	648.439	649.882	476.883	513.49	252.45	380.385	472.245	657.222
13.01_169.0308m/z		169.031	1	13.0137	0.69675	0	0.687521	0.954807	1.29142	Mildronate	STZ+Mildronate	100	41.2769	32.55	34.6143	33.1924	32.1733	57.9932	34.3756	22.9113	55.8875	28.4552	35.6852	49.2666	53.9652	24.4015	21.9333	36.9606	21.6749	35.6621	36.0758	72.8452	22.0124	36.142	52.6624	22.7333	27.9033	30.3207	41.7456	37.1116	39.6469	69.4786	61.2728	43.2497	52.051	27.6977	38.0967	48.4792	70.5163
13.01_169.5316m/z		169.532	1	13.0137	0.411917	0	0.838217	1	1.52213	Mildronate	Untreated	100	2.50719	82.14	3.29666	0.11529	0.0612107	4.67953	1.73024	0	2.78791	0.0508416	2.94595	4.89162	4.30526	0.0615611	0.838447	2.74243	0.0232949	1.66164	3.30434	6.27503	0	1.64922	4.68095	1.4308	2.01324	1.38877	3.97585	0.128903	0.0754294	5.6063	3.08407	0	2.59653	0.049488	3.14503	4.81344	5.62567
13.01_171.0773m/z		171.077	1	13.0137	0.69675	2	0.718868	0.984877	1.28395	Mildronate	STZ+Mildronate	100 - 5.08	39.3313	27.96	32.4629	35.8694	31.462	53.128	32.8862	23.8388	53.4985	22.2394	37.3394	47.0619	52.4368	23.4118	21.4327	35.5534	21.7941	37.3619	34.7672	69.2721	21.1785	34.617	51.092	20.4379	28.7264	27.7466	39.151	40.1046	38.7703	63.6498	58.6179	45.0005	49.8261	21.6473	39.8627	46.3097	68.519
12.87_61.0402m/z		61.0402	1	12.8744	1.32372	0	0.0190378	0.0843568	1.41046	Mildronate	STZ-Diabetes	100 - 8.28	26.6204	11.8	22.0567	21.6341	21.7444	27.4536	25.8864	18.5436	26.6248	26.0109	27.7486	31.9157	24.8727	22.5494	13.2921	19.9281	18.3106	17.4724	21.4101	22.8276	24.7998	14.3584	24.7117	23.2672	17.7488	25.1852	26.6009	24.1885	26.7954	32.8907	46.1412	35.0048	24.7971	25.3184	29.6237	31.4056	32.5012
13.01_183.1019m/z		183.102	1	13.0137	1.5096	0	0.385168	0.706764	1.6278	STZ+Mildronate	Untreated	100 - 9.05	1.69979	6.97	0	0	1.10583	1.63162	2.16936	1.35854	1.5164	1.7581	1.6259	1.45288	1.57554	1.49977	0.874857	0	0.927625	3.20102	0	2.87076	1.65911	0.700741	1.24612	1.91483	2.31075	2.36719	0	0	1.36271	1.95476	3.86676	2.56451	1.4123	1.7113	1.73577	1.42966	2.05876
13.01_195.0059m/z		195.006	1	13.0137	0.826667	0	1	1	1	---	---	100 - 2.5	0	---	0	0	0	0	0	0	0	0	0	0	0	0	0	0	0	0	0	0	0	0	0	0	0	0	0	0	0	0	0	0	0	0	0	0	0
13.01_195.0292m/z		195.029	1	13.0137	0.949817	0	1	1	1	---	---	100 - 7.43	0	---	0	0	0	0	0	0	0	0	0	0	0	0	0	0	0	0	0	0	0	0	0	0	0	0	0	0	0	0	0	0	0	0	0	0	0
13.01_118.9940m/z		118.994	1	13.0137	0.411917	0	0.956688	1	1.33634	STZ+Mildronate	Untreated	100 - 1.5	0.579879	47.01	0.548361	0.691814	0.743019	0.620394	0	0	0.756473	0	0	1.40869	0.99024	0	0.22965	0.292002	0.493667	0.483567	0.882202	0.567262	0.829216	0.19846	1.17775	0.718004	0.555847	0	0.661336	0.773499	0.915616	0.743261	0	0	0.704543	0	0	1.38618	1.29394
13.01_199.0969m/z		199.097	1	13.0137	0.5348	0	0.147914	0.374119	1.84904	STZ+Mildronate	Untreated	100 - 6.32	6.08055	29.52	1.4427	3.52614	5.17302	1.75651	5.91393	1.91861	9.62947	3.00572	4.02021	6.44117	6.51079	1.45736	6.26119	4.56014	4.50123	2.99148	6.85575	4.04003	6.19684	3.55713	8.59498	3.85361	5.77075	8.50999	1.73993	3.94249	6.37467	2.10438	10.5413	3.62177	8.96844	2.9257	4.29189	6.33822	8.50763
12.87_149.0087m/z		149.009	1	12.8744	0.663583	0	0.145577	0.370469	1.24781	Mildronate	STZ-Diabetes	100	17.9529	14.01	17.3575	15.0404	18.5714	15.5726	14.9388	12.0816	18.9829	19.4472	18.2158	20.9723	13.9744	16.1248	10.2204	14.827	13.4471	13.1931	15.7288	18.9086	15.6016	11.2526	15.3045	15.6303	16.4391	17.9238	20.9336	16.8163	22.8854	18.6567	26.6276	22.8065	17.6798	18.9294	19.4468	20.637	18.2603
13.01_100.0522m/z		100.052	1	13.0137	1.75868	0	1	1	1	---	---	100 - 0.231	0	---	0	0	0	0	0	0	0	0	0	0	0	0	0	0	0	0	0	0	0	0	0	0	0	0	0	0	0	0	0	0	0	0	0	0	0
12.87_219.1386m/z		219.139	1	12.8744	1.75868	9	0.477134	0.772175	1.9242	Mildronate	STZ-Diabetes	100 - 11	0.785805	52.72	0.35912	0.335228	0.361286	1.021	1.23929	0.765706	0.642266	0.449464	0.510164	0.533241	0.589498	1.9902	0.327428	0.297894	0.246958	0.228744	0.754828	0.594425	0.364611	0.131768	0.467307	0.647043	1.34893	1.38347	0.433108	0.37481	0.445209	1.2232	2.20897	1.44543	0.598177	0.437498	0.544639	0.524718	0.770296
12.87_232.0175m/z		232.018	1	12.8744	0.67715	0	0.413252	0.706764	Infinity	Untreated	Mildronate	100	0.326085	244.95	1.95651	0	0	0	0	0	0	0	0	0	0	0	0	0	0	0	0	0	0	0	0	0	0	0	2.3596	0	0	0	0	0	0	0	0	0	0
12.87_189.5345m/z		189.534	1	12.8744	0.6774	0	0.000440417	0.00464287	2.18146	STZ-Diabetes	Untreated	100	22.6055	20.12	11.5252	6.25132	9.59857	12.4587	9.6985	12.6429	13.2263	8.17512	11.0449	16.2935	18.6478	8.45252	15.752	25.2044	15.2557	26.8828	21.6238	30.9144	17.6936	12.3589	21.3468	15.0744	19.6661	21.2263	13.8997	6.98944	11.8282	14.9262	17.2871	23.8661	12.3183	7.95748	11.7912	16.0331	24.3671
12.87_249.5561m/z		249.556	1	12.8744	0.404733	0	4.04116e-05	0.00068059	7.60209	STZ-Diabetes	Untreated	100	22.7347	27.77	3.09336	2.91963	2.73319	5.23978	0	3.95752	6.34639	0	0	4.31795	8.04789	0	13.6367	26.1159	15.9995	25.4296	23.3372	31.8891	12.166	13.7349	23.8557	12.2024	17.6261	16.4947	3.73066	3.26436	3.36808	6.27751	0	7.47063	5.91073	0	0	4.24893	10.5162
12.87_159.1023m/z		159.102	1	12.8744	1.49042	14	0.0762467	0.236091	1.33762	Mildronate	STZ-Diabetes	100 - 1.4	118.865	14.75	105.056	103.418	120.491	108.743	90.2628	77.9314	144.349	130.965	117.371	131.491	91.2309	97.7833	71.2172	91.1433	81.9004	80.022	96.0602	112.835	104.809	65.485	102.214	114.098	104.798	114.547	126.7	115.629	148.48	130.279	160.889	147.111	134.44	127.478	125.303	129.389	119.211
12.87_297.1342m/z		297.134	1	12.8744	0.817383	2	1	1	1	---	---	100	0	---	0	0	0	0	0	0	0	0	0	0	0	0	0	0	0	0	0	0	0	0	0	0	0	0	0	0	0	0	0	0	0	0	0	0	0
12.87_299.1053m/z		299.105	1	12.8744	1.49042	0	0.191358	0.445702	3.41949	Mildronate	Untreated	100 - 12.6 - 21.1 - 1.69	7.10485	34.99	1.61377	5.152	1.66541	4.03532	0	0	17.1656	5.71813	5.58223	10.5465	3.61661	0	6.87716	6.05106	1.65561	1.76405	3.94827	1.86157	4.41253	3.10222	5.36188	4.2049	5.42741	1.74141	1.94625	5.76031	2.05226	4.83451	0	0	15.9872	5.5659	5.95945	10.378	4.72582
12.87_313.1294m/z		313.129	1	12.8744	0.817383	0	1	1	1	---	---	100 - 6.8	0	---	0	0	0	0	0	0	0	0	0	0	0	0	0	0	0	0	0	0	0	0	0	0	0	0	0	0	0	0	0	0	0	0	0	0	0
12.87_325.1291m/z		325.129	1	12.8744	0.404733	3	0.000382758	0.00415122	6.12296	STZ-Diabetes	Mildronate	100 - 72.4 - 7.1	42.6893	35.81	8.18214	7.14953	12.399	4.74299	0	11.9764	15.6555	14.0761	3.438	0	8.66234	0	28.0265	41.3734	71.566	37.2957	49.7169	28.1575	49.3719	22.8751	38.0624	48.2082	64.1897	29.211	9.86786	7.9937	15.2792	5.68233	0	22.6078	14.5808	13.7014	3.67033	0	11.3191
12.87_374.0492m/z		374.049	1	12.8744	0.404733	0	1	1	1	---	---	100	0	---	0	0	0	0	0	0	0	0	0	0	0	0	0	0	0	0	0	0	0	0	0	0	0	0	0	0	0	0	0	0	0	0	0	0	0
12.87_379.1398m/z		379.14	1	12.8744	0.5348	5	1	1	1	---	---	100 - 20.2	0	---	0	0	0	0	0	0	0	0	0	0	0	0	0	0	0	0	0	0	0	0	0	0	0	0	0	0	0	0	0	0	0	0	0	0	0
12.87_381.1455m/z		381.145	1	12.8744	0.404733	0	1	1	1	---	---	100	0	---	0	0	0	0	0	0	0	0	0	0	0	0	0	0	0	0	0	0	0	0	0	0	0	0	0	0	0	0	0	0	0	0	0	0	0
12.87_154.0140m/z		154.014	1	12.8744	5.08898	0	0.104755	0.291862	Infinity	STZ-Diabetes	Untreated	100	0.732211	118.62	0	0	0	0	0	0	0	0	0.970324	0	0	0	0.650348	0	2.38745	0.609175	0.746297	0	1.06967	0	0.852363	0	1.68624	0	0	0	0	0	0	0	0	0	1.03589	0	0
12.87_446.0720m/z		446.072	1	12.8744	0.404733	0	0.439919	0.732845	Infinity	STZ+Mildronate	Untreated	100	0.0406369	243.61	0	0	0	0	0	0	0	0	0	0	0	0	0.0218682	0	0	0	0	0.000100008	0	0	0.243821	0	0	0	0	0	0	0	0	0	0	0	0	0	0
12.87_473.2547m/z		473.255	1	12.8744	0.6774	3	0.44505	0.73792	Infinity	Untreated	STZ+Mildronate	100 - 10.2	1.13922	176.1	0	4.92581	1.9095	0	0	0	1.06813	0	0	0	0	0	0	0	3.68319	0	0	0	0	0	0	0	0	0	0	5.50742	2.35306	0	0	0	0.994803	0	0	0	0
12.87_500.1204m/z		500.12	1	12.8744	0.809867	0	9.0494e-08	6.57749e-06	4.32964	STZ-Diabetes	Mildronate	100 - 15.9 - 0.867	294.184	27.6	68.5862	58.5234	68.4554	75.8035	48.8074	106.211	112.688	34.3889	56.9897	68.5105	95.4143	39.6886	174.902	287.303	222.765	291.636	324.321	464.179	172.359	185.155	366.15	206.688	300.897	276.621	82.7166	65.4335	84.357	90.8162	86.9966	200.495	104.952	33.4733	60.8408	67.4155	124.678
12.87_153.0916m/z		153.092	1	12.8744	1.3454	0	0.0888495	0.261809	Infinity	STZ-Diabetes	Untreated	100 - 6.34	0.299271	154.92	0	0	0	0	0	0	0	0	0	0	0	0	0	0.902354	0.893272	0	0	0	0	0	0	0	0	0	0	0	0	0	0	0	0	0	0	0	0
12.87_522.1750m/z		522.175	1	12.8744	0.5372	0	0.413252	0.706764	Infinity	STZ+Mildronate	Untreated	100 - 17.8	1.16295	244.95	0	0	0	0	0	0	0	0	0	0	0	0	0	0	0	0	0	0	6.9777	0	0	0	0	0	0	0	0	0	0	0	0	0	0	0	0
12.87_527.2655m/z		527.266	1	12.8744	1.36473	4	0.326072	0.649791	16.0314	STZ-Diabetes	Mildronate	100 - 31.2 - 4.56	2.58649	113.04	0	2.25673	6.39832	0.000606328	0	0	0	0	0.968034	0	0	0	6.44096	4.06475	4.98688	0	0.0263268	0	4.75614	0	0	0	0	0	0	2.52319	7.8846	0.00072641	0	0	0	0	1.03345	0	0
12.87_594.1978m/z		594.198	1	12.8744	0.817383	0	0.839736	1	32.3374	Untreated	STZ+Mildronate	100 - 18.4	1.36165	244.01	0	0	0	0	0.0260527	8.14386	0	0	5.39341	0	0	0	0	0	5.40479	0	0	0	0.252646	0	0	0	0	0	0	0	0	0	0.0464375	15.3732	0	0	5.75788	0	0
12.87_598.0882m/z		598.088	1	12.8744	0.414167	0	4.46764e-06	0.000123396	22.0612	STZ-Diabetes	Untreated	100	52.1089	26.91	0	0	0	0	0	14.1721	13.3041	0	0	12.4675	0	9.95441	28.9031	49.6059	38.4636	53.9814	60.6599	81.0396	41.6849	28.8248	47.3062	28.1377	54.8476	35.4019	0	0	0	0	0	26.7527	12.3908	0	0	12.2682	0
13.01_69.0335m/z		69.0335	1	13.0137	0.556767	0	0.353443	0.687149	1.2798	Mildronate	STZ-Diabetes	100 - 3.66	10.2685	18.03	9.4408	9.33	12.1405	8.52621	7.36472	6.36443	12.7454	11.0903	11.2347	12.3527	7.10921	7.07887	6.11992	7.54697	7.92424	7.07102	9.19223	10.2868	8.82289	5.9401	9.42878	10.7113	8.73741	8.47849	11.3858	10.4316	14.9606	10.2148	13.1272	12.0141	11.8705	10.795	11.9939	12.1553	9.2896
13.01_97.0288m/z		97.0288	1	13.0137	1.11655	0	0.793432	1	1.16825	Mildronate	STZ-Diabetes	100 - 3.4	7.69478	13.19	7.75051	7.75498	9.7036	7.76061	5.8894	3.34849	9.01705	8.64564	7.18602	8.82109	7.31511	5.18374	5.28668	6.36937	6.59707	6.21296	7.27472	7.77864	8.93063	4.69848	8.11543	8.06125	8.11849	4.70706	9.3473	8.67064	11.9577	9.29758	10.4976	6.32096	8.39806	8.41547	7.67162	8.6801	9.55864
12.87_151.0758m/z		151.076	1	12.8744	0.69675	0	1	1	1	---	---	100 - 2.51	0	---	0	0	0	0	0	0	0	0	0	0	0	0	0	0	0	0	0	0	0	0	0	0	0	0	0	0	0	0	0	0	0	0	0	0	0
13.01_199.1701m/z		199.17	1	13.0137	4.80727	12	0.469496	0.764292	1.41504	Mildronate	Untreated	100	136.692	35.32	142.163	116.921	100.236	106.49	62.649	51.1366	179.887	219.641	141.678	121.59	82.8945	74.4614	68.4399	173.304	158.072	72.589	82.6086	107.371	177.125	51.8227	88.2333	102.081	92.9036	80.0745	171.452	130.727	123.52	127.58	111.669	96.5307	167.538	213.793	151.253	119.646	108.318
12.73_747.8496m/z		747.85	1	12.7296	0.5372	0	0.00744887	0.0410381	Infinity	STZ+Mildronate	Untreated	100	43.568	102.6	0	0	0	0	0	0	0	0	0	18.6508	0	0	36.7425	74.5532	68.9575	0	0	0	29.6885	0	45.9882	42.4389	127.843	15.4497	0	0	0	0	0	0	0	0	0	18.3527	0
13.01_201.1127m/z		201.113	1	13.0137	3.0334	7	0.1598	0.392677	1.44084	STZ+Mildronate	Untreated	100 - 10.4 - 0.579 - 0.0457	34.8636	22.2	31.7822	29.6854	34.7265	21.0922	7.98168	19.9118	32.6046	26.8157	27.9958	29.6473	21.5039	16.8587	29.6502	42.1959	37.3113	27.3064	23.5939	43.8672	33.1057	32.4004	22.9994	54.8755	42.815	22.9854	38.3301	33.1905	42.7931	25.2695	14.2269	37.5875	30.3664	26.1018	29.8877	29.1734	28.0991
13.01_595.1703m/z		595.17	1	13.0137	0.556767	0	0.755466	1	1.22978	STZ-Diabetes	Untreated	100 - 18.8	51.6275	25.91	42.6538	70.6176	41.8858	39.1593	31.4875	26.0826	83.1994	24.3375	41.9865	68.4737	31.3472	29.8992	48.058	52.712	27.6154	64.9233	53.7425	62.7139	52.8994	42.9192	64.7888	20.6679	54.0861	69.9925	51.4416	78.9556	51.6155	46.9147	56.1249	49.2361	77.488	23.6895	44.8238	67.3793	40.9613
13.01_602.0915m/z		602.092	1	13.0137	0.681817	0	0.425853	0.71866	Infinity	STZ-Diabetes	Mildronate	100 - 16	0.545576	244.95	0.0824786	0	0	0	0	0	0	0	0	0	0	0	0	0	3.27345	0	0	0	0	0	0	0	0	0	0.0994711	0	0	0	0	0	0	0	0	0	0
13.01_677.1415m/z		677.141	1	13.0137	0.414167	0	0.376629	0.706764	1.94815	STZ-Diabetes	Untreated	100 - 21.9 - 8.53	357.531	44.54	109.174	179.628	92.437	260.544	298.143	161.213	383.477	74.3047	161.13	341.5	177.113	107.477	147.97	300.785	163.621	368.644	382.278	781.89	67.0086	247.16	582.589	78.3844	203.798	280.137	131.666	200.837	113.909	312.145	531.424	304.322	357.153	72.3265	172.019	336.042	231.433
13.01_815.0835m/z		815.084	1	13.0137	0.5519	0	1	1	1	---	---	100 - 22.5	0	---	0	0	0	0	0	0	0	0	0	0	0	0	0	0	0	0	0	0	0	0	0	0	0	0	0	0	0	0	0	0	0	0	0	0	0
12.73_204.9983m/z		204.998	1	12.7296	0.5348	0	0.139585	0.358746	5.96097	Untreated	STZ+Mildronate	100	1.63163	67.15	4.45817	2.73688	2.59474	0	0	0	1.78984	0	0	0	0.771142	0	0	1.32844	1.04084	1.69405	2.87849	1.40745	0	0.840737	0.801578	0	0	0	5.37666	3.06003	3.19747	0	0	0	1.66697	0	0	0	1.00765
12.73_198.0074m/z		198.007	1	12.7296	0.807217	0	0.000130331	0.00174745	1.942	STZ-Diabetes	Mildronate	100	25.9173	11.18	17.7952	14.6674	15.4067	15.4883	13.3613	13.2539	15.3509	14.5398	13.4584	12.0133	15.1767	9.53504	22.4442	18.8409	22.5308	32.4275	32.4853	26.7749	35.7866	16.3387	21.3844	15.6279	26.2359	18.3338	21.4614	16.3993	18.9855	18.5558	23.8159	25.0194	14.2971	14.1527	14.3679	11.8213	19.8314
13.14_165.0314m/z		165.031	1	13.1438	1.07977	0	1	1	1	---	---	100 - 5.27	0	---	0	0	0	0	0	0	0	0	0	0	0	0	0	0	0	0	0	0	0	0	0	0	0	0	0	0	0	0	0	0	0	0	0	0	0
13.14_176.0017m/z		176.002	1	13.1438	0.826667	0	0.696048	0.96473	1.80161	Untreated	Mildronate	100 - 16.6 - 21.1 - 1.65	10.7178	28.43	12.5311	18.6675	19.2372	9.85047	4.02031	0	4.90631	11.5046	6.70262	7.63048	2.37388	2.57597	12.8221	7.33221	9.25064	12.0703	6.17128	8.18189	11.3284	4.62203	8.1282	12.1084	7.05887	3.96064	15.1128	20.8716	23.7058	11.8013	7.166	0	4.56951	11.1983	7.15556	7.50852	3.10194
13.14_226.9871m/z		226.987	1	13.1438	0.817383	0	0.75804	1	1.35509	Mildronate	STZ+Mildronate	100 - 4.97	17.8455	18.53	15.8707	20.5624	13.4732	13.7268	6.8298	8.93642	27.2891	26.0769	15.6082	23.3852	5.45927	9.25438	11.4283	16.5209	18.3284	12.4893	13.8457	17.1621	19.3193	9.03322	8.26016	18.6028	12.3896	11.4102	19.1404	22.9903	16.6029	16.4453	12.1738	16.8693	25.4158	25.3826	16.6629	23.0115	7.13361
13.14_240.0627m/z		240.063	1	13.1438	0.411917	0	0.0973308	0.27906	2.37387	STZ-Diabetes	Untreated	100 - 19.5	14.053	41.38	6.5271	9.03818	10.5349	0	2.11479	7.30428	4.2976	11.3239	5.0609	5.13823	5.06962	7.00254	24.3301	12.1277	17.851	12.0801	14.8857	3.04324	12.8317	34.4603	4.30429	8.66469	12.9844	7.13081	7.87183	10.1054	12.982	0	3.76951	13.7883	4.00258	11.0224	5.4029	5.0561	6.62446
13.14_244.9978m/z		244.998	1	13.1438	1.5096	2	1	1	1	---	---	100 - 5.63 - 1.43	0	---	0	0	0	0	0	0	0	0	0	0	0	0	0	0	0	0	0	0	0	0	0	0	0	0	0	0	0	0	0	0	0	0	0	0	0
12.73_150.9799m/z		150.98	1	12.7296	0.667267	0	0.00131048	0.0107087	2.25384	Untreated	Mildronate	100 - 3.82	55.9534	26.93	86.8187	61.3305	66.0918	44.7484	39.8712	36.8597	11.1477	17.3457	30.5491	39.0021	29.6912	21.2189	27.4063	42.1485	30.5271	53.7663	50.4611	35.0112	17.5188	28.8451	39.581	25.9928	25.852	22.9826	104.705	68.5721	81.4444	53.6107	71.0684	69.5801	10.3824	16.8839	32.6135	38.3787	38.7975
12.73_62.0541m/z		62.0541	1	12.7296	0.404733	0	0.0416003	0.153747	11.6836	STZ-Diabetes	Untreated	100	0.503951	50.31	0	0	0	0	0.2588	0	0.506529	0.924076	0	0.505627	0	0	0.525567	0	0.591486	0.589767	0.612681	0.704205	0	0.439914	0.511343	0	0.223378	0.271094	0	0	0	0	0.461297	0	0.471757	0.899474	0	0.497545	0
13.14_348.0607m/z		348.061	1	13.1438	2.93007	0	0.00610374	0.0353181	1.80435	STZ-Diabetes	Mildronate	100 - 3.06	602.329	19.19	294.8	145.845	489.481	466.987	218.268	399.255	351.674	324.025	358.369	280.922	474.733	213.196	423.25	603.195	779.265	619.641	632.942	555.681	632.737	354.085	396.365	523.396	576.355	340.262	355.535	163.065	603.183	559.473	389.051	753.674	327.533	315.399	382.587	276.432	620.332
13.14_382.0328m/z		382.033	1	13.1438	0.681817	0	8.56847e-05	0.00125884	9.40967	Mildronate	STZ-Diabetes	100 - 4.83	129.406	35	100.109	28.1086	165.757	211.183	105.936	150.942	87.648	95.0483	150.312	130.572	208.561	104.292	0	5.01403	0	0	0	77.5004	0	41.3209	13.7508	29.831	0	0	120.734	31.4274	204.261	253.007	188.825	284.934	81.6313	92.5178	160.469	128.485	272.526
13.14_444.0237m/z		444.024	1	13.1438	2.35015	0	0.00153746	0.0120638	7.22101	Mildronate	STZ-Diabetes	100 - 11.8 - 1.95	2303.6	20.8	1928.18	792.112	3057.17	3244.35	1690.66	2384.8	2127.97	1950.72	2538.45	2412.29	3070.11	1722.04	4.98796	144.515	60.7737	139.163	40.3004	1524.34	0	849.241	453.057	685.487	23.777	5.07889	2325.43	885.64	3767.32	3886.89	3013.51	4501.8	1981.89	1898.79	2709.99	2373.74	4011.71
12.73_61.9872m/z		61.9872	1	12.7296	1.21972	0	0.307926	0.625362	1.21888	Mildronate	Untreated	100 - 0.257	770.844	8	666.368	669.071	668.659	613.456	637.245	539.733	824.525	1081.25	707.644	793.939	573.618	644.086	601.065	540.581	800.722	715.789	956.9	867.755	828.601	524.581	706.861	751.014	652.034	540.84	803.656	748.071	823.983	734.949	1135.86	1018.86	767.924	1052.47	755.464	781.249	749.545
13.14_447.1188m/z		447.119	1	13.1438	0.6774	0	0.31771	0.639899	6.97523	STZ+Mildronate	Mildronate	100	8.95509	95.74	0	0	10.4585	0	0	0	0	7.70305	0	0	0	0	11.4969	0	4.33856	7.56535	4.45187	0	0	42.945	0	8.21024	2.57533	0	0	0	12.888	0	0	0	0	7.49797	0	0	0
13.14_479.0941m/z		479.094	1	13.1438	0.681817	0	9.88587e-05	0.00140264	11.892	Untreated	STZ-Diabetes	100 - 10.3	156.478	50.4	162.165	38.7973	209.408	250.233	89.0371	189.226	75.8175	88.2629	114.875	183.027	252.761	72.9109	0	6.44531	0	0	0	72.5041	0	56.1624	19.0851	22.0218	0	0	195.575	43.3783	258.052	299.791	158.704	357.202	70.6129	85.9131	122.638	180.101	330.283
13.14_491.0041m/z		491.004	1	13.1438	0.556767	0	0.173344	0.415123	Infinity	STZ-Diabetes	STZ+Mildronate	100 - 11.5 - 3.36	2.16673	116.29	5.99885	0	0	0	0	0	0	0	0	0	0	1.91166	0	0	3.65502	3.47111	0	5.87423	0	0	0	0	0	0	7.23475	0	0	0	0	0	0	0	0	0	0
13.14_493.1099m/z		493.11	1	13.1438	0.826833	0	2.29039e-05	0.000435279	15.1199	Untreated	STZ+Mildronate	100 - 11.6	132.074	29.18	134.651	62.3085	193.084	174.304	94.1002	133.995	112.494	101.847	122.083	177.007	179.074	91.3996	0	8.06481	0.014762	0	4.51816	68.3407	0	33.5077	11.2021	7.555	0.145738	0	162.392	69.6655	237.936	208.824	167.729	252.943	104.772	99.136	130.333	174.178	233.996
13.14_520.0553m/z		520.055	1	13.1438	1.24002	0	0.000675505	0.00640416	7.63594	Untreated	STZ-Diabetes	100 - 14.3 - 0.274	349.827	21.92	286.919	102.891	508.567	555.995	275.885	368.702	316.04	308.404	378.11	338.854	484.878	265.037	0	20.3618	0	16.7242	0	237.793	1.24959	122.124	72.0198	93.3678	0	0	346.031	115.04	626.703	666.108	491.751	695.999	294.345	300.193	403.661	333.438	633.589
13.14_523.0659m/z		523.066	1	13.1438	0.41265	0	0.0469918	0.165129	5.46056	Untreated	STZ-Diabetes	100 - 16.7	7.62613	51.73	8.36295	9.15637	11.2959	9.44293	7.49863	0	0	20.4331	0	0	0	0	3.81203	4.56748	0	0	0	0	0	0	0	8.72202	0.0471851	0	10.0859	10.2375	13.9199	11.3131	13.3659	0	0	19.8891	0	0	0
13.01_543.0527m/z		543.053	1	13.0137	0.681817	0	0.301005	0.617053	Infinity	Untreated	STZ+Mildronate	100 - 15.8 - 4.58	2.70198	119.84	2.95863	6.79348	0.0311941	0	6.42856	0	0	1.32049	8.04887	0	0	0	0	3.55213	0	0	5.52114	0	0	0	0	0	0	0	3.56818	7.59562	0.0384402	0	11.4586	0	0	1.28533	8.59278	0	0
12.73_222.0770m/z		222.077	1	12.7296	0.667267	2	0.59636	0.86419	1.29705	STZ-Diabetes	Untreated	100 - 10.4	140.213	26.52	59.1903	86.5919	184.6	162.213	59.7507	96.2648	57.3056	130.716	73.3577	98.5864	177.157	142.407	136.047	127.733	123.624	91.9616	201.166	160.746	87.3923	31.1927	124.84	84.6717	188.481	165.677	71.3849	96.8161	227.48	194.339	106.503	181.719	53.3717	127.236	78.315	97.0106	231.491
13.01_540.0609m/z		540.061	1	13.0137	0.556767	0	0.883949	1	1.20454	STZ-Diabetes	Untreated	100 - 13.4	95.7705	24.02	72.1722	84.3334	70.3865	115.055	80.5717	54.5305	111.471	56.9535	84.8677	112.075	92.2546	75.3993	57.0354	90.3232	57.2198	108.471	101.342	160.233	45.8507	74.7836	127.332	66.0696	111.651	103.663	87.0413	94.2909	86.7366	137.842	143.615	102.937	103.819	55.4373	90.6027	110.283	120.549
13.01_538.0818m/z		538.082	1	13.0137	0.556767	0	0.3689	0.705936	1.53669	STZ+Mildronate	Mildronate	100	46.9219	27.19	34.3133	25.5697	21.2111	39.5188	41.6242	24.8461	56.8255	19.4556	19.328	36.9106	29.8691	20.8178	24.5335	30.7991	21.4599	48.7052	32.6785	62.526	21.0272	52.2823	70.4357	23.313	48.8721	65.6011	41.3826	28.5888	26.1383	47.3454	74.193	46.9021	52.9247	18.9376	20.6341	36.3206	39.0298
13.01_215.0919m/z		215.092	1	13.0137	0.6774	0	0.0275382	0.112405	5.60838	STZ-Diabetes	Untreated	100 - 9.07	2.42784	68.02	2.37704	0	0.192974	0	0	0.0273596	0	0	0.223999	1.88995	0	2.29234	1.5654	2.11754	1.62544	5.33467	3.90235	0.0216665	4.57134	0.298233	2.35387	2.09112	3.26445	0.994695	2.86677	0	0.237801	0	0	0.0516467	0	0	0.239136	1.85974	0
13.01_232.0947m/z		232.095	1	13.0137	0.807217	0	1	1	1	---	---	100 - 2.79	0	---	0	0	0	0	0	0	0	0	0	0	0	0	0	0	0	0	0	0	0	0	0	0	0	0	0	0	0	0	0	0	0	0	0	0	0
12.73_747.3488m/z		747.349	1	12.7296	0.5372	0	0.000614687	0.00602045	26.4313	STZ+Mildronate	Untreated	100 - 14.4	71.4456	84.4	0	0	16.2184	0	0	0	19.1192	0	23.7698	0	0	0	28.3641	121.592	127.574	14.2047	11.4414	0	70.136	38.5226	53.6782	46.4709	191.157	28.7084	0	0	19.9858	0	0	0	17.8068	0	25.3761	0	0
12.73_680.1136m/z		680.114	1	12.7296	0.265483	0	1	1	1	---	---	100 - 15.4	0	---	0	0	0	0	0	0	0	0	0	0	0	0	0	0	0	0	0	0	0	0	0	0	0	0	0	0	0	0	0	0	0	0	0	0	0
12.73_517.0844m/z		517.084	1	12.7296	0.5372	0	0.413252	0.706764	Infinity	Mildronate	Untreated	100 - 7.46	1.3454	244.95	0	0	0	0	0	0	8.07238	0	0	0	0	0	0	0	0	0	0	0	0	0	0	0	0	0	0	0	0	0	0	0	7.51824	0	0	0	0
13.01_239.0864m/z		239.086	1	13.0137	0.807217	0	1	1	1	---	---	100 - 5.4	0	---	0	0	0	0	0	0	0	0	0	0	0	0	0	0	0	0	0	0	0	0	0	0	0	0	0	0	0	0	0	0	0	0	0	0	0
13.01_271.0234m/z		271.023	1	13.0137	1.11655	0	0.0394282	0.148231	1.40721	Mildronate	STZ-Diabetes	100 - 7.77 - 1.82	49.9226	8.41	47.9366	41.1999	47.7564	44.2586	39.1069	41.398	63.8519	58.1754	37.2949	54.336	41.1012	44.7763	28.5477	38.2689	34.5187	29.7416	38.3862	43.3948	42.2708	22.3819	42.5117	45.1098	44.0476	41.4244	57.8127	46.0645	58.8499	53.0239	69.7061	78.147	59.4687	56.6266	39.8151	53.4675	53.7069
12.73_339.5522m/z		339.552	1	12.7296	0.39795	0	1	1	1	---	---	100	0	---	0	0	0	0	0	0	0	0	0	0	0	0	0	0	0	0	0	0	0	0	0	0	0	0	0	0	0	0	0	0	0	0	0	0	0
13.01_338.0666m/z		338.067	1	13.0137	1.5055	0	0.920663	1	1.13017	Mildronate	STZ+Mildronate	100 - 10.3 - 3.95 - 0.27	4782.22	22.21	3949.49	4810.13	3770.62	6208.72	4836.71	3475.7	6388.49	3127.33	4268.6	5803.39	5780.59	3324.91	2849.73	4416.79	2870.08	4848.26	4643.31	8493.17	2912.67	4044.75	6613.35	2947.46	4356.37	4513.94	4763.18	5378.08	4646.51	7438.34	8621.19	6561.08	5949.94	3044.07	4557.05	5710.63	7553.48
12.73_319.0911m/z		319.091	1	12.7296	0.94985	0	0.128953	0.33956	1.42574	STZ-Diabetes	Untreated	100 - 2.21	55.8489	14.97	39.5656	47.3276	40.2928	40.1761	38.6322	29.0362	52.8496	82.1364	40.1207	48.8252	37.2986	41.7288	50.5908	38.3792	51.2886	48.9149	75.0241	70.8958	63.4931	37.144	52.0798	49.0732	45.2264	33.3175	47.717	52.9158	49.6525	48.1328	68.8599	54.8117	49.2217	79.9497	42.8319	48.0448	48.738
13.01_361.0175m/z		361.017	1	13.0137	0.5519	0	1	1	1	---	---	100 - 8.64	0	---	0	0	0	0	0	0	0	0	0	0	0	0	0	0	0	0	0	0	0	0	0	0	0	0	0	0	0	0	0	0	0	0	0	0	0
13.85_172.8894m/z		172.889	1	13.8461	1.53115	0	0.0814021	0.247711	1.49575	Mildronate	STZ-Diabetes	100	32.0434	12.59	28.5649	29.482	26.2753	30.9863	22.7189	23.2583	31.581	39.9296	29.5568	32.6135	30.7513	27.828	15.4027	21.6031	19.6784	19.5122	23.8423	28.4987	28.3225	10.8766	27.4025	37.2031	34.0537	25.4612	34.4499	32.9631	32.3788	37.1231	40.4954	43.9048	29.4131	38.8665	31.5541	32.0922	40.1827
13.01_368.9894m/z		368.989	1	13.0137	0.681817	0	1	1	1	---	---	100 - 5.64	0	---	0	0	0	0	0	0	0	0	0	0	0	0	0	0	0	0	0	0	0	0	0	0	0	0	0	0	0	0	0	0	0	0	0	0	0
13.01_380.0772m/z		380.077	1	13.0137	0.414167	0	0.647576	0.915668	1.31523	STZ-Diabetes	STZ+Mildronate	100 - 8.93	45.7842	22.23	44.423	22.2859	38.9329	46.0583	40.5057	43.613	34.5636	20.5747	46.2172	55.622	60.1556	34.7902	31.1684	60.2308	23.531	57.3371	40.6753	61.7627	37.8619	17.4385	30.8134	30.4284	39.3034	53.0201	53.5752	24.9173	47.9767	55.18	72.1993	82.3283	32.1909	20.027	49.3404	54.7329	78.6052
13.01_403.2332m/z		403.233	1	13.0137	0.556767	0	0.413252	0.706764	Infinity	Untreated	Mildronate	100 - 20.4	5.1813e-06	244.95	0	0	3.10878e-05	0	0	0	0	0	0	0	0	0	0	0	0	0	0	0	0	0	0	0	0	0	0	0	3.83092e-05	0	0	0	0	0	0	0	0
13.01_418.0757m/z		418.076	1	13.0137	0.411917	0	0.413252	0.706764	Infinity	Untreated	Mildronate	100 - 5.61	0.656865	244.95	3.94119	0	0	0	0	0	0	0	0	0	0	0	0	0	0	0	0	0	0	0	0	0	0	0	4.75317	0	0	0	0	0	0	0	0	0	0
13.01_436.0342m/z		436.034	1	13.0137	1.09232	0	0.66573	0.932086	1.23287	STZ-Diabetes	Untreated	100 - 12.2 - 6.55	754.873	21.7	579.22	791.096	449.14	697.884	675.557	480.843	924.101	496.437	618.231	864.01	724.188	498.838	522.98	708.226	522.28	860.133	787.648	1127.97	552.982	539.342	962.433	505.002	809.795	772.208	698.553	884.504	553.471	836.098	1204.15	907.689	860.665	483.22	660.008	850.2	946.295
13.01_448.0322m/z		448.032	1	13.0137	0.5519	0	0.755062	1	6.36584	STZ+Mildronate	Untreated	100 - 12.5	1.66697	155.02	0	0	0	1.57117	0	0	3.84586	0	0	0	4.07944	0	1.41644	3.9057	0	0	0	0	0	0	0	0	3.1666	6.8352	0	0	0	1.88234	0	0	3.58185	0	0	0	5.3306
13.01_512.0660m/z		512.066	1	13.0137	0.69675	0	0.958591	1	1.16922	STZ-Diabetes	Untreated	100 - 15.6	80.7937	24.45	55.6794	98.631	47.5482	81.9243	75.6909	55.1292	104.264	71.4574	63.7577	84.7538	69.3181	52.0165	37.6066	76.5065	53.6243	87.0552	91.0214	138.948	40.7158	68.4224	111.149	49.6627	100.637	90.7746	67.1506	110.277	58.5933	98.1492	134.915	104.068	97.1064	69.555	68.0662	83.3991	90.5779
12.73_283.0040m/z		283.004	1	12.7296	0.404733	0	0.639852	0.908119	2.08608	Mildronate	Untreated	100	7.06473	50.4	2.40721	7.83591	2.28493	3.15389	4.63766	0	7.97133	12.8897	8.77055	7.93574	4.82103	0	2.29473	8.27262	5.39158	5.4117	10.1384	3.44268	12.7493	1.7812	3.91502	14.2832	5.81573	0	2.90315	8.76113	2.8157	3.77851	8.26638	0	7.42412	12.5466	9.36323	7.8089	6.29964
13.01_530.0687m/z		530.069	1	13.0137	0.681817	0	0.0257033	0.106595	7.24948	Mildronate	STZ+Mildronate	100 - 14.3 - 2.78	10.1777	56.78	4.39925	0.531544	8.60605	32.7986	2.50707	2.78059	15.4685	16.3961	6.48339	13.6034	6.98145	2.13309	0	12.6468	5.47027	0	0	4.28833	5.61324	1.33187	0.450646	0.598824	0	0.42891	5.3056	0.594306	10.6052	39.2943	4.46872	5.24892	14.4066	15.9596	6.92151	13.386	9.12265
13.01_530.1132m/z		530.113	1	13.0137	0.69675	0	0.00241303	0.017031	4.18108	STZ-Diabetes	Mildronate	100 - 17.4	74.5635	31.9	30.1321	9.1438	20.3399	0	17.1447	41.2831	34.4568	8.33891	20.0637	10.9377	12.2407	20.9634	79.6399	100.649	85.4962	71.768	80.027	29.8007	92.9969	43.1331	58.8981	67.6264	93.2514	49.1397	36.34	10.2234	25.0646	0	30.5596	77.9301	32.0915	8.1169	21.4195	10.7628	15.9949
13.01_535.1591m/z		535.159	1	13.0137	0.681817	0	0.769242	1	4.69008	STZ+Mildronate	Mildronate	100 - 23.6 - 4.1	1.86588	148.21	0	0	0	0	0	7.10339	0	0.0538895	0	2.33312	0	0	0	0	5.5451	0	0	0	0	0	5.1326	0.347704	5.71498	0	0	0	0	0	0	13.4091	0	0.0524548	0	2.29583	0
12.73_244.9850m/z		244.985	1	12.7296	0.667267	0	0.00924489	0.0482996	1.44574	Mildronate	STZ-Diabetes	100 - 16.4	65.144	10.01	53.0172	46.5864	56.1522	51.978	54.5331	42.8658	73.5271	67.3701	68.1465	69.3365	44.8715	67.6121	35.2304	48.1083	44.2798	42.7433	40.9541	59.0406	50.7765	29.5575	44.2652	55.4333	46.4758	57.2644	63.94	52.087	69.1958	62.2721	97.2024	80.9179	68.4798	65.5765	72.7516	68.2283	58.6335
13.01_376.0227m/z		376.023	1	13.0137	0.69675	0	0.852616	1	1.21072	STZ+Mildronate	Untreated	100 - 6.71	85.8045	25.15	54.8597	101.89	51.311	87.9877	75.8173	53.3591	103.064	51.8433	60.3484	88.0395	84.4637	68.7347	48.3615	77.1385	47.4741	90.123	87.977	134.366	55.3785	53.4171	123.794	67.4661	98.6591	116.112	66.162	113.921	63.2301	105.413	135.141	100.726	95.9886	50.4631	64.4265	86.6323	110.369
12.61_134.9156m/z		134.916	1	12.609	1.0755	0	0.042317	0.155116	1.368	Mildronate	STZ-Diabetes	100 - 8.16	54.048	12.89	50.665	45.1115	53.9875	43.7579	39.6696	37.9146	64.7146	61.2282	54.1325	57.288	43.0661	43.8588	32.9734	38.4874	38.0633	36.4757	44.499	46.5542	50.3301	28.0304	42.3255	54.6543	49.1506	39.3795	61.1032	50.438	66.5284	52.424	70.7089	71.5714	60.2721	59.5981	57.7905	56.3724	56.2744
13.85_250.9721m/z		250.972	1	13.8461	0.268267	0	0.293586	0.607213	Infinity	STZ-Diabetes	Untreated	100 - 3.29 - 1.68	0.258621	84.63	0	0	0	0	0	0	0.86258	0	0	0	0	0	0	0.489138	0	0.431083	0.406158	0.225348	0.573565	0.0315049	0	0	0	0	0	0	0	0	0	0	0.803367	0	0	0	0
13.85_272.0541m/z		272.054	1	13.8461	3.82238	0	0.000185684	0.00231018	2.29275	STZ+Mildronate	Untreated	100 - 11	279.61	14.64	143.402	62.3483	133.152	120.813	70.9301	201.078	143.295	177.238	152.091	158.173	190.997	126.859	201.379	255.373	345.938	206.782	332.465	282.552	357.412	138.678	282.458	286.649	355.97	256.491	172.946	69.71	164.082	144.74	126.429	379.575	133.458	172.519	162.369	155.645	249.575
14.67_318.0326m/z		318.033	1	14.6749	0.541583	0	6.45812e-08	5.23705e-06	27.7412	STZ-Diabetes	Untreated	100 - 6.33	50.6151	13.08	4.24179	0	2.91631	0	0	3.78919	4.39657	0	4.70187	4.43305	0	0	44.9271	51.8997	53.9007	60.6598	50.2473	42.0561	39.6271	19.5382	32.5124	50.5594	57.3538	33.7046	5.1157	0	3.59374	0	0	7.15287	4.09476	0	5.0196	4.36219	0
14.67_320.9733m/z		320.973	1	14.6749	0.550367	0	0.681117	0.946953	1.50339	STZ+Mildronate	Mildronate	100 - 47.3	12.2137	75.23	25.8989	12.2079	6.13641	12.3523	0	7.14164	0	18.8796	20.2434	0	6.22573	3.39575	8.18195	27.8286	10.6919	17.2968	4.86677	3.72252	18.1798	0	10.0999	0	6.7863	38.2159	31.2347	13.6493	7.56184	14.7987	0	13.4813	0	18.3769	21.6113	0	8.13515
14.67_356.0153m/z		356.015	1	14.6749	0.4116	0	1	1	1	---	---	100	0	---	0	0	0	0	0	0	0	0	0	0	0	0	0	0	0	0	0	0	0	0	0	0	0	0	0	0	0	0	0	0	0	0	0	0	0
14.67_361.1063m/z		361.106	1	14.6749	0.690317	0	0.290932	0.602566	Infinity	STZ-Diabetes	Untreated	100 - 9.85	0.692488	177.76	0	0	0	0	0	0	0	0	0	0	0	0	0	1.12312	3.03181	0	0	0	1.73575	0	0	0	0	0	0	0	0	0	0	0	0	0	0	0	0
12.34_226.0027m/z		226.003	1	12.3365	0.3981	0	0.0224293	0.096295	2.93457	Untreated	STZ-Diabetes	100	13.3274	31.16	21.9222	8.25255	17.0121	13.9625	10.3173	8.49776	6.30236	12.5349	14.195	9.90321	9.51086	6.89839	2.89036	7.06349	5.24659	3.35275	2.63745	6.05849	4.47815	21.5857	0	7.11579	4.25572	2.65091	26.4387	9.22696	20.9639	16.7278	18.39	16.0412	5.86973	12.2012	15.1542	9.74492	12.4278
14.67_679.9476m/z		679.948	1	14.6749	0.549833	0	0.750783	1	Infinity	Mildronate	Untreated	100 - 10.7	1.83796	219.89	0	0	0	0	0	0	0	0	0	0	11.0277	0	0	0	0	0	0	10.5317	0	0	0	0.204896	0	2.10312	0	0	0	0	0	0	0	0	0	0	14.4099
14.67_777.9249m/z		777.925	1	14.6749	0.409883	0	0.579965	0.850157	Infinity	Mildronate	Untreated	100 - 6.5	1.98167	244.95	0	0	0	0	0	0	0	0	0	0	11.89	0	0	0	0	0	0	0	0	0	7.49767	0	0	0	0	0	0	0	0	0	0	0	0	0	15.5367
14.80_80.9624m/z		80.9624	1	14.801	0.690317	0	0.603543	0.872158	Infinity	STZ+Mildronate	STZ-Diabetes	100	0.910228	168.97	0	1.5954	0	0	0	0	3.07226	0	0	0	1.46069	0	0	0	0	0	0	0	0	5.46137	0	0	0	0	0	1.78377	0	0	0	0	2.86136	0	0	0	1.90869
14.80_96.9664m/z		96.9664	1	14.801	0.409883	0	0.470535	0.765081	Infinity	Mildronate	STZ-Diabetes	100	0.734153	244.95	0	0.438606	0	0	0	0	0	0	0	4.40492	0	0	0	0	0	0	0	0	0	0	0	0	0	0	0	0.490394	0	0	0	0	0	0	0	4.33451	0
14.80_97.0656m/z		97.0656	1	14.801	0.549833	13	0.0192757	0.0851378	8.7507	Mildronate	STZ-Diabetes	100	13.2706	91.08	7.08551	26.6483	3.90057	9.7819	7.26382	1.91118	33.1079	5.33439	2.05951	19.4491	16.4106	3.26191	0.908326	3.26843	0	0.862894	0	4.05944	0.948334	33.7903	1.21214	4.1461	1.04939	2.10136	8.5453	29.7948	4.80664	11.7192	12.9474	3.60774	30.8352	5.19238	2.19868	19.1382	21.4437
14.80_106.9939m/z		106.994	1	14.801	0.690317	0	1	1	1	---	---	100	0	---	0	0	0	0	0	0	0	0	0	0	0	0	0	0	0	0	0	0	0	0	0	0	0	0	0	0	0	0	0	0	0	0	0	0	0
14.80_135.0294m/z		135.029	1	14.801	0.690317	0	0.152688	0.381076	1.32469	Mildronate	STZ-Diabetes	100 - 2.14	27.1947	14.26	23.5368	27.8549	23.2874	30.9492	21.3252	23.61	30.2986	30.9377	30.3074	30.0322	16.717	24.8754	16.5042	20.1965	19.2672	19.7658	22.1452	25.2963	24.8724	14.0798	24.0612	28.6355	25.2305	25.5868	28.3859	31.1438	28.6968	37.0786	38.0111	44.5686	28.2187	30.1141	32.3554	29.5522	21.8441
14.80_137.0193m/z		137.019	1	14.801	0.677717	0	1	1	1	---	---	100	0	---	0	0	0	0	0	0	0	0	0	0	0	0	0	0	0	0	0	0	0	0	0	0	0	0	0	0	0	0	0	0	0	0	0	0	0
12.34_225.9719m/z		225.972	1	12.3365	0.510383	0	1.54272e-05	0.000326097	2.96301	Mildronate	STZ-Diabetes	100	12.466	21.64	15.6702	13.6825	14.8333	8.14177	7.68483	8.52613	14.8241	13.763	9.5518	17.6219	9.73247	9.30294	2.38578	5.00701	4.54714	2.27362	2.69506	8.33474	4.96555	3.39811	6.824	5.37773	4.82783	5.5723	18.8987	15.298	18.279	9.75423	13.6978	16.0948	13.8065	13.3966	10.1973	17.3402	12.7174
14.80_139.0279m/z		139.028	1	14.801	0.409883	0	1	1	1	---	---	100	0	---	0	0	0	0	0	0	0	0	0	0	0	0	0	0	0	0	0	0	0	0	0	0	0	0	0	0	0	0	0	0	0	0	0	0	0
12.34_214.8419m/z		214.842	1	12.3365	0.510383	0	0.0156806	0.0724246	1.63655	Mildronate	STZ-Diabetes	100	41.6493	13.91	35.3142	33.6703	38.9659	29.9927	25.8413	31.55	45.7172	50.1582	33.4457	54.8859	34.3731	31.3158	16.8833	28.7799	20.9749	24.0145	29.8983	32.1462	27.8309	14.8748	32.3303	37.9727	28.6273	33.1221	42.5898	37.6459	48.0173	35.9327	46.0607	59.557	42.5788	48.8228	35.7059	54.0087	44.9152
14.80_176.9356m/z		176.936	1	14.801	0.690317	0	0.0147591	0.0693278	15.6111	Mildronate	STZ-Diabetes	100 - 0.18	1800.94	84.2	835.178	2535.36	440.628	1264.8	800.943	133.842	5200.65	396.922	160.9	2086.07	2707.73	253.359	46.4819	167.209	17.6491	61.2585	21.3196	378.258	56.6682	6502.7	98.591	425.656	66.3049	49.4373	1007.24	2834.72	542.981	1515.29	1427.64	252.655	4843.65	386.355	171.773	2052.73	3538.18
14.80_187.0013m/z		187.001	1	14.801	0.409883	0	0.18343	0.430831	7.16774	Mildronate	STZ-Diabetes	100 - 18.3	28.6174	92.11	22.0406	57.4237	10.2857	23.8683	14.3789	0.0593811	74.1204	8.00347	2.90846	33.8996	48.6217	4.15068	4.02499	7.11078	0	3.25385	0	9.56555	2.13991	133.765	0	9.74453	2.47929	0	26.5815	64.2039	12.6749	28.5953	25.6297	0.112094	69.0323	7.7904	3.10501	33.3577	63.534
14.80_189.0167m/z		189.017	1	14.801	0.549833	0	0.0432095	0.156347	8.24945	Mildronate	STZ-Diabetes	100 - 21.1	31.6844	85.06	19.4547	46.6438	6.1661	31.496	14.0271	1.20082	91.5407	11.3229	6.70255	38.0283	38.2685	4.24352	3.2538	6.0277	1.12141	1.5696	0.0350677	11.0372	3.60056	59.6973	1.98588	7.38431	1.75054	1.57581	23.4629	52.1512	7.59843	37.7337	25.0026	2.26679	85.2568	11.0214	7.15549	37.4205	50.0053
12.34_207.0141m/z		207.014	1	12.3365	0.265633	1	1	1	1	---	---	100 - 4.54	0	---	0	0	0	0	0	0	0	0	0	0	0	0	0	0	0	0	0	0	0	0	0	0	0	0	0	0	0	0	0	0	0	0	0	0	0
14.80_192.5039m/z		192.504	1	14.801	0.963117	0	0.413252	0.706764	Infinity	STZ+Mildronate	Untreated	100 - 1.94	0.111023	244.95	0	0	0	0	0	0	0	0	0	0	0	0	0	0	0	0	0	0	0	0	0.666138	0	0	0	0	0	0	0	0	0	0	0	0	0	0
14.80_194.9368m/z		194.937	1	14.801	0.963117	0	0.00163653	0.0126319	3.7376	Mildronate	STZ-Diabetes	100 - 0.404	494.283	44.99	387.483	608.089	263.048	470.729	290.011	151.174	937.351	326.381	213.533	702.267	602.367	183.797	83.8962	189.547	66.2347	96.9887	63.4391	293.371	110.73	257.818	148.184	264.476	99.8755	93.9853	467.314	679.889	324.151	563.955	516.929	285.372	873.005	317.691	227.962	691.042	787.112
14.80_194.9461m/z		194.946	1	14.801	0.8182	0	0.0147307	0.0692727	15.7116	Mildronate	STZ-Diabetes	100 - 0.258	5006.91	85.03	2271	6933.66	1161.77	3475.29	2142.36	364.344	14419.9	1125.84	470.968	5807.53	7529.72	687.505	135.219	471.301	48.7724	170.927	55.7693	1030.06	150.699	17749.9	270.18	1174.96	186.221	139.637	2738.88	7752.34	1431.64	4163.56	3818.65	687.773	13430	1095.86	502.794	5714.7	9839.07
14.67_299.1287m/z		299.129	1	14.6749	1.0931	5	1	1	1	---	---	100 - 11.9	0	---	0	0	0	0	0	0	0	0	0	0	0	0	0	0	0	0	0	0	0	0	0	0	0	0	0	0	0	0	0	0	0	0	0	0	0
14.80_195.0057m/z		195.006	1	14.801	1.10812	0	1	1	1	---	---	100	0	---	0	0	0	0	0	0	0	0	0	0	0	0	0	0	0	0	0	0	0	0	0	0	0	0	0	0	0	0	0	0	0	0	0	0	0
14.67_275.0081m/z		275.008	1	14.6749	0.550367	0	0.162785	0.399065	1.45263	STZ-Diabetes	Mildronate	100 - 4.64	48.4227	30.09	37.4166	90.2265	23.7192	22.1868	16.4376	16.1123	68.3258	29.7144	36.4862	22.4901	24.9909	17.9992	43.1759	42.272	55.8869	27.7188	40.1757	81.3071	54.4615	32.1627	70.3976	39.3672	43.8345	37.86	45.1253	100.88	29.2289	26.5809	29.2991	30.4152	63.6354	28.9234	38.9518	22.1306	32.6555
14.67_194.6681m/z		194.668	1	14.6749	0.409883	0	0.071137	0.224635	Infinity	Mildronate	STZ-Diabetes	100	6.3911	115.62	2.62468	13.5172	1.50909	3.51717	3.70454	0	20.8786	2.18776	0	7.12162	8.15861	0	0	0	0	0	0	0	0	25.2599	0	1.90465	0	0	3.16542	15.1132	1.85963	4.21374	6.60315	0	19.4454	2.12951	0	7.00779	10.6608
14.53_240.4843m/z		240.484	1	14.5299	0.415467	0	1	1	1	---	---	100	0	---	0	0	0	0	0	0	0	0	0	0	0	0	0	0	0	0	0	0	0	0	0	0	0	0	0	0	0	0	0	0	0	0	0	0	0
12.34_330.0199m/z		330.02	1	12.3365	0.510383	0	6.6983e-06	0.000165185	3.64328	STZ-Diabetes	Mildronate	100 - 6.95	66.6692	24.07	19.7183	18.6822	30.9331	12.6458	5.36788	27.5047	26.4045	22.1049	11.5834	17.1752	22.4653	10.062	44.031	89.5293	71.7509	73.5876	67.7552	53.3609	69.4281	31.9688	50.9128	78.413	56.8778	57.3819	23.7808	20.888	38.1186	15.1502	9.56797	51.9207	24.5919	21.5164	12.3661	16.9006	29.3553
14.53_241.9799m/z		241.98	1	14.5299	0.8203	0	3.85381e-12	1.33053e-09	12.4513	STZ-Diabetes	Mildronate	100 - 6.75	116.328	16.68	13.7611	10.0835	10.5425	4.96953	5.88096	11.9545	6.94878	13.0508	9.3706	14.7032	6.36267	5.61955	116.831	139.468	115.565	134.946	103.929	87.2271	104.231	45.1375	83.1149	108.938	121.308	75.2806	16.5962	11.2741	12.9914	5.95373	10.4825	22.5665	6.47177	12.7034	10.0038	14.4682	8.3141
14.53_245.0070m/z		245.007	1	14.5299	0.415467	0	0.0185618	0.0831814	3.04841	Untreated	STZ-Diabetes	100 - 7.99 - 1.5	9.61783	62.84	5.69537	4.42317	5.53135	22.5837	16.8243	2.64905	9.65714	7.52158	2.58762	8.21136	15.6356	2.73952	0.660313	1.61705	1.01395	1.0721	0.592034	13.9747	1.03661	15.5075	0.721942	1.8369	0.649313	0.883621	6.86875	4.94543	6.81623	27.0564	29.9885	5.00062	8.99421	7.32133	2.76248	8.08011	20.4311
14.53_246.0439m/z		246.044	1	14.5299	0.415467	0	1	1	1	---	---	100	0	---	0	0	0	0	0	0	0	0	0	0	0	0	0	0	0	0	0	0	0	0	0	0	0	0	0	0	0	0	0	0	0	0	0	0	0
12.34_307.0852m/z		307.085	1	12.3365	0.646317	0	0.0462413	0.163735	1.57473	Mildronate	STZ-Diabetes	100 - 9.04	161.174	19.1	152.459	130.446	146.444	107.875	86.6984	96.6919	198.969	195.693	135.719	208.926	129.233	98.5064	77.8576	127.267	95.6311	88.9423	100.549	123.855	126.212	62.132	137.411	144.66	93.1883	95.889	183.869	145.848	180.461	129.239	154.535	182.525	185.311	190.483	144.891	205.587	168.868
14.53_276.9881m/z		276.988	1	14.5299	0.415467	1	1	1	1	---	---	100	0	---	0	0	0	0	0	0	0	0	0	0	0	0	0	0	0	0	0	0	0	0	0	0	0	0	0	0	0	0	0	0	0	0	0	0	0
14.53_290.9667m/z		290.967	1	14.5299	0.550367	0	0.577472	0.850157	Infinity	STZ-Diabetes	Mildronate	100	0.535822	244.95	2.13862	0	0	0	0	0	0	0	0	0	0	0	0	3.21493	0	0	0	0	0	0	0	0	0	0	2.57923	0	0	0	0	0	0	0	0	0	0
14.53_320.0445m/z		320.044	1	14.5299	0.415467	0	0.598933	0.867444	Infinity	STZ-Diabetes	Mildronate	100 - 42.2	0.0655433	244.95	0.0162332	0	0	0	0	0	0	0	0	0	0	0	0	0	0.39326	0	0	0	0	0	0.365993	0	0	0	0.0195776	0	0	0	0	0	0	0	0	0	0
14.53_362.0224m/z		362.022	1	14.5299	1.0931	0	3.56493e-13	2.15461e-10	12.8722	STZ-Diabetes	Mildronate	100 - 9.83 - 8.11 - 0.519	3808.21	11.31	510.692	263.234	413.434	253.196	187.424	490.028	335.873	197.712	358.757	314.341	301.006	267.401	3540.49	4199.45	3752.73	4423.62	3676.01	3256.98	3211.91	1492.64	2901.84	3794.94	4178.18	2726.5	615.907	294.315	509.471	303.341	334.073	925.026	312.817	192.448	383	309.317	393.324
12.34_305.0872m/z		305.087	1	12.3365	0.646317	1	0.106119	0.294278	1.5267	Mildronate	STZ-Diabetes	100 - 8.83	158.631	19	134.029	135.858	147.254	106.244	79.5366	95.2746	199.095	196.026	138.418	214.814	115.885	87.5454	77.4629	131.805	100.742	88.1107	107.267	118.039	123.081	55.7948	137.114	139.621	96.1282	93.8602	161.643	151.9	181.46	127.285	141.77	179.85	185.428	190.807	147.772	211.381	151.427
12.34_264.9419m/z		264.942	1	12.3365	1.37217	0	0.518263	0.812461	8.89526	STZ+Mildronate	Mildronate	100 - 1.99	0.268588	144.55	0	0.193429	0	0	0	0	0	0	0.181167	0	0	0	0.125906	0	0	0	0.115021	0.393307	0	1.43846	0	0	0.173069	0	0	0.216268	0	0	0	0	0	0	0.19341	0	0
14.53_435.9553m/z		435.955	1	14.5299	0.4116	0	5.50094e-07	2.56072e-05	26.6844	STZ-Diabetes	Mildronate	100 - 10.2	49.2815	16.92	4.94991	0	4.76471	0	0	9.11601	0	4.9444	6.13659	0	0	0	40.7697	48.7093	45.2771	65.0283	49.8795	46.025	39.7256	12.8215	41.0291	69.4054	77.2537	50.5965	5.96971	0	5.87151	0	0	17.2083	0	4.81276	6.55128	0	0
14.53_459.9902m/z		459.99	1	14.5299	0.541583	0	3.40649e-07	1.72111e-05	23.5118	STZ-Diabetes	Mildronate	100 - 10.6	136.161	13.58	14.9424	6.67304	6.17816	6.29627	0	15.1246	9.7113	0	9.97396	7.13676	3.3315	4.59351	121.309	155.612	147.716	152.835	128.71	110.783	113.034	51.0339	88.2113	143.243	147.916	74.8302	18.0209	7.46095	7.61329	7.54323	0	28.5508	9.04465	0	10.648	7.02269	4.35326
12.34_260.9802m/z		260.98	1	12.3365	0.510383	0	2.39413e-05	0.000452917	2.51423	STZ+Mildronate	Untreated	100	89.9061	11.4	41.5789	36.0631	44.7485	30.7404	21.724	39.6982	62.8502	68.7482	38.9075	45.8962	39.7509	31.4191	83.3784	97.3488	88.9016	80.7958	85.5244	68.3854	123.752	42.9403	107.053	105.502	78.8878	81.3024	50.1451	40.3212	55.1432	36.8284	38.7219	74.9384	58.5358	66.9179	41.5367	45.1626	51.9425
14.53_497.9463m/z		497.946	1	14.5299	0.550367	1	1.47316e-07	8.719e-06	41.0823	STZ-Diabetes	Mildronate	100 - 10.3	61.9807	18.33	6.316	0.000725832	5.66657	0	0	9.50092	0	0.766971	7.28102	0	1.00418	0	49.028	64.3979	51.9244	78.0843	71.3273	57.1223	43.7537	14.94	42.8372	64.2113	99.4598	48.2784	7.61725	0.000811533	6.98287	0	0	17.9349	0	0.746552	7.77305	0	1.31217
12.34_258.9822m/z		258.982	1	12.3365	0.510383	0	0.000112102	0.00156104	2.30538	STZ+Mildronate	Untreated	100 - 4.94	93.956	9.89	54.1476	37.7182	44.7853	36.3179	25.1584	46.4032	69.5643	68.0706	37.9869	52.8552	46.9283	38.3419	84.7519	99.1828	92.8675	88.1853	90.7371	73.3881	127.102	41.6155	123.695	109.711	81.1543	80.4584	65.3033	42.1718	55.1885	43.5105	44.8435	87.5954	64.7889	66.2584	40.5539	52.0104	61.3211
12.34_244.0281m/z		244.028	1	12.3365	0.51385	0	1	1	1	---	---	100	0	---	0	0	0	0	0	0	0	0	0	0	0	0	0	0	0	0	0	0	0	0	0	0	0	0	0	0	0	0	0	0	0	0	0	0	0
14.53_725.0533m/z		725.053	1	14.5299	0.4116	0	5.46118e-09	7.07052e-07	Infinity	STZ-Diabetes	Untreated	100 - 18.9	91.7127	32.79	0	0	0	0	0	0	0	0	0	0	0	0	74.9715	114.561	115.865	112.451	92.7372	39.6907	35.0476	0	40.3987	54.5597	95.4618	42.7104	0	0	0	0	0	0	0	0	0	0	0
14.67_76.9193m/z		76.9193	1	14.6749	0.822633	0	0.697701	0.966424	1.5029	Mildronate	STZ-Diabetes	100	1.08094	49.51	0.735191	2.35114	0.428827	1.09661	0.833559	0.608324	1.95033	0.935577	0.776479	1.35908	1.07959	0.384606	0.126362	1.56368	0.840686	0.87078	0.512907	0.401014	1.95083	0.000990118	0.651737	0.345059	0	2.09891	0.886658	2.62875	0.52844	1.3138	1.48578	1.14833	1.81645	0.910669	0.82895	1.33736	1.4107
14.67_170.8329m/z		170.833	1	14.6749	7.52868	0	0.0764282	0.236328	1.42044	Mildronate	STZ-Diabetes	100	119.633	16.36	105.673	115.752	123.989	82.3096	72.7698	79.8449	115.727	122.572	118.083	146.769	127.946	86.7014	56.8169	78.4142	71.793	77.4802	94.5959	126.235	80.8345	57.6822	103.424	126.467	102.633	74.0652	127.444	129.42	152.791	98.6108	129.708	150.723	107.783	119.309	126.062	144.423	167.187
14.67_190.9514m/z		190.951	1	14.6749	0.4116	0	1	1	1	---	---	100	0	---	0	0	0	0	0	0	0	0	0	0	0	0	0	0	0	0	0	0	0	0	0	0	0	0	0	0	0	0	0	0	0	0	0	0	0
12.34_233.0234m/z		233.023	1	12.3365	0.605533	0	1	1	1	---	---	100 - 7.19	0	---	0	0	0	0	0	0	0	0	0	0	0	0	0	0	0	0	0	0	0	0	0	0	0	0	0	0	0	0	0	0	0	0	0	0	0
14.67_264.9024m/z		264.902	1	14.6749	0.690317	0	0.742641	1	1.23957	STZ+Mildronate	Mildronate	100 - 42	10.0127	76.43	22.8481	6.01481	7.36142	6.21759	4.17318	7.41878	0	13.3149	16.4035	0	13.2628	5.48406	4.38088	22.562	7.78992	12.9712	2.77562	6.35965	12.9372	0	9.01183	3.67214	3.22895	31.226	27.5554	6.725	9.07141	7.44897	7.43847	14.0044	0	12.9604	17.512	0	17.3305
14.80_197.0450m/z		197.045	1	14.801	0.822633	6	0.0021013	0.0152464	9.01927	STZ-Diabetes	Mildronate	100 - 9.11 - 0.652	3.14576	39.51	1.41553	0	1.9266	0	0	0	0	2.09269	0	0	0	0	3.88442	1.67913	4.56739	2.6517	4.21687	1.87503	3.59897	1.54795	2.67493	0	1.36956	0	1.70716	0	2.37414	0	0	0	0	2.03698	0	0	0
14.80_214.9962m/z		214.996	1	14.801	0.963117	0	0.00193415	0.0143863	3.20927	Mildronate	STZ-Diabetes	100 - 4.22	23.836	50.69	18.9999	20.9781	9.50156	46.2363	33.4035	8.37909	31.4522	13.7739	15.2202	32.6964	39.3494	10.5237	0.293036	5.72808	0.352179	0.580793	0.0129467	37.5963	0.439554	40.0961	0.853341	3.17953	0.203313	0.612256	22.9143	23.455	11.7087	55.3933	59.54	15.8172	29.2931	13.4072	16.2487	32.1738	51.4178
14.80_216.0278m/z		216.028	1	14.801	0.549833	0	0.0966264	0.277809	17.7249	Mildronate	STZ-Diabetes	100	6.06114	107.53	2.89916	11.1552	2.34404	2.56719	0	0	14.4277	0	2.38805	13.5066	6.04453	0	0	2.05174	0	0	0	0	0	2.06371	0	3.81336	0	0	3.49645	12.4724	2.88854	3.07562	0	0	13.4372	0	2.54943	13.2907	7.89837
12.34_171.0659m/z		171.066	1	12.3365	1.00348	6	0.0146024	0.0688916	1.7972	Mildronate	Untreated	100 - 3.45	81.8701	20.44	54.8441	52.455	34.4672	46.0083	33.7983	51.7522	92.6649	59.8268	124.052	101.835	60.8642	51.9778	54.7138	55.6906	88.0377	56.5485	90.1514	67.1565	83.8437	46.0577	119.565	63.2218	73.1517	63.8364	66.1433	58.6486	42.4737	55.1201	60.2437	97.6927	86.3037	58.2341	132.435	100.207	79.5312
14.80_420.0221m/z		420.022	1	14.801	0.404833	0	0.413252	0.706764	Infinity	STZ-Diabetes	Untreated	100	0.396679	244.95	0	0	0	0	0	0	0	0	0	0	0	0	0	0	0	0	2.38008	0	0	0	0	0	0	0	0	0	0	0	0	0	0	0	0	0	0
14.80_436.0169m/z		436.017	1	14.801	0.404833	0	1	1	1	---	---	100	0	---	0	0	0	0	0	0	0	0	0	0	0	0	0	0	0	0	0	0	0	0	0	0	0	0	0	0	0	0	0	0	0	0	0	0	0
14.80_452.0506m/z		452.051	1	14.801	0.549833	0	0.00851549	0.0454635	4.93472	Mildronate	STZ-Diabetes	100 - 9.49	98.2693	47.43	67.8579	122.474	56.1611	108.885	59.7749	28.8739	201.876	64.101	26.1619	156.641	100.294	40.5414	7.81188	33.8357	0.0078992	12.8706	3.54715	61.4098	9.82359	112.313	15.7924	54.1874	14.1149	5.72415	81.8382	136.935	69.2069	130.449	106.546	54.5053	188.018	62.3944	27.9299	154.137	131.054
14.80_483.9933m/z		483.993	1	14.801	0.549833	0	0.123365	0.329742	7.7675	Mildronate	Untreated	100 - 10.5 - 3.15	6.16068	107.24	0	0	4.75881	0	0	0	18.075	6.38872	6.65369	0	0	5.84669	1.37732	0.0694601	0	0	4.17005	0	4.64634	3.18195	0	0	0	0	0	0	5.86424	0	0	0	16.8342	6.21863	7.10332	0	0
14.80_488.8787m/z		488.879	1	14.801	0.549833	0	0.00731991	0.040652	60.7476	Mildronate	STZ-Diabetes	100 - 0.825	1423.02	99.35	523.507	2025.83	211.773	871.156	647.64	14.3326	4208.27	156.497	29.5754	1651.64	2391.35	100.802	0	24.1758	0	5.59524	0	110.78	5.39859	5100.61	0	210.654	0	0	631.362	2265.03	260.966	1043.69	1154.39	27.0556	3919.38	152.331	31.574	1625.24	3124.78
14.80_502.0319m/z		502.032	1	14.801	0.549833	0	0.0970842	0.278739	2.5048	Untreated	STZ+Mildronate	100 - 8.79	71.2042	65.99	53.4233	72.0774	34.6548	161.281	70.2358	35.5529	132.324	19.7578	17.9024	112.722	111.683	32.6349	12.3362	33.1385	0	18.6449	7.92792	143.103	7.97734	67.2731	40.7278	27.1951	21.1186	6.27068	64.4298	80.5879	42.7049	193.222	125.192	67.1134	123.24	19.2317	19.1122	110.92	145.936
12.34_166.9744m/z		166.974	1	12.3365	1.37217	0	1	1	1	---	---	100 - 3.42	0	---	0	0	0	0	0	0	0	0	0	0	0	0	0	0	0	0	0	0	0	0	0	0	0	0	0	0	0	0	0	0	0	0	0	0	0
14.80_504.8471m/z		504.847	1	14.801	0.549833	0	0.000913317	0.00812831	19.7291	Untreated	STZ-Diabetes	100 - 49.1	132.65	87.54	208.618	309.822	47.9327	168.96	50.456	10.1113	137.11	30.0931	15.3525	93.445	308.954	12.6355	3.3478	11.5106	0	7.26384	0	18.2191	0	41.9013	0	24.895	0	0	251.598	346.403	59.0671	202.422	89.9351	19.0872	127.697	29.292	16.39	91.9514	403.709
14.80_550.0278m/z		550.028	1	14.801	0.409883	0	0.0185929	0.083186	6.1101	Mildronate	STZ-Diabetes	100 - 6.89	123.72	51.08	72.4356	131.16	59.8871	123.196	72.8004	21.7377	267.176	64.6214	30.351	208.529	130.152	41.4927	9.88942	29.8141	0	12.9845	0	68.8031	7.6696	146.482	13.6033	62.8792	13.937	0	87.3591	146.646	73.7984	147.594	129.763	41.0342	248.835	62.901	32.4021	205.196	170.069
14.80_581.9705m/z		581.971	1	14.801	0.549833	0	0.936104	1	2.60451	Mildronate	STZ+Mildronate	100 - 10.8 - 3.25	2.57523	179.83	0	0	0	0	0	7.99986	0	12.6253	0.207832	0	0	2.61829	0	10.1747	0	0	0	0	1.53864	0	0	0	4.39391	0	0	0	0	0	0	15.1013	0	12.2891	0.221876	0	0
14.80_586.8558m/z		586.856	1	14.801	0.549833	0	0.00973108	0.0501441	104.166	Mildronate	STZ-Diabetes	100 - 0.877	1088.47	104.04	357.952	1522.65	144.718	610.894	472.979	0	3251.95	113.185	8.51759	1213.81	1885.63	57.7322	0	0	0	0	0	62.6963	0	4216.2	0	143.001	0	0	431.699	1702.44	178.335	731.879	843.06	0	3028.72	110.171	9.09318	1194.41	2463.95
14.80_602.8248m/z		602.825	1	14.801	0.549833	0	0.0152919	0.0710284	31.7411	Untreated	STZ-Diabetes	100 - 49.2 - 10.4	290.878	93.62	460.936	710.268	85.3581	376.274	112.429	0	311.33	36.7343	17.7551	216.999	729.664	17.1711	0	26.269	0	0	2.32941	26.386	10.4365	81.4892	0	64.6625	5.54648	0	555.9	794.132	105.186	450.794	200.399	0	289.958	35.7563	18.9549	213.531	953.451
12.34_154.9744m/z		154.974	1	12.3365	1.23292	0	1	1	1	---	---	100	0	---	0	0	0	0	0	0	0	0	0	0	0	0	0	0	0	0	0	0	0	0	0	0	0	0	0	0	0	0	0	0	0	0	0	0	0
12.87_190.0176m/z		190.018	1	12.8744	1.73863	0	0.999076	1	1.52228	STZ+Mildronate	STZ-Diabetes	100	331.257	16.1	272.481	273.411	348.772	159.208	168.995	150.264	201.13	269.495	233.686	167.731	236.451	205.035	281.142	204.511	171.004	266.802	248.048	134.124	170.942	1185.42	145.362	228.422	123.324	134.076	328.618	305.694	429.789	190.739	301.224	283.654	187.323	262.32	249.478	165.05	308.97
14.80_726.4940m/z		726.494	1	14.801	0.409883	1	1	1	1	---	---	100	0	---	0	0	0	0	0	0	0	0	0	0	0	0	0	0	0	0	0	0	0	0	0	0	0	0	0	0	0	0	0	0	0	0	0	0	0
14.80_773.0400m/z		773.04	1	14.801	0.822633	0	0.573445	0.850157	Infinity	Mildronate	Untreated	100 - 20.1 - 2.93	3.13553	244.95	0	0	0	0	0	0	0	18.8132	0	0	0	0	0	0	0	0	0	0	7.15661	0	0	0	0	0	0	0	0	0	0	0	0	18.3123	0	0	0
14.80_791.3237m/z		791.324	1	14.801	0.409883	0	0.259893	0.555879	Infinity	Mildronate	STZ-Diabetes	100 - 12.9	115.323	144.72	0	153.499	0	0	36.5602	0	408.703	0	0	64.4147	218.821	0	0	0	0	0	0	0	0	369.724	0	0	0	0	0	171.623	0	0	65.1666	0	380.647	0	0	63.3851	285.933
14.80_822.0300m/z		822.03	1	14.801	0.264883	0	1	1	1	---	---	100 - 12.8	0	---	0	0	0	0	0	0	0	0	0	0	0	0	0	0	0	0	0	0	0	0	0	0	0	0	0	0	0	0	0	0	0	0	0	0	0
14.80_822.5307m/z		822.531	1	14.801	0.264883	10	1	1	1	---	---	100 - 7.94	0	---	0	0	0	0	0	0	0	0	0	0	0	0	0	0	0	0	0	0	0	0	0	0	0	0	0	0	0	0	0	0	0	0	0	0	0
14.80_871.0180m/z		871.018	1	14.801	0.549833	0	1	1	1	---	---	100 - 20.8 - 3.48	0	---	0	0	0	0	0	0	0	0	0	0	0	0	0	0	0	0	0	0	0	0	0	0	0	0	0	0	0	0	0	0	0	0	0	0	0
14.94_119.9972m/z		119.997	1	14.9398	0.8203	0	0.00116631	0.00976164	Infinity	STZ+Mildronate	Mildronate	100	1.92643	66.89	0	0	0.944899	0	0	0	0	0	0	0	0	0	2.64602	1.56417	3.10311	1.20647	1.3872	0	4.52838	1.05357	3.42219	1.88263	0.671816	0	0	0	1.16439	0	0	0	0	0	0	0	0
14.94_152.5343m/z		152.534	1	14.9398	1.65265	0	0.997876	1	1.25161	STZ+Mildronate	Mildronate	100	3.80397	65.42	0	1.05807	3.32915	11.0296	3.44337	2.27255	4.99696	1.17275	1.31325	3.01208	5.88115	1.85935	3.11787	0.867365	0	6.46456	1.77404	10.4796	0	5.11702	9.76477	0	3.3213	4.62074	0	1.183	4.10248	13.214	6.13763	4.28989	4.65394	1.14153	1.40199	2.96394	7.68489
14.80_418.0064m/z		418.006	1	14.801	0.690317	0	1	1	1	---	---	100	0	---	0	0	0	0	0	0	0	0	0	0	0	0	0	0	0	0	0	0	0	0	0	0	0	0	0	0	0	0	0	0	0	0	0	0	0
14.80_406.8695m/z		406.87	1	14.801	0.549833	0	0.00192977	0.0143863	11.2633	Untreated	STZ-Diabetes	100 - 45.9 - 11.1	93.9977	77.22	142.072	158.055	30.1293	191.508	34.9032	7.31918	48.2245	15.0472	52.5397	46.3263	270.543	11.7871	3.89989	27.5928	0	1.88911	0	16.6912	5.6944	6.41411	8.90503	29.5854	8.96663	10.0807	171.342	176.717	37.128	229.435	62.2131	13.8164	44.914	14.6466	56.0901	45.5859	353.518
14.80_404.0532m/z		404.053	1	14.801	0.264883	0	0.400253	0.706764	1.42043	Untreated	STZ+Mildronate	100 - 6.52	222.24	26.63	147.147	283.274	180.45	424.202	180.299	118.069	265.438	155.807	177.726	231.47	281.308	153.651	108.69	128.376	72.8845	158.935	175.116	404.773	113.649	156.861	237.54	120.573	155.122	155.012	177.463	316.722	222.367	508.214	321.374	222.879	247.216	151.659	189.736	227.77	367.584
14.80_395.0979m/z		395.098	1	14.801	0.404833	0	1	1	1	---	---	100	0	---	0	0	0	0	0	0	0	0	0	0	0	0	0	0	0	0	0	0	0	0	0	0	0	0	0	0	0	0	0	0	0	0	0	0	0
14.80_244.0227m/z		244.023	1	14.801	0.677717	0	0.000224027	0.00272184	2.87569	Mildronate	STZ-Diabetes	100 - 4.53	49.805	34.82	55.4657	88.6036	36.7904	42.7871	44.3151	30.258	58.8812	34.0038	37.4156	79.8535	63.4116	25.2645	6.72019	26.5835	11.8532	9.40502	9.51705	39.837	9.93967	25.5141	24.5835	17.832	13.5004	15.3456	66.893	99.0653	45.3365	51.2609	78.9894	57.118	54.8392	33.0985	39.944	78.5772	82.8599
14.80_246.9361m/z		246.936	1	14.801	3.16208	0	0.4425	0.735665	1.84038	Untreated	STZ-Diabetes	100 - 51.1 - 55.2	303.448	47.45	439.033	565.328	177.941	417.531	126.509	94.349	218.56	230.276	384.743	168.736	432.138	120.382	138.129	325.034	112.578	194.485	100.852	118.223	347.508	41.3478	139.569	137.768	125.045	449.497	529.485	632.078	219.276	500.221	225.495	178.103	203.557	224.145	410.742	166.039	564.674
14.80_250.9423m/z		250.942	1	14.801	2.59882	0	0.498491	0.793411	2.20869	Untreated	STZ-Diabetes	100	90.639	42.4	46.2249	206.35	69.2859	174.838	32.4061	14.7287	62.6966	57.8941	160.468	38.9171	154.176	52.552	53.5604	58.6839	17.041	53.73	39.6882	23.5216	141.758	17.8582	16.9345	57.0089	39.6785	178.487	55.7484	230.715	85.3804	209.464	57.7622	27.8034	58.3927	56.3527	171.312	38.295	201.461
14.80_256.0651m/z		256.065	1	14.801	0.8182	1	0.0472446	0.165474	Infinity	Untreated	STZ-Diabetes	100 - 14.8	33.2083	120.5	0	32.5429	55.8324	101.81	9.0646	0	12.0258	0	0	0	57.6123	27.9445	0	0	0	0	0	0	0	2.72081	0	9.75367	0	0	0	36.3854	68.8018	121.973	16.1572	0	11.2003	0	0	0	75.2819
14.80_262.0388m/z		262.039	1	14.801	0.677633	2	0.254768	0.547461	Infinity	Untreated	STZ-Diabetes	100 - 42.2 - 1.63	0.741034	166.26	0	2.9302	0	0	1.516	0	0	0	0	0	1.72549	0	0	0	0	0	0	0	0	0	0	0	0	0	0	3.27618	0	0	2.7022	0	0	0	0	0	2.2547
12.34_177.0032m/z		177.003	1	12.3365	1.38298	0	0.552187	0.836307	Infinity	Untreated	Mildronate	100 - 5.11	0.32679	244.95	0	0	0	1.96074	0	0	0	0	0	0	0	0	0	0	0	0	0	0	0	0.862472	0	0	0	0	0	0	0	2.34906	0	0	0	0	0	0	0
14.80_270.9683m/z		270.968	1	14.801	0.690317	0	0.00220581	0.0159211	3.5066	Mildronate	STZ-Diabetes	100 - 3.61 - 0.377	165.473	38.16	138.549	191.304	90.502	147.725	102.174	61.1822	294.618	118.794	83.6459	217.891	207.195	70.6922	26.1723	67.5059	26.2923	33.0459	21.4695	108.648	33.5559	146.429	61.9147	93.4273	36.0782	41.4653	167.093	213.892	111.525	176.982	182.119	115.494	274.393	115.632	89.2984	214.408	270.742
14.80_277.0330m/z		277.033	1	14.801	0.690317	0	0.33645	0.662192	1.95583	STZ+Mildronate	Untreated	100 - 33	60.8438	28.24	36.8831	47.6949	24.3479	40.0589	21.9237	15.7453	109.308	32.2905	20.2032	49.9812	52.54	14.8363	37.9684	55.6554	31.5956	39.8226	26.157	52.0866	53.6972	148.635	48.0855	53.481	33.7139	27.4507	44.4819	53.3264	30.0037	47.9924	39.0778	29.7224	101.805	31.4309	21.5685	49.1823	68.6539
14.80_287.0522m/z		287.052	1	14.801	0.8182	1	0.0823763	0.24966	1.32163	STZ+Mildronate	STZ-Diabetes	100 - 7.62	136.772	10.58	143.777	95.1187	114.981	134.873	79.441	83.3782	107.471	119.717	95.9376	131.679	119.771	76.2595	101.24	93.6237	102.775	91.0912	112.57	119.625	146.255	155.363	166.616	132.124	119.305	100.966	173.399	106.35	141.691	161.584	141.599	157.393	100.094	116.53	102.421	129.574	156.504
14.80_292.9236m/z		292.924	1	14.801	0.690317	0	0.010135	0.0517749	24.3421	Mildronate	STZ-Diabetes	100 - 0.326	3482.62	85.77	1535.01	4722.93	752.998	2517.42	1589.7	146.862	9928.69	611.884	190.976	4161.18	5608.17	394.807	46.2278	193.255	8.2403	63.7444	12.0408	534.908	46.235	12531.8	93.0695	751.773	67.1001	39.9911	1851.26	5280.59	927.913	3015.99	2833.55	277.232	9247.12	595.594	203.882	4094.67	7328.18
14.80_293.1762m/z		293.176	1	14.801	0.8182	5	0.205371	0.466476	2.23762	Mildronate	STZ+Mildronate	100	17.4561	47.17	11.8372	16.6924	17.6673	9.19515	1.80503	2.10778	18.4807	29.1896	19.2045	22.1758	10.2195	5.46676	3.33551	12.5749	13.4622	8.74845	17.6935	19.5351	13.1453	2.80826	5.60698	9.02359	13.5302	2.69296	14.2759	18.6633	21.7713	11.0162	3.21738	3.97886	17.212	28.4125	20.5023	21.8213	13.3538
12.34_332.0178m/z		332.018	1	12.3365	0.510383	0	3.07899e-06	9.5196e-05	4.16693	STZ-Diabetes	Mildronate	100 - 6.92	63.5935	21.47	19.3337	11.5891	30.9995	8.46874	5.15662	26.3206	27.2037	19.3633	11.1727	9.59582	16.1165	8.11687	47.3048	82.9588	71.8401	62.7527	67.5141	49.1903	74.099	33.4718	56.3364	74.7976	53.0402	55.1529	23.3169	12.9574	38.2004	10.146	9.19141	49.6854	25.3363	18.8478	11.9277	9.44244	21.0594
14.80_295.0223m/z		295.022	1	14.801	0.549833	0	1	1	1	---	---	100 - 8.97	0	---	0	0	0	0	0	0	0	0	0	0	0	0	0	0	0	0	0	0	0	0	0	0	0	0	0	0	0	0	0	0	0	0	0	0	0
14.80_298.9631m/z		298.963	1	14.801	0.690317	0	0.00398578	0.0249442	3.76979	Mildronate	STZ-Diabetes	100 - 4.63 - 1.17	242.781	40.53	174.354	281.366	128.455	230.693	156.54	83.0817	438.753	154.346	104.887	346.104	324.69	87.9056	31.3105	85.9803	25.9217	48.769	34.0131	160.415	47.7474	248	73.1915	123.754	50.5361	48.2359	210.275	314.588	158.294	276.381	279.024	156.833	408.634	150.237	111.974	340.572	424.271
12.34_175.5261m/z		175.526	1	12.3365	0.510383	0	0.0829441	0.250923	3.16867	Mildronate	Untreated	100	3.00204	28.42	1.5698	0	0	0	1.49356	2.62113	3.21876	2.36017	2.30786	4.30462	3.61191	2.20896	4.06962	0	1.21671	2.75641	1.76051	4.07726	3.62228	1.9283	5.62714	0	1.49706	2.38915	1.89322	0	0	0	2.66219	4.9479	2.9978	2.29733	2.46381	4.23581	4.71967
14.80_312.9731m/z		312.973	1	14.801	0.690317	0	0.800016	1	2.18809	Untreated	Mildronate	100 - 2.53	1.38649	106.4	0	1.17175	0.96514	3.79897	2.38307	0	0	0.275408	0	1.32979	2.19672	0	0	0.783173	0	0	2.01163	3.29027	0	3.87761	0	1.57647	0	0	0	1.31011	1.18933	4.55135	4.2477	0	0	0.268075	0	1.30853	2.87044
14.80_326.8938m/z		326.894	1	14.801	0.532717	0	0.40353	0.706764	11.101	STZ+Mildronate	STZ-Diabetes	100 - 44.7	1.84154	107.32	0	3.29548	0.733326	2.08471	1.08349	0	0.113266	0.588928	3.64593	0.06415	4.30583	0.142917	0.0175529	0.785494	0	0.181804	0	0.0104842	3.7127	0	0	0.490913	0.279894	6.56574	0	3.68459	0.903671	2.49758	1.93127	0	0.105491	0.573249	3.89231	0.0631247	5.62642
14.80_326.9027m/z		326.903	1	14.801	0.549833	0	0.0370876	0.141226	4.51615	Untreated	STZ+Mildronate	100 - 46.8 - 10.4	126.459	54.63	223.814	286.295	46.0565	133.163	49.3054	20.1186	121.478	50.13	65.288	72.1162	267.96	10.0533	7.27434	89.1666	8.4759	25.7519	0	37.3692	33.1671	12.6197	28.5814	23.0469	15.609	54.9845	269.925	320.099	56.7551	159.536	87.8843	37.978	113.139	48.7954	69.7	70.9635	350.142
14.80_328.9735m/z		328.973	1	14.801	0.549833	0	0.0044055	0.02704	3.03521	Mildronate	STZ-Diabetes	100 - 4.73	110.494	41.46	84.5833	135.876	76.2479	123.901	70.5317	36.8213	189.016	89.2743	56.7417	160.826	121.207	45.8971	22.4072	47.9406	20.5987	25.7383	24.9984	76.74	31.7318	98.528	41.9121	69.0669	31.6231	27.6506	102.009	151.919	93.9597	148.44	125.719	69.5076	176.04	86.8975	60.5761	158.255	158.381
14.80_343.0099m/z		343.01	1	14.801	0.549833	0	1	1	1	---	---	100 - 8.03	0	---	0	0	0	0	0	0	0	0	0	0	0	0	0	0	0	0	0	0	0	0	0	0	0	0	0	0	0	0	0	0	0	0	0	0	0
14.80_351.0326m/z		351.033	1	14.801	0.690317	0	1	1	1	---	---	100	0	---	0	0	0	0	0	0	0	0	0	0	0	0	0	0	0	0	0	0	0	0	0	0	0	0	0	0	0	0	0	0	0	0	0	0	0
14.80_354.0718m/z		354.072	1	14.801	0.690317	0	0.00870383	0.0462901	1.93963	Mildronate	STZ-Diabetes	100 - 3.12	266.242	21.8	212.752	324.941	217.876	235.718	141.486	133.291	418.304	262.97	213.91	331.313	222.085	148.869	119.571	156.972	101.966	119.961	115.675	209.442	168.448	217.314	151.104	191.231	140.436	118.18	256.584	363.308	268.487	282.402	252.192	251.614	389.589	255.969	228.366	326.018	290.198
14.80_357.0888m/z		357.089	1	14.801	0.8203	1	0.00108012	0.0092077	14.4202	STZ-Diabetes	Mildronate	100	8.55726	52.14	4.95568	0	6.406	0	0	2.2972	0	0	0	0	3.56052	0	12.9476	4.34438	15.2858	7.20184	5.75449	5.80949	13.4292	7.46303	8.45336	6.73266	7.82765	0	5.97667	0	7.89406	0	0	4.33643	0	0	0	0	4.65253
14.80_390.9013m/z		390.901	1	14.801	0.549833	0	0.0101071	0.0516961	35.5535	Mildronate	STZ-Diabetes	100 - 0.597	2018.43	92.56	819.959	2792.57	352.601	1339.09	926.208	44.6239	5833.02	274.535	59.8387	2428.31	3343.7	171.187	14.5089	73.5219	0	19.271	0	233.328	12.0166	7104.88	23.3342	362.021	19.608	3.12441	988.889	3122.29	434.507	1604.29	1650.92	84.2367	5432.6	267.226	63.8824	2389.49	4369.2
14.80_296.9838m/z		296.984	1	14.801	0.549833	0	0.00296102	0.0199472	4.28918	Mildronate	STZ-Diabetes	100 - 4.45	94.5588	43.88	62.3637	106.241	51.4973	88.2389	59.239	24.413	171.818	58.5148	38.0704	128.137	132.11	38.7022	11.2194	31.1762	6.26385	14.4181	8.24191	60.9562	15.9805	93.0683	22.0915	48.1101	19.6807	15.7442	75.2121	118.785	63.4597	105.714	105.591	46.0845	160.023	56.957	40.6431	126.089	172.628
14.94_241.0025m/z		241.002	1	14.9398	0.8203	0	6.61802e-05	0.0010333	3.87964	STZ-Diabetes	Mildronate	100 - 6.4	95.0386	28.05	31.0083	39.6023	59.311	23.2941	33.6888	20.6074	30.3431	29.5691	29.7522	18.4679	24.9363	13.9119	116.472	94.4037	143.046	55.8114	96.6636	63.8352	151.369	58.9898	167.588	101.349	50.824	31.2619	37.3968	44.2783	73.0884	27.9075	60.0485	38.9007	28.2601	28.7818	31.7627	18.1727	32.5843
14.53_231.0870m/z		231.087	1	14.5299	0.8203	1	0.0650861	0.210009	2.11784	STZ+Mildronate	Mildronate	100	7.1495	39.63	4.83189	2.20557	4.53974	3.23169	2.93553	7.39992	3.83171	5.4159	2.82334	0.428532	4.78077	2.97482	4.17239	2.6603	4.35452	6.81024	11.4316	10.1959	7.70192	10.4271	4.4717	6.54892	10.145	3.60231	5.82738	2.46599	5.59428	3.87171	5.23243	13.9688	3.56868	5.27171	3.01413	0.421683	6.24702
14.53_227.0555m/z		227.056	1	14.5299	0.541583	0	1	1	1	---	---	100 - 9.16	0	---	0	0	0	0	0	0	0	0	0	0	0	0	0	0	0	0	0	0	0	0	0	0	0	0	0	0	0	0	0	0	0	0	0	0	0
13.97_574.0966m/z		574.097	1	13.9695	0.268317	0	0.58232	0.850157	Infinity	Mildronate	Untreated	100 - 13.4	1.12128	244.95	0	0	0	0	0	0	0	0	0	0	6.72766	0	0	0	0	0	0	0	0	0	0	0	0	6.66075	0	0	0	0	0	0	0	0	0	0	8.79102
13.97_663.0869m/z		663.087	1	13.9695	0.413183	0	1	1	1	---	---	100	0	---	0	0	0	0	0	0	0	0	0	0	0	0	0	0	0	0	0	0	0	0	0	0	0	0	0	0	0	0	0	0	0	0	0	0	0
13.97_683.1135m/z		683.113	1	13.9695	0.4133	0	0.572516	0.850157	Infinity	Untreated	Mildronate	100 - 20.1 - 5.77	1.89598	244.95	0	11.3759	0	0	0	0	0	0	0	0	0	0	0	0	0	0	0	0	0	4.73774	0	0	0	0	0	12.7191	0	0	0	0	0	0	0	0	0
12.48_689.0515m/z		689.051	1	12.4765	0.3981	0	0.413252	0.706764	Infinity	STZ+Mildronate	Untreated	100 - 11.9	0.0547285	244.95	0	0	0	0	0	0	0	0	0	0	0	0	0	0	0	0	0	0	0	0	0	0.328371	0	0	0	0	0	0	0	0	0	0	0	0	0
12.48_560.0803m/z		560.08	1	12.4765	1.11238	0	0.818598	1	4.36637	Mildronate	STZ-Diabetes	100 - 12.8	4.49937	159.95	0	0	0	10.0654	0	0	0	0	19.9348	0	0	7.06144	0	0	0	6.18276	0	0	0	5.87689	0	0	0	8.99713	0	0	0	12.0588	0	0	0	0	21.2819	0	0
12.48_519.0525m/z		519.052	1	12.4765	0.39305	0	0.37588	0.706764	Infinity	Untreated	Mildronate	100 - 10.3	3.05853	151.39	0.476797	0	0	10.2308	7.64355	0	0	0	0	0	0	0	0	0	4.732	0	0	0	0	0	6.60139	0	0	0	0.575028	0	0	12.257	13.6242	0	0	0	0	0	0
14.11_185.0043m/z		185.004	1	14.1144	1.09975	0	1	1	1	---	---	100 - 34.2	0	---	0	0	0	0	0	0	0	0	0	0	0	0	0	0	0	0	0	0	0	0	0	0	0	0	0	0	0	0	0	0	0	0	0	0	0
14.11_223.0741m/z		223.074	1	14.1144	0.543283	0	0.0042803	0.0263888	2.06509	STZ-Diabetes	Mildronate	100 - 6.67	25.2864	25.16	10.5365	13.0028	16.3309	12.5422	9.51273	20.9289	7.2266	13.8412	14.2329	9.01837	21.8327	7.31633	25.7931	13.181	27.002	34.9128	31.5327	19.2968	21.4565	12.0517	24.889	18.4761	25.9927	18.4757	12.7072	14.5381	20.1244	15.0262	16.9559	39.5075	6.73052	13.4727	15.1947	8.87423	28.5288
14.11_232.4868m/z		232.487	1	14.1144	0.274967	0	1	1	1	---	---	100 - 2.98	0	---	0	0	0	0	0	0	0	0	0	0	0	0	0	0	0	0	0	0	0	0	0	0	0	0	0	0	0	0	0	0	0	0	0	0	0
14.11_236.0775m/z		236.078	1	14.1144	2.19207	2	6.23672e-05	0.000986211	2.17394	STZ+Mildronate	Untreated	100 - 3.64	613.687	12.74	333.201	205.162	327.02	266.094	175.285	386.995	376.882	412.161	329.306	367.579	362.587	280.253	470.186	578.046	777.79	461.341	734.52	593.632	841.859	317.785	628.028	626.199	742.799	525.449	401.848	229.386	402.983	318.793	312.437	730.531	351.011	401.188	351.559	361.703	473.792
14.11_289.1660m/z		289.166	1	14.1144	0.68815	1	0.000194452	0.00241202	8.74113	STZ+Mildronate	Untreated	100 - 9.04	30.6943	52.92	0	6.17515	5.15871	4.10427	0	5.63074	0	9.75658	11.7248	0	3.06185	0	52.3137	22.0955	34.2053	13.1684	36.7146	13.9016	54.1531	10.4805	46.3599	13.1799	38.0375	21.9547	0	6.90427	6.35704	4.91711	0	10.6292	0	9.49683	12.5171	0	4.00092
12.48_503.0816m/z		503.082	1	12.4765	0.3981	0	0.581012	0.850157	Infinity	Untreated	Mildronate	100 - 17.2	1.10614	244.95	0	6.63685	0	0	0	0	0	0	0	0	0	0	0	0	0	0	0	0	0	0	0	4.97405	0	0	0	7.42049	0	0	0	0	0	0	0	0	0
14.11_369.0101m/z		369.01	1	14.1144	0.419883	0	1	1	1	---	---	100 - 6.46 - 2.41	0	---	0	0	0	0	0	0	0	0	0	0	0	0	0	0	0	0	0	0	0	0	0	0	0	0	0	0	0	0	0	0	0	0	0	0	0
12.48_493.1487m/z		493.149	1	12.4765	0.518733	0	0.650803	0.918351	6.41446	STZ+Mildronate	Mildronate	100 - 19.2	1.40461	155.39	0	6.02721	0	0	0	0	0	0	0	0	1.31386	0	0	0	1.17697	0	0.255817	0	0	3.94425	0	0	4.48343	0	0	6.73887	0	0	0	0	0	0	0	0	1.71681
14.11_412.0416m/z		412.042	1	14.1144	0.543283	0	0.0757021	0.23478	2.29883	STZ+Mildronate	Untreated	100 - 16.2 - 3.09	52.8939	61.69	49.4515	0	33.3784	0	26.1497	29.0747	12.8063	59.6092	16.0621	17.9158	41.6959	28.5661	42.4235	32.1446	96.3541	23.0739	22.8403	96.2573	36.4534	53.3672	120.095	32.1962	39.2658	35.9855	59.6396	0	41.132	0	46.6105	54.8845	11.9272	58.0222	17.1475	17.6294	54.484
14.11_426.0212m/z		426.021	1	14.1144	3.59445	3	0.0020403	0.014961	8.60495	Untreated	STZ+Mildronate	100	26.2432	68.4	5.84254	29.9172	31.5745	48.1766	38.528	3.42027	24.9652	7.00275	5.57812	10.7435	38.402	27.386	0.126823	16.5076	3.518	3.23021	0	0	0.00412978	2.97442	5.02037	6.07676	4.22297	0	7.04624	33.4497	38.909	57.7178	68.6742	6.45646	23.2514	6.81632	5.95506	10.5718	50.1798
14.11_427.0244m/z		427.024	1	14.1144	1.10077	0	0.738087	1	2.94228	Untreated	Mildronate	100 - 15.7 - 7.94	1.29279	113.4	0	0	0	4.96981	2.78696	0	0	0	0	0	2.63631	0	0	2.02714	0	3.09178	0	2.22223	3.20519	0	0	0	1.05154	0	0	0	0	5.95406	4.96762	0	0	0	0	0	3.44486
14.11_465.9818m/z		465.982	1	14.1144	0.543283	1	0.36819	0.705571	Infinity	Mildronate	STZ+Mildronate	100 - 10.1 - 2.88	1.36313	156.5	0	0	0	3.00475	0	0	4.5681	0	0	0	3.61069	0	0	0	0	0	0	1.26369	0	0	0	0	0	0	0	0	0	3.59984	0	0	4.25451	0	0	0	4.71809
12.48_488.0580m/z		488.058	1	12.4765	0.775867	0	0.908263	1	2.31248	Untreated	STZ-Diabetes	100 - 18.2 - 2.06	1.999	115.99	0	0	0	1.36801	10.626	0	2.15002	4.00203	3.66164	0	0	0	0.794524	0	0	4.39211	0	0	0.164103	4.2038	6.42123	0	0	0	0	0	0	1.63894	18.9403	0	2.00243	3.89549	3.90908	0	0
12.48_459.0314m/z		459.031	1	12.4765	0.631017	0	0.735771	1	1.68402	Mildronate	STZ-Diabetes	100 - 12.1 - 4.1	8.46972	88.66	0	0	2.93141	15.3774	24.9008	0	12.3794	0	8.0528	19.2323	11.1539	0	0	0	0	5.20609	0	24.9707	3.79611	25.4705	0	4.38658	0.0170519	0	0	0	3.61235	18.4228	44.3844	0	11.5296	0	8.59698	18.9249	14.5747
14.11_468.1298m/z		468.13	1	14.1144	0.973633	0	3.75682e-06	0.000110387	3.06225	STZ-Diabetes	Mildronate	100 - 15.8 - 0.858	493.342	23.04	176.192	138.468	148.788	215.332	124.861	215.629	235.664	90.0123	141.958	107.456	268.864	122.672	333.923	373.557	328.352	501.94	513.879	908.398	370.182	363.197	746.639	353.11	561.432	549.407	212.492	154.817	183.35	257.978	222.559	407.044	219.487	87.6159	151.551	105.738	351.324
14.11_503.9380m/z		503.938	1	14.1144	0.274967	0	0.413252	0.706764	Infinity	STZ+Mildronate	Untreated	100	0.105471	244.95	0	0	0	0	0	0	0	0	0	0	0	0	0	0	0	0	0	0	0	0	0	0	0.632826	0	0	0	0	0	0	0	0	0	0	0	0
14.11_531.0651m/z		531.065	1	14.1144	0.419883	0	0.744333	1	Infinity	STZ-Diabetes	Untreated	100 - 12.5	0.693996	244.95	0	0	0	0	0	0	2.84648	0	0	0	0	0	0	4.16397	0	0	0	0	0	1.13702	0	0	0	0	0	0	0	0	0	0	2.65108	0	0	0	0
13.97_531.1239m/z		531.124	1	13.9695	0.413183	1	0.512265	0.808193	Infinity	Mildronate	Untreated	100	1.36369	244.95	0	0	0	0	0	0	8.18214	0	0	0	0	0	0	0	1.13935	0	0	0	0	0	0	0	0	0	0	0	0	0	0	0	7.62046	0	0	0	0
14.11_554.0197m/z		554.02	1	14.1144	0.419883	0	0.772106	1	83.3093	Untreated	Mildronate	100 - 10.9 - 2.29	0.79036	172.26	0	4.74216	0	0	0	0	0.0569224	0	0	0	0	0	0	0	4.70182	0	0	0	0	0	0	0.689323	0	1.59676	0	5.30209	0	0	0	0	0.0530149	0	0	0	0
13.97_486.0787m/z		486.079	1	13.9695	0.543283	0	0.548269	0.835717	Infinity	Untreated	Mildronate	100 - 5.7	0.651705	244.95	0	3.91023	0	0	0	0	0	0	0	0	0	0	0	0	0	0	0	0	0	0	0	1.30964	0	0	0	4.37193	0	0	0	0	0	0	0	0	0
12.61_78.0334m/z		78.0334	1	12.609	0.39795	0	1	1	1	---	---	100	0	---	0	0	0	0	0	0	0	0	0	0	0	0	0	0	0	0	0	0	0	0	0	0	0	0	0	0	0	0	0	0	0	0	0	0	0
13.85_274.1046m/z		274.105	1	13.8461	0.703183	2	3.49656e-05	0.000611234	2.41843	Mildronate	STZ-Diabetes	100 - 5.27	98.4605	16.78	109.446	77.908	126.149	62.468	59.8393	89.5228	81.1404	87.4574	85.6132	105.09	148.725	82.7362	41.1308	42.4841	38.389	38.1418	31.7087	52.4206	33.6044	17.6291	38.1618	55.0772	63.1868	47.7421	131.994	87.1069	155.453	74.8397	106.66	168.992	75.5704	85.129	91.3987	103.411	194.339
13.85_283.0825m/z		283.082	1	13.8461	0.703183	3	0.0840817	0.252794	4.00329	STZ+Mildronate	Mildronate	100 - 9.91	84.9975	30.55	96.5719	22.2249	44.2742	24.8644	21.2317	28.481	19.7047	21.6256	28.5616	18.4631	27.9011	11.1353	23.4909	47.8288	78.9873	40.4691	20.779	210.115	100.749	211.841	103.534	12.7162	42.7525	38.392	116.468	24.849	54.5587	29.7887	37.8445	53.7636	18.3521	21.0499	30.4917	18.168	36.4584
13.85_294.9984m/z		294.998	1	13.8461	0.8281	0	1	1	1	---	---	100 - 4.4	0	---	0	0	0	0	0	0	0	0	0	0	0	0	0	0	0	0	0	0	0	0	0	0	0	0	0	0	0	0	0	0	0	0	0	0	0
13.85_306.9988m/z		306.999	1	13.8461	0.413283	2	1	1	1	---	---	100	0	---	0	0	0	0	0	0	0	0	0	0	0	0	0	0	0	0	0	0	0	0	0	0	0	0	0	0	0	0	0	0	0	0	0	0	0
12.61_128.9326m/z		128.933	1	12.609	0.39305	0	0.100392	0.284294	1.5403	Mildronate	STZ-Diabetes	100	62.8583	16.5	53.3694	46.9962	66.8568	67.8641	45.4731	29.3732	75.8201	59.5369	68.3257	77.754	56.6302	39.0827	30.549	44.9198	43.3532	36.2326	40.2351	49.5643	62.8194	27.4282	55.4708	56.9437	59.9208	37.6639	64.3647	52.5452	82.3871	81.3045	81.0534	55.4479	70.6153	57.9519	72.9428	76.5112	73.9986
12.61_126.9356m/z		126.936	1	12.609	0.39795	0	0.130904	0.3426	1.55782	Mildronate	STZ-Diabetes	100 - 1.4	83.4668	16.65	56.2859	72.8922	102.548	66.423	69.8427	41.43	100.619	89.0122	74.0645	117.284	56.7834	63.038	50.0792	62.8191	51.8162	48.6818	42.3595	65.7196	97.9849	35.2363	64.0463	87.8091	92.7725	59.1477	67.8821	81.4989	126.369	79.5779	124.491	78.2075	93.7115	86.6425	79.0695	115.41	74.1987
12.61_122.0243m/z		122.024	1	12.609	1.78978	0	9.14446e-12	2.91427e-09	4.07608	Mildronate	STZ+Mildronate	100 - 0.306 - 0.466	67.8569	10.82	63.7161	56.2536	59.3049	55.1573	51.8577	36.4756	72.2009	89.8878	64.3671	63.1835	72.4488	45.0533	16.6371	16.4298	15.3008	15.8749	20.4802	17.5421	19.1741	15.3223	13.689	23.1713	15.1789	13.3501	76.8431	62.8956	73.0809	66.081	92.4336	68.8551	67.2446	87.4947	68.7168	62.1736	94.6687
12.61_121.0163m/z		121.016	1	12.609	0.5379	0	1	1	1	---	---	100 - 2.17	0	---	0	0	0	0	0	0	0	0	0	0	0	0	0	0	0	0	0	0	0	0	0	0	0	0	0	0	0	0	0	0	0	0	0	0	0
13.97_113.0122m/z		113.012	1	13.9695	0.543283	0	1	1	1	---	---	100 - 0.31	0	---	0	0	0	0	0	0	0	0	0	0	0	0	0	0	0	0	0	0	0	0	0	0	0	0	0	0	0	0	0	0	0	0	0	0	0
13.97_116.9826m/z		116.983	1	13.9695	0.973083	0	0.0137623	0.0658398	1.65599	Untreated	STZ-Diabetes	100 - 2.72 - 0.438	144.508	19.44	206.909	139.273	145.942	136.659	122.523	115.742	146.448	144.233	156.693	138.034	144.329	83.1593	74.7739	85.4496	67.8713	100.931	71.372	123.185	97.0363	187.441	76.0308	119.612	102.703	60.4172	249.538	155.717	179.843	163.724	218.392	218.487	136.395	140.393	167.282	135.828	188.595
13.97_129.0135m/z		129.013	1	13.9695	0.973633	0	0.176497	0.420488	1.37143	Mildronate	STZ-Diabetes	100 - 5.37	96.1957	10.14	105.912	104.437	72.656	108.63	59.7158	65.243	112.099	121.316	94.5774	113.377	78.3277	57.4771	64.3354	76.333	70.0617	67.7232	61.912	80.4901	90.6362	43.2727	83.6454	90.4171	74.5862	57.5713	127.733	116.768	89.5334	130.144	106.44	123.159	104.404	118.086	100.969	111.565	102.351
13.97_144.0298m/z		144.03	1	13.9695	9.29215	1	0.70089	0.968898	1.25211	Mildronate	STZ-Diabetes	100	12.3487	21.57	14.2887	11.3026	14.5161	13.6577	9.52777	5.41431	14.9982	13.0433	10.1695	14.4486	14.8013	6.63133	9.41934	8.1045	13.9241	8.18431	9.82415	9.71763	12.9332	11.8238	15.3143	8.74304	8.95847	7.71844	17.2325	12.6372	17.888	16.3626	16.9828	10.2206	13.9687	12.696	10.8568	14.2177	19.3408
12.61_89.5563m/z		89.5563	1	12.609	0.39305	0	0.255514	0.548555	3.17917	Untreated	STZ-Diabetes	100	0.52856	52.8	0.642006	0	0.574768	0.829032	0.527706	0.597849	1.0198	0	0	0.985209	0.588878	0	0.462705	0	0	0	0	0.53484	0	0.673225	0	0	0.58204	0	0.774275	0	0.708282	0.99322	0.940609	1.12856	0.949791	0	0	0.969462	0.769486
12.61_89.0101m/z		89.0101	1	12.609	0.663583	0	0.350553	0.683455	2.23284	Untreated	STZ-Diabetes	100	3.46912	45.2	1.23225	1.89015	2.63366	9.05279	3.03984	2.96605	0	4.58763	2.47963	5.06107	2.96953	3.30446	1.28065	1.05727	1.25778	0.693794	2.56702	2.46556	2.97745	1.73669	1.1117	2.06585	3.55837	4.23663	1.48612	2.11333	3.24543	10.8457	5.41836	5.59902	0	4.46549	2.6472	4.98018	3.88027
13.97_229.0465m/z		229.047	1	13.9695	0.68815	0	0.982267	1	1.28785	STZ-Diabetes	STZ+Mildronate	100 - 5.86	19.8508	46.57	8.20141	6.59893	15.6235	26.0521	19.126	20.753	11.1775	8.49641	28.0019	11.8339	23.182	15.7016	6.90244	6.66885	9.05046	27.062	39.0241	30.3967	8.51193	12.5631	19.447	5.33112	26.3855	20.2446	9.8911	7.37809	19.2527	31.2117	34.0912	39.1755	10.4102	8.27021	29.8941	11.6448	30.2919
12.61_88.9850m/z		88.985	1	12.609	0.663583	0	0.832573	1	1.3849	STZ+Mildronate	Mildronate	100	2.22535	63.06	4.1219	3.57026	2.62265	0	0	0	2.39027	0	4.12893	0	0.867178	2.25482	0.969819	0	1.30682	1.91857	1.95445	3.54419	2.42727	4.14747	2.32867	2.98231	1.46641	0	4.97112	3.99182	3.23187	0	0	0	2.22618	0	4.40794	0	1.13314
13.97_247.0571m/z		247.057	1	13.9695	1.09975	2	0.651088	0.91844	1.27036	Mildronate	STZ+Mildronate	100 - 4.8	99.9006	25.6	90.9435	79.746	71.0754	142.478	108.493	99.9712	85.583	55.1841	149.097	92.0697	125.375	92.0947	52.1705	43.9879	49.8229	132.248	160.405	159.11	47.4748	65.1784	92.2483	39.2512	134.346	93.3375	109.68	89.1619	87.5855	170.695	193.384	188.716	79.708	53.715	159.173	90.5981	163.827
13.97_289.0680m/z		289.068	1	13.9695	0.703183	0	0.133181	0.347244	1.40633	Mildronate	STZ-Diabetes	100 - 9.74	57.2605	17.35	65.067	58.1287	57.4944	65.8476	51.733	39.4633	65.5136	60.4928	46.7511	69.237	71.0272	30.5414	43.2336	29.615	37.6272	35.256	30.7523	67.8131	43.341	69.7225	62.2795	36.5124	55.8763	37.6295	78.4723	64.9921	70.8499	78.8885	92.2114	74.495	61.0163	58.8823	49.9103	68.1303	92.8111
13.97_325.0000m/z		325	1	13.9695	0.683767	0	1	1	1	---	---	100	0	---	0	0	0	0	0	0	0	0	0	0	0	0	0	0	0	0	0	0	0	0	0	0	0	0	0	0	0	0	0	0	0	0	0	0	0
12.61_82.5027m/z		82.5027	1	12.609	0.5379	0	1	1	1	---	---	100	0	---	0	0	0	0	0	0	0	0	0	0	0	0	0	0	0	0	0	0	0	0	0	0	0	0	0	0	0	0	0	0	0	0	0	0	0
13.97_331.0391m/z		331.039	1	13.9695	1.66122	0	1	1	1	---	---	100	0	---	0	0	0	0	0	0	0	0	0	0	0	0	0	0	0	0	0	0	0	0	0	0	0	0	0	0	0	0	0	0	0	0	0	0	0
13.97_331.5409m/z		331.541	1	13.9695	1.38615	0	1	1	1	---	---	100	0	---	0	0	0	0	0	0	0	0	0	0	0	0	0	0	0	0	0	0	0	0	0	0	0	0	0	0	0	0	0	0	0	0	0	0	0
13.97_387.0355m/z		387.036	1	13.9695	0.413183	0	0.548116	0.835717	1.49896	Untreated	STZ-Diabetes	100 - 29.3	17.2458	9.89	18.8388	19.0078	15.805	17.2288	17.8813	14.7129	12.3854	16.177	17.0682	18.7513	23.8753	0	12.0536	12.2389	11.4911	6.06127	9.00881	18.177	17.3207	21.1629	15.9252	17.6164	18.7769	6.22656	22.72	21.2521	19.4763	20.6409	31.8725	27.7736	11.5352	15.7464	18.2216	18.4516	31.1979
13.97_455.0726m/z		455.073	1	13.9695	0.4133	0	0.570654	0.850157	Infinity	Untreated	STZ-Diabetes	100 - 13 - 3.36	0.400621	244.95	0	0	0	2.40372	0	0	0	0	1.38363	0	0	0	0	0	0	0	0	0	0	0	0	0	0	0	0	0	0	2.87977	0	0	0	0	1.47713	0	0
14.11_556.0855m/z		556.086	1	14.1144	0.683767	0	0.330418	0.654987	Infinity	Untreated	STZ-Diabetes	100 - 19.5	1.69494	187.41	0	0	0	7.91132	2.25834	0	0.196591	0.0129752	0	0	0	0	0	0	0	0	0	0	0	0.0130597	0	4.79378	0	0	0	0	0	9.47813	4.02537	0	0.183095	0.0126298	0	0	0
12.48_411.1148m/z		411.115	1	12.4765	0.663583	0	0.0741949	0.231817	1.41551	Mildronate	STZ-Diabetes	100 - 10.2	97.2698	15.31	74.8079	93.1779	92.5327	85.2182	65.9038	59.9538	111.053	106.169	112.618	93.5509	79.2356	80.9934	50.6147	69.1101	64.2583	58.6304	87.2276	82.4621	71.492	39.9285	92.4266	97.1978	84.6591	72.1013	90.2201	104.18	114.027	102.095	117.47	113.175	103.429	103.342	120.228	92.0556	103.537
14.11_566.0979m/z		566.098	1	14.1144	0.543283	0	1.66706e-06	5.95398e-05	4.01133	STZ-Diabetes	Mildronate	100 - 12.7	132.699	26.48	35.9003	44.0038	19.4907	47.3668	35.8097	42.3008	39.5317	15.7951	25.3226	18.1404	76.6514	23.0457	102.948	84.7572	94.1895	142.681	129.107	242.514	97.6724	101.159	212.229	90.1544	138.151	144.098	43.2966	49.1995	24.0182	56.7476	63.8289	79.8513	36.818	15.3746	27.0338	17.8505	100.16
14.26_572.0805m/z		572.081	1	14.2594	0.705367	0	0.567566	0.8497	Infinity	Mildronate	Untreated	100 - 18.4	2.34215	207.1	0	0	0	0	0	0	0	0	0	12.1162	1.93672	0	0	0	0	6.89985	0	0	0	3.29541	0	0	0	0	0	0	0	0	0	0	0	0	0	11.9225	2.53071
14.26_592.1820m/z		592.182	1	14.2594	0.41545	0	0.432448	0.725945	Infinity	Mildronate	STZ-Diabetes	100 - 18.3	1.52441	167.72	3.11452	0	1.5386	0	0	0	0	0	9.14647	0	0	0	0	0	0	0	0	0	0	0	0	0	0	0	3.75618	0	1.896	0	0	0	0	0	9.76455	0	0
14.26_657.0988m/z		657.099	1	14.2594	0.41545	0	0.331666	0.656205	Infinity	Mildronate	STZ-Diabetes	100 - 23.2 - 4.36	6.80406	230.61	0	0	0	0	6.49234	0	0	0	38.7891	2.03526	0	0	0	0	0	0	0	0	0	0	0	0	0	0	0	0	0	0	11.5723	0	0	0	41.4104	2.00273	0
14.26_675.1089m/z		675.109	1	14.2594	0.56045	1	0.105793	0.293927	Infinity	Untreated	Mildronate	100 - 18.4	0.390216	164.29	0.833298	0	0	0	1.508	0	0	0	0	0	0	0	0	0	0	0	0	0	0	0	0	0	0	0	1.00498	0	0	0	2.68793	0	0	0	0	0	0
14.26_698.0643m/z		698.064	1	14.2594	0.274967	0	0.400842	0.706764	Infinity	STZ+Mildronate	Untreated	100 - 19.4	2.28866	160.41	0	0	0	0	0	0	0	4.39209	0	2.81187	0	0	0	0	0	0	0	0	0	0	0	0	13.732	0	0	0	0	0	0	0	0	4.27516	0	2.76693	0
17.96_199.9753m/z		199.975	1	17.9613	0.415083	0	1	1	1	---	---	100	0	---	0	0	0	0	0	0	0	0	0	0	0	0	0	0	0	0	0	0	0	0	0	0	0	0	0	0	0	0	0	0	0	0	0	0	0
14.26_883.0742m/z		883.074	1	14.2594	0.274967	0	1	1	1	---	---	100 - 14	0	---	0	0	0	0	0	0	0	0	0	0	0	0	0	0	0	0	0	0	0	0	0	0	0	0	0	0	0	0	0	0	0	0	0	0	0
12.48_89.0600m/z		89.06	1	12.4765	0.663583	0	0.0196051	0.0862252	1.40496	Mildronate	Untreated	100	30.7467	14.63	25.4687	20.2958	24.8024	23.9845	21.6022	15.1527	36.9213	33.2125	34.8383	33.3306	22.2195	23.9581	17.7489	22.8507	21.7591	19.2824	24.218	26.5873	24.5371	16.017	25.4383	27.9639	21.2768	24.992	30.7158	22.6922	30.5638	28.7346	38.5048	28.6038	34.3868	32.3283	37.1925	32.7978	29.0342
12.34_533.2541m/z		533.254	1	12.3365	0.510383	0	0.0463595	0.16374	1.71515	Mildronate	STZ-Diabetes	100 - 17.8	106.874	21.2	86.6713	70.7995	113.479	63.8411	40.5765	70.3684	128.777	130.095	102.847	115.617	92.2628	71.6467	45.4906	91.8138	44.7692	46.2619	78.0607	67.4749	79.7308	32.5075	86.5825	96.1893	66.6056	86.1269	104.528	79.159	139.839	76.4847	72.3256	132.835	119.937	126.631	109.798	113.769	120.56
14.39_126.9525m/z		126.953	1	14.3894	0.831483	0	0.0152005	0.0708387	26.2573	STZ-Diabetes	Untreated	100 - 1.12 - 0.249	275.952	31.84	8.20217	12.1476	9.75954	17.634	5.7028	9.61126	290.847	16.5155	15.643	14.0562	12.6353	12.2577	1190.78	26.6867	330.846	39.2636	29.5348	38.604	36.6751	11.3147	33.2876	27.9183	35.1009	30.6451	9.89201	13.5819	12.0266	21.1264	10.165	18.1432	270.881	16.0759	16.7001	13.8316	16.5106
12.34_531.2557m/z		531.256	1	12.3365	0.510383	0	0.140821	0.361113	1.48746	Mildronate	STZ-Diabetes	100 - 17	101.666	17.48	86.1884	80.5571	108.715	79.2612	39.4486	55.3256	123.628	144.146	78.2564	122.636	72.2504	69.0769	55.0917	86.5614	58.6756	62.0728	71.3056	76.3829	79.3981	39.3263	76.16	76.5636	74.6326	83.1288	103.945	90.0688	133.969	94.9586	70.3151	104.438	115.141	140.308	83.5446	120.676	94.4095
14.39_176.9861m/z		176.986	1	14.3894	0.705367	0	0.00396686	0.0248634	2.19345	STZ-Diabetes	Mildronate	100 - 1.04	40.0574	22.93	20.577	25.3883	31.0172	18.4438	10.9903	17.0899	18.3266	22.9155	20.1649	21.557	14.391	12.2185	47.1394	34.0045	56.2544	28.484	39.639	34.8228	61.1705	20.4654	54.1995	28.489	34.6363	14.5977	24.8163	28.386	38.2222	22.0966	19.5896	32.2607	17.0686	22.3054	21.5276	21.2125	18.8047
14.39_261.0879m/z		261.088	1	14.3894	0.705367	1	0.00403047	0.0251859	2.561	STZ-Diabetes	Mildronate	100 - 9.42	44.9239	23.39	15.6399	22.3017	36.3837	19.7244	12.0622	14.8933	17.0568	20.3072	20.3765	12.9315	22.1309	12.4466	44.9976	33.9903	70.0985	49.2966	45.5326	25.6278	73.221	21.1157	56.7559	24.9325	35.3645	13.0507	18.8621	24.935	44.8353	23.6308	21.5003	28.1141	15.8859	19.7666	21.7535	12.7248	28.9184
14.39_281.0269m/z		281.027	1	14.3894	0.541583	0	1	1	1	---	---	100 - 3.87	0	---	0	0	0	0	0	0	0	0	0	0	0	0	0	0	0	0	0	0	0	0	0	0	0	0	0	0	0	0	0	0	0	0	0	0	0
14.39_315.0724m/z		315.072	1	14.3894	0.825333	0	0.113673	0.310652	2.10378	STZ+Mildronate	Untreated	100 - 13.6 - 1.55	646.837	33.8	430.099	131.491	342.907	304.526	260.879	374.886	110.878	530.314	554.562	118.468	405.018	372.656	603.417	384.627	934.635	227.978	207.713	960.681	707.96	471.687	1158.77	781.704	401.505	359.396	518.709	147.017	422.562	364.836	465.003	707.674	103.266	516.195	592.037	116.575	529.236
14.39_351.0490m/z		351.049	1	14.3894	0.56045	0	0.199278	0.4574	2.05873	STZ+Mildronate	Untreated	100 - 10.3	105.774	42.31	80.4095	17.3884	48.2268	45.4712	47.8608	68.9135	13.8962	82.6034	104.28	13.9094	74.0062	64.8678	92.3203	61.1836	146.482	34.7308	26.0002	171.825	104.623	71.7446	191.754	137.355	64.8885	64.28	96.9758	19.4415	59.4295	54.4766	85.3093	130.088	12.9422	80.4042	111.327	13.687	96.7037
14.53_121.9993m/z		121.999	1	14.5299	0.415467	0	0.578586	0.850157	Infinity	STZ+Mildronate	Mildronate	100	0.0936879	244.95	0	0	0	0	0.454437	0	0	0	0	0	0	0	0	0	0	0	0	0	0	0.562128	0	0	0	0	0	0	0	0	0.81001	0	0	0	0	0	0
14.53_127.0163m/z		127.016	1	14.5299	3.69858	0	0.11205	0.306815	1.41042	Mildronate	STZ-Diabetes	100 - 1.6	877.15	9.94	870.942	841.678	628.99	1062.27	540.563	527.506	1033.3	1055.77	923.006	1014.94	705.794	530.085	573.504	700.113	608.22	584.603	566.04	698.96	811.573	418.763	690.181	785.665	637.485	535.611	1050.38	941.058	775.099	1272.66	963.526	995.774	962.372	1027.66	985.379	998.722	922.26
14.53_130.9981m/z		130.998	1	14.5299	0.415467	0	0.00232855	0.0165475	2.12263	Mildronate	STZ-Diabetes	100	11.9271	17.98	11.9	14.6154	11.4006	11.9993	8.32461	10.4902	10.7671	11.0559	18.103	11.6622	10.3033	9.67129	7.29338	4.4108	2.90303	5.4288	5.50528	8.17285	8.47613	14.2694	3.19818	9.96318	6.63602	4.73597	14.3517	16.3411	14.0488	14.3758	14.8382	19.8024	10.028	10.7616	19.3264	11.4758	13.4633
14.53_139.0163m/z		139.016	1	14.5299	2.1871	0	0.00446608	0.0273308	1.87029	Mildronate	STZ+Mildronate	100 - 76.1 - 1.49	50.3792	21.8	43.5028	49.2961	43.5522	63.9599	40.4916	34.8091	49.3685	49.2306	54.3636	66.0713	57.6178	25.6235	14.3625	35.1969	31.103	28.2376	17.534	49.5277	26.4936	28.7139	26.7263	39.3504	22.9384	17.3966	52.4654	55.1167	53.669	76.627	72.1742	65.7093	45.9796	47.9199	58.0373	65.0152	75.289
12.34_449.0248m/z		449.025	1	12.3365	0.510383	0	0.644191	0.912438	1.2322	Mildronate	Untreated	100 - 11.7	77.866	10.94	73.2202	51.5021	64.336	58.0607	50.0751	81.963	70.5103	66.3632	87.3991	82.1258	85.6124	75.1848	76.6339	57.0318	47.8295	53.1607	77.8477	115.815	79.9604	29.8639	110.505	61.8355	74.7857	76.6103	88.3053	57.5832	79.2807	69.5595	89.2563	154.722	65.67	64.5965	93.3052	80.8131	111.87
12.34_351.0570m/z		351.057	1	12.3365	0.510383	1	0.232541	0.514156	1.30722	Mildronate	Untreated	100 - 13.2 - 0.459	459.013	11.52	397.125	298.646	368.705	328.701	321.897	391.755	523.92	486.256	426.823	525.448	412.503	379.127	408.619	336.528	237.697	239.127	348.097	585.794	427.973	188.766	556.108	346.641	359.595	378.425	478.942	333.908	454.352	393.799	573.764	739.517	487.954	473.311	455.667	517.049	539.017
14.53_217.1080m/z		217.108	1	14.5299	0.541583	2	0.000632744	0.00613924	2.1324	STZ-Diabetes	Mildronate	100 - 9.89	18.3813	22.16	5.83697	11.3563	12.3379	9.51425	6.87719	11.5061	7.43177	7.96687	15.68	4.46522	10.5468	5.6294	25.4939	17.1882	18.2028	18.4431	18.1301	12.8299	23.3806	11.2219	26.155	11.4865	18.7187	14.8261	7.03952	12.6971	15.2038	11.3985	12.2582	21.7201	6.9216	7.75477	16.7396	4.39384	13.7815
14.26_542.0699m/z		542.07	1	14.2594	0.828767	0	0.589818	0.85741	2291.35	STZ-Diabetes	Mildronate	100 - 15.3	2.51258	162.68	7.35551	0	0	4.30509	0	0	0	0.00657932	0	0	0	0	0	0	0	0	0	15.0755	0	0	0	0	4.2471	0	8.87092	0	0	5.1577	0	0	0	0.00640416	0	0	0
14.26_513.0543m/z		513.054	1	14.2594	0.560367	0	0.47002	0.764544	Infinity	STZ-Diabetes	Untreated	100 - 15.4 - 2.81	0.266855	244.95	0	0	0	0	0	0	0	0	0	0	0	0	0	0	0	1.60113	0	0	0	0	0	0	0.243146	0	0	0	0	0	0	0	0	0	0	0	0
14.26_437.0254m/z		437.025	1	14.2594	0.41545	0	0.213921	0.482721	Infinity	Untreated	STZ-Diabetes	100 - 9.83	0.902587	161.02	0	0	3.33426	2.08126	0	0	0	0	0	1.31658	0	0	0	0	0	0	0	0	0	0	0	0	0	0.198007	0	0	4.10879	2.49344	0	0	0	0	0	1.29553	0
14.26_414.0210m/z		414.021	1	14.2594	0.274967	0	0.583846	0.851417	2.90248	STZ+Mildronate	Untreated	100 - 7.28	2.13697	82.38	0	0	2.39886	0	0	2.01867	0	3.89491	2.99903	3.67867	2.18762	0	0.466824	4.28394	5.93893	0.932323	0	0	0	2.12266	6.3768	0	1.16523	3.15711	0	0	2.95609	0	0	3.81065	0	3.79122	3.20169	3.61987	2.85856
14.11_739.0298m/z		739.03	1	14.1144	0.274967	0	1	1	1	---	---	100 - 14.7	0	---	0	0	0	0	0	0	0	0	0	0	0	0	0	0	0	0	0	0	0	0	0	0	0	0	0	0	0	0	0	0	0	0	0	0	0
12.48_406.0216m/z		406.022	1	12.4765	0.3981	0	1	1	1	---	---	100 - 4.1	0	---	0	0	0	0	0	0	0	0	0	0	0	0	0	0	0	0	0	0	0	0	0	0	0	0	0	0	0	0	0	0	0	0	0	0	0
14.26_106.0043m/z		106.004	1	14.2594	0.41545	0	1	1	1	---	---	100	0	---	0	0	0	0	0	0	0	0	0	0	0	0	0	0	0	0	0	0	0	0	0	0	0	0	0	0	0	0	0	0	0	0	0	0	0
12.48_376.0649m/z		376.065	1	12.4765	0.510383	0	1	1	1	---	---	100 - 8.33	0	---	0	0	0	0	0	0	0	0	0	0	0	0	0	0	0	0	0	0	0	0	0	0	0	0	0	0	0	0	0	0	0	0	0	0	0
14.26_114.0018m/z		114.002	1	14.2594	0.828633	0	0.981201	1	1.95385	Untreated	STZ+Mildronate	100	0.137834	244.95	0	0	0	0.827005	0	0	0	0	0	0	0.651841	0	0	0	0	0	0	0.779008	0	0.42327	0	0	0	0	0	0	0	0.990791	0	0	0	0	0	0	0.85176
14.26_133.0501m/z		133.05	1	14.2594	0.41545	0	0.903393	1	1.37986	STZ-Diabetes	Mildronate	43.7 - 100 - 1.13	0.778664	50.03	0	2.15518	0.673334	1.70254	0	0	0	1.11784	0	0	1.57448	0.693524	0.628949	0.776326	1.36461	1.20931	0	0.692788	0.877281	0	0.938838	0.870825	0.732714	0.797917	0	2.40965	0.829744	2.03972	0	0	0	1.08808	0	0	2.05738
14.26_185.0453m/z		185.045	1	14.2594	0.683767	1	0.000848032	0.00767117	2.20662	STZ+Mildronate	Mildronate	100 - 5.74	21.8977	26.88	7.7273	11.6826	11.6317	10.9932	6.16682	13.5207	9.38376	7.48487	13.499	6.38179	15.3847	7.40777	12.8598	13.6444	13.0308	25.9295	21.7129	16.1213	21.6984	11.8804	25.1939	28.0992	29.3772	15.1371	9.3193	13.062	14.3337	13.1704	10.992	25.523	8.73959	7.2856	14.4112	6.27978	20.1031
12.48_363.0571m/z		363.057	1	12.4765	0.518733	1	1	1	1	---	---	100 - 12.3	0	---	0	0	0	0	0	0	0	0	0	0	0	0	0	0	0	0	0	0	0	0	0	0	0	0	0	0	0	0	0	0	0	0	0	0	0
12.48_326.9793m/z		326.979	1	12.4765	0.631017	0	0.0131856	0.0636687	3.32822	Mildronate	STZ+Mildronate	100 - 3.94	175.103	37.02	142.942	118.58	105.132	317.759	266.638	88.9175	205.653	126.675	146.878	245.392	239.519	86.5022	2.6981	63.179	12.077	42.5016	0	266.174	3.72185	215.841	33.0426	58.0966	4.96794	0	172.391	132.582	129.553	380.691	475.268	167.85	191.535	123.303	156.803	241.47	312.979
12.48_319.0071m/z		319.007	1	12.4765	0.518733	0	0.00502319	0.0299188	3.32374	Untreated	STZ+Mildronate	100 - 6.7 - 2.05	54.044	47.86	46.2615	34.9568	34.162	98.334	80.7414	29.8083	70.439	26.807	38.3191	73.5172	79.4467	24.7188	0	12.8142	0	7.12073	0	79.812	2.25993	70.0554	10.7551	14.4897	0	0	55.7925	39.0842	42.0976	117.809	143.917	56.2692	65.6036	26.0933	40.9085	72.3421	103.813
14.26_214.0199m/z		214.02	1	14.2594	0.41545	0	0.699458	0.96821	98.5488	STZ-Diabetes	Mildronate	100	0.526426	235.73	0	4.25516e-05	0.567529	0.0181881	0.000359434	1.7563e-05	0	0.000926413	3.40644e-05	0	0	0.0310902	2.65426e-05	0.000554247	0.000118033	0	0	3.15786	0	2.06308	0	0	0.0297818	0	0	4.75758e-05	0.699361	0.0217902	0.000640673	3.31538e-05	0	0.000901749	3.63664e-05	0	0
12.34_336.0220m/z		336.022	1	12.3365	0.377917	0	0.0339631	0.133121	1.83124	Mildronate	STZ-Diabetes	100 - 6.76	87.0399	21.73	80.0798	83.9082	90.8926	55.1771	35.7829	46.6023	125.359	98.5618	63.9239	116.196	56.647	61.551	38.9606	61.2809	39.7642	38.8207	47.2219	59.1346	61.281	36.4211	71.3858	76.1167	45.3377	60.4229	96.5781	93.8156	112.006	66.1048	63.7811	87.9713	116.754	95.9378	68.2436	114.339	74.0206
12.48_303.0485m/z		303.049	1	12.4765	0.3981	0	1	1	1	---	---	100 - 19.8	0	---	0	0	0	0	0	0	0	0	0	0	0	0	0	0	0	0	0	0	0	0	0	0	0	0	0	0	0	0	0	0	0	0	0	0	0
14.26_263.0087m/z		263.009	1	14.2594	0.419883	0	1	1	1	---	---	100 - 3.99	0	---	0	0	0	0	0	0	0	0	0	0	0	0	0	0	0	0	0	0	0	0	0	0	0	0	0	0	0	0	0	0	0	0	0	0	0
14.26_270.5309m/z		270.531	1	14.2594	0.56045	0	1	1	1	---	---	100	0	---	0	0	0	0	0	0	0	0	0	0	0	0	0	0	0	0	0	0	0	0	0	0	0	0	0	0	0	0	0	0	0	0	0	0	0
12.48_255.0509m/z		255.051	1	12.4765	0.3981	1	1	1	1	---	---	100 - 9.18	0	---	0	0	0	0	0	0	0	0	0	0	0	0	0	0	0	0	0	0	0	0	0	0	0	0	0	0	0	0	0	0	0	0	0	0	0
14.26_285.5362m/z		285.536	1	14.2594	0.705367	0	1	1	1	---	---	100 - 4.02	0	---	0	0	0	0	0	0	0	0	0	0	0	0	0	0	0	0	0	0	0	0	0	0	0	0	0	0	0	0	0	0	0	0	0	0	0
12.48_229.0021m/z		229.002	1	12.4765	0.9329	0	0.0620474	0.202906	Infinity	STZ+Mildronate	Mildronate	100	7.21211	86.02	5.45127	10.1707	9.51301	0.131754	0	0	0	0	0	0	0	0	10.3585	3.88094	9.06462	0	6.51022	0	15.2068	0	9.82064	11.4018	6.8434	0	6.57436	11.3715	11.7228	0.157847	0	0	0	0	0	0	0
14.26_286.0380m/z		286.038	1	14.2594	0.41545	0	1	1	1	---	---	100	0	---	0	0	0	0	0	0	0	0	0	0	0	0	0	0	0	0	0	0	0	0	0	0	0	0	0	0	0	0	0	0	0	0	0	0	0
12.48_205.0532m/z		205.053	1	12.4765	0.518733	0	0.478642	0.773707	1.20814	Mildronate	STZ-Diabetes	100	14.1888	13.12	14.0205	16.0206	12.9471	11.2792	10.4326	9.33568	16.3244	16.7365	12.6791	15.9181	11.5198	11.9549	10.5926	12.2494	10.9529	9.86419	12.8468	13.9601	14.044	8.5566	13.8896	18.2944	13.6558	8.68471	16.909	17.9122	15.9547	13.513	18.5956	17.623	15.2038	16.291	13.5359	15.6637	15.0529
14.26_286.0703m/z		286.07	1	14.2594	0.828767	1	1.13692e-07	7.79204e-06	5.02795	STZ-Diabetes	Mildronate	100 - 3.67	138.087	22.92	28.3029	24.6413	46.4237	26.658	14.0362	49.1391	33.4821	28.9266	26.4923	21.1562	42.0494	12.6761	118.763	131.148	189.944	150.927	141.17	96.5683	177.705	64.5	81.7628	141.123	149.671	92.6227	34.134	27.5508	57.2076	31.9376	25.0189	92.7601	31.1837	28.1565	28.2826	20.8181	54.9459
12.48_135.0447m/z		135.045	1	12.4765	0.858633	0	0.0811078	0.247263	1.74847	Mildronate	STZ+Mildronate	100 - 3.39	37.6514	12.32	31.8414	25.6959	29.2671	32.9736	18.9626	16.6576	43.7874	34.2772	34.0131	71.9437	23.7468	18.1406	13.479	22.5022	22.7573	19.0551	24.4261	35.1029	23.7498	17.4708	21.9914	22.0778	24.5003	19.4137	38.4014	28.7299	36.0656	39.504	33.7998	31.4446	40.7815	33.3647	36.3116	70.7938	31.0299
14.26_348.0871m/z		348.087	1	14.2594	0.831483	1	0.276084	0.582985	1.45416	Mildronate	STZ+Mildronate	100 - 7.82	90.8085	27.05	91.6664	50.9834	77.4815	135.328	84.6711	78.6313	83.7414	44.8115	68.8825	112.882	155.104	79.4293	48.4901	73.9659	29.8232	81.0835	60.565	107.994	62.9184	35.4755	65.5599	59.5459	62.6365	88.5482	110.552	57.0033	95.4798	162.129	150.922	148.432	77.9929	43.6185	73.5374	111.078	202.674
12.48_91.0545m/z		91.0545	1	12.4765	0.915117	0	0.296574	0.611906	2.6664	Mildronate	STZ+Mildronate	100 - 5.62	6.27542	40.91	5.91929	2.11921	8.44904	6.15225	1.80872	2.13232	4.92289	3.71445	4.45769	20.5938	2.18203	1.7816	1.06665	1.58527	2.4455	2.78296	2.87056	7.68945	3.50628	2.8045	1.44652	1.5681	3.30847	1.48725	7.13881	2.36944	10.4117	7.37069	3.22395	4.02519	4.58495	3.61556	4.75893	20.2647	2.85126
12.48_273.0613m/z		273.061	1	12.4765	0.3981	0	0.413252	0.706764	Infinity	Untreated	Mildronate	100 - 10.5	0.183996	244.95	0	0	0	0	0	1.10398	0	0	0	0	0	0	0	0	0	0	0	0	0	0	0	0	0	0	0	0	0	0	0	2.08398	0	0	0	0	0
17.96_210.5397m/z		210.54	1	17.9613	0.939283	0	0.994523	1	1.74811	STZ+Mildronate	STZ-Diabetes	100 - 4.73	0.364828	244.95	2.08149	0	0	0	0	0	0	0	0	0	1.97488	0	1.25219	0	0	0	0	0	0	2.18897	0	0	0	0	2.51033	0	0	0	0	0	0	0	0	0	2.58058
18.77_172.0009m/z		172.001	1	18.7686	0.805433	1	0.796119	1	Infinity	Mildronate	STZ+Mildronate	100	0.224011	244.95	0	0	0	0	0	1.018	0	0	0	0	1.34407	0	0	0	0	1.21409	0	0	0	0	0	0	0	0	0	0	0	0	0	1.92168	0	0	0	0	1.75629
17.96_301.9657m/z		301.966	1	17.9613	0.4098	0	1	1	1	---	---	100 - 5.35	0	---	0	0	0	0	0	0	0	0	0	0	0	0	0	0	0	0	0	0	0	0	0	0	0	0	0	0	0	0	0	0	0	0	0	0	0
28.19_160.8966m/z		160.897	1	28.1903	1.20632	1	0.0678192	0.215909	1.49814	Mildronate	STZ-Diabetes	100 - 1.83	1553.42	17.88	1387	999.113	1528.92	1568.29	1260.55	851.442	1721.69	1357.39	1643.03	1930.99	1523.09	1144.32	698.598	1065.18	1186.6	945.978	999.602	1325.45	1374.48	665.058	1363.37	1538.25	1365.66	830.572	1672.76	1117.08	1884.07	1878.89	2246.86	1607.27	1603.5	1321.25	1754.06	1900.12	1990.22
28.19_162.8936m/z		162.894	1	28.1903	1.20632	0	0.0712924	0.224954	1.493	Mildronate	STZ-Diabetes	100 - 1.84	1532.51	17.53	1383.09	983.47	1511.9	1561.03	1238.84	851.839	1696.26	1346.9	1640.84	1885.88	1494.75	1130.41	686.169	1054.47	1170.94	931.647	993.509	1322.06	1360.76	657.178	1352.22	1521.86	1366.23	830.525	1668.04	1099.59	1863.1	1870.19	2208.17	1608.02	1579.82	1311.05	1751.73	1855.74	1953.19
28.19_164.8906m/z		164.891	1	28.1903	0.937233	0	0.0836182	0.251766	1.48229	Mildronate	STZ-Diabetes	100 - 1.41	480.797	17.38	430.675	301.649	479.514	501.728	401.436	264.843	532.664	418.148	511.696	587.41	480.499	354.365	209.964	334.689	370.069	290.961	325.105	415.378	427.083	207.596	423.693	479.567	430.788	264.936	519.404	337.266	590.901	601.094	715.538	499.945	496.099	407.016	546.275	578.021	627.867
28.19_222.8972m/z		222.897	1	28.1903	1.19933	0	0.0905468	0.263808	1.49994	Mildronate	STZ-Diabetes	100 - 2.78	1109.15	18.94	1018.74	731.569	1018.26	1075.33	792.065	537.668	1271.92	1034.51	1193.12	1407.72	1030.75	716.903	525.34	799.864	865.872	646.878	707.765	891.091	1030.95	465.775	911.921	1068.55	912.654	541.318	1228.62	817.948	1254.79	1288.3	1411.81	1014.96	1184.61	1006.97	1273.74	1385.22	1346.88
28.19_224.8943m/z		224.894	1	28.1903	1.20632	0	0.0893182	0.262015	1.50251	Mildronate	STZ-Diabetes	100 - 2.76	1091.54	19.6	1017.36	706.91	986.479	1071.79	799.402	538.418	1269.82	1012.95	1187.33	1351.53	1018.6	708.975	515.079	777.376	863.207	641.188	675.757	886.24	1021.82	461.958	909.795	1051.35	905.238	538.118	1226.96	790.378	1215.63	1284.05	1424.89	1016.37	1182.65	985.984	1267.57	1329.93	1331
28.19_226.8914m/z		226.891	1	28.1903	1.06998	0	0.0880025	0.260239	1.50026	Mildronate	STZ-Diabetes	100 - 2.06	350.951	18.56	328.179	224.971	317.041	339.455	255.223	173.751	408.831	327.147	379.31	435.357	327.804	227.257	168.224	253.179	266.872	208.084	220.344	286.856	323.341	149.669	300.94	330.776	295.449	168.499	395.792	251.534	390.687	406.684	454.921	327.99	380.766	318.437	404.942	428.398	428.341
28.19_324.7984m/z		324.798	1	28.1903	0.674883	0	0.153242	0.381737	1.69212	Mildronate	STZ-Diabetes	100 - 1.88	218.627	27.72	162.935	85.4613	225.867	251.294	240.116	114.129	190.668	141.671	221.827	290.048	288.945	178.605	63.4247	119.956	157.341	121.6	123.737	189.161	173.437	78.8554	184.608	229.714	227.761	92.5689	196.504	95.5521	278.334	301.062	427.995	215.442	177.58	137.899	236.817	285.412	377.563
28.19_326.7955m/z		326.795	1	28.1903	0.66345	0	0.204411	0.464805	1.62885	Mildronate	STZ-Diabetes	100 - 2.79	175.528	29.2	143.649	75.5853	206.186	203.212	191.53	93.4646	151.985	113.276	173.81	244.65	228.056	141.391	52.357	97.2151	134.534	103.23	104.888	154.348	142.333	60.0656	166.827	184.488	182.66	73.3952	173.244	84.51	254.081	243.458	341.393	176.433	141.552	110.261	185.555	240.739	298.001
28.32_390.0233m/z		390.023	1	28.3242	0.538217	0	1	1	1	---	---	100 - 13	0	---	0	0	0	0	0	0	0	0	0	0	0	0	0	0	0	0	0	0	0	0	0	0	0	0	0	0	0	0	0	0	0	0	0	0	0
28.45_228.5396m/z		228.54	1	28.4539	2.12808	0	1	1	1	---	---	100 - 3.97	0	---	0	0	0	0	0	0	0	0	0	0	0	0	0	0	0	0	0	0	0	0	0	0	0	0	0	0	0	0	0	0	0	0	0	0	0
28.45_229.0412m/z		229.041	1	28.4539	1.45848	0	1	1	1	---	---	100	0	---	0	0	0	0	0	0	0	0	0	0	0	0	0	0	0	0	0	0	0	0	0	0	0	0	0	0	0	0	0	0	0	0	0	0	0
28.45_265.3548m/z		265.355	1	28.4539	1.07118	0	0.820543	1	4.81802	Mildronate	STZ+Mildronate	100 - 0.69	1.75921	156.94	3.96661	3.03945	0	0	0	0	7.29268	0	3.26256	0	0	0	4.6354	0	0	0	0	2.62375	2.19078	0	0	0	0	0	4.78383	3.39833	0	0	0	0	6.79206	0	3.48303	0	0
28.45_265.6892m/z		265.689	1	28.4539	1.46468	0	0.413252	0.706764	Infinity	Untreated	Mildronate	100	0.381541	244.95	0	0	0	2.28924	0	0	0	0	0	0	0	0	0	0	0	0	0	0	0	0	0	0	0	0	0	0	0	2.74262	0	0	0	0	0	0	0
28.45_280.9600m/z		280.96	1	28.4539	0.530633	0	0.000109198	0.00153358	2.77557	Untreated	STZ+Mildronate	100 - 3.31	3.10004	30.28	4.12152	1.58541	2.35182	2.94343	4.39127	3.2068	2.26244	2.62138	2.88472	3.37383	5.90582	1.2903	0.611817	1.28599	1.20498	0.882995	1.08508	1.77676	0.891153	0.542584	1.33862	1.44573	1.20623	1.2771	4.97065	1.77261	2.89812	3.52637	7.82721	6.05347	2.10713	2.55159	3.07966	3.31991	7.71713
28.45_351.0655m/z		351.066	1	28.4539	0.530633	0	0.135953	0.351814	4.20883	Mildronate	STZ+Mildronate	100 - 16.4	12.0179	72.96	4.59363	10.2229	7.2174	25.0017	6.26694	3.77139	31.3298	9.07107	0	10.3755	18.5002	2.83056	8.35333	9.80903	2.5515	5.68091	0	12.945	3.42955	10.3743	3.32849	0	0	0	5.54003	11.4299	8.89394	29.9532	11.1705	7.11925	29.1791	8.82957	0	10.2096	24.1742
28.45_398.5362m/z		398.536	1	28.4539	2.12952	0	0.221341	0.495148	2.44077	Mildronate	Untreated	100 - 8.18	15.0887	52.38	6.2856	10.5898	6.58719	9.58743	0	4.04165	30.6139	19.2809	13.5136	12.1096	10.424	4.59018	14.0701	13.1213	4.66147	10.1922	4.34146	4.90048	15.8735	8.11932	13.5726	0	0	7.05536	7.58059	11.8402	8.11733	11.4862	0	7.62942	28.5123	18.7676	14.4268	11.9161	13.6211
28.45_399.0374m/z		399.037	1	28.4539	1.07118	0	0.631332	0.900072	9.03083	Mildronate	STZ+Mildronate	100 - 4.88	1.21459	95.16	0.280516	0.264787	1.67476	0	0	0.0173555	5.91292	0.677762	0.310337	0.225606	0.124841	0.0360489	1.69035e-05	0.0991812	0.112097	0.136156	4.3587	0.155601	0.0439497	0.191712	0.0670344	0.352409	0.151854	0	0.338309	0.296051	2.0638	0	0	0.0327621	5.50702	0.659718	0.331309	0.222	0.16313
28.45_458.0881m/z		458.088	1	28.4539	1.19402	0	0.163175	0.399077	1.44519	Mildronate	STZ-Diabetes	100 - 14	57.8244	25.05	41.5986	34.2725	51.7423	68.7588	20.2422	34.3578	67.0486	58.2293	43.7394	81.7954	48.3816	47.7519	45.9368	29.8316	37.0932	34.644	24.4194	68.1451	35.3417	26.9772	39.9349	47.6851	58.764	44.7805	50.169	38.3192	63.7615	82.3763	36.0807	64.8573	62.446	56.6791	46.6951	80.488	63.2201
28.45_463.1249m/z		463.125	1	28.4539	3.86248	2	0.263202	0.561218	7.3609	Mildronate	STZ+Mildronate	100 - 23.1 - 3.53	4.2172	119.11	2.49318	5.51796	0.000653157	0	0	4.7922	13.4674	0	2.33685	0	5.50195	3.99696	1.13643	0.39095	5.3275	0.0043674	0	0.38207	0	0.165914	3.2716	0	0	0	3.00684	6.16948	0.00080488	0	0	9.04625	12.5429	0	2.49477	0	7.18939
28.45_562.9282m/z		562.928	1	28.4539	0.530633	0	0.236186	0.51996	Infinity	STZ+Mildronate	Mildronate	100 - 9.89	1.89612	169.1	0	0	7.2116	0	0	1.98499	0	0	0	0	0	0	0	0.0509608	0	0	0	0	0	3.65585	0	7.72085	0	0	0	0	8.88679	0	0	3.74706	0	0	0	0	0
28.45_798.0810m/z		798.081	1	28.4539	0.800317	0	0.413252	0.706764	Infinity	Untreated	Mildronate	100 - 20	2.06351	244.95	0	0	0	12.381	0	0	0	0	0	0	0	0	0	0	0	0	0	0	0	0	0	0	0	0	0	0	0	14.8331	0	0	0	0	0	0	0
28.59_561.0921m/z		561.092	1	28.5882	2.12808	0	0.805604	1	5.17763	Mildronate	STZ-Diabetes	100 - 18.5	4.54358	155.73	0	7.81172	0	0	6.60825	0	0	17.3986	0	0	0	9.86291	0	0	0	0	0	5.26523	0	1.23868	0	0	6.86932	0	0	8.73408	0	0	11.7789	0	0	16.9353	0	0	0
28.72_91.0545m/z		91.0545	1	28.7209	1.86263	0	0.0195919	0.0862252	Infinity	STZ-Diabetes	Untreated	100 - 7.1	0.37003	84.3	0	0	0	0	0	0	0	0	0	0	0	0	0.418013	0	0.472356	0.778923	0.550887	0	0.865951	0.641277	0	0.408868	0	0	0	0	0	0	0	0	0	0	0	0	0
28.72_107.0497m/z		107.05	1	28.7209	0.926517	0	0.567769	0.8497	Infinity	STZ+Mildronate	Untreated	100 - 4.9	0.196885	244.95	0	0	0	0	0	0	0	0	0	0.724426	0	0	0	0	0	0	0	0	0	0	0	0	1.18131	0	0	0	0	0	0	0	0	0	0	0.712847	0
28.72_123.0447m/z		123.045	1	28.7209	0.6603	0	0.345586	0.676956	1.57694	Mildronate	STZ-Diabetes	100 - 4.69	3.17105	26.5	3.74608	5.78659	2.62391	1.69375	1.43332	1.2176	3.91654	3.20595	3.42857	3.04463	3.82792	1.60268	2.3257	0	2.75706	2.94228	2.57595	1.46435	2.77151	1.96956	3.33757	3.94937	3.71748	1.50626	4.51787	6.46983	3.23343	2.02919	2.55482	2.29847	3.64768	3.1206	3.66026	2.99596	5.00194
28.72_213.0401m/z		213.04	1	28.7209	0.659983	0	0.800179	1	1.38255	Untreated	STZ-Diabetes	100 - 34.7	7.39214	23.93	10.6107	15.2176	6.16872	4.83656	3.45501	4.06419	6.89009	8.0525	9.96263	11.0481	2.5225	3.85182	5.30464	7.05763	4.23044	3.54835	5.93041	6.00908	5.46694	3.43585	6.0939	9.36294	4.03562	5.02235	12.7968	17.0144	7.60166	5.79443	6.15839	7.67198	6.41711	7.83812	10.6359	10.8715	3.29614
28.72_370.0600m/z		370.06	1	28.7209	1.05423	0	0.593633	0.861142	3.2034	Mildronate	Untreated	100	3.41861	82.76	0	0	0	0	6.40309	0	12.0007	0	0	5.32522	3.18571	0	4.69202	0	0	2.95936	0	7.0734	3.5751	2.0504	0	3.87546	3.27921	0	0	0	0	0	11.4132	0	11.1769	0	0	5.24011	4.16276
28.19_120.9008m/z		120.901	1	28.1903	1.06998	0	0.0689885	0.219019	1.49325	Mildronate	STZ-Diabetes	100 - 0.786 - 0.274	996.812	18.99	875.729	645.338	948.327	1000.01	767.381	531.44	1091.72	891.977	1079.7	1247.41	971.475	698.583	463.049	696.796	741.635	590.823	647.592	865.372	892.405	430.61	833.96	962.372	869.267	512.17	1056.15	721.536	1168.62	1198.05	1367.82	1003.2	1016.78	868.23	1152.67	1227.47	1269.43
28.85_230.0127m/z		230.013	1	28.8503	0.795033	2	0.729901	0.995384	1.36903	Untreated	STZ-Diabetes	100	24.2169	51.49	45.5721	28.1437	37.4523	8.5817	4.94478	20.6065	14.3875	4.36252	18.0962	15.9031	29.9781	28.5124	6.55804	5.51205	0.171545	25.3865	48.5052	20.0008	0	22.4634	5.68148	38.537	33.4844	16.634	54.9611	31.4667	46.1522	10.2813	8.81382	38.899	13.3999	4.24637	19.3191	15.6489	39.1724
28.19_118.9037m/z		118.904	1	28.1903	1.33567	0	0.0845966	0.25379	1.48029	Mildronate	STZ-Diabetes	100 - 0.904	2809.92	18.69	2577.57	1856.14	2759.73	2899.85	2190.19	1512.28	3144.61	2534.42	2955.15	3512.5	2720.43	1992.4	1307.6	1986.95	2163.03	1708.28	1840.8	2382.71	2542.29	1215.5	2429.7	2781.1	2504.79	1490.66	3108.62	2075.3	3400.79	3474.15	3903.89	2854.74	2928.74	2466.94	3154.85	3456.36	3554.78
28.19_88.9014m/z		88.9014	1	28.1903	0.540617	0	0.0340796	0.133325	1.42462	Mildronate	STZ-Diabetes	100	11.9364	15.71	10.7477	7.43254	9.69676	7.68772	9.54225	7.07452	12.849	13.3422	11.7645	14.0886	10.4437	9.13039	6.75451	7.11994	7.65812	8.36636	9.77808	10.5951	9.62773	4.3625	10.713	10.3102	8.34912	9.02157	12.962	8.31013	11.9492	9.21025	17.0086	13.3546	11.967	12.987	12.5595	13.8634	13.6468
27.11_242.0128m/z		242.013	1	27.1116	5.47503	0	0.182518	0.43012	1.72582	Mildronate	STZ-Diabetes	100 - 9.05 - 1.28	2962.08	27.23	644.461	2630.78	4292.62	2159.08	1731.44	2265.19	3254.2	3538.86	1722.42	3916.47	2998.99	2341.55	1702.55	526.258	1597.66	1995.47	1425.78	3050.3	1021.58	1141.9	2341.13	2579.99	2502.51	1472.53	777.236	2941.41	5289.76	2586.68	3086.21	4276	3030.81	3444.64	1838.81	3853.87	3918.78
27.11_270.0440m/z		270.044	1	27.1116	1.61665	0	0.748521	1	1.48295	Mildronate	Untreated	100 - 11.1 - 4.64 - 0.33	0.174621	37.8	0.161828	0.179416	0.208335	0.0894853	0.036868	0.0305832	0.322651	0.108333	0.139962	0.339965	0.136816	0	0.125021	0.200521	0.215279	0.170812	0.224375	0.0611048	0.224571	0.0640076	0.192027	0.290429	0.0749251	0.0659773	0.195169	0.2006	0.256729	0.107208	0.0657153	0.057732	0.300502	0.105449	0.14942	0.334531	0.178777
27.11_368.0114m/z		368.011	1	27.1116	0.9443	0	0.872425	1	3.2151	Mildronate	Untreated	100 - 10.6	0.398123	112.09	0	0	0.742975	0	0	0	0	0	0	0	1.68689	0.701844	1.96119	0	0	0	0	0	0	0.444016	0	0	0.648347	0.541156	0	0	0.915561	0	0	0	0	0	0	0	2.20426
27.25_263.0193m/z		263.019	1	27.2489	0.944017	0	0.42506	0.717857	Infinity	STZ+Mildronate	Untreated	100 - 9.05	1.13117	109.98	0	0	0	0	0	0	0	1.7575	0	0	0	0	0.890952	0	0	1.00559	1.0328	0	0	1.09273	0	5.69429	0	0	0	0	0	0	0	0	0	1.71071	0	0	0
27.25_283.0014m/z		283.001	1	27.2489	2.14832	0	0.0591106	0.19623	1.35401	Mildronate	STZ+Mildronate	100	92.7218	16.64	81.6664	89.0058	84.4354	84.37	56.8628	54.8713	117.915	111.103	91.5135	92.2937	74.5534	68.9524	61.3811	68.5927	63.4601	60.2193	69.2099	91.2114	85.7102	52.9967	73.1971	80.9946	65.4894	52.488	98.4916	99.515	104.049	101.079	101.355	103.581	109.821	108.145	97.6977	90.8185	97.4188
27.25_295.0410m/z		295.041	1	27.2489	1.20665	1	0.243925	0.531326	1.38888	Mildronate	STZ-Diabetes	100 - 2.06	67.4825	12.39	64.8928	74.8459	53.1917	60.9863	38.2871	34.5444	95.5424	83.1775	65.6463	66.9647	55.1865	38.3774	44.208	58.8549	49.9654	43.808	43.5429	51.1479	67.2802	37.1748	54.2833	64.1484	47.5561	40.9802	78.2623	83.6833	65.5477	73.0645	68.2448	65.2095	88.9838	80.9631	70.0824	65.8944	72.1121
27.39_383.0989m/z		383.099	1	27.3856	1.07872	4	0.00116193	0.00974469	5.01858	STZ-Diabetes	Untreated	100 - 13.1	79.3837	33.81	24.8143	23.2502	19.6548	13.2422	0	13.9463	28.4399	18.5888	6.07131	29.6223	13.2148	4.12779	64.5914	91.8473	99.9215	32.6969	83.1382	104.107	78.3187	34.168	113.81	74.4338	54.4873	48.1	29.9266	25.9955	24.2205	15.8647	0	26.3264	26.4876	18.0939	6.48158	29.1488	17.2677
27.39_483.0757m/z		483.076	1	27.3856	0.678883	0	1	1	1	---	---	100	0	---	0	0	0	0	0	0	0	0	0	0	0	0	0	0	0	0	0	0	0	0	0	0	0	0	0	0	0	0	0	0	0	0	0	0	0
27.51_195.5230m/z		195.523	1	27.5146	1.07872	0	1	1	1	---	---	100	0	---	0	0	0	0	0	0	0	0	0	0	0	0	0	0	0	0	0	0	0	0	0	0	0	0	0	0	0	0	0	0	0	0	0	0	0
27.51_258.9912m/z		258.991	1	27.5146	2.68068	2	0.325428	0.648821	1.45947	Mildronate	STZ+Mildronate	100 - 34.5	164.621	24.67	211.49	197.127	123.112	165.132	67.8202	79.593	197.757	169.862	128.826	266.879	118.62	105.783	109.676	112.714	135.567	68.2218	153.565	120.692	137.563	88.3121	87.8827	125.337	163.809	73.8679	255.062	220.402	151.709	197.836	120.886	150.248	184.182	165.34	137.532	262.614	155.001
27.51_392.0543m/z		392.054	1	27.5146	1.47773	0	1	1	1	---	---	100 - 16.8 - 1.13	0	---	0	0	0	0	0	0	0	0	0	0	0	0	0	0	0	0	0	0	0	0	0	0	0	0	0	0	0	0	0	0	0	0	0	0	0
27.51_490.0222m/z		490.022	1	27.5146	0.814517	0	0.386853	0.706764	Infinity	Mildronate	Untreated	100 - 11.2	0.757783	195.54	0	0	0	0	0	0	0	3.70283	0.843869	0	0	0	0	0	0	0	2.81271	0	0	0	0	0	0	0	0	0	0	0	0	0	0	3.60425	0.900895	0	0
27.65_232.9760m/z		232.976	1	27.6509	2.41713	0	0.944834	1	1.33269	Untreated	Mildronate	100 - 4.3	393.06	47.29	507.254	1053.4	205.552	204.288	240.388	147.478	369.309	127.936	554.188	92.566	440.044	185.584	186.004	221.13	604.886	50.7885	430.832	395.755	280.717	93.1249	227.486	498.295	418.507	292.617	611.76	1177.78	253.3	244.746	428.479	278.395	343.957	124.53	591.638	91.0865	575.005
27.65_279.9704m/z		279.97	1	27.6509	0.398683	0	1	1	1	---	---	100 - 3.74	0	---	0	0	0	0	0	0	0	0	0	0	0	0	0	0	0	0	0	0	0	0	0	0	0	0	0	0	0	0	0	0	0	0	0	0	0
27.65_412.1039m/z		412.104	1	27.6509	2.00523	0	0.413252	0.706764	Infinity	Mildronate	Untreated	100 - 21	0.0309869	244.95	0	0	0	0	0	0	0.185922	0	0	0	0	0	0	0	0	0	0	0	0	0	0	0	0	0	0	0	0	0	0	0	0.173159	0	0	0	0
27.65_560.9488m/z		560.949	1	27.6509	0.398683	0	0.413252	0.706764	Infinity	Untreated	Mildronate	100 - 10.6	2.06869	244.95	0	0	0	0	12.4122	0	0	0	0	0	0	0	0	0	0	0	0	0	0	0	0	0	0	0	0	0	0	0	22.124	0	0	0	0	0	0
27.79_147.0448m/z		147.045	1	27.7904	6.64098	7	0.0726401	0.228164	1.68322	STZ-Diabetes	Untreated	100 - 3.64	319.833	27.07	170.689	154.545	262.497	214.772	96.5917	240.982	173.589	276.198	304.257	248.541	206.647	78.5373	153.51	456.877	310.63	244.378	376.306	377.296	220.522	192.769	291.185	392.964	373.452	336.248	205.856	172.793	323.473	257.307	172.17	454.903	161.673	268.844	324.817	244.568	270.026
27.79_148.0481m/z		148.048	1	27.7904	1.47203	0	0.0109753	0.0548503	3.06568	STZ-Diabetes	Untreated	100	18.9338	32.2	2.16531	1.28239	12.124	7.975	2.14532	11.3642	3.49795	9.1422	15.4259	8.22122	6.83315	0	7.85319	29.6219	18.3336	12.0534	23.9179	21.8227	11.0038	10.2975	17.0043	21.5993	23.0486	21.3429	2.61141	1.43381	14.9403	9.55443	3.82392	21.4523	3.25782	8.89881	16.4683	8.08981	8.92886
27.79_333.5558m/z		333.556	1	27.7904	0.675683	0	0.147254	0.372906	1.39787	Mildronate	STZ-Diabetes	100	27.7929	9.68	27.8725	28.0076	26.7205	25.3889	16.8489	19.0277	33.0195	34.288	22.8889	31.7976	23.6866	21.077	18.3533	17.595	22.9607	20.9186	19.3123	20.1545	23.7808	12.7267	28.0561	33.1912	21.8583	17.8785	33.6149	31.3146	32.9274	30.4171	30.0322	35.9187	30.7529	33.3751	24.4357	31.2893	30.9512
27.79_333.8066m/z		333.807	1	27.7904	0.53535	0	0.484684	0.778915	1.50116	Mildronate	STZ-Diabetes	100	12.9476	29.24	14.7826	12.8131	12.4407	14.789	6.90381	2.71513	13.6641	12.9799	17.4113	15.654	12.7867	5.18988	8.70105	9.51181	11.2563	5.57534	5.64784	11.0583	9.09453	3.67303	8.98419	15.4913	9.29076	7.15761	17.8282	14.326	15.3306	17.7179	12.3057	5.12536	12.7261	12.6343	18.5878	15.4037	16.7083
27.79_445.0768m/z		445.077	1	27.7904	0.675683	5	0.137587	0.355377	1.49282	Mildronate	STZ-Diabetes	100	49.281	13.16	40.3466	49.7471	48.8052	41.0213	18.3655	22.6235	51.078	54.171	48.4131	57.7014	52.3975	31.9253	31.9892	33.7014	37.7849	27.839	28.7393	38.0179	39.7449	17.4025	38.1985	52.0906	38.2851	32.7706	48.659	55.621	60.1423	49.1455	32.7356	42.7064	47.5717	52.7288	51.6846	56.7791	68.4677
27.79_445.4115m/z		445.412	1	27.7904	0.675683	0	0.232719	0.514217	1.7458	Mildronate	STZ-Diabetes	100	22.1105	24.9	23.8525	25.0911	32.8399	10.8135	12.8677	4.15439	22.6026	20.8832	21.4126	28.8569	26.1521	12.7559	11.4887	15.8992	16.8383	9.30576	8.81013	13.6478	20.1665	9.64868	16.6171	10.8202	17.9661	20.0863	28.7667	28.0537	40.4684	12.9551	22.9359	7.84225	21.051	20.3272	22.8596	28.3956	34.1729
27.79_668.1194m/z		668.119	1	27.7904	0.675683	0	0.163142	0.399077	1.43925	Mildronate	STZ-Diabetes	100 - 4.77	76.9315	20.23	56.2063	73.4041	75.8902	62.57	30.6939	25.4107	80.7529	104.232	87.0483	73.5299	62.5384	53.487	35.9626	60.1449	48.5747	50.9173	66.8985	58.2176	68.2378	38.298	72.3976	71.7253	59.7777	33.7859	67.7861	82.0712	93.5189	74.9618	54.7102	47.9679	75.2095	101.457	92.9307	72.3546	81.7188
27.79_668.6209m/z		668.621	1	27.7904	0.53535	1	0.239624	0.525549	1.33425	STZ+Mildronate	Mildronate	100	21.767	28.78	26.3964	21.9879	21.7103	25.5241	16.9129	10.6043	0	19.4204	29.6822	31.5018	0	17.2801	9.76735	15.7737	21.1881	14.6523	13.1255	32.6615	17.8637	10.7131	32.9889	15.4732	22.9476	30.6156	31.8347	24.5841	26.7535	30.579	30.1463	20.0178	0	18.9034	31.688	30.9983	0
27.91_453.1776m/z		453.178	1	27.9133	1.46468	0	1.84717e-06	6.43094e-05	169.603	STZ-Diabetes	Mildronate	100 - 15.8	136.702	93.19	0	9.73883	5.44237	0	0	0	0	0	4.83606	0	0	0	371.841	141.19	153.845	3.35968	83.2292	66.7445	225.554	20.2949	139.686	14.1129	59.9329	37.3403	0	10.8887	6.70659	0	0	0	0	0	5.16286	0	0
28.05_388.0441m/z		388.044	1	28.0499	1.32635	0	0.56982	0.850157	Infinity	Mildronate	Untreated	100 - 14.4 - 2.14	0.568683	240.15	0	0	0	0	0	0	0	3.4121	0	0	0	0	0	0	0	0	0	0	0	0	3.09829	0	0	0.05182	0	0	0	0	0	0	0	3.32126	0	0	0
28.05_486.0117m/z		486.012	1	28.0499	0.930467	0	0.0443563	0.158969	Infinity	STZ-Diabetes	Mildronate	100 - 14.8	2.47347	114.73	0	0	0.0501303	0	0	0	0	0	0	0	0	0	3.41196	0	5.59907	0	0	5.82976	3.52877	0	0	0	4.89116	2.34341	0	0	0.0617752	0	0	0	0	0	0	0	0
28.19_116.9067m/z		116.907	1	28.1903	1.33567	0	0.0866904	0.258016	1.47971	Mildronate	STZ-Diabetes	100 - 0.919	2841.56	18.91	2617.7	1875.56	2800.32	2881.44	2205.66	1523.97	3179.39	2551.59	3023.7	3542.22	2755.6	1996.84	1329.09	2004.4	2184.79	1725.77	1841.59	2436.45	2570.91	1233.14	2473.44	2813.52	2518.44	1492.55	3157.01	2097.01	3450.81	3452.1	3931.48	2876.81	2961.14	2483.66	3228.03	3485.6	3600.74
28.85_408.0490m/z		408.049	1	28.8503	0.9245	0	0.582124	0.850157	Infinity	STZ+Mildronate	Untreated	100 - 14.5	0.20693	244.95	0	0	0	0	0	0	0	0	0	1.16976	0	0	0	0	0	0	0	0	0	0	0	0	1.24158	0	0	0	0	0	0	0	0	0	0	1.15106	0
28.98_78.9567m/z		78.9567	1	28.9845	1.06232	0	1	1	1	---	---	100	0	---	0	0	0	0	0	0	0	0	0	0	0	0	0	0	0	0	0	0	0	0	0	0	0	0	0	0	0	0	0	0	0	0	0	0	0
28.98_135.0309m/z		135.031	1	28.9845	0.398667	5	0.00426576	0.0263409	1.635	Mildronate	STZ-Diabetes	100	7.79602	11.22	6.90074	7.6854	7.01733	6.12618	5.43494	3.9583	8.65008	8.23663	7.60615	10.1017	6.7969	5.38464	4.6264	5.40077	5.40527	5.11516	5.00568	3.05603	6.40788	4.53063	6.02555	5.77144	5.55056	5.55733	8.32246	8.59284	8.64739	7.33945	9.6875	7.47209	8.05628	8.01735	8.12014	9.94026	8.8815
29.78_300.6961m/z		300.696	1	29.7825	1.72193	0	1	1	1	---	---	100 - 0.761	0	---	0	0	0	0	0	0	0	0	0	0	0	0	0	0	0	0	0	0	0	0	0	0	0	0	0	0	0	0	0	0	0	0	0	0	0
29.78_451.5483m/z		451.548	1	29.7825	1.85128	0	0.713818	0.980965	3.966	Mildronate	STZ+Mildronate	100 - 9.07 - 0.888	2.22957	133.48	0	10.7154	0	0	0	0	6.65498	1.46009	5.26232	0	0	0	1.03523	0	5.45626	0	0	0	3.37302	0	0	0	0	0	0	11.9806	0	0	0	0	6.19814	1.42122	5.61793	0	0
29.78_452.0495m/z		452.049	1	29.7825	1.45422	1	0.807812	1	1.84357	Mildronate	STZ+Mildronate	100 - 5.49	7.33889	23.98	7.699	9.78923	7.86672	4.11706	2.01902	0.345486	6.97393	12.3728	8.3342	12.0445	3.9489	0.359043	4.56612	4.53345	6.46124	3.33064	4.19115	3.81632	4.97158	4.2793	5.98637	5.64316	2.5053	0.499041	9.28518	10.9451	9.69409	4.93244	3.59881	0.652174	6.49519	12.0434	8.8974	11.852	5.16002
29.91_251.9969m/z		251.997	1	29.9126	0.536167	0	1	1	1	---	---	100 - 7.53	0	---	0	0	0	0	0	0	0	0	0	0	0	0	0	0	0	0	0	0	0	0	0	0	0	0	0	0	0	0	0	0	0	0	0	0	0
29.91_349.0930m/z		349.093	1	29.9126	0.929517	3	0.00225886	0.0162	3.42554	STZ-Diabetes	Mildronate	100 - 11.6	135.041	34.99	32.8527	31.8982	61.4797	104.027	44.3652	45.136	22.0552	14.7048	64.2216	5.88805	111.477	18.1832	89.5671	81.3413	117.353	145.863	196.965	179.154	68.7446	56.0516	111.182	38.5006	140.682	109.402	39.6212	35.6645	75.7609	124.63	79.0786	85.2034	20.5412	14.3133	68.5614	5.79393	145.667
30.05_96.8299m/z		96.8299	1	30.0453	11.9807	0	0.17546	0.418979	1.42787	Mildronate	STZ-Diabetes	100	170.389	10.14	163.103	171.518	144.172	143.7	86.7425	81.4982	213.108	210.648	186.293	192.658	124.094	95.5352	107.051	136.059	119.228	104.301	121.658	127.693	162.739	84.997	134.972	149.554	119.676	89.0065	196.706	191.77	177.662	172.159	154.614	153.844	198.479	205.04	198.882	189.579	162.153
30.05_109.0289m/z		109.029	1	30.0453	2.77957	0	0.193016	0.44785	1.30643	Mildronate	STZ-Diabetes	100 - 4.72	46.205	12.31	47.6099	44.5654	38.1783	47.9807	30.6753	32.4796	53.4886	60.6945	49.7342	46.3701	37.1595	29.7829	32.8333	34.436	34.503	29.6883	38.8835	41.8606	45.6257	22.949	39.672	45.3633	35.2167	26.9102	57.4186	49.8274	47.0468	57.4832	54.6771	61.3119	49.8168	59.0787	53.0951	45.6289	48.5563
30.05_153.0188m/z		153.019	1	30.0453	1.99595	0	0.301777	0.617414	1.41689	STZ-Diabetes	Untreated	100 - 7.68 - 0.788	200.631	22.06	164.005	194.937	133.9	140.462	105.998	110.292	125.681	243.552	182.925	193.333	166.402	103.109	146.631	229.314	212.473	241.211	231.266	142.889	122.147	117.392	252.972	285.524	121.787	116.171	197.794	217.954	165.004	168.281	188.936	208.198	117.054	237.068	195.287	190.243	217.437
30.05_153.2105m/z		153.21	1	30.0453	1.46487	0	1	1	1	---	---	100	0	---	0	0	0	0	0	0	0	0	0	0	0	0	0	0	0	0	0	0	0	0	0	0	0	0	0	0	0	0	0	0	0	0	0	0	0
30.05_169.0138m/z		169.014	1	30.0453	1.9892	3	0.356015	0.690852	2.0474	Mildronate	STZ+Mildronate	100 - 6.75	7.61768	56.48	13.6395	8.09155	5.65293	5.30533	1.47836	3.52605	8.77778	15.0101	4.06175	13.4185	1.8186	2.61933	7.7089	7.30626	9.35313	0	0	1.29884	7.14215	5.42011	2.83964	1.64842	2.82006	2.45351	16.4495	9.04696	6.96606	6.35604	2.6351	6.65613	8.17522	14.6104	4.33623	13.2041	2.37636
30.05_185.0087m/z		185.009	1	30.0453	0.656167	1	1	1	1	---	---	100 - 4.87	0	---	0	0	0	0	0	0	0	0	0	0	0	0	0	0	0	0	0	0	0	0	0	0	0	0	0	0	0	0	0	0	0	0	0	0	0
30.05_311.0306m/z		311.031	1	30.0453	0.929517	0	1	1	1	---	---	100	0	---	0	0	0	0	0	0	0	0	0	0	0	0	0	0	0	0	0	0	0	0	0	0	0	0	0	0	0	0	0	0	0	0	0	0	0
30.18_152.0111m/z		152.011	1	30.1775	1.59473	0	0.199575	0.457828	Infinity	Mildronate	Untreated	100 - 5.37 - 4.22	0.408903	154.95	0	0	0	0	0	0	0	1.20697	1.24645	0	0	0	0	0	0	0	0.791948	0	0	0	0	0	0	0	0	0	0	0	0	0	0	1.17484	1.33068	0	0
30.18_152.8253m/z		152.825	1	30.1775	1.4549	0	1	1	1	---	---	100 - 4.76	0	---	0	0	0	0	0	0	0	0	0	0	0	0	0	0	0	0	0	0	0	0	0	0	0	0	0	0	0	0	0	0	0	0	0	0	0
30.18_155.0254m/z		155.025	1	30.1775	0.928717	0	1	1	1	---	---	98.3 - 100	0	---	0	0	0	0	0	0	0	0	0	0	0	0	0	0	0	0	0	0	0	0	0	0	0	0	0	0	0	0	0	0	0	0	0	0	0
30.18_157.0138m/z		157.014	1	30.1775	14.5574	3	0.600732	0.869309	1.34841	Mildronate	Untreated	100	121.258	22.29	95.3158	96.1888	77.2875	151.371	63.9334	55.4633	174.51	167.819	125.611	117.341	94.8018	47.464	89.8322	112.039	121.2	66.5534	107.683	77.404	134.358	63.8138	81.0112	116.357	107.408	66.119	114.953	107.546	95.2407	181.349	113.958	104.698	162.531	163.351	134.099	115.466	123.877
30.18_239.9971m/z		239.997	1	30.1775	7.97253	1	0.79228	1	1.42048	Untreated	STZ-Diabetes	100	608.741	33.65	755.52	803.319	409.521	298.433	681.715	703.936	0	948.799	854.993	897.493	376.184	390.753	1.46309	431.244	555.472	600.294	455.135	527.663	0	392.712	497.135	883.793	524.398	474.849	911.175	898.17	504.649	357.537	1215.12	1328.82	0	923.539	912.77	883.148	491.559
30.18_270.9588m/z		270.959	1	30.1775	1.32805	0	0.129169	0.33956	1.37066	Mildronate	STZ-Diabetes	100 - 2.92	213.569	13.53	196.716	223.163	192.035	204.837	128.755	126.039	252.244	281.594	203.68	236.894	164.108	142.892	126.878	166.506	148.991	142.161	163.211	187.14	193.864	106.532	173.748	201.198	162.005	120.967	237.244	249.513	236.643	245.405	229.499	237.925	234.928	274.097	217.444	233.108	214.44
30.18_350.0278m/z		350.028	1	30.1775	0.5261	1	1	1	1	---	---	100 - 5.61	0	---	0	0	0	0	0	0	0	0	0	0	0	0	0	0	0	0	0	0	0	0	0	0	0	0	0	0	0	0	0	0	0	0	0	0	0
30.18_365.5562m/z		365.556	1	30.1775	1.06303	0	1	1	1	---	---	100	0	---	0	0	0	0	0	0	0	0	0	0	0	0	0	0	0	0	0	0	0	0	0	0	0	0	0	0	0	0	0	0	0	0	0	0	0
30.18_765.1012m/z		765.101	1	30.1775	1.59565	0	0.775478	1	Infinity	Untreated	STZ+Mildronate	100 - 27.9 - 3.05	2.34717	234.49	0	0	0	14.083	0	0	0.432912	0	0	0	11.551	0	0	12.0405	0	0	0	0	0	0	0	0	0	0	0	0	0	16.8721	0	0	0.403194	0	0	0	15.0936
30.18_765.6026m/z		765.603	1	30.1775	1.59565	2	0.413252	0.706764	Infinity	Mildronate	Untreated	100 - 18.7 - 1.37	0.236922	244.95	0	0	0	0	0	0	0	0	0	0	0	1.42153	0	0	0	0	0	0	0	0	0	0	0	0	0	0	0	0	0	0	0	0	0	0	0
30.18_784.0785m/z		784.078	1	30.1775	1.06303	0	0.134416	0.349664	Infinity	STZ+Mildronate	Untreated	100 - 27	2.20498	203.52	0	0	0	0	0	0	0	0	0	0	0	0	0	0	0	0	0	0	0	2.01332	0	0	11.2165	0	0	0	0	0	0	0	0	0	0	0	0
30.18_814.0854m/z		814.085	1	30.1775	1.32805	0	0.569351	0.850157	Infinity	STZ+Mildronate	Untreated	100 - 31.3	2.36139	244.95	0	0	0	0	0	0	0	0	0	0	0	0	4.91476	0	0	0	0	0	0	0	0	0	14.1683	0	0	0	0	0	0	0	0	0	0	0	0
30.18_814.5867m/z		814.587	1	30.1775	1.06303	0	0.413252	0.706764	Infinity	STZ+Mildronate	Untreated	100 - 15.8	0.259221	244.95	0	0	0	0	0	0	0	0	0	0	0	0	0	0	0	0	0	0	0	0	0	0	0	1.55533	0	0	0	0	0	0	0	0	0	0	0
30.31_169.5072m/z		169.507	1	30.3098	0.928667	0	1	1	1	---	---	100	0	---	0	0	0	0	0	0	0	0	0	0	0	0	0	0	0	0	0	0	0	0	0	0	0	0	0	0	0	0	0	0	0	0	0	0	0
30.31_254.3600m/z		254.36	1	30.3098	0.39475	0	1	1	1	---	---	100	0	---	0	0	0	0	0	0	0	0	0	0	0	0	0	0	0	0	0	0	0	0	0	0	0	0	0	0	0	0	0	0	0	0	0	0	0
29.64_474.0112m/z		474.011	1	29.6427	1.45948	0	0.498291	0.793397	109.114	STZ+Mildronate	Untreated	100 - 13	1.52085	169.21	0	0	0	0	0.0836294	0	2.00855	0	0	0	0.915243	0	0	0	0	0	4.13887	0	0	0	0	0	2.92617	6.19895	0	0	0	0	0.149065	0	1.87067	0	0	0	1.19595
29.64_376.0437m/z		376.044	1	29.6427	1.72158	0	1	1	1	---	---	100 - 14 - 2.34	0	---	0	0	0	0	0	0	0	0	0	0	0	0	0	0	0	0	0	0	0	0	0	0	0	0	0	0	0	0	0	0	0	0	0	0	0
29.51_588.9947m/z		588.995	1	29.5092	2.90705	0	0.0965465	0.277809	14.0442	STZ-Diabetes	Untreated	100 - 17.8 - 4.81	5.28304	63.97	0.309199	0	1.84045	0.107382	0	0	0.336866	2.18533	0.123064	9.24882	1.19092	5.76019	9.69961	2.83152	6.348	6.49607	6.32303	0	0	0	6.5041	7.34529	0	16.1634	0.372901	0	2.26797	0.128648	0	0	0.313741	2.12715	0.13138	9.10098	1.55618
29.51_491.0271m/z		491.027	1	29.5092	3.18095	0	0.00031929	0.00364413	75.4805	STZ+Mildronate	STZ-Diabetes	100 - 17.4 - 3.38	5.04935	57.42	2.31605	0	2.98951	6.83041	3.22367	0	0	0	4.0287	1.18558	0	0.0047095	0.208419	0	0	0.192957	0	0	10.5994	5.67661	3.95903	4.16875	3.04983	2.84246	2.79321	0	3.68394	8.18315	5.74603	0	0	0	4.30094	1.16663	0
28.98_252.9824m/z		252.982	1	28.9845	0.78825	0	0.93267	1	1.5071	Mildronate	STZ+Mildronate	100 - 3.33	9.12475	50.38	7.73017	12.7618	10.8701	7.12984	2.01916	0	13.8452	19.6776	12.1789	5.48386	2.05093	1.51196	8.03582	9.27462	7.87527	0	7.81626	6.82536	9.93178	8.19219	2.12905	8.02978	8.04434	0	9.32277	14.2687	13.3951	8.54189	3.59905	0	12.8948	19.1537	13.0019	5.39621	2.67995
28.98_253.4842m/z		253.484	1	28.9845	0.6589	0	1	1	1	---	---	100 - 2.42	0	---	0	0	0	0	0	0	0	0	0	0	0	0	0	0	0	0	0	0	0	0	0	0	0	0	0	0	0	0	0	0	0	0	0	0	0
28.98_260.9798m/z		260.98	1	28.9845	0.398667	0	1	1	1	---	---	100	0	---	0	0	0	0	0	0	0	0	0	0	0	0	0	0	0	0	0	0	0	0	0	0	0	0	0	0	0	0	0	0	0	0	0	0	0
28.98_300.4709m/z		300.471	1	28.9845	1.58842	0	1	1	1	---	---	100 - 2.85	0	---	0	0	0	0	0	0	0	0	0	0	0	0	0	0	0	0	0	0	0	0	0	0	0	0	0	0	0	0	0	0	0	0	0	0	0
28.98_366.0665m/z		366.066	1	28.9845	0.398667	0	1	1	1	---	---	100	0	---	0	0	0	0	0	0	0	0	0	0	0	0	0	0	0	0	0	0	0	0	0	0	0	0	0	0	0	0	0	0	0	0	0	0	0
28.98_399.1301m/z		399.13	1	28.9845	0.660767	1	0.000364983	0.00405395	11.4048	STZ+Mildronate	Untreated	100 - 13.7	72.3706	33.52	7.5186	8.69146	10.1559	5.04416	0	6.66373	20.8915	38.5083	7.97721	38.9755	16.7821	0	98.322	81.8363	83.6698	28.2112	65.955	71.4964	93.5705	40.6502	128.203	64.0609	47.6198	60.1189	9.06761	9.71769	12.515	6.04315	0	12.5791	19.4573	37.4831	8.51628	38.3526	21.9292
28.98_427.0058m/z		427.006	1	28.9845	0.78825	1	0.0158644	0.072867	4.44691	Untreated	STZ-Diabetes	100 - 10.8 - 2.57	1.88411	53.96	3.40682	0.937181	2.89315	1.62306	1.35919	1.08525	0	1.12099	0.500967	1.62878	2.00193	1.31868	0.187936	0.373226	0	0	0.372854	1.60812	0.708126	0.596295	1.09687	1.58181	2.58811	1.86823	4.1087	1.04784	3.5652	1.9445	2.42268	2.04863	0	1.09115	0.53482	1.60275	2.61592
28.98_509.9805m/z		509.98	1	28.9845	0.398667	0	0.413252	0.706764	Infinity	STZ+Mildronate	Untreated	100	0.374169	244.95	0	0	0	0	0	0	0	0	0	0	0	0	0	0	0	0	0	0	0	0	0	2.24501	0	0	0	0	0	0	0	0	0	0	0	0	0
28.98_544.9289m/z		544.929	1	28.9845	0.528017	0	0.413252	0.706764	Infinity	STZ+Mildronate	Untreated	100 - 11.7	0.444715	244.95	0	0	0	0	0	0	0	0	0	0	0	0	0	0	0	0	0	0	0	2.66829	0	0	0	0	0	0	0	0	0	0	0	0	0	0	0
28.98_556.9737m/z		556.974	1	28.9845	0.398667	0	0.413252	0.706764	Infinity	STZ-Diabetes	Untreated	100	1.22403	244.95	0	0	0	0	0	0	0	0	0	0	0	0	0	7.3442	0	0	0	0	0	0	0	0	0	0	0	0	0	0	0	0	0	0	0	0	0
28.98_604.9406m/z		604.941	1	28.9845	0.657483	0	0.984539	1	3.55851	STZ+Mildronate	Untreated	100 - 11.4	1.32771	244.95	0	2.23864	0	0	0	0	0	0	5.43206	0	0	0	0	0	0	5.88875	0	0	0	0	7.96623	0	0	0	0	2.50297	0	0	0	0	0	0	5.79914	0	0
29.12_242.5063m/z		242.506	1	29.1168	0.398667	0	1	1	1	---	---	100 - 2.52	0	---	0	0	0	0	0	0	0	0	0	0	0	0	0	0	0	0	0	0	0	0	0	0	0	0	0	0	0	0	0	0	0	0	0	0	0
29.12_261.0074m/z		261.007	1	29.1168	1.31852	5	0.764825	1	1.50017	Mildronate	Untreated	100 - 5.2	175.316	33.64	76.5663	99.3069	134.796	181.634	165.216	43.6646	394.55	305.144	98.2106	89.2241	103.899	60.87	97.0228	181.56	124.724	206	139.547	86.9178	101.248	79.2838	81.4917	226.181	125.939	94.6457	92.3408	111.032	166.108	217.606	294.488	82.4258	367.466	297.02	104.847	87.798	135.764
27.11_156.9595m/z		156.96	1	27.1116	0.675	0	0.152522	0.380892	Infinity	STZ-Diabetes	Untreated	100	0.50009	132.63	0	0	0	0	0	0	0	0	0	0	0	0	0.716953	0	1.67976	0.603824	0	0	0	1.40455	0	0	0	0	0	0	0	0	0	0	0	0	0	0	0
29.12_486.0214m/z		486.021	1	29.1168	0.398667	0	0.0667774	0.214132	Infinity	STZ+Mildronate	Untreated	100 - 13.2	1.48905	156.87	0	0	0	0	0	0	0	0	0	0	0	0	0	0	0	0	0	0	0	0.199736	0	3.27202	0	5.46254	0	0	0	0	0	0	0	0	0	0	0
29.38_163.0035m/z		163.003	1	29.3784	1.58842	1	0.413252	0.706764	Infinity	Mildronate	Untreated	100	0.150087	244.95	0	0	0	0	0	0	0	0	0	0	0.900519	0	0	0	0	0	0	0	0	0	0	0	0	0	0	0	0	0	0	0	0	0	0	0	1.17671
29.38_220.5045m/z		220.504	1	29.3784	0.525883	0	0.677476	0.944091	3.9494	Mildronate	Untreated	100 - 16.2	1.17778	116.97	0	1.78931	0	0	0	0	2.62424	4.44246	0	0	0	0	2.67141	0	0	0	0	0	1.9837	1.04325	0	1.97638	0	0	0	2.00058	0	0	0	0	2.44409	4.32419	0	0	0
29.38_260.4877m/z		260.488	1	29.3784	0.658217	0	1	1	1	---	---	100 - 3.22	0	---	0	0	0	0	0	0	0	0	0	0	0	0	0	0	0	0	0	0	0	0	0	0	0	0	0	0	0	0	0	0	0	0	0	0	0
29.38_279.9703m/z		279.97	1	29.3784	0.525883	0	1	1	1	---	---	100 - 2.03	0	---	0	0	0	0	0	0	0	0	0	0	0	0	0	0	0	0	0	0	0	0	0	0	0	0	0	0	0	0	0	0	0	0	0	0	0
29.38_332.0536m/z		332.054	1	29.3784	1.98403	0	0.0246141	0.103951	3.5015	STZ+Mildronate	Mildronate	100 - 12.7	6.99846	45.6	3.69125	0	5.56446	6.43631	3.75017	3.00564	0	6.60421	0	0	4.84074	0.547275	1.45718	4.8631	2.28503	3.08359	1.06145	1.24528	7.89717	3.82212	9.19032	10.9707	2.61606	7.49439	4.45173	0	6.85703	7.71101	6.68448	5.67376	0	6.42839	0	0	6.32538
29.38_528.9830m/z		528.983	1	29.3784	1.98403	0	0.798472	1	13.447	Untreated	STZ-Diabetes	100 - 11.3	1.02996	178.06	0	6.01832	0	0.161419	0	0	0	0	0	0	1.29564	3.52665	0	0	0	0.459562	0	0	0	0	0	4.90785	0	0	0	6.72892	0	0.193387	0	0	0	0	0	0	1.69301
29.38_559.9400m/z		559.94	1	29.3784	0.392367	0	0.61346	0.882488	Infinity	STZ-Diabetes	STZ+Mildronate	100 - 29.7	1.02603	244.95	0	0	0.4554	0	0	0	1.45005	0	0	0	0	0	6.15616	0	0	0	0	0	0	0	0	0	0	0	0	0	0.561186	0	0	0	1.3505	0	0	0	0
29.38_619.9515m/z		619.951	1	29.3784	0.658217	0	0.256526	0.550096	Infinity	STZ-Diabetes	Untreated	100 - 12.4	2.24157	157.88	0	0	0	0	0	0	0	0	0	0	0	0	0	0	0	0	7.80285	5.64655	0	0	0	0.0651967	0	5.86994	0	0	0	0	0	0	0	0	0	0	0
29.38_626.9509m/z		626.951	1	29.3784	1.99027	0	0.289439	0.601075	87.3498	Mildronate	STZ-Diabetes	100 - 6.18	9.23092	113.76	0.0933662	12.5616	0.534018	0	10.2522	5.87355	0	0	44.8481	9.2776	0	1.25979	0	0	0.000771262	0	0.489852	0.143442	4.25977	0	6.65847	9.61755	0	0	0.112602	14.0448	0.658066	0	18.2739	11.0875	0	0	47.8788	9.12931	0
29.38_783.4801m/z		783.48	1	29.3784	0.392367	0	0.413252	0.706764	Infinity	Untreated	Mildronate	100 - 13.3	2.04403	244.95	0	0	0	0	12.2642	0	0	0	0	0	0	0	0	0	0	0	0	0	0	0	0	0	0	0	0	0	0	0	21.8603	0	0	0	0	0	0
29.51_245.0091m/z		245.009	1	29.5092	2.1183	0	0.0681783	0.216779	1.48273	Mildronate	STZ-Diabetes	100 - 3.12	212.681	10.82	202.15	220.367	179.854	182.527	127.671	110.915	256.054	264.749	223.604	233.915	161.107	136.66	137.065	157.159	155.95	115.941	143.214	151.306	197.783	100.405	173.639	187.945	151.326	115.501	243.798	246.387	221.633	218.676	227.567	209.374	238.477	257.7	238.714	230.176	210.518
29.51_245.5111m/z		245.511	1	29.5092	3.84842	0	1	1	1	---	---	100 - 1.96	0	---	0	0	0	0	0	0	0	0	0	0	0	0	0	0	0	0	0	0	0	0	0	0	0	0	0	0	0	0	0	0	0	0	0	0	0
29.51_411.0603m/z		411.06	1	29.5092	3.17798	0	1	1	1	---	---	100 - 16.4 - 1.91	0	---	0	0	0	0	0	0	0	0	0	0	0	0	0	0	0	0	0	0	0	0	0	0	0	0	0	0	0	0	0	0	0	0	0	0	0
29.25_218.9967m/z		218.997	1	29.2489	1.32862	0	0.0252706	0.105599	2.58758	STZ-Diabetes	Mildronate	100 - 6.32 - 1.46	237.488	33.37	134.214	48.6669	177.314	171.478	78.2372	172.058	22.9785	150.526	143.868	54.7719	93.5829	84.9507	203.751	127.65	302.987	97.4806	120.082	572.975	241.779	301.875	250.403	289.201	146.705	119.709	161.865	54.4132	218.502	205.439	139.454	324.795	21.4011	146.519	153.59	53.8965	122.285
27.11_141.0011m/z		141.001	1	27.1116	1.61665	0	1	1	1	---	---	100 - 5.59	0	---	0	0	0	0	0	0	0	0	0	0	0	0	0	0	0	0	0	0	0	0	0	0	0	0	0	0	0	0	0	0	0	0	0	0	0
26.98_359.0525m/z		359.052	1	26.9759	0.67525	0	3.8944e-06	0.000111272	29.8084	Untreated	STZ+Mildronate	100 - 11.7	58.7475	53.58	123.035	26.6496	90.0122	17.5782	37.2717	57.938	15.4312	82.0702	50.4351	87.9667	39.9841	37.056	0	15.5152	2.94338	4.32776	0	15.0496	0	0	0	0	11.825	0	148.384	29.7962	110.921	21.0595	66.4349	109.37	14.3719	79.8852	53.8433	86.5607	52.2472
26.98_332.0172m/z		332.017	1	26.9759	0.9513	0	1	1	1	---	---	100 - 11.5	0	---	0	0	0	0	0	0	0	0	0	0	0	0	0	0	0	0	0	0	0	0	0	0	0	0	0	0	0	0	0	0	0	0	0	0	0
25.50_441.0404m/z		441.04	1	25.4994	0.67295	0	0.904562	1	2.31141	Untreated	STZ+Mildronate	100 - 12.2	1.66679	154.97	0	0	5.10383	0	4.89689	0	5.74127	0	0	3.43056	0	0	0	2.53942	3.4171	0	0	0	0	0	4.32667	0	0	0	0	0	6.28941	0	8.72846	0	5.34715	0	0	3.37572	0
25.50_465.9823m/z		465.982	1	25.4994	1.06883	1	0.395634	0.706764	Infinity	Untreated	Mildronate	100 - 3.39	0.681267	197.91	0	0	0.717164	0	0	3.37044	0	0	0	0	0	0	0	0	0	0	0	0	0	0	0	3.4273	0.200691	0	0	0	0.883756	0	0	6.36238	0	0	0	0	0
25.50_483.0822m/z		483.082	1	25.4994	0.79795	0	0.000245662	0.00290793	3.54692	STZ+Mildronate	Untreated	100 - 15 - 0.826	267.121	28.46	91.1733	102.653	117.374	48.2737	28.4595	63.9313	137.29	208.058	97.8819	137.473	91.6782	47.7723	284.91	197.104	333.813	152.11	243.354	194.903	363.263	131.469	441.076	322.926	179.834	164.158	109.957	114.773	144.639	57.8342	50.7276	120.683	127.866	202.519	104.496	135.275	119.796
25.50_507.9398m/z		507.94	1	25.4994	0.938333	0	0.271118	0.574842	Infinity	STZ+Mildronate	Untreated	100	1.70901	175.03	0	0	0	0	0	0	0	0	0	0	0	0	0	0	0	0	4.1052	0	2.92575	0	7.32829	0	0	0	0	0	0	0	0	0	0	0	0	0	0
25.50_748.4340m/z		748.434	1	25.4994	0.399517	0	0.413252	0.706764	Infinity	Untreated	Mildronate	100	1.17802	244.95	0	0	7.06811	0	0	0	0	0	0	0	0	0	0	0	0	0	0	0	0	0	0	0	0	0	0	0	8.70997	0	0	0	0	0	0	0	0
25.50_882.1206m/z		882.121	1	25.4994	0.273867	1	1	1	1	---	---	100 - 25.9	0	---	0	0	0	0	0	0	0	0	0	0	0	0	0	0	0	0	0	0	0	0	0	0	0	0	0	0	0	0	0	0	0	0	0	0	0
25.64_208.5231m/z		208.523	1	25.6393	0.534633	0	1	1	1	---	---	100	0	---	0	0	0	0	0	0	0	0	0	0	0	0	0	0	0	0	0	0	0	0	0	0	0	0	0	0	0	0	0	0	0	0	0	0	0
25.64_265.3548m/z		265.355	1	25.6393	1.32902	0	1	1	1	---	---	100	0	---	0	0	0	0	0	0	0	0	0	0	0	0	0	0	0	0	0	0	0	0	0	0	0	0	0	0	0	0	0	0	0	0	0	0	0
25.64_365.5559m/z		365.556	1	25.6393	4.00273	0	1	1	1	---	---	100	0	---	0	0	0	0	0	0	0	0	0	0	0	0	0	0	0	0	0	0	0	0	0	0	0	0	0	0	0	0	0	0	0	0	0	0	0
25.64_382.0457m/z		382.046	1	25.6393	4.8162	0	0.864515	1	2.13691	Mildronate	STZ+Mildronate	100 - 24.9	10.5884	69.92	16.6842	12.5861	10.6327	9.48229	3.21367	0.0457147	20.9375	15.578	10.4442	12.134	4.43684	0	13.2839	18.3309	11.2937	2.86152	4.38753	0	11.2586	5.32633	4.18135	5.66737	3.29651	0	20.1216	14.0722	13.1025	11.3602	5.7282	0.0862958	19.5002	15.1633	11.1499	11.9401	5.79762
25.64_382.2963m/z		382.296	1	25.6393	2.67273	0	1	1	1	---	---	100 - 1.18	0	---	0	0	0	0	0	0	0	0	0	0	0	0	0	0	0	0	0	0	0	0	0	0	0	0	0	0	0	0	0	0	0	0	0	0	0
25.64_382.7965m/z		382.797	1	25.6393	5.62567	0	0.413252	0.706764	Infinity	STZ+Mildronate	Untreated	100	0.669375	244.95	0	0	0	0	0	0	0	0	0	0	0	0	0	0	0	0	0	0	0	0	0	4.01625	0	0	0	0	0	0	0	0	0	0	0	0	0
25.64_390.5472m/z		390.547	1	25.6393	1.86773	0	1	1	1	---	---	100 - 1.67	0	---	0	0	0	0	0	0	0	0	0	0	0	0	0	0	0	0	0	0	0	0	0	0	0	0	0	0	0	0	0	0	0	0	0	0	0
25.64_418.0549m/z		418.055	1	25.6393	0.534633	0	1	1	1	---	---	100 - 12.7	0	---	0	0	0	0	0	0	0	0	0	0	0	0	0	0	0	0	0	0	0	0	0	0	0	0	0	0	0	0	0	0	0	0	0	0	0
25.64_419.1351m/z		419.135	1	25.6393	0.66725	2	0.413252	0.706764	Infinity	Untreated	Mildronate	100 - 18.8	0.429888	244.95	0	2.57933	0	0	0	0	0	0	0	0	0	0	0	0	0	0	0	0	0	0	0	0	0	0	0	2.88388	0	0	0	0	0	0	0	0	0
25.64_509.7302m/z		509.73	1	25.6393	5.75705	0	0.669988	0.93586	2.48759	Mildronate	STZ-Diabetes	100 - 9.76 - 0.0907	7.73537	74.62	1.09066	9.46856	10.5366	6.29911	17.1481	0	17.9493	7.24485	0	7.55011	6.31172	7.35627	0	5.8813	0.067521	3.71841	4.132	4.8583	0	2.64648	10.5633	0.0339343	7.87772	12.7359	1.31537	10.5865	12.9842	7.54663	30.5655	0	16.7171	7.05197	0	7.42943	8.24752
25.64_510.0645m/z		510.064	1	25.6393	4.8162	0	0.647528	0.915668	2.59417	Untreated	Mildronate	100 - 5.58	7.87556	106.44	5.79715	7.03842	2.81777	26.5256	0.183458	4.89097	0	0	6.94737	0	6.44362	4.8242	1.59893	12.6162	9.29634	0.0738108	6.07655	0	0.436338	3.74836	0	11.1503	10.3267	0	6.9915	7.86948	3.47232	31.7789	0.327004	9.23269	0	0	7.41685	0	8.41987
25.64_510.3979m/z		510.398	1	25.6393	2.67273	0	0.026357	0.108762	7.33083	Mildronate	Untreated	100 - 2.6	4.03931	61.66	0.95353	2.35249	0	0	0	0	7.50982	3.65807	5.56913	0	3.69695	3.80192	4.35027	0	0	0	0	0	5.50656	0	1.91162	7.19585	5.45118	0	1.14998	2.63026	0	0	0	0	6.99429	3.56068	5.94547	0	4.8308
25.64_522.3820m/z		522.382	1	25.6393	1.59558	0	0.351936	0.685505	532.219	Mildronate	STZ-Diabetes	100 - 9.59	2.03312	131.22	6.84734	0	0	0	0	0	0	1.61725	0	10.0045	0	0.576961	0	0	0	0	0	0.0229205	4.13646	0	6.06436	1.58905	0.000292511	0	8.25806	0	0	0	0	0	0	1.57419	0	9.84462	0
25.76_275.0233m/z		275.023	1	25.765	2.13557	1	0.30028	0.616175	1.47907	Mildronate	Untreated	100 - 5.51 - 4.23	482.418	31.21	385.724	225.891	360.448	579.121	185.316	220.482	496.222	566.884	801.107	337.743	436.487	256.063	277.297	553.374	312.58	252.736	327.205	412.54	418.131	190.942	409.431	486.622	342.106	241.368	465.192	252.563	444.177	693.815	330.316	416.205	462.158	551.792	855.242	332.345	570.356
25.76_410.0225m/z		410.022	1	25.765	0.399083	0	0.419961	0.712438	1.50045	Untreated	STZ+Mildronate	100 - 12.4	34.4758	30.75	31.342	39.188	52.3332	37.7696	20.178	26.0438	27.4785	34.0014	34.0603	12.6709	30.3818	17.1737	37.0082	39.9176	14.9104	45.3525	16.0317	10.4852	18.868	11.9587	27.8985	31.9668	25.2592	21.9105	37.7992	43.8151	64.4897	45.2498	35.9663	49.1629	25.5922	33.0962	36.362	12.4684	39.6999
25.76_439.1616m/z		439.162	1	25.765	0.934883	0	2.0781e-09	2.96881e-07	115.768	STZ-Diabetes	Mildronate	100 - 14.8	121.478	49.71	5.10964	0	0	0	2.82483	0	0	0	0	4.48802	0	1.80794	275.666	168.469	83.8353	24.081	91.3503	85.469	101.301	66.5316	93.8175	23.5128	65.1944	31.2648	6.16235	0	0	0	5.03511	0	0	0	0	4.41629	0
25.90_129.9997m/z		130	1	25.9001	1.4669	0	0.865848	1	1.29942	Untreated	STZ+Mildronate	100 - 7.47	21.0014	71.31	55.8384	5.83103	24.1886	22.9254	10.3748	6.84991	27.1865	24.2829	4.47272	10.4625	29.8057	0.822653	12.492	8.28067	25.4856	11.209	37.5153	6.66265	35.1822	7.75656	27.4997	10.3742	7.70294	8.45717	67.3425	6.51953	29.8074	27.4657	18.4926	12.9306	25.3203	23.6365	4.77496	10.2953	38.9471
25.90_173.0157m/z		173.016	1	25.9001	0.401683	0	1	1	1	---	---	100 - 22.5	0	---	0	0	0	0	0	0	0	0	0	0	0	0	0	0	0	0	0	0	0	0	0	0	0	0	0	0	0	0	0	0	0	0	0	0	0
25.90_213.5011m/z		213.501	1	25.9001	0.401683	0	0.374465	0.706764	3.34195	Mildronate	STZ-Diabetes	100	0.0688899	84.06	0.00195505	0.0268486	0.0227475	0.0418838	0.116217	0.101355	0.0202009	0.0397564	0.0488223	0.172403	0.132156	0	0.0360017	0.0642029	0.00548291	0.0179945	0	0	0.0594082	0.00359796	0.139006	0.0223617	0.0409221	0.116112	0.00235783	0.0300188	0.0280316	0.0501788	0.20715	0.191329	0.0188142	0.038698	0.0521215	0.169648	0.172688
25.90_214.0019m/z		214.002	1	25.9001	10.2706	0	0.652102	0.919015	163.478	Untreated	STZ-Diabetes	100	60.1586	156.21	0	0	0	0.0345709	199.649	161.268	0.0270051	0	0.00496044	0	1.7961	218.945	0.000349707	0.00566771	0.0240872	5.73056e-09	0.0165342	2.16132	0	0.857283	0	0.00260231	0.000502231	198.541	0	0	0	0.0414176	355.865	304.425	0.0251513	0	0.00529565	0	2.34696
25.90_261.0073m/z		261.007	1	25.9001	2.27132	5	0.932675	1	1.27241	Untreated	STZ+Mildronate	100 - 8.39 - 3.51	1564.38	55.81	3508.96	688.221	1715.65	1841.26	901.495	730.671	1861.28	1696.82	671.301	916.277	2124.72	354.29	953.633	807.176	1832.01	946.323	2460.81	652.899	2340.51	609.089	1830.36	1061.47	741.756	793.536	4231.88	769.482	2114.18	2205.92	1606.87	1379.29	1733.51	1651.64	716.665	901.632	2776.37
25.50_440.5558m/z		440.556	1	25.4994	0.399517	0	0.525923	0.817245	Infinity	STZ-Diabetes	Untreated	100 - 10.6	0.0897241	244.95	0	0	0	0	0	0	0	0	0	0	0	0	0.538344	0	0	0	0	0	0	0.211587	0	0	0	0	0	0	0	0	0	0	0	0	0	0	0
25.50_386.0161m/z		386.016	1	25.4994	0.534633	1	1	1	1	---	---	100	0	---	0	0	0	0	0	0	0	0	0	0	0	0	0	0	0	0	0	0	0	0	0	0	0	0	0	0	0	0	0	0	0	0	0	0	0
25.50_385.1144m/z		385.114	1	25.4994	0.79795	1	0.000470875	0.00490495	3.18167	STZ+Mildronate	Untreated	100 - 17.9 - 1.15	876.722	27.71	344.448	362.504	404.333	210.539	124.539	206.96	490.224	749.639	382.744	467.362	335.107	164.81	932.096	663.411	1077.73	487.706	848.288	652.132	1154.61	427.735	1499.01	983.255	647.087	548.627	415.413	405.306	498.256	252.236	221.983	390.679	456.572	729.681	408.608	459.892	437.883
25.50_306.0384m/z		306.038	1	25.4994	0.67295	0	1	1	1	---	---	100	0	---	0	0	0	0	0	0	0	0	0	0	0	0	0	0	0	0	0	0	0	0	0	0	0	0	0	0	0	0	0	0	0	0	0	0	0
25.23_353.9312m/z		353.931	1	25.235	0.397267	0	1	1	1	---	---	100	0	---	0	0	0	0	0	0	0	0	0	0	0	0	0	0	0	0	0	0	0	0	0	0	0	0	0	0	0	0	0	0	0	0	0	0	0
25.23_354.9391m/z		354.939	1	25.235	0.397267	0	1	1	1	---	---	100	0	---	0	0	0	0	0	0	0	0	0	0	0	0	0	0	0	0	0	0	0	0	0	0	0	0	0	0	0	0	0	0	0	0	0	0	0
25.23_358.0097m/z		358.01	1	25.235	0.671933	0	1	1	1	---	---	100 - 10.2	0	---	0	0	0	0	0	0	0	0	0	0	0	0	0	0	0	0	0	0	0	0	0	0	0	0	0	0	0	0	0	0	0	0	0	0	0
25.23_368.5377m/z		368.538	1	25.235	1.06452	0	1	1	1	---	---	100	0	---	0	0	0	0	0	0	0	0	0	0	0	0	0	0	0	0	0	0	0	0	0	0	0	0	0	0	0	0	0	0	0	0	0	0	0
25.23_400.1956m/z		400.196	1	25.235	0.397267	0	1	1	1	---	---	100	0	---	0	0	0	0	0	0	0	0	0	0	0	0	0	0	0	0	0	0	0	0	0	0	0	0	0	0	0	0	0	0	0	0	0	0	0
25.23_401.0154m/z		401.015	1	25.235	0.8046	1	0.214936	0.484661	5.66991	STZ-Diabetes	Untreated	100 - 11.5 - 2.6	4.74472	60.62	0.000142283	4.7595	0.02506	0.236245	0	0	11.4006	6.12699	0	3.25615	6.70992	0	8.68804	8.96152	10.8188	0	0	0	4.39634	2.95325	5.17527	7.36385	4.3896	0	0.000171596	5.32147	0.0308812	0.283032	0	0	10.618	5.96387	0	3.20411	8.76784
25.23_401.8286m/z		401.829	1	25.235	0.397267	0	0.413252	0.706764	Infinity	STZ+Mildronate	Untreated	100	0.227412	244.95	0	0	0	0	0	0	0	0	0	0	0	0	0	0	0	0	0	0	0	0	1.36447	0	0	0	0	0	0	0	0	0	0	0	0	0	0
25.23_404.0235m/z		404.024	1	25.235	0.671933	0	1	1	1	---	---	100 - 10.3	0	---	0	0	0	0	0	0	0	0	0	0	0	0	0	0	0	0	0	0	0	0	0	0	0	0	0	0	0	0	0	0	0	0	0	0	0
25.23_438.9706m/z		438.971	1	25.235	0.397267	0	0.413252	0.706764	Infinity	STZ+Mildronate	Untreated	100	0.0239562	244.95	0	0	0	0	0	0	0	0	0	0	0	0	0	0	0	0	0	0	0	0	0	0	0.143737	0	0	0	0	0	0	0	0	0	0	0	0
25.23_478.9663m/z		478.966	1	25.235	0.671933	0	0.660791	0.928336	20.4059	Untreated	STZ-Diabetes	100 - 11.1	1.68853	156.22	0	0	5.6033	0	4.52789	0	0	6.99694	0	0	0	0	0	0.496483	0	0	0	0	0	0	6.09761	0	0.622797	0	0	0	6.9049	0	8.07073	0	0	6.81066	0	0	0
25.23_496.9776m/z		496.978	1	25.235	1.07102	0	0.55717	0.839825	7.47871	Untreated	Mildronate	100 - 6.8	1.96778	158.63	0	4.84138	0	6.96529	0	0	0	0	0.157119	0	0	1.42158	0	0	0	2.63654	0	0	0	0	0	2.29907	0	0	0	5.41302	0	8.34474	0	0	0	0	0.167737	0	0
25.23_518.9378m/z		518.938	1	25.235	0.9327	0	0.965964	1	3.27161	Mildronate	STZ+Mildronate	100 - 2.8 - 2	1.74559	168.56	0	0	4.56854	0	0	0	0	0	0	10.4735	0	0	0	3.77876	0	0	1.81887	0	0	3.20134	0	0	0	0	0	0	5.62977	0	0	0	0	0	0	10.3061	0
25.37_136.4973m/z		136.497	1	25.3654	1.59957	0	0.0723469	0.227588	2.45542	STZ+Mildronate	Mildronate	100	12.5835	42.95	4.20762	2.49587	17.7017	18.9291	2.28681	0.987244	4.58922	8.13728	12.8011	3.52631	1.69496	0	7.68436	11.4978	5.50708	9.64931	16.1379	18.254	18.5144	6.36679	14.6626	8.49738	21.1962	6.26381	5.07449	2.79057	21.8137	22.6779	4.07612	1.86362	4.27419	7.92064	13.6661	3.46994	2.21481
25.90_477.0067m/z		477.007	1	25.9001	0.527333	0	0.417067	0.708741	Infinity	STZ-Diabetes	Untreated	100 - 11	0.524608	244.95	0	0	0	0	0	0	0	0	0	0.0246589	0	0	0	0	0	3.14765	0	0	0	0	0	0	0	0	0	0	0	0	0	0	0	0	0	0.0242647	0
25.37_160.0399m/z		160.04	1	25.3654	0.399517	0	0.441149	0.734304	Infinity	Mildronate	STZ+Mildronate	100	0.365667	155.74	0	0	0	0	0	0.826312	0	1.18955	1.00445	0	0	0	0	0	0.845553	0	0	0	0	0	0	0	0	0	0	0	0	0	0	1.55983	0	1.15788	1.07233	0	0
25.37_215.9989m/z		215.999	1	25.3654	0.532017	0	0.100484	0.284362	495.868	Untreated	STZ+Mildronate	100	0.068019	155.33	0.269418	0.0182373	0.101452	0	0.0190075	0	0.000100442	0.0166409	0	0	0.0109533	0	0	0	0.000194432	0.00207055	0.00010989	0	0.000823031	0	0	0	0	0	0.324924	0.0203907	0.125018	0	0.0338798	0	9.35468e-05	0.0161979	0	0	0.0143127
25.37_335.5164m/z		335.516	1	25.3654	0.79795	0	1	1	1	---	---	100 - 2.76	0	---	0	0	0	0	0	0	0	0	0	0	0	0	0	0	0	0	0	0	0	0	0	0	0	0	0	0	0	0	0	0	0	0	0	0	0
25.37_336.0180m/z		336.018	1	25.3654	0.79795	0	1	1	1	---	---	100	0	---	0	0	0	0	0	0	0	0	0	0	0	0	0	0	0	0	0	0	0	0	0	0	0	0	0	0	0	0	0	0	0	0	0	0	0
25.37_337.9565m/z		337.957	1	25.3654	0.665117	0	1	1	1	---	---	100	0	---	0	0	0	0	0	0	0	0	0	0	0	0	0	0	0	0	0	0	0	0	0	0	0	0	0	0	0	0	0	0	0	0	0	0	0
25.37_338.2904m/z		338.29	1	25.3654	0.53	0	1	1	1	---	---	100	0	---	0	0	0	0	0	0	0	0	0	0	0	0	0	0	0	0	0	0	0	0	0	0	0	0	0	0	0	0	0	0	0	0	0	0	0
25.37_353.0709m/z		353.071	1	25.3654	0.9327	0	1	1	1	---	---	100	0	---	0	0	0	0	0	0	0	0	0	0	0	0	0	0	0	0	0	0	0	0	0	0	0	0	0	0	0	0	0	0	0	0	0	0	0
25.37_381.1095m/z		381.109	1	25.3654	0.665117	0	1	1	1	---	---	100 - 17.1	0	---	0	0	0	0	0	0	0	0	0	0	0	0	0	0	0	0	0	0	0	0	0	0	0	0	0	0	0	0	0	0	0	0	0	0	0
25.37_507.4380m/z		507.438	1	25.3654	1.06882	0	0.916939	1	1.99904	Mildronate	STZ+Mildronate	100 - 4.89	1.70372	174	0	0	5.33849	0	0	0	0	7.24512	2.97718	0	0	0	0.413396	0	5.06004	0	0	0	0	0.00547885	0.000328066	0	5.10779	0	0	0	6.57858	0	0	0	0	7.05223	3.17837	0	0
25.37_530.9829m/z		530.983	1	25.3654	0.534633	0	0.101415	0.285631	Infinity	STZ-Diabetes	Untreated	100 - 4.41	1.46463	187.84	0	0	0	0	0	0	0	0	0	0	0	0	1.74664	6.90261	0	0.1385	0	0	0	0	0	0	0	0	0	0	0	0	0	0	0	0	0	0	0
25.50_204.0297m/z		204.03	1	25.4994	0.399517	3	0.00463877	0.0280561	Infinity	STZ+Mildronate	Untreated	100 - 5.03	3.52308	119.07	0	0	0	0	0	0	0	0	0	0	0	0	6.94394	3.09483	1.23684	0	0	0	3.06924	1.82643	3.11161	11.7527	0	1.37849	0	0	0	0	0	0	0	0	0	0	0
25.50_206.0454m/z		206.045	1	25.4994	0.67295	2	0.413252	0.706764	Infinity	STZ-Diabetes	Untreated	100 - 6.08	0.143665	244.95	0	0	0	0	0	0	0	0	0	0	0	0	0.861989	0	0	0	0	0	0	0	0	0	0	0	0	0	0	0	0	0	0	0	0	0	0
25.50_293.3681m/z		293.368	1	25.4994	0.534633	0	1	1	1	---	---	100 - 1.66	0	---	0	0	0	0	0	0	0	0	0	0	0	0	0	0	0	0	0	0	0	0	0	0	0	0	0	0	0	0	0	0	0	0	0	0	0
25.50_293.7025m/z		293.702	1	25.4994	0.399517	0	1	1	1	---	---	100	0	---	0	0	0	0	0	0	0	0	0	0	0	0	0	0	0	0	0	0	0	0	0	0	0	0	0	0	0	0	0	0	0	0	0	0	0
25.37_212.9861m/z		212.986	1	25.3654	1.73892	0	0.146868	0.37288	1.38302	Mildronate	STZ-Diabetes	100 - 2.93 - 0.639	232.404	11.01	202.591	231.995	200.892	212.476	120.628	120.899	277.382	279.292	241.426	263.139	192.41	140.777	143.639	189.66	165.898	154.415	165.364	189.273	214.997	115.507	171.778	228.463	178.066	147.518	244.329	259.387	247.557	254.556	215.013	228.222	258.34	271.857	257.741	258.933	251.421
30.31_265.3549m/z		265.355	1	30.3098	1.06028	0	1	1	1	---	---	100	0	---	0	0	0	0	0	0	0	0	0	0	0	0	0	0	0	0	0	0	0	0	0	0	0	0	0	0	0	0	0	0	0	0	0	0	0
25.90_480.4503m/z		480.45	1	25.9001	0.527333	0	0.556474	0.839786	Infinity	STZ-Diabetes	Untreated	100 - 7.22	0.776731	244.95	0	0	0	0	0	0	0	0	0	0	0	0	0	0	4.66038	0	0	0	0	0	0	1.68502	0	0	0	0	0	0	0	0	0	0	0	0	0
25.90_855.0212m/z		855.021	1	25.9001	0.401683	0	1	1	1	---	---	100 - 24 - 6.45	0	---	0	0	0	0	0	0	0	0	0	0	0	0	0	0	0	0	0	0	0	0	0	0	0	0	0	0	0	0	0	0	0	0	0	0	0
26.30_885.0433m/z		885.043	1	26.3038	0.395883	0	1	1	1	---	---	100 - 24.2 - 5.78	0	---	0	0	0	0	0	0	0	0	0	0	0	0	0	0	0	0	0	0	0	0	0	0	0	0	0	0	0	0	0	0	0	0	0	0	0
26.43_190.4963m/z		190.496	1	26.4343	2.68808	0	0.46099	0.754	2.13405	Mildronate	Untreated	100	14.605	32.5	4.60623	16.2629	9.04119	9.11528	2.03729	0	25.8128	27.5222	16.5422	12.8795	2.40214	2.47148	11.6293	8.85416	13.7233	7.08613	11.1694	5.3	24.9663	7.08128	6.79807	14.6183	3.55594	1.95971	5.55522	18.1832	11.1414	10.9205	3.63136	0	24.0408	26.7895	17.66	12.6736	3.13887
26.43_196.4872m/z		196.487	1	26.4343	7.05527	0	0.654603	0.922142	1.34618	Mildronate	STZ+Mildronate	100	29.8853	13.94	32.9725	29.7397	27.3139	29.0707	13.7062	10.7614	42.9371	35.7823	33.9311	30.8289	24.995	10.8372	27.3316	28.3161	26.9687	23.2264	19.4448	22.6601	30.7002	16.4259	26.5546	19.7009	27.6385	12.1804	39.7656	33.2512	33.6587	34.8281	24.4307	20.3144	39.9896	34.8296	36.224	30.3362	32.6609
26.43_292.4739m/z		292.474	1	26.4343	0.40285	0	1	1	1	---	---	100 - 2.01	0	---	0	0	0	0	0	0	0	0	0	0	0	0	0	0	0	0	0	0	0	0	0	0	0	0	0	0	0	0	0	0	0	0	0	0	0
26.43_461.5618m/z		461.562	1	26.4343	0.406983	0	0.247652	0.536495	Infinity	STZ-Diabetes	Mildronate	100	1.79794	171.21	0	0	0	3.59104	0	0	0	0	0	0	0	0	0	0	0	3.32161	0	7.46604	0	0	0	0	0	0	0	0	0	4.30224	0	0	0	0	0	0	0
26.43_539.9848m/z		539.985	1	26.4343	0.668233	0	0.972677	1	1.52233	STZ-Diabetes	STZ+Mildronate	100 - 7.55	1.5396	169.52	0	6.86915	0	0	0	1.06225	0.793533	0	0	6.14443	0	0	0	0	2.94349	0	0	6.2941	0	0.159052	0	0	5.909	0	0	7.68022	0	0	0	2.00521	0.73906	0	0	6.04622	0
26.57_162.0557m/z		162.056	1	26.5736	0.40285	3	0.906228	1	1.49232	Mildronate	STZ-Diabetes	100	3.87241	45.38	0	4.53488	11.0266	3.03972	1.76502	1.90887	4.067	7.80801	1.53561	3.86943	5.9544	0	1.22173	0	2.93436	5.28842	2.44956	3.67528	2.13655	2.61418	1.5075	5.23498	4.67367	3.13485	0	5.07033	13.5879	3.64173	3.14605	3.60338	3.78782	7.60014	1.63938	3.80758	7.7806
26.57_228.5395m/z		228.54	1	26.5736	0.937533	0	1	1	1	---	---	100	0	---	0	0	0	0	0	0	0	0	0	0	0	0	0	0	0	0	0	0	0	0	0	0	0	0	0	0	0	0	0	0	0	0	0	0	0
26.57_364.0264m/z		364.026	1	26.5736	0.54265	0	0.00944768	0.0490315	4.14379	STZ+Mildronate	Mildronate	100 - 10.7	1.05712	50.72	1.18891	0.168099	0	0.0628119	0.156278	0.412196	0.131646	0.233521	0.364439	0.307972	0.0836111	0.409476	0.433765	0.425119	0.711553	0.398766	1.2525	0.297602	1.28324	0.143873	0.994724	1.00911	1.08243	1.82937	1.43386	0.187947	0	0.0752517	0.278557	0.778104	0.122609	0.227304	0.389067	0.30305	0.109254
26.57_417.0107m/z		417.011	1	26.5736	0.54265	0	0.413252	0.706764	Infinity	STZ-Diabetes	Untreated	100 - 10.8	0.00318089	244.95	0	0	0	0	0	0	0	0	0	0	0	0	0.0190853	0	0	0	0	0	0	0	0	0	0	0	0	0	0	0	0	0	0	0	0	0	0
[truncated: 2,818 more rows]
[truncated: 28 more columns]

## Sheet: C18 Method
															Normalised abundance																								Raw abundance
															Control						STZ+Saline						Mildronate+Saline						STZ+Mildronate						Control						STZ+Saline
[truncated: 10,677 more rows]
[truncated: 28 more columns]

## Sheet: Amino Acids
															Normalised abundance																								Raw abundance
[truncated: 6,728 more rows]
[truncated: 25 more columns]

[truncated: 1 more sheets: HILIC]
